# Supplementary material for: Urban Wastewater Metagenomics Reveals the Antibiotic Resistance Gene Distribution Across Latvian Municipalities
Source: Microorganisms. 2026 Jan 9;14(1):145. doi: 10.3390/microorganisms14010145 (PMC12843809; doi:10.3390/microorganisms14010145)
Supplement: Supplementary file 1 [file microorganisms-14-00145-s001.zip]

Archive with 24 entries (23 files):
- AMR_genes_RGI_scaffolds_filtered.csv
- hamronization_combined_report_fixed_names.tsv
- sampleMetadata.csv
- Table S1. sequencing_reads_par_sample.tsv
- Table S2. Assembly_stats.csv
- Table S3. taxonomy_species.xlsx
- Table S4. output_drugClasses.xlsx
- Table S5. plasmid_genes.xlsx
- Table S6. plasmids_funcascan.gtf
- Table S7. MAGS_taxonomy.tsv
- Table S8. hamronization_MAGs_report.tsv
- waste_water.biome
- __MACOSX/
- __MACOSX/._AMR_genes_RGI_scaffolds_filtered.csv
- __MACOSX/._Assembly_stats.csv
- __MACOSX/._hamronization_combined_report_fixed_names.tsv
- __MACOSX/._hamronization_MAGs_report.tsv
- __MACOSX/._MAGS_taxonomy.tsv
- __MACOSX/._output_drugClasses.xlsx
- __MACOSX/._plasmids_funcascan.gtf
- __MACOSX/._sampleMetadata.csv
- __MACOSX/._sequencing_reads_par_sample.tsv
- __MACOSX/._taxonomy_species.xlsx
- __MACOSX/._waste_water.biome
