# Supplementary material for: Urban Wastewater Metagenomics Reveals the Antibiotic Resistance Gene Distribution Across Latvian Municipalities
Source: Microorganisms. 2026 Jan 9;14(1):145. doi: 10.3390/microorganisms14010145 (PMC12843809; doi:10.3390/microorganisms14010145)
Supplement: Supplementary file 1 [file microorganisms-14-00145-s001.zip › AMR_genes_RGI_scaffolds_filtered.csv]

	V300079975_L01_42	V300079975_L01_16	V300072773_L01_44	V300072773_L01_47	V300072773_L01_125	V300072773_L01_127	V300072773_L01_67	V300072773_L01_65	V300072773_L01_68	V300072773_L01_90	V300079503_L02_63	V300079975_L01_41	V300079975_L01_70	V300079503_L02_65	V300079975_L01_45	V300079503_L02_61	V300079503_L02_67	V300079975_L01_66	V300079503_L02_58	V300079503_L02_69	V300079975_L01_68	V300079975_L01_69	V300079503_L02_62	V300079503_L02_72	V300079503_L02_64	V300079503_L02_71	V300079975_L01_71	V300079975_L01_43	V300072773_L01_41	V300079975_L01_44	V300079975_L01_72	V300079503_L02_57	V300079503_L02_68	V300079975_L01_46	V300079503_L02_59	V300079503_L02_70	V300079975_L01_67	V300079503_L02_60	V300079503_L02_66	V300079975_L01_65	V300079975_L01_47	V300079975_L01_13	V300079975_L01_15	V300079975_L01_48	V300079975_L01_14
AAC(6')-Ib	43	5	0	0	0	0	0	0	0	0	0	0	0	0	0	0	22	0	0	0	0	0	0	0	0	0	0	0	0	0	0	0	0	0	0	0	0	0	0	0	0	2	0	0	0
ANT(6)-Ia	9	0	4	0	3	6	11	3	10	8	6	9	0	4	8	11	8	3	4	12	9	22	7	3	0	0	0	0	5	1	4	0	9	0	10	1	8	2	9	13	0	0	0	2	0
APH(3'')-Ib	108	31	35	85	71	58	48	63	53	69	60	49	45	65	28	38	46	48	43	84	53	61	47	79	16	44	39	12	65	22	26	64	44	19	60	74	59	80	75	63	18	36	41	26	31
APH(6)-Id	81	28	43	55	53	59	58	53	64	46	42	32	51	48	53	35	49	26	46	42	46	37	40	58	20	19	28	9	57	5	39	45	38	21	59	32	40	66	54	40	21	33	35	15	31
AcrS	2	0	0	4	6	4	8	9	2	1	0	0	0	0	1	0	6	0	0	3	1	0	2	0	0	0	0	0	0	0	0	4	0	0	0	0	0	0	10	14	0	0	0	0	0
Campylobacter coli chloramphenicol acetyltransferase	5	8	0	6	8	10	8	0	7	1	8	0	2	2	9	0	2	0	3	13	3	6	6	1	0	0	0	0	5	0	5	0	1	5	0	0	3	6	2	4	0	0	0	0	0
CblA-1	19	0	3	14	24	23	16	23	16	10	12	11	3	11	22	11	18	10	6	17	18	15	0	12	0	9	2	0	16	6	0	9	8	7	13	11	11	7	29	18	0	0	0	7	0
CfxA2	116	25	48	83	126	122	6	118	92	85	57	0	20	87	89	68	61	54	35	64	47	100	115	117	31	40	36	15	70	21	26	50	46	37	72	33	65	78	76	77	11	12	22	30	21
CfxA6	180	73	29	126	122	130	90	174	118	105	66	58	56	140	180	79	80	69	131	152	152	83	147	86	30	93	51	25	88	35	34	101	107	78	86	110	147	121	207	144	23	36	36	58	39
EreA2	17	0	0	27	26	6	9	3	27	7	6	4	0	8	25	4	17	9	10	4	6	5	6	2	0	6	0	0	25	2	0	0	10	5	10	5	8	17	21	8	0	0	0	4	0
EreD	14	37	0	12	10	16	14	7	20	10	16	14	21	22	15	4	7	0	3	23	17	17	14	16	0	8	0	0	5	4	9	2	3	0	8	5	19	14	12	3	4	17	10	26	19
ErmG	15	3	0	5	18	7	12	10	9	18	5	0	5	7	17	3	11	0	18	14	18	18	9	12	3	4	0	0	4	0	0	6	5	2	5	3	10	7	15	14	0	0	0	13	0
Escherichia coli AcrAB-TolC with AcrR mutation conferring resistance to ciprofloxacin, tetracycline, and ceftazidime	5	0	0	6	0	10	3	6	0	5	8	0	0	3	1	3	0	0	1	3	0	3	1	5	0	0	0	0	0	0	0	0	0	1	3	0	7	1	7	6	0	0	0	0	0
Escherichia coli AcrAB-TolC with MarR mutations conferring resistance to ciprofloxacin and tetracycline	1	0	2	0	0	0	0	1	0	0	3	0	0	0	0	0	7	6	0	28	7	0	0	0	0	0	0	0	0	0	0	5	0	0	0	0	0	0	0	0	0	0	0	0	0
Escherichia coli EF-Tu mutants conferring resistance to Pulvomycin	192	0	189	110	144	83	115	114	184	109	96	36	31	147	48	153	234	256	77	284	153	165	181	140	57	64	0	0	181	0	32	218	101	119	161	81	98	313	87	179	35	141	114	118	364
Escherichia coli soxR with mutation conferring antibiotic resistance	8	0	0	0	6	2	5	6	0	0	1	0	0	2	7	0	0	0	4	0	0	7	0	5	0	0	0	0	0	0	0	1	0	2	0	3	1	4	0	0	0	0	0	0	0
GES-5	8	7	0	0	0	0	0	0	0	0	0	0	0	0	0	10	0	13	0	0	5	0	8	0	0	0	2	0	0	0	0	0	0	0	9	0	0	12	7	0	0	0	0	0	0
MCR-3.6	24	0	0	4	0	4	0	0	0	5	5	0	11	8	0	0	0	11	0	0	8	1	0	0	0	0	0	0	0	0	0	3	0	0	0	0	2	0	0	0	0	0	0	0	6
MOX-9	43	25	3	31	23	38	59	32	49	49	27	33	30	24	35	33	42	49	24	56	50	41	23	15	5	30	0	8	12	6	29	42	33	15	45	55	59	48	61	68	3	0	19	12	19
Mef(En2)	96	17	25	38	46	62	49	37	44	35	31	4	15	47	35	24	39	26	25	31	36	61	35	41	18	21	17	2	18	8	5	32	32	27	27	31	37	28	48	56	0	9	9	8	10
Mrx	69	0	0	0	0	0	0	0	0	0	0	0	0	0	0	0	0	0	0	0	0	0	0	0	0	0	0	0	0	0	0	0	0	0	0	0	0	0	0	0	0	0	0	0	0
NPS-1	9	5	0	11	11	20	11	22	20	13	0	0	0	19	7	0	0	0	0	4	0	7	5	0	0	1	0	5	0	0	5	0	0	0	10	0	7	10	1	4	0	0	0	0	5
OXA-129	14	17	6	12	34	67	73	0	6	4	49	67	36	11	12	5	7	12	6	7	0	22	41	13	0	6	7	0	0	6	20	6	0	13	13	9	7	8	18	14	5	0	11	14	28
OXA-2	34	83	12	48	41	30	32	28	39	29	14	18	18	23	24	30	33	21	21	28	22	26	40	46	0	17	6	0	26	5	14	35	28	23	27	18	25	26	27	19	7	0	14	15	35
OXA-205	13	0	6	17	31	22	13	4	15	0	0	31	24	11	8	7	18	0	2	11	0	22	23	23	0	16	5	0	13	0	0	3	0	0	1	1	0	9	21	8	0	1	0	0	10
OXA-296	12	67	0	0	5	5	11	13	19	41	51	149	148	3	0	0	21	3	9	37	29	14	7	10	17	16	14	2	0	0	29	48	57	155	32	28	54	15	22	19	28	27	52	81	41
OXA-347	28	19	8	27	25	29	30	19	30	35	21	0	7	35	23	20	35	6	16	9	11	24	35	26	1	13	3	2	33	4	29	11	14	3	38	31	20	21	18	18	5	0	9	4	0
OXA-4	27	0	13	0	0	0	0	19	16	0	0	46	21	0	0	17	0	15	0	0	0	0	7	17	0	0	10	7	0	0	0	0	21	10	18	0	8	0	0	0	10	0	4	5	23
OXA-504	10	0	0	0	0	0	0	0	0	0	0	0	0	0	0	0	0	0	0	0	0	0	0	0	0	0	0	0	0	0	0	0	0	0	0	0	0	0	0	0	0	0	0	0	0
OXA-732	6	0	0	0	0	0	0	0	0	0	0	0	0	0	0	0	0	0	0	0	0	0	0	0	0	0	0	0	0	0	0	0	0	0	0	0	0	0	0	0	0	0	0	0	0
OXA-917	17	0	0	0	0	0	0	0	0	0	0	0	0	0	0	0	0	0	0	0	0	0	0	0	0	0	0	0	0	0	0	0	0	0	0	0	0	0	0	0	0	0	0	0	0
QnrS2	12	2	6	10	32	18	22	19	20	23	19	30	38	17	12	8	21	12	12	35	19	13	10	7	0	6	0	0	10	0	0	18	23	8	8	5	8	17	24	20	0	2	0	0	0
QnrVC4	49	2	10	19	7	15	33	14	22	18	8	2	14	29	34	5	13	12	8	17	13	55	31	30	5	6	8	3	9	5	7	11	18	3	20	9	11	51	55	54	1	0	6	5	0
VEB-3	31	0	0	30	34	40	30	0	19	20	0	13	9	21	29	0	0	21	0	0	0	0	0	0	0	0	0	0	37	0	11	0	20	0	0	0	0	4	0	35	0	0	9	0	0
aadA	85	44	0	120	68	88	100	111	107	91	0	52	54	0	0	72	72	0	0	48	71	79	69	78	0	37	0	0	0	0	11	67	81	25	85	0	0	138	95	0	50	40	33	36	26
aadA11	30	4	10	0	18	0	0	14	19	29	0	25	15	25	0	22	20	0	0	33	0	27	0	0	1	0	0	0	16	9	0	0	0	0	0	0	0	44	32	13	0	0	0	0	0
aadA13	19	0	0	10	7	10	32	13	0	18	1	20	0	18	9	7	14	0	0	16	0	7	9	15	0	0	0	0	9	0	0	8	2	0	12	18	4	19	17	14	0	0	0	4	0
aadA16	16	2	0	0	0	0	3	0	0	0	0	0	11	0	0	0	0	0	0	0	0	0	0	0	0	0	0	0	0	0	0	0	0	0	0	0	0	0	0	0	3	0	0	0	0
aadA27	22	39	0	0	0	3	14	21	23	41	35	187	178	26	21	7	9	0	9	5	8	9	0	20	0	0	0	0	0	0	12	10	15	22	0	13	11	0	0	5	2	0	8	47	34
aadA3	25	0	0	26	36	0	0	0	0	0	0	0	0	23	0	0	0	0	0	0	0	0	0	0	0	11	0	0	0	11	9	12	0	0	0	0	0	29	0	0	11	0	0	0	0
aadA5	24	20	5	5	11	25	23	13	0	8	11	24	16	28	12	17	19	13	7	17	18	15	11	14	3	5	3	0	17	0	5	8	0	9	22	22	14	20	10	10	6	3	1	19	25
aadS	126	58	42	63	66	77	72	101	79	90	82	41	44	76	85	53	83	51	61	102	92	118	90	118	23	62	32	14	81	31	42	62	54	59	76	48	76	69	117	120	15	18	21	41	27
bacA	9	0	1	0	2	1	8	0	11	0	2	0	0	0	4	1	1	0	0	17	15	0	0	6	0	0	0	0	0	0	0	0	0	0	10	0	3	5	0	8	0	0	0	10	16
catB3	11	0	2	6	6	15	18	2	7	12	2	0	3	11	0	6	0	4	7	7	5	5	6	6	0	2	0	0	4	0	0	6	1	2	8	0	0	8	13	4	0	0	0	0	0
catQ	13	0	2	15	12	6	7	10	13	15	3	20	0	6	9	1	10	3	4	12	8	25	22	22	4	0	0	0	15	6	10	0	15	2	8	5	12	17	8	6	0	0	0	0	0
cmlA5	91	9	33	74	51	55	78	70	59	49	33	32	20	64	57	35	26	32	22	42	27	99	71	81	3	23	21	5	65	0	22	35	38	14	36	40	27	139	72	65	4	2	4	9	0
cphA3	20	0	0	0	6	0	14	0	0	0	3	0	13	4	17	16	0	0	0	0	0	0	0	0	0	0	0	0	0	0	0	0	0	0	0	0	9	12	0	0	0	0	0	0	0
dfrA1	8	2	0	11	13	2	6	9	5	11	1	1	0	8	1	2	8	16	0	9	4	4	3	9	0	2	0	0	5	1	0	14	11	0	13	7	9	16	6	9	4	0	0	4	2
dfrA14	18	3	5	17	12	11	12	12	10	18	7	7	4	16	8	0	13	7	10	6	11	10	23	17	1	3	3	0	13	0	0	11	12	3	7	7	5	31	23	23	0	0	0	0	0
dfrF	17	4	4	10	10	4	6	9	8	8	6	3	8	15	16	3	3	1	13	12	7	7	3	4	0	0	2	0	6	0	3	1	8	6	10	7	12	6	15	10	0	0	0	3	5
lnuC	16	4	0	7	8	2	0	12	5	9	17	0	3	9	14	4	9	3	5	9	5	15	10	5	0	3	6	2	6	0	3	2	10	7	7	4	9	9	11	14	0	0	4	4	0
lnuG	14	11	12	55	15	6	13	11	8	9	12	10	9	8	13	11	18	34	14	18	8	24	19	20	4	9	3	6	17	2	10	2	9	2	19	34	25	13	28	27	2	14	7	0	4
lsaE	29	0	0	65	9	35	5	36	43	8	22	0	0	0	41	32	43	17	33	46	26	11	10	3	9	1	11	5	0	15	7	6	10	11	26	11	28	12	20	51	11	23	0	8	0
mef(J)	19	0	0	0	0	0	0	0	0	0	0	0	0	0	0	0	0	0	0	0	0	0	0	0	0	0	0	0	0	0	0	0	0	0	0	0	0	0	0	0	0	0	0	0	0
mphA	43	1	8	36	17	18	26	44	28	35	17	11	15	45	30	23	35	15	16	25	17	59	35	64	6	5	8	3	32	0	4	35	23	4	28	28	19	45	40	24	0	0	0	7	0
mphE	131	90	24	41	117	99	117	77	92	113	80	74	67	110	118	34	75	44	81	152	103	67	52	81	25	48	41	45	30	40	51	119	136	51	79	78	73	72	96	65	71	74	80	87	111
msrE	245	168	38	71	176	203	193	128	217	215	135	104	103	198	167	61	133	59	120	252	167	119	83	123	57	91	86	91	73	68	80	211	235	120	123	130	133	102	156	93	107	128	96	151	141
qacEdelta1	43	0	0	24	31	39	53	64	63	44	24	32	24	29	27	0	24	0	35	38	32	0	30	39	3	28	16	21	47	31	16	35	34	26	46	37	0	73	0	46	13	14	16	6	24
qacL	35	73	11	39	31	43	45	23	38	24	35	36	24	27	29	21	28	11	22	32	17	20	31	18	12	20	14	5	44	7	8	15	17	14	35	11	18	43	46	24	13	18	13	54	23
rsmA	16	19	2	0	5	10	2	3	0	0	41	83	45	3	8	6	7	0	2	16	25	0	15	8	3	5	0	0	0	0	5	0	8	3	0	0	36	19	27	7	0	7	2	6	44
sul1	123	84	131	0	169	145	190	168	153	133	80	86	73	131	105	173	113	194	68	118	86	177	132	140	44	60	42	47	154	55	61	134	126	52	149	161	170	130	208	116	41	52	52	44	45
sul2	35	9	22	25	18	30	37	18	26	29	27	29	21	28	31	23	15	17	6	46	28	28	21	40	23	21	17	13	20	17	28	26	28	2	16	22	24	42	53	23	20	9	14	22	15
tet(32)	106	45	43	64	59	51	79	47	53	62	44	0	22	68	69	0	74	34	59	3	59	74	18	61	6	32	0	4	67	17	0	43	55	16	64	73	61	68	51	76	6	17	7	30	9
tet(36)	55	13	0	0	0	8	0	0	40	2	0	11	0	16	21	1	16	19	19	0	12	16	5	6	0	5	0	0	0	0	1	0	0	4	7	24	18	83	70	8	14	0	0	0	0
tet(39)	62	43	19	14	0	64	67	0	62	85	44	0	64	52	42	28	36	31	48	74	0	0	0	61	9	28	24	21	0	0	22	0	99	52	50	52	0	38	44	0	22	27	33	56	39
tet(44)	19	4	0	9	6	2	5	0	14	11	0	0	2	0	7	1	5	0	3	9	15	3	6	0	0	0	0	0	0	2	6	0	6	1	0	0	14	2	8	4	0	0	0	0	2
tet(A)	60	4	32	89	32	45	82	51	47	39	33	23	21	46	45	35	46	33	28	51	24	43	47	51	0	8	4	4	58	3	15	0	53	6	40	34	40	113	80	36	16	14	7	4	0
tet(C)	168	21	104	200	109	118	117	195	166	138	69	92	29	104	83	107	153	116	59	85	97	113	129	152	19	36	30	23	147	19	51	104	94	23	113	159	85	131	141	84	24	22	41	20	13
tet(M)	93	31	56	105	81	0	79	27	81	17	22	69	0	94	74	40	112	61	95	33	39	96	96	87	0	45	13	9	60	37	66	21	31	42	108	104	112	133	44	120	15	10	54	5	11
tet(O)	155	54	69	120	154	146	90	0	114	97	86	18	59	127	133	44	94	52	85	289	205	93	100	85	37	64	57	26	98	41	60	65	70	0	69	84	84	110	120	111	24	17	43	68	7
tet(Q)	529	286	185	450	362	433	483	610	457	467	370	202	200	435	525	285	521	305	397	555	577	466	454	349	147	299	213	123	329	180	210	390	281	362	381	312	455	450	598	552	132	109	130	290	146
tet(W)	201	114	100	49	168	171	154	3	231	71	158	3	0	158	253	1	173	5	170	5	66	12	75	44	0	102	104	48	23	0	70	22	58	11	0	0	182	31	243	60	0	0	57	0	81
tet(W/N/W)	12	0	0	151	0	0	9	219	0	133	0	78	80	16	0	90	0	71	0	237	12	142	80	111	54	0	0	0	142	61	0	120	82	84	140	133	0	182	17	112	44	64	0	94	0
tet(X)	46	14	9	25	50	35	36	31	35	23	26	14	20	47	37	31	34	24	18	0	23	29	37	31	76	297	164	8	33	2	16	16	23	18	22	21	25	39	34	31	4	0	5	17	10
AER-1	0	11	19	0	26	16	24	0	4	3	6	20	18	20	11	18	12	0	4	15	0	1	21	22	0	15	10	14	20	0	19	5	1	0	4	18	14	20	28	14	2	0	5	6	4
ANT(2'')-Ia	0	5	1	7	16	11	4	14	26	16	0	6	7	0	3	2	6	9	15	15	12	5	4	41	0	4	4	0	5	0	0	5	7	6	5	10	3	14	9	8	0	0	0	0	0
Acinetobacter baumannii parC conferring resistance to fluoroquinolones	0	17	0	10	0	11	3	4	0	5	10	0	0	0	0	0	0	0	0	34	3	0	0	0	0	0	0	0	0	0	0	0	0	24	0	0	0	0	1	6	0	0	0	8	7
AcrE	0	2	0	11	7	6	12	8	4	8	13	0	0	8	7	0	6	0	5	0	8	0	2	6	0	0	0	0	2	0	0	7	4	2	3	0	3	0	8	1	0	0	0	0	0
BEL-1	0	5	0	2	0	3	6	10	5	10	0	3	6	0	0	0	8	7	3	13	0	1	3	3	0	8	3	0	0	0	0	8	1	0	0	11	6	0	0	2	0	5	0	0	4
Bifidobacterium adolescentis rpoB mutants conferring resistance to rifampicin	0	9	10	36	20	18	45	79	42	65	1	2	0	51	47	0	0	1	51	57	24	27	41	36	0	28	0	0	25	7	0	25	27	9	48	60	18	87	82	17	0	0	0	8	0
CARB-14	0	2	0	0	0	0	0	0	0	0	0	0	0	0	0	0	0	0	0	0	0	0	0	0	0	0	0	0	0	0	0	0	0	0	0	0	0	0	0	0	0	0	0	3	0
EreA	0	18	9	0	0	4	17	0	0	4	0	0	0	5	0	0	7	0	0	0	0	0	5	15	0	3	0	0	3	0	0	10	0	0	5	0	0	4	2	0	0	0	0	0	0
Erm(47)	0	1	0	0	0	0	6	0	0	0	0	3	0	0	0	0	0	0	0	4	0	0	0	0	0	0	0	0	2	0	0	0	0	0	0	1	0	0	2	0	0	0	0	0	0
ErmB	0	100	86	217	124	0	101	105	161	141	76	70	69	201	193	195	197	310	146	205	213	166	190	143	77	78	90	46	96	42	90	227	311	128	167	187	173	213	202	188	97	132	151	62	77
ErmF	0	60	47	112	106	115	83	118	124	142	103	38	62	105	131	71	116	79	85	90	112	167	159	130	44	61	57	28	93	36	45	90	81	64	110	90	95	86	127	117	17	32	35	44	33
ICR-Mo	0	6	0	0	0	0	0	15	28	29	58	0	0	5	9	21	6	15	0	5	18	0	0	0	0	0	0	0	0	0	3	63	38	87	0	0	0	0	0	0	10	11	39	46	46
MCR-3.1	0	5	0	11	13	0	0	0	0	0	0	0	0	0	0	7	0	0	0	0	0	0	0	3	0	2	0	0	0	0	2	0	0	0	0	6	0	10	0	0	0	0	6	0	0
MCR-5.1	0	2	8	65	1	0	0	0	0	2	0	0	0	0	0	0	0	0	0	0	0	0	0	0	0	0	0	0	100	0	0	0	2	0	1	4	0	5	5	0	0	0	0	0	13
Mycobacterium tuberculosis 16S rRNA mutation conferring resistance to kanamycin	0	0	0	0	0	0	0	0	0	0	0	0	0	0	0	0	0	0	0	0	0	0	0	0	0	0	0	0	0	0	0	0	0	0	0	0	0	0	0	0	0	0	0	0	0
Mycobacteroides abscessus 23S rRNA with mutation conferring resistance to clarithromycin	0	0	0	0	0	0	0	0	0	0	0	0	0	0	0	0	0	0	0	0	0	0	0	0	0	0	0	0	0	0	0	0	0	0	0	0	0	0	0	0	0	0	0	0	0
OXA-10	0	19	49	98	85	99	107	114	114	73	53	62	4	64	76	51	60	85	40	64	33	96	62	61	21	46	27	23	79	18	28	43	68	30	64	64	66	131	79	77	14	9	14	26	17
OXA-101	0	2	5	0	0	0	0	15	10	0	0	0	0	0	5	0	0	0	0	0	0	0	9	0	0	0	2	0	0	0	0	5	0	0	0	0	0	0	0	9	0	0	0	0	0
OXA-119	0	123	0	0	0	0	17	29	0	18	29	0	0	11	0	19	8	13	15	7	11	0	0	0	0	0	0	1	0	0	28	15	13	7	20	26	23	26	16	13	13	18	15	40	22
OXA-20	0	9	2	16	13	20	51	13	5	3	7	0	2	11	0	3	8	6	0	10	6	6	19	13	0	0	1	0	4	0	4	0	8	2	14	12	10	8	18	9	0	0	1	8	12
OXA-211	0	27	0	0	9	36	32	11	26	0	0	0	0	10	49	0	0	25	0	3	0	55	27	32	0	0	0	0	19	0	13	0	22	7	18	37	11	11	11	31	7	0	0	3	30
OXA-233	0	8	0	0	0	0	0	0	0	0	0	0	0	0	0	0	0	0	0	0	0	0	0	0	0	0	0	0	0	0	0	0	0	0	0	0	0	0	0	0	0	0	0	0	0
OXA-333	0	6	0	0	0	0	0	0	0	0	20	32	35	2	10	0	6	0	0	29	46	3	3	10	0	14	0	0	0	2	1	43	9	22	22	5	10	4	51	0	0	4	8	10	0
OXA-373	0	4	6	0	18	0	3	17	0	5	5	0	0	10	0	0	19	0	0	13	0	0	2	0	0	0	11	7	0	0	3	0	2	0	8	0	4	0	0	0	0	3	0	32	4
OXA-392	0	21	0	27	6	0	20	0	0	0	0	0	0	0	4	0	0	0	0	0	37	23	0	0	4	0	0	0	17	2	16	0	0	0	0	10	3	0	0	15	0	0	0	0	0
OXA-427	0	29	0	5	31	26	38	25	20	26	24	29	33	19	0	22	34	40	29	28	45	24	13	9	7	24	0	4	0	18	8	33	23	13	47	37	36	42	51	44	3	0	15	11	2
OXA-464	0	10	0	11	0	0	9	29	35	24	6	0	0	0	0	7	0	6	0	24	5	2	0	0	0	11	7	2	0	0	0	14	17	8	0	4	7	4	29	27	0	0	0	15	7
OXA-58	0	16	0	3	5	13	10	13	13	11	11	23	12	8	5	0	4	0	5	22	13	10	0	4	0	9	0	0	0	0	8	20	20	11	11	18	3	3	11	0	0	7	0	0	0
OXA-724	0	2	0	0	0	0	0	0	0	6	0	0	4	0	0	4	8	0	0	0	0	8	7	0	0	0	0	0	0	0	0	8	0	0	0	0	0	0	0	0	0	0	2	0	0
Streptococcus suis chloramphenicol acetyltransferase	0	11	5	19	0	4	6	0	11	8	0	0	4	9	7	11	12	63	25	20	8	7	0	0	3	0	3	0	12	0	9	4	8	0	10	14	11	9	19	15	20	25	37	0	4
VEB-1b	0	2	0	0	0	0	0	0	0	0	18	0	0	0	3	14	0	0	0	0	0	0	0	2	10	0	0	0	0	0	0	0	0	4	1	0	20	0	0	0	0	0	0	0	0
aadA10	0	3	0	12	5	7	19	0	9	3	0	0	0	0	0	0	0	0	0	10	0	4	0	8	0	0	0	0	12	0	0	0	0	0	9	1	0	0	0	5	0	0	0	0	2
aadA2	0	25	25	0	0	0	40	22	26	22	0	0	13	0	20	0	20	22	0	0	0	0	0	0	0	0	0	0	0	0	0	0	17	5	0	0	0	0	0	14	0	0	13	0	9
aadA6	0	8	0	15	0	9	18	0	0	0	26	0	0	0	22	0	0	16	15	6	25	0	17	18	0	17	10	7	0	0	15	32	19	0	27	26	31	0	3	0	11	25	16	44	0
aadA6/aadA10	0	118	0	0	0	0	0	0	0	0	0	0	0	0	0	0	0	0	0	0	0	0	0	0	3	0	0	0	0	0	0	0	0	5	0	0	0	0	0	0	0	0	0	0	51
adeJ	0	2	0	0	0	0	3	6	7	1	0	0	0	0	0	4	0	0	0	1	0	3	3	0	14	0	0	0	0	0	0	0	3	0	6	0	5	0	0	0	0	0	0	0	0
catS	0	3	0	0	0	0	0	3	0	0	0	0	0	4	9	0	0	0	1	4	0	0	0	0	0	0	0	0	0	0	0	0	0	0	0	0	4	0	2	0	0	0	0	0	0
cmlA6	0	7	0	0	0	0	0	0	0	0	0	0	0	0	0	0	0	0	0	0	0	0	0	0	0	0	0	0	0	3	0	0	0	0	0	0	0	0	0	0	0	0	0	0	0
emrR	0	2	9	14	0	13	7	8	3	0	0	1	0	2	0	18	6	38	0	33	20	0	10	3	0	3	3	0	0	0	0	31	11	0	13	0	8	0	1	8	0	50	31	23	63
eptA	0	2	0	0	16	3	3	24	0	2	2	0	0	0	2	3	0	0	0	10	3	5	12	11	0	0	0	0	3	0	0	1	0	2	0	1	9	3	9	3	0	0	0	0	0
linG	0	16	16	15	16	22	51	0	5	0	0	10	0	12	0	2	14	0	0	5	0	7	22	22	0	0	0	0	29	0	0	0	0	0	11	10	0	9	10	6	0	0	0	0	2
lnuB	0	17	20	0	21	0	32	0	0	43	0	21	16	0	0	0	0	22	0	0	0	35	41	28	0	18	11	0	28	0	13	25	43	0	0	21	28	38	38	0	0	0	33	0	12
lnuF	0	3	0	7	5	28	0	0	0	0	0	0	0	0	0	0	0	0	0	0	0	0	16	10	0	0	0	0	7	0	3	0	0	0	0	1	0	0	0	0	0	0	0	0	0
mdtP	0	1	0	10	3	3	6	9	3	9	0	0	0	11	4	5	6	0	0	4	0	6	3	9	0	0	0	0	0	0	0	3	3	0	5	0	0	11	14	3	0	0	0	0	0
mef(B)	0	3	34	30	31	36	48	45	44	43	17	21	9	26	24	20	28	22	30	24	12	51	45	28	0	10	11	5	39	5	23	25	19	9	46	40	28	7	37	32	6	0	7	2	3
mef(C)	0	14	0	0	1	1	9	9	11	2	8	5	9	8	6	0	0	1	16	24	5	21	3	4	0	0	0	3	0	0	0	11	13	4	9	8	14	15	21	12	0	0	3	7	8
mphG	0	8	0	3	0	0	4	3	1	0	5	0	0	1	9	0	10	0	4	0	0	0	2	0	0	0	0	0	0	0	0	0	0	2	0	4	11	3	10	3	0	0	0	2	2
qacE	0	1	0	0	0	0	0	2	1	0	5	10	0	0	0	1	15	0	0	0	0	0	0	2	0	0	0	0	3	0	0	0	2	0	3	2	59	0	59	3	0	3	0	1	0
smeR	0	2	0	0	0	0	0	0	0	0	0	0	0	0	0	0	0	0	0	0	0	0	0	0	0	0	0	0	0	0	0	0	0	0	0	0	0	0	0	0	0	0	0	0	0
tet(40)	0	3	0	15	8	16	3	9	0	10	3	0	0	14	13	0	4	0	3	9	10	12	10	5	0	0	0	0	0	0	0	3	5	0	2	3	7	0	5	0	0	0	0	1	0
AAC(6')-Ib9	0	0	12	31	17	10	0	0	41	32	0	11	15	25	22	25	0	26	12	33	21	28	0	35	0	14	10	0	30	8	0	18	34	0	18	27	20	63	42	37	0	0	0	0	0
ANT(3'')-IIa	0	0	42	0	2	0	0	7	0	30	0	14	0	73	64	0	2	62	53	0	0	0	1	11	19	0	31	25	76	0	1	3	0	0	0	58	0	9	0	80	0	0	0	0	0
AcrF	0	0	0	6	6	5	23	24	16	15	0	0	2	18	20	17	15	12	16	9	0	12	16	5	0	2	0	0	0	2	1	19	0	6	13	0	3	9	9	13	0	0	0	3	0
CMY-75	0	0	4	0	0	0	0	0	0	0	0	0	0	0	0	0	0	0	0	0	0	0	0	0	0	0	0	0	0	0	0	0	3	0	0	0	0	0	0	0	0	0	0	0	0
CRP	0	0	26	34	2	6	11	17	5	16	6	0	1	21	0	30	35	63	0	112	18	27	19	8	0	7	0	0	8	0	3	41	24	10	14	7	3	7	26	6	3	73	48	44	140
Chlamydia trachomatis 23S rRNA with mutation conferring resistance to macrolide antibiotics	0	0	0	0	0	0	0	0	0	0	0	0	0	0	0	0	0	0	0	0	0	0	0	0	0	0	0	0	0	0	0	0	0	0	0	0	0	0	0	0	0	0	0	0	0
Escherichia coli UhpT with mutation conferring resistance to fosfomycin	0	0	4	37	0	0	0	0	0	0	0	0	0	0	0	38	19	41	0	126	0	10	0	0	0	0	0	0	0	0	0	30	4	0	0	0	0	0	11	0	0	0	73	0	107
GES-2	0	0	2	0	26	0	22	0	0	0	0	0	0	0	0	0	0	0	0	2	0	3	0	4	0	0	0	0	0	0	0	0	0	0	0	0	0	0	0	0	0	0	0	0	0
LptD	0	0	5	49	0	0	0	0	0	0	0	0	0	0	3	0	0	0	0	0	0	11	1	0	0	0	0	0	0	0	0	0	0	0	0	0	0	0	0	0	0	0	0	60	267
MCR-3.10	0	0	3	0	0	0	0	0	0	0	0	0	0	0	18	0	0	0	4	0	0	0	0	0	0	0	0	0	0	0	0	0	0	0	0	0	3	0	0	0	0	0	0	0	0
MOX-2	0	0	10	17	24	1	22	0	0	0	0	0	0	0	21	7	0	0	0	0	0	15	8	0	0	0	0	0	0	0	0	0	0	0	4	0	0	0	0	0	0	0	0	0	0
OXA-5	0	0	12	0	10	21	28	20	11	0	0	0	0	0	0	9	5	0	0	0	10	0	0	5	0	0	2	5	14	10	0	0	0	0	0	0	0	7	0	0	0	0	0	0	0
OmpA	0	0	7	11	0	0	0	0	0	0	0	0	0	0	0	23	0	45	0	0	0	7	11	0	0	0	0	0	0	0	0	0	0	0	0	0	0	0	0	0	0	0	0	30	30
TEM-33	0	0	6	0	0	0	0	0	0	0	0	0	0	0	0	0	0	0	0	0	0	0	0	0	0	7	0	0	0	0	0	0	0	0	0	0	0	0	0	0	0	0	0	0	0
TolC	0	0	4	3	16	4	4	7	10	14	0	0	0	10	14	3	25	0	4	6	4	3	18	15	0	0	3	0	2	0	0	5	0	0	0	8	0	0	4	1	0	0	7	0	0
VEB-9	0	0	16	11	0	0	0	32	0	0	0	0	0	9	0	0	28	0	13	15	0	28	17	14	0	2	0	0	0	0	0	19	0	0	31	37	0	39	40	0	0	0	0	9	3
acrB	0	0	3	8	22	11	15	21	22	2	0	0	0	2	16	3	13	40	3	6	5	20	6	8	0	0	0	0	4	0	0	27	19	12	0	3	3	2	7	7	0	0	5	5	28
acrD	0	0	2	10	12	7	34	32	18	21	4	0	1	10	13	4	19	5	0	13	5	24	6	6	0	0	0	0	0	2	0	4	0	7	14	0	8	2	4	0	0	0	5	2	3
arr-3	0	0	0	0	5	0	0	6	4	5	0	0	5	0	0	0	0	6	0	4	4	1	0	0	0	0	0	0	0	0	0	0	0	0	4	0	0	5	1	0	0	0	0	0	0
cpxA	0	0	13	18	7	17	16	18	4	9	0	0	0	8	18	22	41	38	7	160	40	6	12	6	0	3	4	0	0	0	1	30	23	26	1	7	2	14	12	0	6	10	13	20	24
emrB	0	0	3	5	0	7	13	7	0	5	1	0	0	6	0	12	3	0	0	120	18	9	2	7	4	0	0	0	0	0	0	38	16	8	7	0	0	7	3	0	0	51	25	0	5
eptB	0	0	2	0	0	1	0	0	0	0	0	0	0	0	0	0	0	0	0	0	0	17	7	0	0	0	0	0	0	0	0	0	0	0	0	0	0	0	0	0	0	0	0	43	53
marA	0	0	1	7	6	3	0	6	3	0	0	0	0	0	0	19	3	15	0	14	9	1	9	0	0	3	0	0	2	0	0	14	0	0	0	0	0	0	4	0	0	24	27	18	57
mdtC	0	0	3	0	5	6	0	3	0	0	0	0	0	0	5	3	0	4	0	188	0	0	14	0	0	0	0	0	0	0	0	13	0	0	0	0	0	5	0	0	0	0	0	5	0
mel	0	0	29	20	22	0	16	7	20	10	3	6	0	1	0	26	0	0	14	17	0	8	9	16	0	0	0	0	13	0	17	0	46	0	45	9	0	0	20	23	0	0	8	7	3
msbA	0	0	2	0	6	0	18	22	7	14	0	0	0	2	6	9	20	18	0	137	16	9	10	0	0	0	0	0	0	0	2	5	1	5	2	0	0	0	0	0	6	80	51	0	94
oqxB	0	0	3	56	0	0	2	0	0	0	0	0	0	0	0	7	29	67	0	9	0	7	9	0	0	0	0	0	0	0	0	0	0	0	0	0	0	0	0	0	0	0	0	31	90
AAC(6')-Ib7	0	0	0	0	0	0	0	83	0	9	0	0	0	0	0	0	0	0	0	20	0	1	1	0	0	0	0	0	0	0	0	0	0	0	0	0	0	0	0	0	0	0	0	0	0
ArnT	0	0	0	3	0	0	0	0	0	0	0	0	0	0	0	0	0	0	0	0	0	15	3	0	0	0	0	0	0	0	0	0	0	0	0	0	0	2	0	0	0	0	0	55	120
Escherichia coli acrA	0	0	0	0	5	0	3	6	3	9	0	0	0	1	4	6	0	0	1	79	6	4	6	1	0	0	2	0	0	0	0	3	4	3	0	2	2	8	5	5	0	0	0	0	0
Escherichia coli ampC beta-lactamase	0	0	0	1	3	4	6	18	3	5	2	0	0	0	3	0	1	0	0	0	0	7	2	0	0	0	5	0	0	0	0	5	0	0	0	0	0	4	2	2	0	0	0	0	0
Escherichia coli mdfA	0	0	0	3	5	1	1	9	4	0	0	0	0	0	0	0	0	0	4	1	0	0	4	6	0	0	0	0	1	0	0	2	0	0	8	0	0	3	8	0	0	0	0	0	0
Escherichia coli soxS with mutation conferring antibiotic resistance	0	0	0	0	3	0	5	8	0	0	0	0	0	2	3	0	0	0	0	21	21	8	0	3	0	0	0	0	3	0	0	12	0	0	1	1	4	2	3	0	0	4	0	0	0
GES-1	0	0	0	12	0	0	0	0	0	0	8	0	0	0	0	0	16	0	0	0	0	0	0	0	0	0	0	0	4	0	0	11	5	0	0	8	0	0	0	0	0	0	0	0	0
H-NS	0	0	0	11	6	8	1	0	0	10	0	0	0	0	2	13	13	30	0	58	10	7	7	2	0	0	0	0	0	0	0	7	0	5	2	0	4	3	0	2	0	15	17	6	65
Klebsiella pneumoniae KpnF	0	0	0	9	0	0	0	0	0	0	0	0	0	0	0	6	0	6	0	0	0	0	0	0	0	0	0	0	0	0	0	0	0	0	0	0	0	0	0	0	0	0	0	0	46
Klebsiella pneumoniae KpnG	0	0	0	23	0	0	0	0	0	0	0	0	0	0	0	19	0	16	0	0	0	8	0	0	0	0	0	0	0	0	0	0	0	0	0	0	0	0	0	0	0	2	0	20	99
Klebsiella pneumoniae KpnH	0	0	0	16	0	0	0	0	0	0	0	0	0	0	0	36	0	48	0	0	0	0	0	0	0	0	0	0	0	0	0	2	0	0	0	0	0	0	0	0	0	0	0	28	109
LpsB	0	0	0	1	0	0	0	0	0	0	0	0	0	0	0	0	0	0	0	0	0	1	0	0	0	0	0	0	0	0	0	0	0	0	0	0	0	0	0	5	0	0	0	0	0
MCR-3.8	0	0	0	2	0	0	0	0	0	0	0	0	0	0	0	2	0	0	0	0	1	0	0	0	0	0	0	0	1	0	0	0	0	0	2	1	0	5	0	0	0	0	0	0	5
MOX-6	0	0	0	3	0	0	0	0	0	0	7	0	0	10	0	0	0	0	5	20	7	0	0	0	0	0	0	0	9	0	0	0	3	0	8	0	0	9	5	0	0	0	0	0	0
OXA-12	0	0	0	6	0	0	17	0	2	0	0	0	31	0	3	0	0	0	0	0	0	0	0	0	0	0	0	0	15	0	0	0	0	0	0	0	0	0	13	14	0	0	0	0	0
OXA-212	0	0	0	21	0	0	0	0	1	0	0	0	0	0	0	0	0	0	0	0	2	0	0	0	0	0	0	0	0	0	0	0	3	0	0	0	0	0	0	0	0	0	0	10	0
OXA-663	0	0	0	1	15	3	0	0	0	0	0	0	0	0	2	11	0	0	0	0	0	0	0	6	0	0	0	0	0	0	0	6	0	0	0	0	0	0	0	2	0	0	0	0	0
Pseudomonas aeruginosa gyrA conferring resistance to fluoroquinolones	0	0	0	11	0	0	9	0	0	0	0	0	0	0	0	0	0	0	0	8	2	0	4	0	0	0	0	0	0	0	0	0	0	18	0	0	0	23	11	0	0	0	0	0	0
TEM-1	0	0	0	12	9	0	0	0	20	16	0	0	0	0	0	13	11	19	0	0	0	0	12	0	0	0	0	0	0	0	0	18	0	0	0	0	0	17	5	12	0	0	0	0	0
TLA-2	0	0	0	4	0	0	0	0	0	0	0	0	0	0	0	0	0	0	0	0	0	0	0	0	0	0	0	0	0	0	0	0	0	0	0	0	0	0	0	0	0	0	0	0	0
TLA-3	0	0	0	3	0	0	0	0	0	0	0	0	0	0	0	0	0	0	0	0	0	0	0	0	0	0	0	0	0	0	0	0	0	0	0	0	0	0	0	0	0	0	0	0	0
tet(X6)	0	0	0	4	0	0	5	0	0	0	0	0	0	10	4	1	0	0	1	0	0	0	2	5	0	0	0	0	0	0	0	0	0	0	0	0	0	0	0	1	0	0	0	0	0
YojI	0	0	0	5	0	10	0	8	6	7	2	0	0	7	5	0	11	0	0	34	0	12	2	0	0	3	0	0	0	0	0	0	0	0	0	0	0	0	0	4	0	0	0	0	0
aadA12	0	0	0	0	0	0	0	0	0	0	0	0	0	0	0	0	0	0	0	0	0	0	0	0	0	0	0	0	0	0	0	0	0	0	0	0	0	0	0	0	0	0	0	0	0
aadA15	0	0	0	0	0	0	0	0	0	0	3	0	0	0	0	0	0	7	0	0	0	0	0	0	0	0	0	3	2	0	0	0	0	0	1	24	32	0	0	0	0	0	0	0	0
aadA4	0	0	0	17	0	7	1	25	40	23	0	3	0	0	0	0	0	0	0	0	0	0	0	0	0	0	6	0	0	0	0	0	13	0	3	0	0	0	3	6	0	0	0	0	0
aadA7	0	0	0	4	0	0	9	0	0	0	0	0	0	0	0	0	0	0	0	0	0	0	2	0	0	3	0	0	0	0	0	0	0	0	0	0	0	0	0	0	0	0	0	0	0
aadA8b	0	0	0	2	0	4	0	0	5	0	0	0	0	0	0	0	0	0	0	0	0	0	0	0	0	0	0	0	0	0	0	0	3	0	0	0	0	2	0	0	0	0	0	0	0
catB11	0	0	0	10	1	2	10	10	6	0	2	0	0	0	0	4	0	7	0	0	0	0	0	0	0	0	0	0	0	0	0	7	5	0	4	6	14	4	0	0	0	0	1	0	0
catB2	0	0	0	6	0	3	0	1	1	0	0	0	0	0	0	0	0	0	0	0	0	0	0	0	0	0	0	0	0	0	0	2	6	2	3	0	0	0	0	6	0	2	2	0	0
cmlA9	0	0	0	1	0	0	0	0	0	0	0	0	0	0	0	0	0	0	0	0	2	0	0	0	0	0	0	0	0	0	0	0	0	0	0	0	0	0	2	0	0	0	0	0	0
cmx	0	0	0	2	0	0	12	6	4	0	0	1	0	0	0	0	5	0	0	4	0	5	2	0	0	0	0	0	0	0	0	0	0	0	0	0	0	6	8	0	0	0	0	0	0
cphA4	0	0	0	13	0	0	0	0	0	0	0	0	0	0	0	0	0	0	0	0	0	0	0	0	0	0	0	0	0	0	0	0	0	0	0	0	0	0	0	0	0	0	0	0	0
dfrA15	0	0	0	5	0	0	0	0	0	0	0	0	0	0	0	0	0	0	0	0	0	0	0	0	0	0	0	0	0	0	0	0	0	0	0	0	0	0	0	0	0	0	0	0	0
dfrB4	0	0	0	0	0	3	0	0	0	0	0	0	0	0	0	0	0	0	0	0	0	2	0	0	0	0	0	0	0	0	0	0	0	0	0	0	0	0	0	0	0	0	0	0	0
emrA	0	0	0	2	4	5	9	9	0	1	3	0	0	0	0	0	0	1	0	0	1	7	2	5	0	0	0	0	6	0	0	6	1	0	3	0	0	0	7	4	0	0	0	0	0
emrK	0	0	0	3	0	9	0	8	0	5	0	0	0	0	7	0	0	0	0	3	0	0	0	0	0	0	0	0	0	0	0	2	1	0	0	0	3	0	5	6	0	0	0	0	0
emrY	0	0	0	1	1	0	3	5	1	0	1	0	0	5	1	0	0	0	0	3	0	2	1	0	0	0	0	0	0	0	0	0	0	0	9	0	0	4	5	3	0	0	0	0	0
evgA	0	0	0	0	0	1	3	5	0	0	0	0	0	1	0	0	0	2	0	0	0	0	5	0	0	0	0	0	0	0	0	0	0	0	0	0	0	0	0	0	0	0	0	0	0
evgS	0	0	0	4	6	7	15	16	5	1	3	0	0	12	1	1	6	0	0	2	3	21	11	7	0	0	2	0	0	2	0	9	3	0	8	0	5	0	4	7	0	0	0	0	0
gadX	0	0	0	5	5	0	4	0	2	0	0	0	0	0	0	0	2	0	4	0	0	10	0	0	0	0	0	0	0	0	0	8	0	7	0	0	5	7	0	0	0	0	0	0	0
mdtA	0	0	0	1	0	4	1	7	0	0	0	0	0	0	3	0	2	0	0	0	3	0	3	0	0	0	0	0	0	1	0	3	0	0	0	0	4	0	0	2	0	0	0	0	0
mdtB	0	0	0	0	4	0	16	0	0	0	0	0	0	2	5	14	6	0	0	176	31	18	5	6	0	0	0	0	0	0	0	20	7	0	0	0	4	7	0	0	0	4	18	4	0
mdtE	0	0	0	5	6	7	13	11	8	7	3	0	0	2	5	0	4	3	5	0	8	8	3	5	0	0	0	0	0	2	0	12	0	0	9	0	10	11	1	0	0	0	0	0	0
mdtF	0	0	0	24	19	8	17	14	9	18	4	0	0	4	14	3	11	6	5	10	0	21	7	0	0	4	1	0	6	0	0	22	4	11	21	4	4	9	23	0	0	0	0	0	0
mdtG	0	0	0	1	3	2	0	2	0	0	6	0	0	0	10	0	0	0	0	98	1	2	0	7	0	0	0	0	0	0	2	1	0	3	0	0	0	0	4	0	0	0	0	0	0
mdtO	0	0	0	6	2	9	3	10	15	3	0	0	0	15	8	0	0	0	0	7	0	2	8	0	0	0	0	0	0	0	0	5	0	0	0	0	10	0	6	0	0	0	0	0	0
tet(G)	0	0	0	5	0	6	0	0	0	0	0	0	0	0	0	0	0	0	0	0	0	0	0	0	0	0	0	0	0	0	0	0	0	0	0	0	0	0	0	0	0	0	0	0	0
ANT(6)-Ib	0	0	0	0	0	6	0	0	3	0	1	0	0	0	0	0	0	0	0	2	0	0	2	0	0	0	0	0	0	0	0	1	0	0	0	0	0	0	1	0	0	0	0	0	0
APH(3')-IIIa	0	0	0	0	8	5	9	0	8	0	3	2	0	6	5	12	17	32	0	0	0	0	3	5	0	0	0	0	2	0	0	10	0	1	0	0	0	0	0	0	3	0	7	0	0
Escherichia coli GlpT with mutation conferring resistance to fosfomycin	0	0	0	0	12	4	0	19	0	4	3	0	0	8	0	0	0	0	0	109	34	0	0	0	0	0	0	0	0	0	0	3	0	0	0	0	2	2	0	0	0	0	0	0	0
Escherichia coli cyaA with mutation conferring resistance to fosfomycin	0	0	0	0	16	0	0	0	1	0	0	0	0	0	0	0	0	0	0	0	0	0	0	0	0	0	0	0	0	0	0	0	0	0	0	0	0	0	0	0	0	0	0	0	0
Limosilactobacillus reuteri cat-TC	0	0	0	0	2	0	0	8	0	0	0	0	0	0	0	0	0	0	0	0	0	0	0	5	0	0	0	0	0	0	0	0	4	6	0	0	0	0	0	0	0	0	0	4	2
OXA-140	0	0	0	0	15	0	0	0	0	0	0	0	0	8	7	0	0	0	0	0	0	0	0	0	0	0	0	0	0	0	0	0	0	0	0	9	0	0	0	0	0	0	0	0	0
OXA-280	0	0	0	0	8	0	0	2	25	19	0	0	0	3	11	25	0	0	0	0	0	0	0	21	0	0	0	0	0	0	0	20	10	0	12	0	0	20	0	0	0	0	0	6	0
OXA-281	0	0	0	0	19	0	0	0	0	32	2	0	0	35	0	0	0	0	0	7	0	0	1	0	0	0	0	14	0	6	0	4	0	0	0	0	4	0	0	0	0	0	0	5	11
OXA-35	0	0	0	0	2	8	5	0	0	0	0	0	17	4	0	0	0	0	0	0	0	0	0	0	0	0	0	0	3	0	0	0	0	0	7	2	0	0	8	0	0	0	0	0	9
PmrF	0	0	0	0	7	5	2	6	4	0	0	0	0	1	4	4	2	1	0	0	0	3	1	0	0	0	0	0	0	1	0	2	0	0	2	0	3	5	7	0	0	0	0	0	0
RSA1-1	0	0	0	0	7	5	0	0	0	0	0	0	0	0	0	0	0	0	0	0	0	0	0	0	0	0	0	0	3	0	0	0	0	1	0	0	0	0	0	0	0	0	0	0	0
SAT-4	0	0	0	0	1	3	0	0	0	1	0	0	0	0	0	8	9	19	0	0	0	0	0	0	0	0	0	0	0	0	0	8	12	5	0	0	0	0	0	0	0	8	2	0	0
YajC	0	0	0	0	9	0	6	0	0	0	0	0	0	0	0	0	0	0	0	0	0	0	0	0	0	0	0	0	6	0	0	0	0	0	0	0	0	0	0	0	0	0	0	0	0
baeS	0	0	0	0	5	3	3	5	0	6	0	0	0	3	3	2	3	0	1	0	0	4	1	0	0	0	0	0	0	0	0	0	0	2	3	0	0	0	0	3	0	0	0	0	0
dfrA5	0	0	0	0	5	0	20	0	0	0	0	0	0	0	0	0	0	0	0	0	0	0	0	0	0	0	0	0	0	0	0	0	0	0	0	0	0	0	0	0	0	0	0	0	0
mdtH	0	0	0	0	3	11	9	6	11	4	0	0	0	0	4	0	0	0	0	4	5	6	0	0	0	0	0	0	1	0	0	3	0	0	14	3	9	0	0	0	0	0	4	0	0
mdtN	0	0	0	0	0	0	7	11	4	4	0	0	0	4	5	0	3	0	0	1	1	2	1	0	0	1	0	0	4	0	0	1	4	1	2	0	1	3	10	0	0	0	0	0	0
tet(H)	0	0	0	0	1	0	0	0	0	3	0	0	0	0	0	0	0	0	0	0	0	0	0	0	0	0	0	0	0	0	0	0	0	0	0	0	0	1	6	0	0	0	0	0	0
AIM-1	0	0	0	0	0	1	0	0	0	0	0	0	0	0	0	0	0	0	0	0	0	0	0	0	0	0	0	0	2	0	0	0	0	0	0	0	0	0	0	0	0	0	0	0	0
ANT(3'')-IIc	0	0	0	0	0	8	0	0	0	0	0	0	0	0	1	0	0	0	0	0	0	0	0	0	0	0	0	0	0	0	0	0	0	0	0	0	0	0	0	0	0	0	0	0	0
ANT(4')-Ib	0	0	0	0	0	0	2	0	0	0	0	0	0	0	0	0	0	0	0	0	0	0	0	0	0	0	0	0	0	0	0	0	0	0	0	0	0	0	0	0	0	0	0	0	0
EreB	0	0	0	0	0	2	0	0	3	0	1	1	0	0	0	0	0	0	0	0	0	0	0	0	0	0	0	0	0	0	0	0	4	0	4	0	0	0	0	0	0	0	0	0	0
Escherichia coli gyrA conferring resistance to fluoroquinolones	0	0	0	0	0	6	0	0	0	0	0	0	0	0	0	0	0	0	0	0	0	0	0	0	4	0	0	0	0	0	0	0	15	0	0	0	0	0	0	0	0	0	0	0	0
GES-14	0	0	0	0	0	2	0	0	0	0	0	0	0	7	0	0	0	0	0	0	0	0	0	0	0	0	0	0	0	0	0	0	0	0	0	0	0	0	0	0	0	0	0	0	5
GES-20	0	0	0	0	0	5	0	0	0	0	0	0	0	0	0	0	0	0	0	0	0	0	0	0	0	0	0	0	0	0	0	0	0	0	0	0	0	0	0	0	0	0	0	0	0
MCR-3.9	0	0	0	0	0	3	0	0	0	0	0	0	0	0	0	0	0	0	0	0	0	0	0	0	0	0	0	0	6	0	0	0	0	0	12	0	0	0	0	0	0	0	0	0	0
MOX-4	0	0	0	0	0	18	0	0	0	0	0	0	0	0	0	0	0	0	0	0	0	0	0	0	0	0	0	0	15	0	0	16	0	0	5	0	0	7	0	0	0	0	0	0	0
OXA-368	0	0	0	0	0	10	15	6	20	9	0	0	1	0	0	0	0	0	0	0	0	0	1	0	0	0	0	0	0	0	0	0	0	0	0	0	0	0	0	0	0	0	0	0	0
OXA-415	0	0	0	0	0	2	0	0	0	0	0	0	0	0	0	0	0	0	0	0	0	0	0	0	0	0	0	0	0	0	0	0	0	0	0	3	0	0	0	0	0	3	0	0	0
OXA-47	0	0	0	0	0	5	0	0	0	0	0	5	0	0	0	0	0	0	0	0	0	0	12	0	0	0	0	0	0	0	0	0	0	0	0	0	0	0	0	0	0	0	0	0	0
TEM-104	0	0	0	0	0	5	0	0	0	0	0	0	0	0	0	0	0	0	0	0	0	0	0	0	0	0	0	0	0	0	0	0	0	0	0	0	0	0	0	0	0	0	0	0	0
tet(X4)	0	0	0	0	0	2	0	0	0	0	0	0	0	0	0	0	0	0	0	37	0	0	0	0	0	0	0	0	0	0	0	2	0	0	0	0	0	0	0	0	0	0	0	0	0
aad(6)	0	0	0	0	0	0	0	0	0	0	0	0	0	0	3	0	0	0	0	0	0	0	0	0	0	0	0	0	0	0	0	0	0	0	0	0	0	0	2	0	0	0	0	0	0
arr-2	0	0	0	0	0	5	0	0	0	0	0	0	0	0	0	0	0	0	0	0	0	2	0	0	0	0	0	0	0	0	0	0	0	0	0	0	0	0	0	0	0	0	0	0	0
baeR	0	0	0	0	0	3	2	0	0	0	0	0	0	5	2	21	7	36	0	62	12	0	0	7	0	0	0	0	0	0	0	4	0	0	0	0	0	3	0	4	0	1	0	5	62
kdpE	0	0	0	0	0	3	5	8	0	0	0	0	0	0	5	0	3	0	0	0	0	5	0	0	0	0	0	0	1	0	0	1	0	1	0	0	0	0	0	0	0	0	0	0	0
tetB(P)	0	0	0	0	0	1	0	0	0	1	0	0	0	0	0	0	0	0	0	0	0	0	0	0	0	0	0	0	0	0	0	0	0	1	0	0	0	0	3	0	0	0	0	0	0
AAC(3)-IIc	0	0	0	0	0	0	2	0	9	5	4	0	0	0	0	0	0	0	2	0	0	0	0	0	0	0	0	0	0	0	0	0	0	0	0	0	0	0	6	0	0	0	0	0	0
AAC(3)-Ia	0	0	0	0	0	0	2	0	0	0	0	0	0	0	0	0	0	0	0	0	0	0	0	0	0	0	0	0	0	0	0	0	0	0	0	0	0	0	0	0	0	0	0	0	0
AAC(6')-IIa	0	0	0	0	0	0	5	0	0	0	0	0	0	0	0	0	0	0	0	0	0	0	0	0	0	0	0	0	0	0	0	0	0	0	0	0	0	0	0	0	0	0	0	0	0
AAC(6')-Ib4	0	0	0	0	0	0	31	0	0	0	16	0	0	0	0	0	0	0	0	0	0	0	0	0	0	0	0	0	0	0	0	0	0	0	0	0	0	0	0	0	0	0	0	3	0
APH(3')-Ia	0	0	0	0	0	0	5	11	5	7	0	0	0	0	0	2	0	0	3	2	0	0	0	0	0	0	0	0	0	0	0	0	0	0	0	0	0	3	3	0	0	3	12	0	0
BRO-2	0	0	0	0	0	0	3	0	0	0	0	0	0	4	0	0	0	0	0	0	0	0	0	0	0	0	0	0	0	0	0	0	0	0	0	0	0	0	0	0	0	0	0	0	0
MCR-3.3	0	0	0	0	0	0	5	0	0	0	2	0	0	0	0	0	0	0	0	0	0	0	0	0	0	0	0	0	0	0	0	0	0	0	0	0	0	0	0	0	0	0	0	0	0
MCR-5.2	0	0	0	0	0	0	3	0	0	0	0	0	0	0	0	0	3	0	0	0	0	0	0	0	0	0	0	0	0	0	0	0	0	0	0	0	0	0	0	0	0	0	0	0	10
MexK	0	0	0	0	0	0	7	0	0	0	0	0	0	0	0	0	0	0	0	0	0	0	2	0	0	0	0	0	0	0	0	0	0	0	0	0	0	0	0	0	0	2	0	0	0
OXA-209	0	0	0	0	0	0	2	0	0	0	0	0	0	0	0	0	0	0	0	0	0	0	0	0	0	0	0	0	0	0	0	0	0	0	0	0	0	0	0	0	0	0	0	0	0
OXA-334	0	0	0	0	0	0	8	0	0	0	0	0	0	4	0	0	0	0	0	0	0	0	0	0	0	0	0	0	0	0	0	0	0	0	0	0	0	0	0	0	0	0	0	0	0
SHV-95	0	0	0	0	0	0	2	0	0	0	0	0	0	0	0	0	0	0	0	0	0	0	0	0	0	0	0	0	0	0	0	0	0	0	0	0	0	0	0	0	0	0	0	0	0
TEM-214	0	0	0	0	0	0	5	0	0	0	0	0	0	0	0	0	0	0	0	0	0	0	0	0	0	0	0	0	0	0	0	0	0	0	0	0	0	0	0	0	0	0	0	0	0
dfrA7	0	0	0	0	0	0	13	11	7	3	0	0	0	0	4	12	7	6	3	8	0	5	0	2	0	0	0	0	5	0	0	3	0	0	0	3	4	7	5	0	0	0	0	0	0
mdtM	0	0	0	0	0	0	3	0	0	4	0	0	0	1	0	0	0	0	0	0	0	2	0	0	0	0	0	0	0	0	0	0	0	2	0	0	0	0	4	0	0	0	0	0	0
oqxA	0	0	0	0	0	0	0	0	0	0	0	0	0	0	0	0	0	0	0	0	0	4	8	0	0	0	0	0	0	0	0	0	0	0	0	0	0	0	0	0	0	0	0	16	31
sul4	0	0	0	0	0	0	2	0	0	0	0	0	0	0	0	0	0	0	0	0	0	0	0	0	0	0	0	0	0	0	0	0	0	0	0	0	0	0	0	0	0	0	0	0	0
tet(E)	0	0	0	0	0	0	0	0	1	2	0	20	31	2	0	0	0	0	0	1	8	0	6	0	0	5	0	5	0	3	0	0	0	0	0	7	0	0	0	0	4	0	0	0	0
AAC(6')-Ib-cr3	0	0	0	0	0	0	0	2	0	0	0	0	0	0	0	0	0	0	2	0	0	0	0	0	0	0	0	0	0	0	0	0	0	0	0	0	0	0	0	0	0	0	0	0	0
AAC(6')-Ib-cr9	0	0	0	0	0	0	0	1	0	0	0	0	0	0	0	0	0	0	0	0	0	0	0	0	0	0	0	0	0	0	0	0	0	0	0	1	0	0	0	0	0	0	0	0	0
BEL-3	0	0	0	0	0	0	0	4	5	0	0	0	0	0	0	0	0	0	1	0	5	0	3	4	0	0	0	0	0	0	0	0	2	0	0	0	0	0	2	0	0	0	0	4	0
Bifidobacterium bifidum ileS conferring resistance to mupirocin	0	0	0	0	0	0	0	3	6	0	0	0	0	12	0	0	0	0	0	0	0	0	0	0	0	0	0	0	0	0	0	0	0	0	0	0	0	8	7	0	0	0	0	0	0
Erm(35)	0	0	0	0	0	0	0	2	15	2	0	0	0	0	0	0	8	0	8	0	3	6	0	0	0	0	0	0	0	0	0	0	2	0	0	4	11	129	116	24	10	0	0	0	0
FOX-5	0	0	0	0	0	0	0	11	7	0	0	0	0	0	0	16	0	8	0	0	0	0	0	0	0	0	0	0	0	0	0	0	0	0	0	0	0	0	0	0	0	0	0	0	0
GES-7	0	0	0	0	0	0	0	14	49	28	0	0	0	0	0	0	0	0	0	0	0	0	0	0	0	0	0	0	0	0	0	0	0	0	0	0	0	0	0	0	0	0	0	0	0
MOX-3	0	0	0	0	0	0	0	23	35	31	6	0	0	0	0	0	0	0	0	0	0	0	8	0	0	6	0	0	0	0	0	0	0	0	0	0	2	0	4	0	0	0	0	0	0
TEM-84	0	0	0	0	0	0	0	10	0	0	0	0	0	0	0	0	0	0	0	0	0	0	0	0	0	0	0	0	0	0	0	0	0	0	0	0	0	0	0	0	0	0	0	0	0
VEB-1	0	0	0	0	0	0	0	3	0	0	0	0	0	0	0	0	0	0	0	0	16	0	13	6	0	0	2	0	0	0	0	0	0	0	0	0	0	0	0	0	0	0	0	0	0
cphA6	0	0	0	0	0	0	0	8	0	0	0	0	0	0	0	0	0	0	0	0	10	0	0	0	0	0	0	0	0	0	0	0	7	0	0	12	0	0	0	0	0	0	0	0	0
dfrA3	0	0	0	0	0	0	0	4	0	0	0	0	0	0	0	0	3	0	0	0	0	7	2	0	0	0	0	0	0	0	0	0	0	0	1	0	0	9	5	0	0	0	0	0	0
dfrB3	0	0	0	0	0	0	0	7	14	7	0	0	0	0	0	0	0	0	0	0	0	0	0	0	0	0	0	0	0	0	0	0	0	0	2	4	0	0	0	0	0	0	0	0	0
AAC(6')-Ib-cr4	0	0	0	0	0	0	0	0	0	0	0	0	0	0	0	0	0	0	0	0	0	0	0	0	0	0	0	0	0	0	0	0	0	0	0	0	0	0	0	0	0	0	0	0	0
AAC(6')-Ie-APH(2'')-Ia bifunctional protein	0	0	0	0	0	0	0	0	2	2	1	0	0	0	0	0	0	0	0	0	0	0	0	0	0	0	0	0	0	0	0	0	0	0	0	0	8	0	0	0	0	0	0	0	0
ANT(3'')-II-AAC(6')-IId bifunctional protein	0	0	0	0	0	0	0	0	15	0	0	0	0	0	0	0	0	0	0	0	0	0	0	0	0	0	0	6	0	0	0	0	0	0	0	0	0	0	0	0	0	0	0	0	0
CTX-M-36	0	0	0	0	0	0	0	0	1	0	0	0	0	0	0	0	0	0	0	0	0	0	0	0	0	0	0	0	0	0	0	0	0	0	0	0	0	0	0	0	0	42	0	0	0
OXA-183	0	0	0	0	0	0	0	0	1	0	0	0	0	0	0	0	0	0	0	0	0	0	0	0	0	0	0	0	0	0	0	0	0	0	0	0	0	0	0	0	0	0	0	0	0
OXA-46	0	0	0	0	0	0	0	0	6	0	0	0	0	0	0	0	0	0	0	0	0	0	0	0	0	0	0	0	0	0	0	0	0	0	0	0	3	0	0	1	0	0	0	0	0
OXA-9	0	0	0	0	0	0	0	0	1	0	0	0	0	0	0	0	0	0	0	0	0	0	0	0	0	0	0	0	0	0	0	0	0	0	0	0	0	0	0	0	0	0	0	0	0
PER-1	0	0	0	0	0	0	0	0	2	0	0	0	0	0	0	0	0	0	0	0	0	0	0	0	0	0	0	0	0	0	0	0	0	0	0	0	0	0	0	0	0	0	0	0	0
VEB-2	0	0	0	0	0	0	0	0	7	0	0	0	0	0	0	0	0	0	0	0	0	0	0	0	0	2	0	0	0	4	0	0	0	0	0	0	0	0	0	0	0	0	0	0	0
aphA15	0	0	0	0	0	0	0	0	2	0	0	0	0	0	0	0	0	0	0	0	0	0	0	0	0	0	0	0	0	0	0	0	0	0	0	0	0	0	0	0	0	0	0	0	0
Plasmid-encoded cat (pp-cat)	0	0	0	0	0	0	0	0	2	0	0	0	0	0	0	0	0	0	0	0	0	0	0	0	0	0	0	0	0	0	0	0	0	0	0	0	0	0	0	0	0	0	0	0	0
APH(3')-VIb	0	0	0	0	0	0	0	0	0	3	0	0	0	0	0	0	0	0	0	0	0	0	0	0	0	0	0	0	0	0	0	0	0	0	0	0	0	0	0	0	0	0	0	0	0
FOX-2	0	0	0	0	0	0	0	0	0	3	0	0	12	0	0	0	0	0	0	0	0	0	0	0	0	0	0	0	0	0	0	4	17	0	0	0	0	0	0	0	0	0	0	0	0
FOX-4	0	0	0	0	0	0	0	0	0	6	0	0	0	0	0	0	0	0	0	0	0	0	0	0	0	0	0	0	4	0	0	0	4	0	4	0	0	0	0	0	0	0	0	0	0
OXA-1	0	0	0	0	0	0	0	0	0	21	26	0	0	7	0	0	21	0	17	23	3	0	0	0	0	6	0	0	0	0	0	23	0	0	0	0	0	38	22	0	0	0	0	0	0
OXA-118	0	0	0	0	0	0	0	0	0	2	0	0	1	0	0	0	0	0	0	0	0	0	0	0	0	0	0	0	0	0	0	0	0	0	0	0	0	0	0	0	0	0	0	0	0
OXA-13	0	0	0	0	0	0	0	0	0	7	0	7	0	0	0	0	0	0	0	0	0	0	0	0	0	0	2	0	0	0	0	0	0	0	0	0	0	0	0	0	0	0	0	0	0
PER-3	0	0	0	0	0	0	0	0	0	2	1	0	0	0	0	0	0	0	0	0	0	0	0	0	0	0	0	0	0	0	0	0	0	0	0	0	0	0	0	0	0	0	0	0	0
catA1	0	0	0	0	0	0	0	0	0	2	0	3	0	0	0	0	0	0	0	0	0	0	0	0	0	0	0	0	0	0	0	0	0	0	0	0	0	0	0	0	0	0	0	0	0
tet(31)	0	0	0	0	0	0	0	0	0	4	0	0	0	0	0	0	0	0	0	0	0	0	0	0	0	0	0	0	0	0	0	0	0	0	0	0	0	0	2	0	0	0	0	0	0
tet(B)	0	0	0	0	0	0	0	0	0	3	0	0	0	0	0	0	0	0	0	0	0	0	0	0	0	0	0	0	0	0	0	0	0	0	0	0	0	0	2	0	0	9	8	0	0
tetR	0	0	0	0	0	0	0	0	0	1	0	0	0	0	0	0	0	0	0	0	0	0	0	0	0	0	0	0	0	0	0	0	0	0	0	0	0	0	0	0	0	8	1	0	0
FOX-3	0	0	0	0	0	0	0	0	0	0	17	0	0	0	0	0	0	0	0	0	0	0	0	0	0	0	0	0	0	0	0	0	0	0	0	0	0	0	0	0	0	0	0	0	0
FOX-8	0	0	0	0	0	0	0	0	0	0	7	0	0	0	0	0	0	0	0	0	0	0	0	4	0	0	0	0	0	0	0	0	0	0	0	0	0	0	6	0	0	0	0	0	0
TEM-19	0	0	0	0	0	0	0	0	0	0	6	0	0	0	0	0	0	0	0	0	0	0	0	0	0	0	0	0	0	0	0	0	31	12	0	0	0	0	0	0	0	0	0	0	0
aadA24	0	0	0	0	0	0	0	0	0	0	37	0	0	0	0	0	0	0	0	0	0	0	0	0	0	0	0	0	10	14	14	0	0	4	0	28	38	0	0	0	0	0	0	0	0
aadA8	0	0	0	0	0	0	0	0	0	0	11	0	0	0	0	0	0	0	0	0	0	0	0	0	0	0	0	0	0	2	0	0	0	0	0	0	0	0	0	0	0	0	0	0	0
CfxA4	0	0	0	0	0	0	0	0	0	0	0	78	0	0	0	0	0	0	0	0	0	0	0	0	0	0	0	0	0	0	0	0	0	0	0	0	0	0	0	0	2	0	0	0	0
GES-11	0	0	0	0	0	0	0	0	0	0	0	0	0	0	0	0	0	0	0	8	0	0	0	0	0	0	0	0	0	0	0	0	0	0	0	0	0	0	0	0	0	0	0	0	0
MCR-3.2	0	0	0	0	0	0	0	0	0	0	0	2	0	0	0	0	0	0	0	0	0	5	0	0	0	0	0	0	0	0	0	0	0	0	0	0	0	0	0	0	0	0	0	0	0
OXA-37	0	0	0	0	0	0	0	0	0	0	0	3	0	0	6	0	0	0	0	0	0	0	0	0	0	0	0	0	0	0	2	2	0	0	0	0	0	0	0	0	0	0	0	0	0
TEM-157	0	0	0	0	0	0	0	0	0	0	0	3	0	0	0	0	0	0	0	0	0	0	0	0	0	0	0	0	0	0	0	0	0	0	0	0	0	0	0	0	0	0	0	0	0
adeI	0	0	0	0	0	0	0	0	0	0	0	0	0	0	0	0	0	0	0	0	0	0	0	0	0	0	0	0	0	1	0	0	0	0	0	0	0	0	0	0	0	0	0	0	0
AAC(3)-IIe	0	0	0	0	0	0	0	0	0	0	0	0	1	0	0	0	0	0	0	0	0	0	0	0	0	0	0	0	0	0	0	0	0	0	0	0	0	0	0	0	0	0	0	0	0
APH(3')-VIa	0	0	0	0	0	0	0	0	0	0	0	0	3	0	0	0	0	0	0	0	0	0	0	0	0	0	0	0	0	0	0	0	0	0	0	0	0	0	0	0	0	0	0	0	0
Clostridioides difficile 23S rRNA with mutation conferring resistance to erythromycin and clindamycin	0	0	0	0	0	0	0	0	0	0	0	0	0	0	0	0	0	0	0	0	0	0	0	0	0	0	0	0	0	0	0	0	0	0	0	0	0	0	0	0	0	0	0	0	0
FOX-1	0	0	0	0	0	0	0	0	0	0	0	0	3	0	0	0	0	0	0	0	0	0	0	0	0	0	0	0	0	0	0	0	0	0	0	0	0	0	0	0	0	0	0	0	0
MOX-5	0	0	0	0	0	0	0	0	0	0	0	0	5	0	0	0	0	0	5	11	0	0	0	0	0	0	0	0	0	0	0	0	0	0	0	0	0	0	3	0	0	0	0	0	0
OXA-17	0	0	0	0	0	0	0	0	0	0	0	0	14	0	0	0	0	0	0	0	0	0	0	0	0	0	0	0	0	0	0	0	0	0	0	0	0	0	0	0	0	0	0	0	0
OXA-240	0	0	0	0	0	0	0	0	0	0	0	0	0	0	0	0	0	0	0	0	0	0	0	0	0	0	0	0	0	0	0	0	0	0	0	0	0	0	0	0	0	0	0	0	0
OXA-251	0	0	0	0	0	0	0	0	0	0	0	0	12	0	0	0	0	0	0	0	0	0	0	0	0	0	0	0	0	0	0	0	0	0	0	0	0	0	0	0	0	0	0	0	0
TEM-196	0	0	0	0	0	0	0	0	0	0	0	0	1	0	0	0	0	0	0	0	0	0	0	0	0	0	0	0	0	0	0	0	0	0	0	0	0	0	0	0	0	0	0	0	0
imiH	0	0	0	0	0	0	0	0	0	0	0	0	3	0	0	0	0	0	0	0	0	0	0	0	0	0	0	0	0	0	0	9	0	0	0	0	0	0	0	0	0	0	0	0	0
FOX-9	0	0	0	0	0	0	0	0	0	0	0	0	0	5	0	0	0	0	0	0	0	0	0	0	0	0	0	0	0	0	0	0	0	0	0	0	0	0	0	0	0	0	0	0	0
GES-3	0	0	0	0	0	0	0	0	0	0	0	0	0	2	0	0	0	0	0	0	0	0	0	0	0	0	0	0	0	0	0	0	0	0	0	0	0	0	0	0	0	0	0	0	0
Laribacter hongkongensis ampC beta-lactamase	0	0	0	0	0	0	0	0	0	0	0	0	0	4	0	0	0	0	0	0	0	0	0	2	0	0	0	0	7	0	0	0	0	0	0	0	0	0	0	0	0	0	0	0	0
Mycobacterium tuberculosis rpsL mutations conferring resistance to Streptomycin	0	0	0	0	0	0	0	0	0	0	0	0	0	16	0	0	0	0	0	0	0	0	0	0	0	0	0	0	0	0	0	0	0	0	0	0	0	0	0	0	0	0	0	8	11
TEM-193	0	0	0	0	0	0	0	0	0	0	0	0	0	2	0	0	0	0	0	0	0	0	0	0	0	0	0	0	0	0	0	0	0	0	0	0	0	0	0	0	0	0	0	0	0
TEM-81	0	0	0	0	0	0	0	0	0	0	0	0	0	3	0	0	0	0	0	0	5	0	0	0	0	0	0	0	0	0	0	0	0	0	0	0	0	0	0	0	0	0	0	0	0
aadA25	0	0	0	0	0	0	0	0	0	0	0	0	0	3	0	0	0	0	0	0	0	0	0	0	0	0	5	0	0	0	0	0	0	0	0	0	0	0	0	0	0	0	0	0	0
tet(T)	0	0	0	0	0	0	0	0	0	0	0	0	0	4	0	0	0	0	1	0	0	0	0	0	0	0	0	0	0	0	0	0	0	0	0	0	0	0	5	2	0	0	0	0	0
BRO-1	0	0	0	0	0	0	0	0	0	0	0	0	0	0	1	0	0	0	0	0	0	0	0	0	0	0	0	0	0	0	0	0	0	0	0	0	0	0	0	0	0	0	0	0	0
GES-18	0	0	0	0	0	0	0	0	0	0	0	0	0	0	1	0	0	0	0	0	0	0	0	0	0	0	0	0	0	0	0	0	0	0	0	0	0	0	0	0	0	0	0	0	0
GES-23	0	0	0	0	0	0	0	0	0	0	0	0	0	0	1	0	0	0	0	0	5	0	0	0	0	2	0	0	0	0	0	0	0	0	0	0	0	0	0	0	0	0	0	0	0
GES-4	0	0	0	0	0	0	0	0	0	0	0	0	0	0	7	0	0	0	0	0	0	0	0	0	0	0	0	0	0	0	0	0	0	0	0	0	0	0	0	0	0	0	0	0	0
OXA-97	0	0	0	0	0	0	0	0	0	0	0	0	0	0	2	0	0	0	0	0	0	0	0	0	2	0	3	0	0	0	0	0	0	0	0	0	0	0	0	2	0	0	0	0	8
TEM-12	0	0	0	0	0	0	0	0	0	0	0	0	0	0	4	0	0	0	0	0	0	0	0	0	0	0	0	0	0	0	0	0	0	0	0	0	0	0	0	0	0	0	0	0	0
TEM-181	0	0	0	0	0	0	0	0	0	0	0	0	0	0	2	0	0	0	0	7	0	0	0	0	0	0	0	0	0	0	0	0	0	0	0	0	0	0	0	0	0	0	0	0	0
gadW	0	0	0	0	0	0	0	0	0	0	0	0	0	0	6	0	5	0	0	2	0	4	0	7	0	0	0	0	0	0	0	0	3	0	0	0	0	0	0	0	0	0	0	0	0
CMY-78	0	0	0	0	0	0	0	0	0	0	0	0	0	0	0	2	0	0	0	0	0	0	0	0	0	0	0	0	0	0	0	0	0	0	0	0	0	0	0	0	0	0	0	0	0
Enterobacter cloacae acrA	0	0	0	0	0	0	0	0	0	0	0	0	0	0	0	2	0	0	0	0	0	0	0	0	0	0	0	0	0	0	0	0	0	0	0	0	0	0	0	0	0	0	0	0	11
fosA5	0	0	0	0	0	0	0	0	0	0	0	0	0	0	0	11	0	0	0	0	0	0	0	0	0	0	0	0	0	0	0	0	0	0	0	0	0	0	0	0	0	0	0	0	18
LCR-1	0	0	0	0	0	0	0	0	0	0	0	0	0	0	0	4	7	1	0	0	2	0	0	0	0	0	0	0	14	0	0	0	2	0	0	0	0	0	0	0	0	0	0	0	0
ramA	0	0	0	0	0	0	0	0	0	0	0	0	0	0	0	2	0	12	0	0	0	0	0	0	0	0	0	0	0	0	0	0	0	0	0	0	0	0	0	0	0	0	0	0	2
AAC(6')-Ib-cr5	0	0	0	0	0	0	0	0	0	0	0	0	0	0	0	0	0	0	0	0	0	0	0	0	0	0	0	0	0	0	0	0	0	0	0	0	0	0	0	0	0	0	0	0	0
CARB-16	0	0	0	0	0	0	0	0	0	0	0	0	0	0	0	0	3	0	0	0	0	0	0	0	0	0	0	0	0	0	0	0	0	0	2	0	0	0	0	0	0	0	3	0	0
CMY-118	0	0	0	0	0	0	0	0	0	0	0	0	0	0	0	0	9	0	0	0	0	0	0	0	0	0	0	0	0	0	0	0	0	0	0	0	0	0	0	0	0	0	0	0	0
CMY-65	0	0	0	0	0	0	0	0	0	0	0	0	0	0	0	0	2	0	0	0	0	0	0	0	0	0	0	0	0	0	0	0	0	0	0	0	0	0	0	0	0	0	0	0	0
Klebsiella pneumoniae KpnE	0	0	0	0	0	0	0	0	0	0	0	0	0	0	0	0	5	0	0	0	0	0	0	0	0	0	0	0	0	0	0	0	0	0	0	0	0	0	0	0	0	0	0	2	6
QnrD1	0	0	0	0	0	0	0	0	0	0	0	0	0	0	0	0	7	2	0	0	0	0	0	0	0	0	0	0	0	0	0	4	3	0	0	0	0	0	0	0	0	0	0	0	0
SAT-2	0	0	0	0	0	0	0	0	0	0	0	0	0	0	0	0	0	0	0	0	0	0	0	0	0	0	0	0	0	0	0	0	0	0	0	0	0	0	0	0	0	0	0	0	7
dfrG	0	0	0	0	0	0	0	0	0	0	0	0	0	0	0	0	1	0	0	0	0	0	0	0	0	0	0	0	0	0	0	0	0	0	0	0	0	0	0	0	0	0	0	0	0
tet(37)	0	0	0	0	0	0	0	0	0	0	0	0	0	0	0	0	5	0	0	0	0	0	10	0	3	0	0	0	0	0	0	0	0	0	0	0	69	0	0	0	0	0	0	0	5
ugd	0	0	0	0	0	0	0	0	0	0	0	0	0	0	0	0	6	0	0	0	0	0	0	0	0	0	0	0	0	0	0	3	0	0	0	0	0	0	0	0	0	0	0	0	0
CMY-111	0	0	0	0	0	0	0	0	0	0	0	0	0	0	0	0	0	1	0	0	0	0	0	0	0	0	0	0	0	0	0	0	0	0	0	0	0	0	0	0	0	0	0	0	0
CMY-66	0	0	0	0	0	0	0	0	0	0	0	0	0	0	0	0	0	5	0	0	0	0	0	0	0	0	0	0	0	0	0	0	0	0	0	0	0	0	0	0	0	0	0	0	0
CTX-M-66	0	0	0	0	0	0	0	0	0	0	0	0	0	0	0	0	0	2	0	0	0	0	0	0	0	0	0	0	0	0	0	0	0	0	0	0	0	0	0	0	0	0	0	0	0
QnrB6	0	0	0	0	0	0	0	0	0	0	0	0	0	0	0	0	0	10	0	46	0	0	0	0	0	0	0	0	0	0	0	0	0	0	0	0	0	0	0	0	0	0	0	0	0
catB8	0	0	0	0	0	0	0	0	0	0	0	0	0	0	0	0	0	3	0	0	0	0	0	0	0	0	0	0	0	0	0	3	0	0	0	0	0	3	0	6	0	0	0	0	0
dfrB1	0	0	0	0	0	0	0	0	0	0	0	0	0	0	0	0	0	3	0	0	0	0	0	0	0	0	0	0	0	0	0	0	0	0	0	0	0	2	0	0	0	0	0	0	0
AAC(6')-Ib-cr1	0	0	0	0	0	0	0	0	0	0	0	0	0	0	0	0	0	0	2	0	0	0	0	0	0	0	0	0	0	0	0	0	0	0	0	0	0	0	0	0	0	0	0	0	0
Klebsiella pneumoniae OmpK37	0	0	0	0	0	0	0	0	0	0	0	0	0	0	0	0	0	0	3	0	0	4	0	0	0	0	0	0	0	0	0	0	0	0	0	0	0	0	0	0	0	0	0	21	40
OXA-309	0	0	0	0	0	0	0	0	0	0	0	0	0	0	0	0	0	0	23	0	0	0	0	0	0	0	0	0	0	0	0	0	0	0	0	0	0	0	0	0	0	3	0	0	0
TEM-55	0	0	0	0	0	0	0	0	0	0	0	0	0	0	0	0	0	0	1	0	0	0	0	0	0	0	0	0	0	0	0	0	0	0	0	0	0	0	0	0	0	0	0	0	0
adeK	0	0	0	0	0	0	0	0	0	0	0	0	0	0	0	0	0	0	0	0	0	0	0	0	0	0	0	0	0	0	0	0	0	0	0	1	0	0	0	0	0	0	0	0	0
CMY-108	0	0	0	0	0	0	0	0	0	0	0	0	0	0	0	0	0	0	0	79	27	0	0	0	0	0	0	0	0	0	0	0	0	0	0	0	0	0	0	0	0	0	0	0	0
CMY-141	0	0	0	0	0	0	0	0	0	0	0	0	0	0	0	0	0	0	0	4	0	0	0	0	0	0	0	0	0	0	0	0	0	0	0	0	0	0	0	0	0	0	0	0	0
CMY-72	0	0	0	0	0	0	0	0	0	0	0	0	0	0	0	0	0	0	0	1	0	0	0	0	0	0	0	0	0	0	0	0	0	0	0	0	0	0	0	0	0	0	0	0	0
EBR-1	0	0	0	0	0	0	0	0	0	0	0	0	0	0	0	0	0	0	0	9	0	0	0	0	0	0	0	0	0	0	0	0	0	0	0	0	0	0	0	0	0	0	0	0	0
MCR-3.12	0	0	0	0	0	0	0	0	0	0	0	0	0	0	0	0	0	0	0	1	0	0	0	0	0	0	0	0	0	0	0	0	0	3	0	0	0	0	0	0	0	0	0	0	20
MCR-9.1	0	0	0	0	0	0	0	0	0	0	0	0	0	0	0	0	0	0	0	47	10	0	0	0	0	0	0	0	0	0	0	0	0	0	0	0	0	0	0	0	0	0	5	18	36
MOX-8	0	0	0	0	0	0	0	0	0	0	0	0	0	0	0	0	0	0	0	5	0	0	0	0	0	0	0	0	0	0	0	0	0	0	0	0	0	0	0	4	0	0	0	0	0
QnrB19	0	0	0	0	0	0	0	0	0	0	0	0	0	0	0	0	0	0	0	6	0	0	0	0	0	0	0	0	0	0	0	0	0	0	0	0	0	0	0	0	0	0	0	0	0
AAC(3)-IId	0	0	0	0	0	0	0	0	0	0	0	0	0	0	0	0	0	0	0	0	1	0	0	0	0	0	0	0	0	0	0	0	0	0	0	0	0	0	0	0	0	0	0	0	0
AAC(3)-Ib	0	0	0	0	0	0	0	0	0	0	0	0	0	0	0	0	0	0	0	0	4	0	0	0	0	0	0	0	0	0	0	0	0	0	0	2	0	0	0	0	0	0	7	0	3
CARB-10	0	0	0	0	0	0	0	0	0	0	0	0	0	0	0	0	0	0	0	0	3	0	0	0	0	0	0	0	0	0	0	0	6	0	2	0	0	0	0	0	0	0	0	0	3
CMY-34	0	0	0	0	0	0	0	0	0	0	0	0	0	0	0	0	0	0	0	0	9	0	0	0	0	0	0	0	0	0	0	0	0	0	0	0	0	0	0	0	0	0	0	0	0
QnrB49	0	0	0	0	0	0	0	0	0	0	0	0	0	0	0	0	0	0	0	0	2	0	0	0	0	0	0	0	0	0	0	0	0	0	0	0	0	0	0	0	0	0	0	0	0
QnrB67	0	0	0	0	0	0	0	0	0	0	0	0	0	0	0	0	0	0	0	0	4	0	0	0	0	0	0	0	0	0	0	0	0	0	0	0	0	0	0	0	0	0	0	0	0
TEM-163	0	0	0	0	0	0	0	0	0	0	0	0	0	0	0	0	0	0	0	0	7	0	0	0	0	0	0	0	0	0	0	0	0	0	0	0	0	0	0	0	0	0	0	0	0
cphA5	0	0	0	0	0	0	0	0	0	0	0	0	0	0	0	0	0	0	0	0	7	0	0	0	0	0	0	0	0	0	0	0	0	0	0	0	0	0	0	0	0	0	0	0	0
Escherichia coli emrE	0	0	0	0	0	0	0	0	0	0	0	0	0	0	0	0	0	0	0	0	0	2	0	0	0	0	0	0	0	0	0	0	0	0	0	0	0	0	0	0	0	0	0	0	0
FosA6	0	0	0	0	0	0	0	0	0	0	0	0	0	0	0	0	0	0	0	0	0	4	0	0	0	0	0	0	0	0	0	0	0	0	0	0	0	0	0	0	0	0	0	15	0
SHV-103	0	0	0	0	0	0	0	0	0	0	0	0	0	0	0	0	0	0	0	0	0	15	0	0	0	0	0	0	0	0	0	0	0	0	0	0	0	0	0	0	0	0	0	0	0
TEM-208	0	0	0	0	0	0	0	0	0	0	0	0	0	0	0	0	0	0	0	0	0	7	0	0	0	0	0	0	0	0	0	0	0	0	0	0	0	0	0	0	0	0	0	0	0
Klebsiella pneumoniae acrA	0	0	0	0	0	0	0	0	0	0	0	0	0	0	0	0	0	0	0	0	0	0	1	0	0	0	0	0	0	0	0	0	0	6	0	0	0	0	0	0	0	0	0	17	5
OXA-420	0	0	0	0	0	0	0	0	0	0	0	0	0	0	0	0	0	0	0	0	0	0	3	0	0	2	4	0	0	0	0	0	0	0	0	0	0	5	0	8	6	0	0	0	0
RbpA	0	0	0	0	0	0	0	0	0	0	0	0	0	0	0	0	0	0	0	0	0	0	21	0	0	0	0	0	0	0	0	0	0	0	0	0	0	0	0	0	0	0	0	0	0
aadA9	0	0	0	0	0	0	0	0	0	0	0	0	0	0	0	0	0	0	0	0	0	0	3	0	0	0	0	0	0	0	0	0	0	0	0	0	0	0	0	0	0	0	0	0	0
efrB	0	0	0	0	0	0	0	0	0	0	0	0	0	0	0	0	0	0	0	0	0	0	3	0	0	0	0	0	0	0	0	0	0	0	0	0	0	0	0	0	0	0	0	0	0
mtrA	0	0	0	0	0	0	0	0	0	0	0	0	0	0	0	0	0	0	0	0	0	0	24	0	0	0	0	0	0	0	0	0	1	0	0	0	0	0	0	0	0	0	0	0	0
BLMT	0	0	0	0	0	0	0	0	0	0	0	0	0	0	0	0	0	0	0	0	0	0	0	845	0	0	0	0	0	0	0	0	0	0	0	0	0	0	0	0	0	0	0	0	0
CMY-125	0	0	0	0	0	0	0	0	0	0	0	0	0	0	0	0	0	0	0	0	0	0	0	2	0	0	0	0	0	0	0	0	0	0	0	0	0	0	0	0	0	0	0	0	0
FOX-10	0	0	0	0	0	0	0	0	0	0	0	0	0	0	0	0	0	0	0	0	0	0	0	4	0	0	0	0	0	0	0	0	0	0	0	0	0	0	0	0	0	0	0	0	0
QnrB10	0	0	0	0	0	0	0	0	0	0	0	0	0	0	0	0	0	0	0	0	0	0	0	2	0	0	0	0	0	0	0	0	0	0	0	0	0	0	0	0	0	0	0	0	0
TEM-26	0	0	0	0	0	0	0	0	0	0	0	0	0	0	0	0	0	0	0	0	0	0	0	1	0	0	0	0	0	0	0	0	0	0	0	0	0	0	0	0	0	0	0	0	0
AAC(6')-Ib8	0	0	0	0	0	0	0	0	0	0	0	0	0	0	0	0	0	0	0	0	0	0	0	0	10	0	0	0	0	0	0	0	0	0	0	0	0	0	0	0	0	0	11	0	0
Mycobacterium avium 23S rRNA with mutation conferring resistance to clarithromycin	0	0	0	0	0	0	0	0	0	0	0	0	0	0	0	0	0	0	0	0	0	0	0	0	0	0	0	0	0	0	0	0	0	0	0	0	0	0	0	0	0	0	0	0	0
rpoB2	0	0	0	0	0	0	0	0	0	0	0	0	0	0	0	0	0	0	0	0	0	0	0	0	5	0	0	0	0	0	0	0	0	0	0	0	0	0	0	0	0	0	0	0	0
smeE	0	0	0	0	0	0	0	0	0	0	0	0	0	0	0	0	0	0	0	0	0	0	0	0	0	1	0	0	0	0	0	3	0	0	0	0	0	0	0	0	0	1	0	0	0
QnrS6	0	0	0	0	0	0	0	0	0	0	0	0	0	0	0	0	0	0	0	0	0	0	0	0	0	0	1	0	0	1	2	0	0	0	0	0	0	0	0	0	2	0	0	0	0
IMP-13	0	0	0	0	0	0	0	0	0	0	0	0	0	0	0	0	0	0	0	0	0	0	0	0	0	0	0	7	0	3	0	0	0	0	0	0	0	0	0	0	0	0	3	0	0
floR	0	0	0	0	0	0	0	0	0	0	0	0	0	0	0	0	0	0	0	0	0	0	0	0	0	0	0	2	0	0	0	0	0	0	0	0	0	8	10	0	0	0	0	0	1
GES-12	0	0	0	0	0	0	0	0	0	0	0	0	0	0	0	0	0	0	0	0	0	0	0	0	0	0	0	0	4	0	0	0	0	0	0	0	0	0	0	0	0	0	0	0	0
OXA-397	0	0	0	0	0	0	0	0	0	0	0	0	0	0	0	0	0	0	0	0	0	0	0	0	0	0	0	0	2	0	0	0	0	0	0	0	0	0	0	0	0	0	0	0	0
TEM-153	0	0	0	0	0	0	0	0	0	0	0	0	0	0	0	0	0	0	0	0	0	0	0	0	0	0	0	0	3	0	0	0	0	0	0	0	0	0	0	0	0	0	0	0	0
TEM-96	0	0	0	0	0	0	0	0	0	0	0	0	0	0	0	0	0	0	0	0	0	0	0	0	0	0	0	0	5	0	0	0	0	0	0	0	0	0	0	0	0	0	0	0	0
CMY-76	0	0	0	0	0	0	0	0	0	0	0	0	0	0	0	0	0	0	0	0	0	0	0	0	0	0	0	0	0	0	0	8	0	0	0	0	0	0	0	0	0	0	0	0	0
CTX-M-3	0	0	0	0	0	0	0	0	0	0	0	0	0	0	0	0	0	0	0	0	0	0	0	0	0	0	0	0	0	0	0	17	13	0	0	0	0	0	0	0	0	0	0	0	0
MexT	0	0	0	0	0	0	0	0	0	0	0	0	0	0	0	0	0	0	0	0	0	0	0	0	0	0	0	0	0	0	0	4	0	0	0	0	0	0	0	0	0	0	0	0	0
Propionibacteria 23S rRNA with mutation conferring resistance to macrolide antibiotics	0	0	0	0	0	0	0	0	0	0	0	0	0	0	0	0	0	0	0	0	0	0	0	0	0	0	0	0	0	0	0	0	0	0	0	0	0	0	0	0	0	0	0	0	0
SHV-12	0	0	0	0	0	0	0	0	0	0	0	0	0	0	0	0	0	0	0	0	0	0	0	0	0	0	0	0	0	0	0	3	0	0	0	0	0	0	0	0	0	0	0	0	0
aadA23	0	0	0	0	0	0	0	0	0	0	0	0	0	0	0	0	0	0	0	0	0	0	0	0	0	0	0	0	0	0	0	0	0	0	0	0	0	0	0	0	0	0	0	0	0
cphA7	0	0	0	0	0	0	0	0	0	0	0	0	0	0	0	0	0	0	0	0	0	0	0	0	0	0	0	0	0	0	0	14	0	0	0	0	0	0	0	0	0	0	0	0	0
lmrD	0	0	0	0	0	0	0	0	0	0	0	0	0	0	0	0	0	0	0	0	0	0	0	0	0	0	0	0	0	0	0	41	28	32	0	0	0	0	0	0	0	0	0	0	0
patA	0	0	0	0	0	0	0	0	0	0	0	0	0	0	0	0	0	0	0	0	0	0	0	0	0	0	0	0	0	0	0	2	0	0	0	0	0	0	0	0	0	0	0	0	0
tet(S)	0	0	0	0	0	0	0	0	0	0	0	0	0	0	0	0	0	0	0	0	0	0	0	0	0	0	0	0	0	0	0	18	16	3	0	0	0	0	0	0	0	0	0	0	0
vanR gene in vanO cluster	0	0	0	0	0	0	0	0	0	0	0	0	0	0	0	0	0	0	0	0	0	0	0	0	0	0	0	0	0	0	0	3	0	0	0	0	0	0	0	0	0	0	0	0	0
APH(2'')-IIIa	0	0	0	0	0	0	0	0	0	0	0	0	0	0	0	0	0	0	0	0	0	0	0	0	0	0	0	0	0	0	0	0	3	0	0	0	0	0	0	0	0	0	0	0	0
ErmT	0	0	0	0	0	0	0	0	0	0	0	0	0	0	0	0	0	0	0	0	0	0	0	0	0	0	0	0	0	0	0	0	0	0	0	0	0	0	0	0	0	0	0	0	0
Mycobacterium tuberculosis rpoB mutants conferring resistance to rifampicin	0	0	0	0	0	0	0	0	0	0	0	0	0	0	0	0	0	0	0	0	0	0	0	0	0	0	0	0	0	0	0	0	14	0	0	0	0	0	0	0	0	0	0	0	0
SHV-86	0	0	0	0	0	0	0	0	0	0	0	0	0	0	0	0	0	0	0	0	0	0	0	0	0	0	0	0	0	0	0	0	2	0	0	0	0	0	0	0	0	0	0	0	0
blaF	0	0	0	0	0	0	0	0	0	0	0	0	0	0	0	0	0	0	0	0	0	0	0	0	0	0	0	0	0	0	0	0	2	0	0	0	0	0	0	0	0	0	0	0	0
tap	0	0	0	0	0	0	0	0	0	0	0	0	0	0	0	0	0	0	0	0	0	0	0	0	0	0	0	0	0	0	0	0	5	0	0	0	0	0	0	0	0	0	0	0	0
tet(V)	0	0	0	0	0	0	0	0	0	0	0	0	0	0	0	0	0	0	0	0	0	0	0	0	0	0	0	0	0	0	0	0	2	0	0	0	0	0	0	0	0	0	0	0	0
tet(Y)	0	0	0	0	0	0	0	0	0	0	0	0	0	0	0	0	0	0	0	0	0	0	0	0	0	0	0	0	0	0	0	0	2	0	0	0	0	0	0	0	0	0	0	0	0
SHV-109	0	0	0	0	0	0	0	0	0	0	0	0	0	0	0	0	0	0	0	0	0	0	0	0	0	0	0	0	0	0	0	0	0	4	0	0	0	0	0	0	0	0	0	0	0
CMY-8	0	0	0	0	0	0	0	0	0	0	0	0	0	0	0	0	0	0	0	0	0	0	0	0	0	0	0	0	0	0	0	0	0	0	2	0	0	0	0	0	0	0	0	0	0
TEM-90	0	0	0	0	0	0	0	0	0	0	0	0	0	0	0	0	0	0	0	0	0	0	0	0	0	0	0	0	0	0	0	0	0	0	4	0	0	0	0	0	0	0	0	0	0
ACI-1	0	0	0	0	0	0	0	0	0	0	0	0	0	0	0	0	0	0	0	0	0	0	0	0	0	0	0	0	0	0	0	0	0	0	0	3	0	0	0	0	0	0	0	15	0
CARB-5	0	0	0	0	0	0	0	0	0	0	0	0	0	0	0	0	0	0	0	0	0	0	0	0	0	0	0	0	0	0	0	0	0	0	0	0	3	0	0	0	0	0	0	0	0
OXA-164	0	0	0	0	0	0	0	0	0	0	0	0	0	0	0	0	0	0	0	0	0	0	0	0	0	0	0	0	0	0	0	0	0	0	0	0	5	0	0	0	0	0	1	0	4
TEM-168	0	0	0	0	0	0	0	0	0	0	0	0	0	0	0	0	0	0	0	0	0	0	0	0	0	0	0	0	0	0	0	0	0	0	0	0	2	0	0	0	0	0	0	0	0
aadA17	0	0	0	0	0	0	0	0	0	0	0	0	0	0	0	0	0	0	0	0	0	0	0	0	0	0	0	0	0	0	0	0	0	0	0	0	12	0	0	0	0	0	0	0	0
abeM	0	0	0	0	0	0	0	0	0	0	0	0	0	0	0	0	0	0	0	0	0	0	0	0	0	0	0	0	0	0	0	0	0	0	0	0	1	0	0	0	0	0	0	0	0
BEL-2	0	0	0	0	0	0	0	0	0	0	0	0	0	0	0	0	0	0	0	0	0	0	0	0	0	0	0	0	0	0	0	0	0	0	0	0	0	2	0	0	4	0	0	0	0
TLA-1	0	0	0	0	0	0	0	0	0	0	0	0	0	0	0	0	0	0	0	0	0	0	0	0	0	0	0	0	0	0	0	0	0	0	0	0	0	7	7	0	0	0	0	0	0
dfrA21	0	0	0	0	0	0	0	0	0	0	0	0	0	0	0	0	0	0	0	0	0	0	0	0	0	0	0	0	0	0	0	0	0	0	0	0	0	6	5	0	0	0	0	0	0
imiS	0	0	0	0	0	0	0	0	0	0	0	0	0	0	0	0	0	0	0	0	0	0	0	0	0	0	0	0	0	0	0	0	0	0	0	0	0	0	0	2	0	0	0	0	0
CTX-M-22	0	0	0	0	0	0	0	0	0	0	0	0	0	0	0	0	0	0	0	0	0	0	0	0	0	0	0	0	0	0	0	0	0	0	0	0	0	0	0	0	3	0	0	0	0
CTX-M-68	0	0	0	0	0	0	0	0	0	0	0	0	0	0	0	0	0	0	0	0	0	0	0	0	0	0	0	0	0	0	0	0	0	0	0	0	0	0	0	0	1	0	0	0	0
TEM-207	0	0	0	0	0	0	0	0	0	0	0	0	0	0	0	0	0	0	0	0	0	0	0	0	0	0	0	0	0	0	0	0	0	0	0	0	0	0	0	0	1	0	0	0	0
MCR-4.2	0	0	0	0	0	0	0	0	0	0	0	0	0	0	0	0	0	0	0	0	0	0	0	0	0	0	0	0	0	0	0	0	0	0	0	0	0	0	0	0	0	13	5	0	0
MCR-4.3	0	0	0	0	0	0	0	0	0	0	0	0	0	0	0	0	0	0	0	0	0	0	0	0	0	0	0	0	0	0	0	0	0	0	0	0	0	0	0	0	0	11	20	0	0
MCR-4.5	0	0	0	0	0	0	0	0	0	0	0	0	0	0	0	0	0	0	0	0	0	0	0	0	0	0	0	0	0	0	0	0	0	0	0	0	0	0	0	0	0	4	0	0	0
MdtK	0	0	0	0	0	0	0	0	0	0	0	0	0	0	0	0	0	0	0	0	0	0	0	0	0	0	0	0	0	0	0	0	0	0	0	0	0	0	0	0	0	5	0	0	0
OXA-244	0	0	0	0	0	0	0	0	0	0	0	0	0	0	0	0	0	0	0	0	0	0	0	0	0	0	0	0	0	0	0	0	0	0	0	0	0	0	0	0	0	6	0	0	0
OXA-34	0	0	0	0	0	0	0	0	0	0	0	0	0	0	0	0	0	0	0	0	0	0	0	0	0	0	0	0	0	0	0	0	0	0	0	0	0	0	0	0	0	6	0	0	0
TEM-171	0	0	0	0	0	0	0	0	0	0	0	0	0	0	0	0	0	0	0	0	0	0	0	0	0	0	0	0	0	0	0	0	0	0	0	0	0	0	0	0	0	2	0	0	0
CMY-59	0	0	0	0	0	0	0	0	0	0	0	0	0	0	0	0	0	0	0	0	0	0	0	0	0	0	0	0	0	0	0	0	0	0	0	0	0	0	0	0	0	0	4	0	0
CTX-M-61	0	0	0	0	0	0	0	0	0	0	0	0	0	0	0	0	0	0	0	0	0	0	0	0	0	0	0	0	0	0	0	0	0	0	0	0	0	0	0	0	0	0	24	0	0
OXA-245	0	0	0	0	0	0	0	0	0	0	0	0	0	0	0	0	0	0	0	0	0	0	0	0	0	0	0	0	0	0	0	0	0	0	0	0	0	0	0	0	0	0	3	0	0
OXA-370	0	0	0	0	0	0	0	0	0	0	0	0	0	0	0	0	0	0	0	0	0	0	0	0	0	0	0	0	0	0	0	0	0	0	0	0	0	0	0	0	0	0	5	0	0
arnA	0	0	0	0	0	0	0	0	0	0	0	0	0	0	0	0	0	0	0	0	0	0	0	0	0	0	0	0	0	0	0	0	0	0	0	0	0	0	0	0	0	0	1	0	0
sdiA	0	0	0	0	0	0	0	0	0	0	0	0	0	0	0	0	0	0	0	0	0	0	0	0	0	0	0	0	0	0	0	0	0	0	0	0	0	0	0	0	0	0	5	0	0
CMH-1	0	0	0	0	0	0	0	0	0	0	0	0	0	0	0	0	0	0	0	0	0	0	0	0	0	0	0	0	0	0	0	0	0	0	0	0	0	0	0	0	0	0	0	13	0
FosA2	0	0	0	0	0	0	0	0	0	0	0	0	0	0	0	0	0	0	0	0	0	0	0	0	0	0	0	0	0	0	0	0	0	0	0	0	0	0	0	0	0	0	0	10	0
GES-22	0	0	0	0	0	0	0	0	0	0	0	0	0	0	0	0	0	0	0	0	0	0	0	0	0	0	0	0	0	0	0	0	0	0	0	0	0	0	0	0	0	0	0	1	0
GES-6	0	0	0	0	0	0	0	0	0	0	0	0	0	0	0	0	0	0	0	0	0	0	0	0	0	0	0	0	0	0	0	0	0	0	0	0	0	0	0	0	0	0	0	0	0
Klebsiella pneumoniae acrR with mutation conferring multidrug antibiotic resistance	0	0	0	0	0	0	0	0	0	0	0	0	0	0	0	0	0	0	0	0	0	0	0	0	0	0	0	0	0	0	0	0	0	0	0	0	0	0	0	0	0	0	0	15	16
OKP-B-2	0	0	0	0	0	0	0	0	0	0	0	0	0	0	0	0	0	0	0	0	0	0	0	0	0	0	0	0	0	0	0	0	0	0	0	0	0	0	0	0	0	0	0	11	0
OXA-96	0	0	0	0	0	0	0	0	0	0	0	0	0	0	0	0	0	0	0	0	0	0	0	0	0	0	0	0	0	0	0	0	0	0	0	0	0	0	0	0	0	0	0	2	0
TEM-183	0	0	0	0	0	0	0	0	0	0	0	0	0	0	0	0	0	0	0	0	0	0	0	0	0	0	0	0	0	0	0	0	0	0	0	0	0	0	0	0	0	0	0	5	0
TEM-43	0	0	0	0	0	0	0	0	0	0	0	0	0	0	0	0	0	0	0	0	0	0	0	0	0	0	0	0	0	0	0	0	0	0	0	0	0	0	0	0	0	0	0	2	0
AAC(6')-30/AAC(6')-Ib' bifunctional protein	0	0	0	0	0	0	0	0	0	0	0	0	0	0	0	0	0	0	0	0	0	0	0	0	0	0	0	0	0	0	0	0	0	0	0	0	0	0	0	0	0	0	0	0	5
MOX-7	0	0	0	0	0	0	0	0	0	0	0	0	0	0	0	0	0	0	0	0	0	0	0	0	0	0	0	0	0	0	0	0	0	0	0	0	0	0	0	0	0	0	0	0	33
OKP-B-18	0	0	0	0	0	0	0	0	0	0	0	0	0	0	0	0	0	0	0	0	0	0	0	0	0	0	0	0	0	0	0	0	0	0	0	0	0	0	0	0	0	0	0	0	0
OXY-4-1	0	0	0	0	0	0	0	0	0	0	0	0	0	0	0	0	0	0	0	0	0	0	0	0	0	0	0	0	0	0	0	0	0	0	0	0	0	0	0	0	0	0	0	0	22
OXY-5-1	0	0	0	0	0	0	0	0	0	0	0	0	0	0	0	0	0	0	0	0	0	0	0	0	0	0	0	0	0	0	0	0	0	0	0	0	0	0	0	0	0	0	0	0	4
