# Supplementary material for: Urban Wastewater Metagenomics Reveals the Antibiotic Resistance Gene Distribution Across Latvian Municipalities
Source: Microorganisms. 2026 Jan 9;14(1):145. doi: 10.3390/microorganisms14010145 (PMC12843809; doi:10.3390/microorganisms14010145)
Supplement: Supplementary file 1 [file microorganisms-14-00145-s001.zip › hamronization_combined_report_fixed_names.tsv]

input_file_name	gene_symbol	gene_name	reference_database_name	reference_database_version	reference_accession	analysis_software_name	analysis_software_version	genetic_variation_type	antimicrobial_agent	coverage_percentage	coverage_depth	coverage_ratio	drug_class	input_gene_length	input_gene_start	input_gene_stop	input_protein_length	input_protein_start	input_protein_stop	input_sequence_id	nucleotide_mutation	nucleotide_mutation_interpretation	predicted_phenotype	predicted_phenotype_confidence_level	amino_acid_mutation	amino_acid_mutation_interpretation	reference_gene_length	reference_gene_start	reference_gene_stop	reference_protein_length	reference_protein_start	reference_protein_stop	resistance_mechanism	strand_orientation	sequence_identity
combined_plasmids	aph(3'')-Ib	aminoglycoside O-phosphotransferase APH(3'')-Ib	ncbi	2021-Mar-27	NG_056002.2	abricate	1.0.1	gene_presence_detected		100			STREPTOMYCIN		3753	4580				ERZ24875763.2346|plasmid-1:5523														#ERROR!	99.88
combined_plasmids	aph(3'')-Ib	aminoglycoside O-phosphotransferase APH(3'')-Ib	ncbi	2021-Mar-27	NG_056002.2	abricate	1.0.1	gene_presence_detected		100			STREPTOMYCIN		3887	4714				ERZ24875765.3449|plasmid-1:5657														#ERROR!	99.88
combined_plasmids	aph(3'')-Ib	aminoglycoside O-phosphotransferase APH(3'')-Ib	ncbi	2021-Mar-27	NG_056002.2	abricate	1.0.1	gene_presence_detected		100			STREPTOMYCIN		4001	4828				ERZ24875766.2729|plasmid-1:6084														#ERROR!	99.88
combined_plasmids	aph(3'')-Ib	aminoglycoside O-phosphotransferase APH(3'')-Ib	ncbi	2021-Mar-27	NG_056002.2	abricate	1.0.1	gene_presence_detected		100			STREPTOMYCIN		3800	4627				ERZ24875768.3791|plasmid-1:5506														#ERROR!	99.88
combined_plasmids	aph(3'')-Ib	aminoglycoside O-phosphotransferase APH(3'')-Ib	ncbi	2021-Mar-27	NG_056002.2	abricate	1.0.1	gene_presence_detected		100			STREPTOMYCIN		878	1705				ERZ24875769.4163|plasmid-1:5380														-	99.88
combined_plasmids	aph(3'')-Ib	aminoglycoside O-phosphotransferase APH(3'')-Ib	ncbi	2021-Mar-27	NG_056002.2	abricate	1.0.1	gene_presence_detected		100			STREPTOMYCIN		3752	4579				ERZ24875771.4265|plasmid-1:5522														#ERROR!	99.88
combined_plasmids	aph(3'')-Ib	aminoglycoside O-phosphotransferase APH(3'')-Ib	ncbi	2021-Mar-27	NG_056002.2	abricate	1.0.1	gene_presence_detected		100			STREPTOMYCIN		573	1400				ERZ24875774.4113|plasmid-1:5154														-	99.88
combined_plasmids	aph(3'')-Ib	aminoglycoside O-phosphotransferase APH(3'')-Ib	ncbi	2021-Mar-27	NG_056002.2	abricate	1.0.1	gene_presence_detected		100			STREPTOMYCIN		1283	2110				ERZ24875783.3715|plasmid-1:5943														-	99.88
combined_plasmids	aph(3'')-Ib	aminoglycoside O-phosphotransferase APH(3'')-Ib	ncbi	2021-Mar-27	NG_056002.2	abricate	1.0.1	gene_presence_detected		100			STREPTOMYCIN		878	1705				ERZ24875785.5009|plasmid-1:5380														-	99.88
combined_plasmids	aph(3'')-Ib	aminoglycoside O-phosphotransferase APH(3'')-Ib	ncbi	2021-Mar-27	NG_056002.2	abricate	1.0.1	gene_presence_detected		100			STREPTOMYCIN		3929	4756				ERZ24875786.3665|plasmid-1:5753														#ERROR!	99.88
combined_plasmids	aph(3'')-Ib	aminoglycoside O-phosphotransferase APH(3'')-Ib	ncbi	2021-Mar-27	NG_056002.2	abricate	1.0.1	gene_presence_detected		100			STREPTOMYCIN		1424	2251				ERZ24875803.2618|plasmid-1:6474														-	99.88
combined_plasmids	aph(3'')-Ib	aminoglycoside O-phosphotransferase APH(3'')-Ib	ncbi	2021-Mar-27	NG_056002.2	abricate	1.0.1	gene_presence_detected		100			STREPTOMYCIN		878	1705				ERZ24875805.4076|plasmid-1:5460														-	99.88
combined_plasmids	aph(3'')-Ib	aminoglycoside O-phosphotransferase APH(3'')-Ib	ncbi	2021-Mar-27	NG_056002.2	abricate	1.0.1	gene_presence_detected		100			STREPTOMYCIN		66	893				ERZ24875807.1834|plasmid-1:7886														#ERROR!	99.88
combined_plasmids	aph(3'')-Ib	aminoglycoside O-phosphotransferase APH(3'')-Ib	ncbi	2021-Mar-27	NG_056002.2	abricate	1.0.1	gene_presence_detected		100			STREPTOMYCIN		3808	4635				ERZ24875808.2874|plasmid-1:5871														#ERROR!	99.88
combined_plasmids	aph(3'')-Ib	aminoglycoside O-phosphotransferase APH(3'')-Ib	ncbi	2021-Mar-27	NG_056002.2	abricate	1.0.1	gene_presence_detected		100			STREPTOMYCIN		3853	4680				ERZ24879085.2768|plasmid-1:5993														#ERROR!	99.88
combined_plasmids	aph(3'')-Ib	aminoglycoside O-phosphotransferase APH(3'')-Ib	ncbi	2021-Mar-27	NG_056002.2	abricate	1.0.1	gene_presence_detected		100			STREPTOMYCIN		3778	4605				ERZ24879087.2285|plasmid-1:6537														#ERROR!	99.88
combined_plasmids	aph(3'')-Ib	aminoglycoside O-phosphotransferase APH(3'')-Ib	ncbi	2021-Mar-27	NG_056002.2	abricate	1.0.1	gene_presence_detected		100			STREPTOMYCIN		3674	4501				ERZ24879090.3919|plasmid-1:5380														#ERROR!	99.88
combined_plasmids	aph(6)-Id	aminoglycoside O-phosphotransferase APH(6)-Id	ncbi	2021-Mar-27	NG_047464.1	abricate	1.0.1	gene_presence_detected		100			STREPTOMYCIN		4580	5416				ERZ24875763.2346|plasmid-1:5523														#ERROR!	100
combined_plasmids	aph(6)-Id	aminoglycoside O-phosphotransferase APH(6)-Id	ncbi	2021-Mar-27	NG_047464.1	abricate	1.0.1	gene_presence_detected		100			STREPTOMYCIN		4714	5550				ERZ24875765.3449|plasmid-1:5657														#ERROR!	100
combined_plasmids	aph(6)-Id	aminoglycoside O-phosphotransferase APH(6)-Id	ncbi	2021-Mar-27	NG_047464.1	abricate	1.0.1	gene_presence_detected		100			STREPTOMYCIN		4828	5664				ERZ24875766.2729|plasmid-1:6084														#ERROR!	100
combined_plasmids	aph(6)-Id	aminoglycoside O-phosphotransferase APH(6)-Id	ncbi	2021-Mar-27	NG_047464.1	abricate	1.0.1	gene_presence_detected		100			STREPTOMYCIN		4627	5463				ERZ24875768.3791|plasmid-1:5506														#ERROR!	100
combined_plasmids	aph(6)-Id	aminoglycoside O-phosphotransferase APH(6)-Id	ncbi	2021-Mar-27	NG_047464.1	abricate	1.0.1	gene_presence_detected		100			STREPTOMYCIN		42	878				ERZ24875769.4163|plasmid-1:5380														-	100
combined_plasmids	aph(6)-Id	aminoglycoside O-phosphotransferase APH(6)-Id	ncbi	2021-Mar-27	NG_047464.1	abricate	1.0.1	gene_presence_detected		100			STREPTOMYCIN		4579	5415				ERZ24875771.4265|plasmid-1:5522														#ERROR!	100
combined_plasmids	aph(6)-Id	aminoglycoside O-phosphotransferase APH(6)-Id	ncbi	2021-Mar-27	NG_047464.1	abricate	1.0.1	gene_presence_detected		100			STREPTOMYCIN		447	1283				ERZ24875783.3715|plasmid-1:5943														-	100
combined_plasmids	aph(6)-Id	aminoglycoside O-phosphotransferase APH(6)-Id	ncbi	2021-Mar-27	NG_047464.1	abricate	1.0.1	gene_presence_detected		100			STREPTOMYCIN		42	878				ERZ24875785.5009|plasmid-1:5380														-	100
combined_plasmids	aph(6)-Id	aminoglycoside O-phosphotransferase APH(6)-Id	ncbi	2021-Mar-27	NG_047464.1	abricate	1.0.1	gene_presence_detected		100			STREPTOMYCIN		4756	5592				ERZ24875786.3665|plasmid-1:5753														#ERROR!	100
combined_plasmids	aph(6)-Id	aminoglycoside O-phosphotransferase APH(6)-Id	ncbi	2021-Mar-27	NG_047464.1	abricate	1.0.1	gene_presence_detected		100			STREPTOMYCIN		588	1424				ERZ24875803.2618|plasmid-1:6474														-	100
combined_plasmids	aph(6)-Id	aminoglycoside O-phosphotransferase APH(6)-Id	ncbi	2021-Mar-27	NG_047464.1	abricate	1.0.1	gene_presence_detected		100			STREPTOMYCIN		42	878				ERZ24875805.4076|plasmid-1:5460														-	100
combined_plasmids	aph(6)-Id	aminoglycoside O-phosphotransferase APH(6)-Id	ncbi	2021-Mar-27	NG_047464.1	abricate	1.0.1	gene_presence_detected		100			STREPTOMYCIN		893	1729				ERZ24875807.1834|plasmid-1:7886														#ERROR!	100
combined_plasmids	aph(6)-Id	aminoglycoside O-phosphotransferase APH(6)-Id	ncbi	2021-Mar-27	NG_047464.1	abricate	1.0.1	gene_presence_detected		100			STREPTOMYCIN		4635	5471				ERZ24875808.2874|plasmid-1:5871														#ERROR!	100
combined_plasmids	aph(6)-Id	aminoglycoside O-phosphotransferase APH(6)-Id	ncbi	2021-Mar-27	NG_047464.1	abricate	1.0.1	gene_presence_detected		100			STREPTOMYCIN		4680	5516				ERZ24879085.2768|plasmid-1:5993														#ERROR!	100
combined_plasmids	aph(6)-Id	aminoglycoside O-phosphotransferase APH(6)-Id	ncbi	2021-Mar-27	NG_047464.1	abricate	1.0.1	gene_presence_detected		100			STREPTOMYCIN		4605	5441				ERZ24879087.2285|plasmid-1:6537														#ERROR!	99.64
combined_plasmids	aph(6)-Id	aminoglycoside O-phosphotransferase APH(6)-Id	ncbi	2021-Mar-27	NG_047464.1	abricate	1.0.1	gene_presence_detected		100			STREPTOMYCIN		4501	5337				ERZ24879090.3919|plasmid-1:5380														#ERROR!	100
combined_plasmids	bla-A	class A beta-lactamase	ncbi	2021-Mar-27	NG_047483.1	abricate	1.0.1	gene_presence_detected		100			BETA-LACTAM		4603	5484				ERZ24875763.2181|plasmid-1:5714														#ERROR!	100
combined_plasmids	AER-1	carbenicillin-hydrolyzing class A beta-lactamase AER-1	ncbi	2021-Mar-27	NG_048688.1	abricate	1.0.1	gene_presence_detected		100			BETA-LACTAM		484	1398				ERZ24875807.3121|plasmid-1:6035														-	99.23
combined_plasmids	blaCTX-M-62	class A extended-spectrum beta-lactamase CTX-M-62	ncbi	2021-Mar-27	NG_049013.1	abricate	1.0.1	gene_presence_detected		100			CEPHALOSPORIN		1023	1898				ERZ24875797.3032|plasmid-1:6394														-	99.54
combined_plasmids	blaMCA	MCA family class C beta-lactamase	ncbi	2021-Mar-27	NG_055474.1	abricate	1.0.1	gene_presence_detected		100			BETA-LACTAM		3062	4234				ERZ24875815.3508|plasmid-1:6179														#ERROR!	99.57
combined_plasmids	blaRSD2	class D beta-lactamase RSD2-2	ncbi	2021-Mar-27	NG_063893.1	abricate	1.0.1	gene_presence_detected		100			BETA-LACTAM		2115	2873				ERZ24875785.1768|plasmid-1:9660														-	96.84
combined_plasmids	blaRSD2	class D beta-lactamase RSD2-2	ncbi	2021-Mar-27	NG_063893.1	abricate	1.0.1	gene_presence_detected		100			BETA-LACTAM		7218	7976				ERZ24875785.1768|plasmid-1:9660														-	96.84
combined_plasmids	blaRSD2	class D beta-lactamase RSD2-2	ncbi	2021-Mar-27	NG_063893.1	abricate	1.0.1	gene_presence_detected		100			BETA-LACTAM		2050	2808				ERZ24875800.4554|plasmid-1:5158														#ERROR!	96.84
combined_plasmids	blaRSD2	class D beta-lactamase RSD2-2	ncbi	2021-Mar-27	NG_063893.1	abricate	1.0.1	gene_presence_detected		100			BETA-LACTAM		303	1061				ERZ24875808.3322|plasmid-1:5453														#ERROR!	96.84
combined_plasmids	TEM-1	class A broad-spectrum beta-lactamase TEM-1	ncbi	2021-Mar-27	NG_050145.1	abricate	1.0.1	gene_presence_detected		100			BETA-LACTAM		3997	4857				ERZ24875808.3805|plasmid-1:5082														#ERROR!	99.88
combined_plasmids	TEM-19	class A extended-spectrum beta-lactamase TEM-19	ncbi	2021-Mar-27	NG_050227.1	abricate	1.0.1	gene_presence_detected		100			CEPHALOSPORIN		3996	4856				ERZ24875797.4514|plasmid-1:5058														#ERROR!	100
combined_plasmids	cat-TC	type A-9 chloramphenicol O-acetyltransferase Cat-TC	ncbi	2021-Mar-27	NG_047562.1	abricate	1.0.1	gene_presence_detected		100			CHLORAMPHENICOL		7466	8185				ERZ24875788.1164|plasmid-1:9052														-	98.75
combined_plasmids	cat-TC	type A-9 chloramphenicol O-acetyltransferase Cat-TC	ncbi	2021-Mar-27	NG_047562.1	abricate	1.0.1	gene_presence_detected		100			CHLORAMPHENICOL		193	912				ERZ24875800.4638|plasmid-1:5102														#ERROR!	98.75
combined_plasmids	cat-TC	type A-9 chloramphenicol O-acetyltransferase Cat-TC	ncbi	2021-Mar-27	NG_047562.1	abricate	1.0.1	gene_presence_detected		100			CHLORAMPHENICOL		308	1027				ERZ24875802.1632|plasmid-1:8494														#ERROR!	98.75
combined_plasmids	cat-TC	type A-9 chloramphenicol O-acetyltransferase Cat-TC	ncbi	2021-Mar-27	NG_047562.1	abricate	1.0.1	gene_presence_detected		100			CHLORAMPHENICOL		284	1003				ERZ24875810.3352|plasmid-1:5193														#ERROR!	98.61
combined_plasmids	cat-TC	type A-9 chloramphenicol O-acetyltransferase Cat-TC	ncbi	2021-Mar-27	NG_047562.1	abricate	1.0.1	gene_presence_detected		100			CHLORAMPHENICOL		155	874				ERZ24875815.4818|plasmid-1:5064														#ERROR!	98.61
combined_plasmids	catA16	type A-16 chloramphenicol O-acetyltransferase CatQ	ncbi	2021-Mar-27	NG_047590.1	abricate	1.0.1	gene_presence_detected		100			CHLORAMPHENICOL		777	1436				ERZ24879088.2038|plasmid-1:7095														#ERROR!	99.7
combined_plasmids	cfxA6	class A broad-spectrum beta-lactamase CfxA6	ncbi	2021-Mar-27	NG_064793.1	abricate	1.0.1	gene_presence_detected		83.59			BETA-LACTAM		1745	2552				ERZ24875763.713|plasmid-1:10694														#ERROR!	85.8
combined_plasmids	cfxA6	class A broad-spectrum beta-lactamase CfxA6	ncbi	2021-Mar-27	NG_064793.1	abricate	1.0.1	gene_presence_detected		83.59			BETA-LACTAM		7678	8485				ERZ24875763.713|plasmid-1:10694														#ERROR!	85.8
combined_plasmids	cfxA6	class A broad-spectrum beta-lactamase CfxA6	ncbi	2021-Mar-27	NG_064793.1	abricate	1.0.1	gene_presence_detected		83.59			BETA-LACTAM		1564	2371				ERZ24875765.2681|plasmid-1:6570														#ERROR!	85.68
combined_plasmids	cfxA6	class A broad-spectrum beta-lactamase CfxA6	ncbi	2021-Mar-27	NG_064793.1	abricate	1.0.1	gene_presence_detected		83.59			BETA-LACTAM		3853	4660				ERZ24875766.3319|plasmid-1:5495														#ERROR!	85.68
combined_plasmids	cfxA6	class A broad-spectrum beta-lactamase CfxA6	ncbi	2021-Mar-27	NG_064793.1	abricate	1.0.1	gene_presence_detected		83.59			BETA-LACTAM		3424	4231				ERZ24875767.3093|plasmid-1:6561														-	85.68
combined_plasmids	cfxA6	class A broad-spectrum beta-lactamase CfxA6	ncbi	2021-Mar-27	NG_064793.1	abricate	1.0.1	gene_presence_detected		83.59			BETA-LACTAM		2344	3151				ERZ24875783.3345|plasmid-1:6324														-	85.56
combined_plasmids	cfxA6	class A broad-spectrum beta-lactamase CfxA6	ncbi	2021-Mar-27	NG_064793.1	abricate	1.0.1	gene_presence_detected		83.59			BETA-LACTAM		2935	3742				ERZ24875786.3520|plasmid-1:5902														#ERROR!	85.8
combined_plasmids	cfxA6	class A broad-spectrum beta-lactamase CfxA6	ncbi	2021-Mar-27	NG_064793.1	abricate	1.0.1	gene_presence_detected		83.59			BETA-LACTAM		1264	2071				ERZ24875788.621|plasmid-1:12022														-	85.68
combined_plasmids	cfxA6	class A broad-spectrum beta-lactamase CfxA6	ncbi	2021-Mar-27	NG_064793.1	abricate	1.0.1	gene_presence_detected		83.59			BETA-LACTAM		7198	8005				ERZ24875788.621|plasmid-1:12022														-	85.68
combined_plasmids	cfxA6	class A broad-spectrum beta-lactamase CfxA6	ncbi	2021-Mar-27	NG_064793.1	abricate	1.0.1	gene_presence_detected		83.59			BETA-LACTAM		2510	3317				ERZ24875795.3447|plasmid-1:6486														-	85.68
combined_plasmids	cfxA6	class A broad-spectrum beta-lactamase CfxA6	ncbi	2021-Mar-27	NG_064793.1	abricate	1.0.1	gene_presence_detected		83.59			BETA-LACTAM		2852	3659				ERZ24875797.3402|plasmid-1:5987														-	85.68
combined_plasmids	cfxA6	class A broad-spectrum beta-lactamase CfxA6	ncbi	2021-Mar-27	NG_064793.1	abricate	1.0.1	gene_presence_detected		83.59			BETA-LACTAM		5014	5821				ERZ24875798.2601|plasmid-1:6043														-	85.68
combined_plasmids	cfxA6	class A broad-spectrum beta-lactamase CfxA6	ncbi	2021-Mar-27	NG_064793.1	abricate	1.0.1	gene_presence_detected		83.59			BETA-LACTAM		2870	3677				ERZ24875800.3347|plasmid-1:6007														-	85.68
combined_plasmids	cfxA6	class A broad-spectrum beta-lactamase CfxA6	ncbi	2021-Mar-27	NG_064793.1	abricate	1.0.1	gene_presence_detected		83.59			BETA-LACTAM		2316	3123				ERZ24875802.1403|plasmid-1:9133														#ERROR!	85.68
combined_plasmids	cfxA6	class A broad-spectrum beta-lactamase CfxA6	ncbi	2021-Mar-27	NG_064793.1	abricate	1.0.1	gene_presence_detected		83.59			BETA-LACTAM		8250	9057				ERZ24875802.1403|plasmid-1:9133														#ERROR!	85.68
combined_plasmids	cfxA6	class A broad-spectrum beta-lactamase CfxA6	ncbi	2021-Mar-27	NG_064793.1	abricate	1.0.1	gene_presence_detected		83.59			BETA-LACTAM		4159	4966				ERZ24875805.3474|plasmid-1:5950														-	85.68
combined_plasmids	cfxA6	class A broad-spectrum beta-lactamase CfxA6	ncbi	2021-Mar-27	NG_064793.1	abricate	1.0.1	gene_presence_detected		83.59			BETA-LACTAM		3168	3975				ERZ24879085.3877|plasmid-1:5019														#ERROR!	85.56
combined_plasmids	cfxA6	class A broad-spectrum beta-lactamase CfxA6	ncbi	2021-Mar-27	NG_064793.1	abricate	1.0.1	gene_presence_detected		83.59			BETA-LACTAM		2852	3659				ERZ24879086.2733|plasmid-1:5989														-	85.68
combined_plasmids	cfxA6	class A broad-spectrum beta-lactamase CfxA6	ncbi	2021-Mar-27	NG_064793.1	abricate	1.0.1	gene_presence_detected		83.59			BETA-LACTAM		3231	4038				ERZ24879087.2870|plasmid-1:5568														#ERROR!	85.8
combined_plasmids	cfxA6	class A broad-spectrum beta-lactamase CfxA6	ncbi	2021-Mar-27	NG_064793.1	abricate	1.0.1	gene_presence_detected		83.59			BETA-LACTAM		1307	2114				ERZ24879088.3945|plasmid-1:5016														-	85.68
combined_plasmids	cfxA6	class A broad-spectrum beta-lactamase CfxA6	ncbi	2021-Mar-27	NG_064793.1	abricate	1.0.1	gene_presence_detected		83.59			BETA-LACTAM		682	1489				ERZ24879091.3267|plasmid-1:5779														#ERROR!	85.68
combined_plasmids	cfxA	CfxA family class A broad-spectrum beta-lactamase	ncbi	2021-Mar-27	NG_047634.1	abricate	1.0.1	gene_presence_detected		100			BETA-LACTAM		7809	8774				ERZ24875767.1227|plasmid-1:10954														-	99.9
combined_plasmids	cfxA	CfxA family class A broad-spectrum beta-lactamase	ncbi	2021-Mar-27	NG_047634.1	abricate	1.0.1	gene_presence_detected		100			BETA-LACTAM		141	1106				ERZ24875802.1265|plasmid-1:9586														#ERROR!	99.9
combined_plasmids	cfxA	CfxA family class A broad-spectrum beta-lactamase	ncbi	2021-Mar-27	NG_047634.1	abricate	1.0.1	gene_presence_detected		100			BETA-LACTAM		62	1027				ERZ24879088.1205|plasmid-1:9270														#ERROR!	99.9
combined_plasmids	cfxA	CfxA family class A broad-spectrum beta-lactamase	ncbi	2021-Mar-27	NG_047634.1	abricate	1.0.1	gene_presence_detected		100			BETA-LACTAM		8479	9444				ERZ24879090.801|plasmid-1:11624														-	99.9
combined_plasmids	erm35	23S rRNA (adenine(2058)-N(6))-methyltransferase Erm(35)	ncbi	2021-Mar-27	NG_047778.1	abricate	1.0.1	gene_presence_detected		100			MACROLIDE		1083	1883				ERZ24875808.1188|plasmid-1:9238														-	99.13
combined_plasmids	erm35	23S rRNA (adenine(2058)-N(6))-methyltransferase Erm(35)	ncbi	2021-Mar-27	NG_047778.1	abricate	1.0.1	gene_presence_detected		100			MACROLIDE		6025	6825				ERZ24875808.1188|plasmid-1:9238														-	99.13
combined_plasmids	ermb	23S rRNA (adenine(2058)-N(6))-methyltransferase ermb	ncbi	2021-Mar-27	NG_047797.1	abricate	1.0.1	gene_presence_detected		100			MACROLIDE		242	979				ERZ24875759.1987|plasmid-1:6210														#ERROR!	99.86
combined_plasmids	ermb	23S rRNA (adenine(2058)-N(6))-methyltransferase ermb	ncbi	2021-Mar-27	NG_047797.1	abricate	1.0.1	gene_presence_detected		100			MACROLIDE		5130	5867				ERZ24875766.2422|plasmid-1:6492														-	99.86
combined_plasmids	ermb	23S rRNA (adenine(2058)-N(6))-methyltransferase ermb	ncbi	2021-Mar-27	NG_047797.1	abricate	1.0.1	gene_presence_detected		100			MACROLIDE		135	872				ERZ24875768.3273|plasmid-1:5963														#ERROR!	99.86
combined_plasmids	ermb	23S rRNA (adenine(2058)-N(6))-methyltransferase ermb	ncbi	2021-Mar-27	NG_047797.1	abricate	1.0.1	gene_presence_detected		100			MACROLIDE		701	1438				ERZ24875777.2213|plasmid-1:6670														#ERROR!	99.86
combined_plasmids	ermb	23S rRNA (adenine(2058)-N(6))-methyltransferase ermb	ncbi	2021-Mar-27	NG_047797.1	abricate	1.0.1	gene_presence_detected		100			MACROLIDE		978	1715				ERZ24875791.1108|plasmid-1:5690														#ERROR!	99.86
combined_plasmids	ermb	23S rRNA (adenine(2058)-N(6))-methyltransferase ermb	ncbi	2021-Mar-27	NG_047797.1	abricate	1.0.1	gene_presence_detected		100			MACROLIDE		624	1361				ERZ24875794.1784|plasmid-1:6452														#ERROR!	99.86
combined_plasmids	ermb	23S rRNA (adenine(2058)-N(6))-methyltransferase ermb	ncbi	2021-Mar-27	NG_047797.1	abricate	1.0.1	gene_presence_detected		100			MACROLIDE		624	1361				ERZ24875805.4337|plasmid-1:5269														#ERROR!	99.86
combined_plasmids	ermb	23S rRNA (adenine(2058)-N(6))-methyltransferase ermb	ncbi	2021-Mar-27	NG_047797.1	abricate	1.0.1	gene_presence_detected		100			MACROLIDE		3958	4695				ERZ24875813.5900|plasmid-1:5060														-	99.86
combined_plasmids	ermb	23S rRNA (adenine(2058)-N(6))-methyltransferase ermb	ncbi	2021-Mar-27	NG_047797.1	abricate	1.0.1	gene_presence_detected		100			MACROLIDE		5142	5879				ERZ24875815.3469|plasmid-1:6219														-	99.86
combined_plasmids	ermb	23S rRNA (adenine(2058)-N(6))-methyltransferase ermb	ncbi	2021-Mar-27	NG_047797.1	abricate	1.0.1	gene_presence_detected		100			MACROLIDE		5226	5963				ERZ24879085.2232|plasmid-1:6642														-	99.86
combined_plasmids	ermb	23S rRNA (adenine(2058)-N(6))-methyltransferase ermb	ncbi	2021-Mar-27	NG_047797.1	abricate	1.0.1	gene_presence_detected		100			MACROLIDE		624	1361				ERZ24879090.2828|plasmid-1:6452														#ERROR!	99.86
combined_plasmids	fosA_gen	FosA family fosfomycin resistance glutathione transferase	ncbi	2021-Mar-27	NG_047885.1	abricate	1.0.1	gene_presence_detected		100			FOSFOMYCIN		4624	5043				ERZ24875783.1719|plasmid-1:9757														-	99.29
combined_plasmids	fosA_gen	FosA family fosfomycin resistance glutathione transferase	ncbi	2021-Mar-27	NG_047885.1	abricate	1.0.1	gene_presence_detected		100			FOSFOMYCIN		7293	7712				ERZ24875786.1662|plasmid-1:9306														-	99.05
combined_plasmids	iri	rifampin monooxygenase Iri	ncbi	2021-Mar-27	NG_047911.1	abricate	1.0.1	gene_presence_detected		99.79			RIFAMPIN		2085	3521				ERZ24875808.3022|plasmid-1:5730														#ERROR!	91.53
combined_plasmids	lnu(AN2)	lincosamide nucleotidyltransferase Lnu(AN2)	ncbi	2021-Mar-27	NG_047920.1	abricate	1.0.1	gene_presence_detected		100			LINCOSAMIDE		1608	2120				ERZ24875759.1421|plasmid-1:7313														#ERROR!	100
combined_plasmids	lnu(AN2)	lincosamide nucleotidyltransferase Lnu(AN2)	ncbi	2021-Mar-27	NG_047920.1	abricate	1.0.1	gene_presence_detected		100			LINCOSAMIDE		1616	2128				ERZ24875766.2175|plasmid-1:6867														-	100
combined_plasmids	lnu(AN2)	lincosamide nucleotidyltransferase Lnu(AN2)	ncbi	2021-Mar-27	NG_047920.1	abricate	1.0.1	gene_presence_detected		100			LINCOSAMIDE		1565	2077				ERZ24875771.4565|plasmid-1:5329														#ERROR!	100
combined_plasmids	lnu(AN2)	lincosamide nucleotidyltransferase Lnu(AN2)	ncbi	2021-Mar-27	NG_047920.1	abricate	1.0.1	gene_presence_detected		100			LINCOSAMIDE		3042	3554				ERZ24875781.3626|plasmid-1:5147														-	100
combined_plasmids	lnu(AN2)	lincosamide nucleotidyltransferase Lnu(AN2)	ncbi	2021-Mar-27	NG_047920.1	abricate	1.0.1	gene_presence_detected		100			LINCOSAMIDE		2267	2779				ERZ24875798.2477|plasmid-1:6204														-	99.81
combined_plasmids	lnub	lincosamide nucleotidyltransferase Lnu(B)	ncbi	2021-Mar-27	NG_047923.1	abricate	1.0.1	gene_presence_detected		100			LINCOSAMIDE		2873	3676				ERZ24875768.3916|plasmid-1:5410														-	99.88
combined_plasmids	lnu(D)	lincosamide nucleotidyltransferase Lnu(D)	ncbi	2021-Mar-27	NG_047925.1	abricate	1.0.1	gene_presence_detected		100			LINCOSAMIDE		4723	5217				ERZ24875795.2230|plasmid-1:8264														-	83.23
combined_plasmids	lnu(D)	lincosamide nucleotidyltransferase Lnu(D)	ncbi	2021-Mar-27	NG_047925.1	abricate	1.0.1	gene_presence_detected		100			LINCOSAMIDE		4724	5218				ERZ24875797.400|plasmid-1:19336														-	83.23
combined_plasmids	lnu(D)	lincosamide nucleotidyltransferase Lnu(D)	ncbi	2021-Mar-27	NG_047925.1	abricate	1.0.1	gene_presence_detected		100			LINCOSAMIDE		11215	11709				ERZ24875798.679|plasmid-1:12800														#ERROR!	83.23
combined_plasmids	lnu(D)	lincosamide nucleotidyltransferase Lnu(D)	ncbi	2021-Mar-27	NG_047925.1	abricate	1.0.1	gene_presence_detected		100			LINCOSAMIDE		4505	4999				ERZ24875812.2123|plasmid-1:7223														-	83.23
combined_plasmids	lnuf	lincosamide nucleotidyltransferase Lnu(F)	ncbi	2021-Mar-27	NG_051883.1	abricate	1.0.1	gene_presence_detected		100			LINCOSAMIDE		4511	5332				ERZ24875768.3129|plasmid-1:6124														-	99.03
combined_plasmids	lnug	lincosamide nucleotidyltransferase Lnu(G)	ncbi	2021-Mar-27	NG_051760.1	abricate	1.0.1	gene_presence_detected		100			LINCOSAMIDE		177	980				ERZ24875763.1722|plasmid-1:6579														-	98.51
combined_plasmids	lnug	lincosamide nucleotidyltransferase Lnu(G)	ncbi	2021-Mar-27	NG_051760.1	abricate	1.0.1	gene_presence_detected		100			LINCOSAMIDE		1575	2378				ERZ24875780.4369|plasmid-1:5312														-	98.51
combined_plasmids	lnug	lincosamide nucleotidyltransferase Lnu(G)	ncbi	2021-Mar-27	NG_051760.1	abricate	1.0.1	gene_presence_detected		100			LINCOSAMIDE		3067	3870				ERZ24875808.2187|plasmid-1:6804														-	98.51
combined_plasmids	lnug	lincosamide nucleotidyltransferase Lnu(G)	ncbi	2021-Mar-27	NG_051760.1	abricate	1.0.1	gene_presence_detected		100			LINCOSAMIDE		5604	6407				ERZ24879088.1181|plasmid-1:9341														-	98.51
combined_plasmids	lsae	ABC-F type ribosomal protection protein Lsa(E)	ncbi	2021-Mar-27	NG_047935.1	abricate	1.0.1	gene_presence_detected		100			LINCOSAMIDE;STREPTOGRAMIN		3730	5214				ERZ24875768.3916|plasmid-1:5410														-	99.8
combined_plasmids	mcr-10.1	phosphoethanolamine--lipid A transferase MCR-10.1	ncbi	2021-Mar-27	NG_066767.1	abricate	1.0.1	gene_presence_detected		100			COLISTIN		7403	9022				ERZ24875765.1375|plasmid-1:9550														#ERROR!	100
combined_plasmids	mcr-10.1	phosphoethanolamine--lipid A transferase MCR-10.1	ncbi	2021-Mar-27	NG_066767.1	abricate	1.0.1	gene_presence_detected		100			COLISTIN		28470	30089				ERZ24875783.228|plasmid-1:30617														#ERROR!	100
combined_plasmids	mcr91	phosphoethanolamine--lipid A transferase MCR-9.1	ncbi	2021-Mar-27	NG_064792.1	abricate	1.0.1	gene_presence_detected		100			COLISTIN		185	1804				ERZ24875814.3724|plasmid-1:6238														#ERROR!	100
combined_plasmids	MEFA	macrolide efflux MFS transporter Mef(A)	ncbi	2021-Mar-27	NG_047968.1	abricate	1.0.1	gene_presence_detected		88.1			MACROLIDE		1	1081				ERZ24875785.3756|plasmid-1:6355														-	99.35
combined_plasmids	MEFA	macrolide efflux MFS transporter Mef(A)	ncbi	2021-Mar-27	NG_047968.1	abricate	1.0.1	gene_presence_detected		100			MACROLIDE		8288	9514				ERZ24875797.400|plasmid-1:19336														-	99.59
combined_plasmids	MEFA	macrolide efflux MFS transporter Mef(A)	ncbi	2021-Mar-27	NG_047968.1	abricate	1.0.1	gene_presence_detected		100			MACROLIDE		6919	8145				ERZ24875798.679|plasmid-1:12800														#ERROR!	100
combined_plasmids	mefen2	macrolide efflux MFS transporter Mef(En2)	ncbi	2021-Mar-27	NG_047980.1	abricate	1.0.1	gene_presence_detected		100			MACROLIDE		378	1583				ERZ24875759.1421|plasmid-1:7313														#ERROR!	99.83
combined_plasmids	mefen2	macrolide efflux MFS transporter Mef(En2)	ncbi	2021-Mar-27	NG_047980.1	abricate	1.0.1	gene_presence_detected		100			MACROLIDE		2153	3358				ERZ24875766.2175|plasmid-1:6867														-	99.83
combined_plasmids	mefen2	macrolide efflux MFS transporter Mef(En2)	ncbi	2021-Mar-27	NG_047980.1	abricate	1.0.1	gene_presence_detected		100			MACROLIDE		335	1540				ERZ24875771.4565|plasmid-1:5329														#ERROR!	99.83
combined_plasmids	mefen2	macrolide efflux MFS transporter Mef(En2)	ncbi	2021-Mar-27	NG_047980.1	abricate	1.0.1	gene_presence_detected		100			MACROLIDE		3579	4784				ERZ24875781.3626|plasmid-1:5147														-	99.83
combined_plasmids	mefen2	macrolide efflux MFS transporter Mef(En2)	ncbi	2021-Mar-27	NG_047980.1	abricate	1.0.1	gene_presence_detected		100			MACROLIDE		2804	4009				ERZ24875798.2477|plasmid-1:6204														-	99.83
combined_plasmids	MPHB	Mph(B) family macrolide 2'-phosphotransferase	ncbi	2021-Mar-27	NG_047988.1	abricate	1.0.1	gene_presence_detected		98.68			MACROLIDE		3278	4174				ERZ24875780.3392|plasmid-1:6183														#ERROR!	83.39
combined_plasmids	MPHB	Mph(B) family macrolide 2'-phosphotransferase	ncbi	2021-Mar-27	NG_047988.1	abricate	1.0.1	gene_presence_detected		98.68			MACROLIDE		867	1763				ERZ24879087.2837|plasmid-1:5624														#ERROR!	83.5
combined_plasmids	mphe	Mph(E) family macrolide 2'-phosphotransferase	ncbi	2021-Mar-27	NG_064660.1	abricate	1.0.1	gene_presence_detected		100			MACROLIDE		3832	4716				ERZ24875759.1194|plasmid-1:7927														-	100
combined_plasmids	msr(D)	ABC-F type ribosomal protection protein Msr(D)	ncbi	2021-Mar-27	NG_048006.1	abricate	1.0.1	gene_presence_detected		100			MACROLIDE		6710	8173				ERZ24875795.2230|plasmid-1:8264														-	97.34
combined_plasmids	msr(D)	ABC-F type ribosomal protection protein Msr(D)	ncbi	2021-Mar-27	NG_048006.1	abricate	1.0.1	gene_presence_detected		100			MACROLIDE		6711	8174				ERZ24875797.400|plasmid-1:19336														-	97.4
combined_plasmids	msr(D)	ABC-F type ribosomal protection protein Msr(D)	ncbi	2021-Mar-27	NG_048006.1	abricate	1.0.1	gene_presence_detected		100			MACROLIDE		8259	9722				ERZ24875798.679|plasmid-1:12800														#ERROR!	97.4
combined_plasmids	msre	ABC-F type ribosomal protection protein Msr(E)	ncbi	2021-Mar-27	NG_048007.1	abricate	1.0.1	gene_presence_detected		100			MACROLIDE		4772	6247				ERZ24875759.1194|plasmid-1:7927														-	100
combined_plasmids	oqxA10	multidrug efflux RND transporter periplasmic adaptor subunit OqxA10	ncbi	2021-Mar-27	NG_050418.1	abricate	1.0.1	gene_presence_detected		99.74			PHENICOL;QUINOLONE		7524	8699				ERZ24875786.1068|plasmid-1:12451														#ERROR!	84.05
combined_plasmids	oqxB9	multidrug efflux RND transporter permease subunit OqxB9	ncbi	2021-Mar-27	NG_050458.1	abricate	1.0.1	gene_presence_detected		99.27			PHENICOL;QUINOLONE		8723	11852				ERZ24875786.1068|plasmid-1:12451														#ERROR!	88.08
combined_plasmids	qnrS2	quinolone resistance pentapeptide repeat protein QnrS2	ncbi	2021-Mar-27	NG_050544.1	abricate	1.0.1	gene_presence_detected		100			QUINOLONE		1251	1907				ERZ24875775.2024|plasmid-1:7616														#ERROR!	100
combined_plasmids	spw	ANT(9) family aminoglycoside nucleotidyltransferase Spw	ncbi	2021-Mar-27	NG_048075.1	abricate	1.0.1	gene_presence_detected		100			AMINOGLYCOSIDE		965	1774				ERZ24875783.4484|plasmid-1:5318														#ERROR!	100
combined_plasmids	tet(39)	tetracycline efflux MFS transporter Tet(39)	ncbi	2021-Mar-27	NG_048137.1	abricate	1.0.1	gene_presence_detected		100			TETRACYCLINE		1618	2805				ERZ24875759.1194|plasmid-1:7927														#ERROR!	100
combined_plasmids	tet(39)	tetracycline efflux MFS transporter Tet(39)	ncbi	2021-Mar-27	NG_048137.1	abricate	1.0.1	gene_presence_detected		100			TETRACYCLINE		2111	3298				ERZ24875775.3741|plasmid-1:5352														#ERROR!	100
combined_plasmids	tetb	tetracycline efflux MFS transporter Tet(B)	ncbi	2021-Mar-27	NG_048163.1	abricate	1.0.1	gene_presence_detected		100			TETRACYCLINE		1342	2547				ERZ24875811.6051|plasmid-1:5340														-	100
combined_plasmids	tetc	tetracycline efflux MFS transporter Tet(C)	ncbi	2021-Mar-27	NG_048181.1	abricate	1.0.1	gene_presence_detected		100			TETRACYCLINE		266	1456				ERZ24875775.2313|plasmid-1:7068														-	100
combined_plasmids	tetc	tetracycline efflux MFS transporter Tet(C)	ncbi	2021-Mar-27	NG_048181.1	abricate	1.0.1	gene_presence_detected		100			TETRACYCLINE		2763	3953				ERZ24875777.1798|plasmid-1:7426														#ERROR!	100
combined_plasmids	tetc	tetracycline efflux MFS transporter Tet(C)	ncbi	2021-Mar-27	NG_048181.1	abricate	1.0.1	gene_presence_detected		100			TETRACYCLINE		1575	2765				ERZ24875792.1717|plasmid-1:5149														-	100
combined_plasmids	tetc	tetracycline efflux MFS transporter Tet(C)	ncbi	2021-Mar-27	NG_048181.1	abricate	1.0.1	gene_presence_detected		100			TETRACYCLINE		495	1685				ERZ24875794.2109|plasmid-1:5999														-	100
combined_plasmids	tetc	tetracycline efflux MFS transporter Tet(C)	ncbi	2021-Mar-27	NG_048181.1	abricate	1.0.1	gene_presence_detected		100			TETRACYCLINE		1134	2324				ERZ24875815.4803|plasmid-1:5073														-	100
combined_plasmids	tetc	tetracycline efflux MFS transporter Tet(C)	ncbi	2021-Mar-27	NG_048181.1	abricate	1.0.1	gene_presence_detected		100			TETRACYCLINE		495	1685				ERZ24879085.2221|plasmid-1:6656														-	99.92
combined_plasmids	tetc	tetracycline efflux MFS transporter Tet(C)	ncbi	2021-Mar-27	NG_048181.1	abricate	1.0.1	gene_presence_detected		100			TETRACYCLINE		3316	4506				ERZ24879086.3766|plasmid-1:5002														#ERROR!	100
combined_plasmids	tete	tetracycline efflux MFS transporter Tet(E)	ncbi	2021-Mar-27	NG_048188.1	abricate	1.0.1	gene_presence_detected		100			TETRACYCLINE		1868	3085				ERZ24875766.2364|plasmid-1:6613														#ERROR!	99.26
combined_plasmids	tete	tetracycline efflux MFS transporter Tet(E)	ncbi	2021-Mar-27	NG_048188.1	abricate	1.0.1	gene_presence_detected		100			TETRACYCLINE		191	1408				ERZ24875780.2673|plasmid-1:7116														-	99.67
combined_plasmids	tete	tetracycline efflux MFS transporter Tet(E)	ncbi	2021-Mar-27	NG_048188.1	abricate	1.0.1	gene_presence_detected		100			TETRACYCLINE		4536	5753				ERZ24875800.1880|plasmid-1:7925														-	99.34
combined_plasmids	tete	tetracycline efflux MFS transporter Tet(E)	ncbi	2021-Mar-27	NG_048188.1	abricate	1.0.1	gene_presence_detected		100			TETRACYCLINE		2548	3765				ERZ24875805.2327|plasmid-1:7329														#ERROR!	99.26
combined_plasmids	tete	tetracycline efflux MFS transporter Tet(E)	ncbi	2021-Mar-27	NG_048188.1	abricate	1.0.1	gene_presence_detected		100			TETRACYCLINE		3563	4780				ERZ24875807.3228|plasmid-1:5930														-	99.26
combined_plasmids	tete	tetracycline efflux MFS transporter Tet(E)	ncbi	2021-Mar-27	NG_048188.1	abricate	1.0.1	gene_presence_detected		100			TETRACYCLINE		289	1506				ERZ24879088.2880|plasmid-1:5966														-	99.34
combined_plasmids	tete	tetracycline efflux MFS transporter Tet(E)	ncbi	2021-Mar-27	NG_048188.1	abricate	1.0.1	gene_presence_detected		100			TETRACYCLINE		7624	8841				ERZ24879090.1387|plasmid-1:9265														#ERROR!	99.26
combined_plasmids	tetm	tetracycline resistance ribosomal protection protein Tet(M)	ncbi	2021-Mar-27	NG_048235.1	abricate	1.0.1	gene_presence_detected		100			TETRACYCLINE		4051	5970				ERZ24875759.1733|plasmid-1:6644														-	99.9
combined_plasmids	tetm	tetracycline resistance ribosomal protection protein Tet(M)	ncbi	2021-Mar-27	NG_048235.1	abricate	1.0.1	gene_presence_detected		100			TETRACYCLINE		12162	14081				ERZ24875763.387|plasmid-1:14791														#ERROR!	99.9
combined_plasmids	tetm	tetracycline resistance ribosomal protection protein Tet(M)	ncbi	2021-Mar-27	NG_048235.1	abricate	1.0.1	gene_presence_detected		100			TETRACYCLINE		4262	6181				ERZ24875766.2183|plasmid-1:6855														-	99.9
combined_plasmids	tetm	tetracycline resistance ribosomal protection protein Tet(M)	ncbi	2021-Mar-27	NG_048235.1	abricate	1.0.1	gene_presence_detected		100			TETRACYCLINE		4202	6121				ERZ24875767.2228|plasmid-1:7921														-	99.9
combined_plasmids	tetm	tetracycline resistance ribosomal protection protein Tet(M)	ncbi	2021-Mar-27	NG_048235.1	abricate	1.0.1	gene_presence_detected		100			TETRACYCLINE		4362	6281				ERZ24875768.2959|plasmid-1:6303														-	99.9
combined_plasmids	tetm	tetracycline resistance ribosomal protection protein Tet(M)	ncbi	2021-Mar-27	NG_048235.1	abricate	1.0.1	gene_presence_detected		100			TETRACYCLINE		12504	14423				ERZ24875769.303|plasmid-1:18758														#ERROR!	99.9
combined_plasmids	tetm	tetracycline resistance ribosomal protection protein Tet(M)	ncbi	2021-Mar-27	NG_048235.1	abricate	1.0.1	gene_presence_detected		100			TETRACYCLINE		1799	3718				ERZ24875778.1708|plasmid-1:8193														#ERROR!	99.9
combined_plasmids	tetm	tetracycline resistance ribosomal protection protein Tet(M)	ncbi	2021-Mar-27	NG_048235.1	abricate	1.0.1	gene_presence_detected		100			TETRACYCLINE		4051	5970				ERZ24875780.2177|plasmid-1:8023														-	99.9
combined_plasmids	tetm	tetracycline resistance ribosomal protection protein Tet(M)	ncbi	2021-Mar-27	NG_048235.1	abricate	1.0.1	gene_presence_detected		100			TETRACYCLINE		3992	5911				ERZ24875781.794|plasmid-1:11681														-	99.9
combined_plasmids	tetm	tetracycline resistance ribosomal protection protein Tet(M)	ncbi	2021-Mar-27	NG_048235.1	abricate	1.0.1	gene_presence_detected		100			TETRACYCLINE		3992	5911				ERZ24875785.583|plasmid-1:18095														-	99.9
combined_plasmids	tetm	tetracycline resistance ribosomal protection protein Tet(M)	ncbi	2021-Mar-27	NG_048235.1	abricate	1.0.1	gene_presence_detected		100			TETRACYCLINE		4586	6505				ERZ24875788.198|plasmid-1:18725														-	99.9
combined_plasmids	tetm	tetracycline resistance ribosomal protection protein Tet(M)	ncbi	2021-Mar-27	NG_048235.1	abricate	1.0.1	gene_presence_detected		100			TETRACYCLINE		6082	8001				ERZ24875789.493|plasmid-1:20175														-	99.9
combined_plasmids	tetm	tetracycline resistance ribosomal protection protein Tet(M)	ncbi	2021-Mar-27	NG_048235.1	abricate	1.0.1	gene_presence_detected		100			TETRACYCLINE		3941	5860				ERZ24875794.1741|plasmid-1:6534														-	99.9
combined_plasmids	tetm	tetracycline resistance ribosomal protection protein Tet(M)	ncbi	2021-Mar-27	NG_048235.1	abricate	1.0.1	gene_presence_detected		100			TETRACYCLINE		13221	15140				ERZ24875802.472|plasmid-1:15597														#ERROR!	99.84
combined_plasmids	tetm	tetracycline resistance ribosomal protection protein Tet(M)	ncbi	2021-Mar-27	NG_048235.1	abricate	1.0.1	gene_presence_detected		100			TETRACYCLINE		6027	7946				ERZ24875803.1131|plasmid-1:9746														-	99.9
combined_plasmids	tetm	tetracycline resistance ribosomal protection protein Tet(M)	ncbi	2021-Mar-27	NG_048235.1	abricate	1.0.1	gene_presence_detected		100			TETRACYCLINE		4289	6208				ERZ24875805.3195|plasmid-1:6230														-	99.9
combined_plasmids	tetm	tetracycline resistance ribosomal protection protein Tet(M)	ncbi	2021-Mar-27	NG_048235.1	abricate	1.0.1	gene_presence_detected		100			TETRACYCLINE		21	1940				ERZ24875807.2987|plasmid-1:6166														#ERROR!	99.84
combined_plasmids	tetm	tetracycline resistance ribosomal protection protein Tet(M)	ncbi	2021-Mar-27	NG_048235.1	abricate	1.0.1	gene_presence_detected		100			TETRACYCLINE		4646	6565				ERZ24879088.2161|plasmid-1:6878														#ERROR!	99.9
combined_plasmids	tetm	tetracycline resistance ribosomal protection protein Tet(M)	ncbi	2021-Mar-27	NG_048235.1	abricate	1.0.1	gene_presence_detected		100			TETRACYCLINE		4050	5969				ERZ24879089.2295|plasmid-1:6643														-	99.9
combined_plasmids	tetm	tetracycline resistance ribosomal protection protein Tet(M)	ncbi	2021-Mar-27	NG_048235.1	abricate	1.0.1	gene_presence_detected		100			TETRACYCLINE		673	2592				ERZ24879090.1964|plasmid-1:7772														#ERROR!	99.9
combined_plasmids	tetm	tetracycline resistance ribosomal protection protein Tet(M)	ncbi	2021-Mar-27	NG_048235.1	abricate	1.0.1	gene_presence_detected		100			TETRACYCLINE		12215	14134				ERZ24879091.360|plasmid-1:18491														#ERROR!	99.9
combined_plasmids	TETQ	tetracycline resistance ribosomal protection protein Tet(Q)	ncbi	2021-Mar-27	NG_048270.1	abricate	1.0.1	gene_presence_detected		100			TETRACYCLINE		10937	12862				ERZ24875765.143|plasmid-1:27515														-	99.48
combined_plasmids	TETQ	tetracycline resistance ribosomal protection protein Tet(Q)	ncbi	2021-Mar-27	NG_048270.1	abricate	1.0.1	gene_presence_detected		100			TETRACYCLINE		11890	13815				ERZ24875767.503|plasmid-1:17400														-	99.64
combined_plasmids	TETQ	tetracycline resistance ribosomal protection protein Tet(Q)	ncbi	2021-Mar-27	NG_048270.1	abricate	1.0.1	gene_presence_detected		100			TETRACYCLINE		17379	19304				ERZ24875771.142|plasmid-1:26321														-	99.64
combined_plasmids	TETQ	tetracycline resistance ribosomal protection protein Tet(Q)	ncbi	2021-Mar-27	NG_048270.1	abricate	1.0.1	gene_presence_detected		99.64			TETRACYCLINE		1	1919				ERZ24875777.595|plasmid-1:13031														#ERROR!	99.74
combined_plasmids	TETQ	tetracycline resistance ribosomal protection protein Tet(Q)	ncbi	2021-Mar-27	NG_048270.1	abricate	1.0.1	gene_presence_detected		100			TETRACYCLINE		11163	13088				ERZ24875778.77|plasmid-1:27838														-	99.84
combined_plasmids	TETQ	tetracycline resistance ribosomal protection protein Tet(Q)	ncbi	2021-Mar-27	NG_048270.1	abricate	1.0.1	gene_presence_detected		100			TETRACYCLINE		32945	34870				ERZ24875780.17|plasmid-1:47925														-	99.69
combined_plasmids	TETQ	tetracycline resistance ribosomal protection protein Tet(Q)	ncbi	2021-Mar-27	NG_048270.1	abricate	1.0.1	gene_presence_detected		100			TETRACYCLINE		11124	13049				ERZ24875785.225|plasmid-1:28216														-	99.38
combined_plasmids	TETQ	tetracycline resistance ribosomal protection protein Tet(Q)	ncbi	2021-Mar-27	NG_048270.1	abricate	1.0.1	gene_presence_detected		100			TETRACYCLINE		427	2352				ERZ24875791.134|plasmid-1:12074														-	99.84
combined_plasmids	TETQ	tetracycline resistance ribosomal protection protein Tet(Q)	ncbi	2021-Mar-27	NG_048270.1	abricate	1.0.1	gene_presence_detected		100			TETRACYCLINE		3452	5377				ERZ24875794.399|plasmid-1:11856														-	99.84
combined_plasmids	TETQ	tetracycline resistance ribosomal protection protein Tet(Q)	ncbi	2021-Mar-27	NG_048270.1	abricate	1.0.1	gene_presence_detected		100			TETRACYCLINE		33938	35863				ERZ24875797.39|plasmid-1:50524														-	99.84
combined_plasmids	TETQ	tetracycline resistance ribosomal protection protein Tet(Q)	ncbi	2021-Mar-27	NG_048270.1	abricate	1.0.1	gene_presence_detected		100			TETRACYCLINE		14378	16303				ERZ24875800.73|plasmid-1:29875														#ERROR!	99.84
combined_plasmids	TETQ	tetracycline resistance ribosomal protection protein Tet(Q)	ncbi	2021-Mar-27	NG_048270.1	abricate	1.0.1	gene_presence_detected		100			TETRACYCLINE		14489	16414				ERZ24875802.26|plasmid-1:48224														#ERROR!	99.84
combined_plasmids	TETQ	tetracycline resistance ribosomal protection protein Tet(Q)	ncbi	2021-Mar-27	NG_048270.1	abricate	1.0.1	gene_presence_detected		100			TETRACYCLINE		19487	21412				ERZ24875811.325|plasmid-1:23386														-	99.84
combined_plasmids	TETQ	tetracycline resistance ribosomal protection protein Tet(Q)	ncbi	2021-Mar-27	NG_048270.1	abricate	1.0.1	gene_presence_detected		100			TETRACYCLINE		3452	5377				ERZ24875813.2369|plasmid-1:8396														-	99.84
combined_plasmids	TETQ	tetracycline resistance ribosomal protection protein Tet(Q)	ncbi	2021-Mar-27	NG_048270.1	abricate	1.0.1	gene_presence_detected		100			TETRACYCLINE		14866	16791				ERZ24875814.225|plasmid-1:27201														#ERROR!	99.84
combined_plasmids	TETQ	tetracycline resistance ribosomal protection protein Tet(Q)	ncbi	2021-Mar-27	NG_048270.1	abricate	1.0.1	gene_presence_detected		100			TETRACYCLINE		1806	3731				ERZ24879085.558|plasmid-1:14131														#ERROR!	99.79
combined_plasmids	TETQ	tetracycline resistance ribosomal protection protein Tet(Q)	ncbi	2021-Mar-27	NG_048270.1	abricate	1.0.1	gene_presence_detected		100			TETRACYCLINE		11607	13532				ERZ24879088.116|plasmid-1:26200														#ERROR!	99.74
combined_plasmids	TETQ	tetracycline resistance ribosomal protection protein Tet(Q)	ncbi	2021-Mar-27	NG_048270.1	abricate	1.0.1	gene_presence_detected		100			TETRACYCLINE		31866	33791				ERZ24879090.17|plasmid-1:39566														-	99.84
combined_plasmids	tetw	tetracycline resistance ribosomal protection protein Tet(W)	ncbi	2021-Mar-27	NG_048281.1	abricate	1.0.1	gene_presence_detected		100			TETRACYCLINE		791	2710				ERZ24875810.3510|plasmid-1:5067														#ERROR!	99.79
plasmids.mapping.ARG.deeparg	ABEM	BAD89844.2|FEATURES|abeM|multidrug|abeM	deeparg_db	2	BAD89844.2	deeparg	1.0.4	gene_presence_detected					multidrug		5	447				ERZ24875814.1042|plasmid-1:12477_3															72.9
plasmids.mapping.ARG.deeparg	ABES	NC_010410.6003348.p01|FEATURES|abeS|multidrug|abeS	deeparg_db	2	NC_010410.6003348.p01	deeparg	1.0.4	gene_presence_detected					multidrug		3	107				ERZ24875774.1140|plasmid-1:10179_8															60
plasmids.mapping.ARG.deeparg	ABES	NC_010410.6003348.p01|FEATURES|abeS|multidrug|abeS	deeparg_db	2	NC_010410.6003348.p01	deeparg	1.0.4	gene_presence_detected					multidrug		3	107				ERZ24875775.1475|plasmid-1:9296_2															60
plasmids.mapping.ARG.deeparg	ABES	NC_010410.6003348.p01|FEATURES|abeS|multidrug|abeS	deeparg_db	2	NC_010410.6003348.p01	deeparg	1.0.4	gene_presence_detected					multidrug		3	107				ERZ24875777.99|plasmid-1:37658_24															60
plasmids.mapping.ARG.deeparg	ACRA	NC_002695.1.912781.p01|FEATURES|acrA|multidrug|acrA	deeparg_db	2	NC_002695.1.912781.p01	deeparg	1.0.4	gene_presence_detected					multidrug		1	373				ERZ24875783.1846|plasmid-1:9317_2															78.3
plasmids.mapping.ARG.deeparg	ACRA	NC_002695.1.912781.p01|FEATURES|acrA|multidrug|acrA	deeparg_db	2	NC_002695.1.912781.p01	deeparg	1.0.4	gene_presence_detected					multidrug		1	373				ERZ24875814.183|plasmid-1:31084_19															78.3
plasmids.mapping.ARG.deeparg	ACRA	YP_002269113|FEATURES|acrA|multidrug|acrA	deeparg_db	2	YP_002269113	deeparg	1.0.4	gene_presence_detected					multidrug		13	409				ERZ24875783.571|plasmid-1:19548_1															100
plasmids.mapping.ARG.deeparg	ACRB	gi:446414955:ref:WP_000492810.1:|FEATURES|acrB|multidrug|acrB	deeparg_db	2	gi:446414955:ref:WP_000492810.1:	deeparg	1.0.4	gene_presence_detected					multidrug		1	1035				ERZ24875765.641|plasmid-1:14129_14															86
plasmids.mapping.ARG.deeparg	ACRB	gi:446414955:ref:WP_000492810.1:|FEATURES|acrB|multidrug|acrB	deeparg_db	2	gi:446414955:ref:WP_000492810.1:	deeparg	1.0.4	gene_presence_detected					multidrug		1	1035				ERZ24875814.183|plasmid-1:31084_20															86
plasmids.mapping.ARG.deeparg	ACRB	ZP_02684554|FEATURES|acrB|multidrug|acrB	deeparg_db	2	ZP_02684554	deeparg	1.0.4	gene_presence_detected					multidrug		1	1037				ERZ24875786.1046|plasmid-1:12634_4															87.8
plasmids.mapping.ARG.deeparg	ACRB	gi:695815610:ref:WP_032729455.1:|FEATURES|acrB|multidrug|acrB	deeparg_db	2	gi:695815610:ref:WP_032729455.1:	deeparg	1.0.4	gene_presence_detected					multidrug		1	1048				ERZ24875795.508|plasmid-1:18816_18															97.3
plasmids.mapping.ARG.deeparg	ACRB	CAC35725|FEATURES|acrB|multidrug|acrB	deeparg_db	2	CAC35725	deeparg	1.0.4	gene_presence_detected					multidrug		1	1048				ERZ24875783.571|plasmid-1:19548_2															97.3
plasmids.mapping.ARG.deeparg	ACRF	CP000647.1.gene3710.p01|FEATURES|acrF|multidrug|acrF	deeparg_db	2	CP000647.1.gene3710.p01	deeparg	1.0.4	gene_presence_detected					multidrug		1	1034				ERZ24875811.3265|plasmid-1:7251_2															92.7
plasmids.mapping.ARG.deeparg	ACRF	CP000647.1.gene3710.p01|FEATURES|acrF|multidrug|acrF	deeparg_db	2	CP000647.1.gene3710.p01	deeparg	1.0.4	gene_presence_detected					multidrug		1	1034				ERZ24875812.2277|plasmid-1:6916_2															92.8
plasmids.mapping.ARG.deeparg	ACRF	CP000647.1.gene3710.p01|FEATURES|acrF|multidrug|acrF	deeparg_db	2	CP000647.1.gene3710.p01	deeparg	1.0.4	gene_presence_detected					multidrug		1	1034				ERZ24875795.2665|plasmid-1:7515_5															92.1
plasmids.mapping.ARG.deeparg	ACRF	CP000647.1.gene3710.p01|FEATURES|acrF|multidrug|acrF	deeparg_db	2	CP000647.1.gene3710.p01	deeparg	1.0.4	gene_presence_detected					multidrug		1	1036				ERZ24875814.3777|plasmid-1:6185_2															94.9
plasmids.mapping.ARG.deeparg	ADEB	gi:446910353:ref:WP_000987609.1:|FEATURES|adeB|multidrug|adeB	deeparg_db	2	gi:446910353:ref:WP_000987609.1:	deeparg	1.0.4	gene_presence_detected					multidrug		2	1033				ERZ24879085.50|plasmid-1:61288_42															57.7
plasmids.mapping.ARG.deeparg	APH(3'')-I	AF313472.2.gene15.p01|FEATURES|aph(3'')-I|aminoglycoside|aph(3'')-I	deeparg_db	2	AF313472.2.gene15.p01	deeparg	1.0.4	gene_presence_detected					AMINOGLYCOSIDE		1	267				ERZ24875763.2346|plasmid-1:5523_4															99.6
plasmids.mapping.ARG.deeparg	APH(3'')-I	AF313472.2.gene15.p01|FEATURES|aph(3'')-I|aminoglycoside|aph(3'')-I	deeparg_db	2	AF313472.2.gene15.p01	deeparg	1.0.4	gene_presence_detected					AMINOGLYCOSIDE		1	267				ERZ24875803.2618|plasmid-1:6474_4															99.6
plasmids.mapping.ARG.deeparg	APH(3'')-I	DQ464881.1.gene4.p01|FEATURES|aph(3'')-I|aminoglycoside|aph(3'')-I	deeparg_db	2	DQ464881.1.gene4.p01	deeparg	1.0.4	gene_presence_detected					AMINOGLYCOSIDE		25	163				ERZ24875807.1834|plasmid-1:7886_1															100
plasmids.mapping.ARG.deeparg	APH(3'')-I	AF313472.2.gene15.p01|FEATURES|aph(3'')-I|aminoglycoside|aph(3'')-I	deeparg_db	2	AF313472.2.gene15.p01	deeparg	1.0.4	gene_presence_detected					AMINOGLYCOSIDE		1	267				ERZ24875805.4076|plasmid-1:5460_2															99.6
plasmids.mapping.ARG.deeparg	APH(3'')-I	AF313472.2.gene15.p01|FEATURES|aph(3'')-I|aminoglycoside|aph(3'')-I	deeparg_db	2	AF313472.2.gene15.p01	deeparg	1.0.4	gene_presence_detected					AMINOGLYCOSIDE		1	267				ERZ24875774.4113|plasmid-1:5154_2															99.6
plasmids.mapping.ARG.deeparg	APH(3'')-I	AF313472.2.gene15.p01|FEATURES|aph(3'')-I|aminoglycoside|aph(3'')-I	deeparg_db	2	AF313472.2.gene15.p01	deeparg	1.0.4	gene_presence_detected					AMINOGLYCOSIDE		1	267				ERZ24875765.3449|plasmid-1:5657_4															99.6
plasmids.mapping.ARG.deeparg	APH(3'')-I	AF313472.2.gene15.p01|FEATURES|aph(3'')-I|aminoglycoside|aph(3'')-I	deeparg_db	2	AF313472.2.gene15.p01	deeparg	1.0.4	gene_presence_detected					AMINOGLYCOSIDE		1	267				ERZ24875769.4163|plasmid-1:5380_2															99.6
plasmids.mapping.ARG.deeparg	APH(3'')-I	AF313472.2.gene15.p01|FEATURES|aph(3'')-I|aminoglycoside|aph(3'')-I	deeparg_db	2	AF313472.2.gene15.p01	deeparg	1.0.4	gene_presence_detected					AMINOGLYCOSIDE		1	267				ERZ24875785.5009|plasmid-1:5380_2															99.6
plasmids.mapping.ARG.deeparg	APH(3'')-I	AF313472.2.gene15.p01|FEATURES|aph(3'')-I|aminoglycoside|aph(3'')-I	deeparg_db	2	AF313472.2.gene15.p01	deeparg	1.0.4	gene_presence_detected					AMINOGLYCOSIDE		1	267				ERZ24875783.3715|plasmid-1:5943_3															99.6
plasmids.mapping.ARG.deeparg	APH(3'')-I	AF313472.2.gene15.p01|FEATURES|aph(3'')-I|aminoglycoside|aph(3'')-I	deeparg_db	2	AF313472.2.gene15.p01	deeparg	1.0.4	gene_presence_detected					AMINOGLYCOSIDE		1	267				ERZ24875768.3791|plasmid-1:5506_4															99.6
plasmids.mapping.ARG.deeparg	APH(3'')-I	AF313472.2.gene15.p01|FEATURES|aph(3'')-I|aminoglycoside|aph(3'')-I	deeparg_db	2	AF313472.2.gene15.p01	deeparg	1.0.4	gene_presence_detected					AMINOGLYCOSIDE		1	267				ERZ24879087.2285|plasmid-1:6537_3															99.6
plasmids.mapping.ARG.deeparg	APH(3'')-I	AF313472.2.gene15.p01|FEATURES|aph(3'')-I|aminoglycoside|aph(3'')-I	deeparg_db	2	AF313472.2.gene15.p01	deeparg	1.0.4	gene_presence_detected					AMINOGLYCOSIDE		1	267				ERZ24875786.3665|plasmid-1:5753_3															99.6
plasmids.mapping.ARG.deeparg	APH(3'')-I	AF313472.2.gene15.p01|FEATURES|aph(3'')-I|aminoglycoside|aph(3'')-I	deeparg_db	2	AF313472.2.gene15.p01	deeparg	1.0.4	gene_presence_detected					AMINOGLYCOSIDE		1	267				ERZ24879085.2768|plasmid-1:5993_4															99.6
plasmids.mapping.ARG.deeparg	APH(3'')-I	AF313472.2.gene15.p01|FEATURES|aph(3'')-I|aminoglycoside|aph(3'')-I	deeparg_db	2	AF313472.2.gene15.p01	deeparg	1.0.4	gene_presence_detected					AMINOGLYCOSIDE		1	267				ERZ24875771.4265|plasmid-1:5522_3															99.6
plasmids.mapping.ARG.deeparg	APH(3'')-I	AF313472.2.gene15.p01|FEATURES|aph(3'')-I|aminoglycoside|aph(3'')-I	deeparg_db	2	AF313472.2.gene15.p01	deeparg	1.0.4	gene_presence_detected					AMINOGLYCOSIDE		1	267				ERZ24879090.3919|plasmid-1:5380_3															99.6
plasmids.mapping.ARG.deeparg	APH(3'')-I	AF313472.2.gene15.p01|FEATURES|aph(3'')-I|aminoglycoside|aph(3'')-I	deeparg_db	2	AF313472.2.gene15.p01	deeparg	1.0.4	gene_presence_detected					AMINOGLYCOSIDE		1	267				ERZ24875766.2729|plasmid-1:6084_4															99.6
plasmids.mapping.ARG.deeparg	APH(3'')-I	AF313472.2.gene15.p01|FEATURES|aph(3'')-I|aminoglycoside|aph(3'')-I	deeparg_db	2	AF313472.2.gene15.p01	deeparg	1.0.4	gene_presence_detected					AMINOGLYCOSIDE		1	267				ERZ24875808.2874|plasmid-1:5871_4															99.6
plasmids.mapping.ARG.deeparg	APH(3')-I	YP_001844878|FEATURES|aph(3')-I|aminoglycoside|aph(3')-I	deeparg_db	2	YP_001844878	deeparg	1.0.4	gene_presence_detected					AMINOGLYCOSIDE		39	469				ERZ24875800.1738|plasmid-1:8237_6															67.8
plasmids.mapping.ARG.deeparg	APH(3')-I	YP_001844878|FEATURES|aph(3')-I|aminoglycoside|aph(3')-I	deeparg_db	2	YP_001844878	deeparg	1.0.4	gene_presence_detected					AMINOGLYCOSIDE		39	469				ERZ24875797.4477|plasmid-1:5077_4															70.5
plasmids.mapping.ARG.deeparg	APH(3')-I	YP_001844878|FEATURES|aph(3')-I|aminoglycoside|aph(3')-I	deeparg_db	2	YP_001844878	deeparg	1.0.4	gene_presence_detected					AMINOGLYCOSIDE		39	469				ERZ24875815.1542|plasmid-1:9894_6															70.5
plasmids.mapping.ARG.deeparg	APH(3')-I	YP_001844878|FEATURES|aph(3')-I|aminoglycoside|aph(3')-I	deeparg_db	2	YP_001844878	deeparg	1.0.4	gene_presence_detected					AMINOGLYCOSIDE		21	469				ERZ24875777.1045|plasmid-1:9842_8															62.9
plasmids.mapping.ARG.deeparg	APH(3')-I	YP_001844878|FEATURES|aph(3')-I|aminoglycoside|aph(3')-I	deeparg_db	2	YP_001844878	deeparg	1.0.4	gene_presence_detected					AMINOGLYCOSIDE		21	469				ERZ24879091.1945|plasmid-1:7688_6															62.9
plasmids.mapping.ARG.deeparg	APH(3')-I	YP_001844878|FEATURES|aph(3')-I|aminoglycoside|aph(3')-I	deeparg_db	2	YP_001844878	deeparg	1.0.4	gene_presence_detected					AMINOGLYCOSIDE		21	469				ERZ24875785.4689|plasmid-1:5600_5															62.9
plasmids.mapping.ARG.deeparg	APH(6)-I	CAQ86961|FEATURES|aph(6)-I|aminoglycoside|aph(6)-I	deeparg_db	2	CAQ86961	deeparg	1.0.4	gene_presence_detected					AMINOGLYCOSIDE		4	281				ERZ24875763.2346|plasmid-1:5523_5															100
plasmids.mapping.ARG.deeparg	APH(6)-I	CAQ86961|FEATURES|aph(6)-I|aminoglycoside|aph(6)-I	deeparg_db	2	CAQ86961	deeparg	1.0.4	gene_presence_detected					AMINOGLYCOSIDE		4	281				ERZ24875803.2618|plasmid-1:6474_3															100
plasmids.mapping.ARG.deeparg	APH(6)-I	CAQ86961|FEATURES|aph(6)-I|aminoglycoside|aph(6)-I	deeparg_db	2	CAQ86961	deeparg	1.0.4	gene_presence_detected					AMINOGLYCOSIDE		4	281				ERZ24875807.1834|plasmid-1:7886_2															100
plasmids.mapping.ARG.deeparg	APH(6)-I	CAQ86961|FEATURES|aph(6)-I|aminoglycoside|aph(6)-I	deeparg_db	2	CAQ86961	deeparg	1.0.4	gene_presence_detected					AMINOGLYCOSIDE		4	281				ERZ24875805.4076|plasmid-1:5460_1															100
plasmids.mapping.ARG.deeparg	APH(6)-I	CAQ86961|FEATURES|aph(6)-I|aminoglycoside|aph(6)-I	deeparg_db	2	CAQ86961	deeparg	1.0.4	gene_presence_detected					AMINOGLYCOSIDE		4	281				ERZ24875765.3449|plasmid-1:5657_5															100
plasmids.mapping.ARG.deeparg	APH(6)-I	CAQ86961|FEATURES|aph(6)-I|aminoglycoside|aph(6)-I	deeparg_db	2	CAQ86961	deeparg	1.0.4	gene_presence_detected					AMINOGLYCOSIDE		4	281				ERZ24875769.4163|plasmid-1:5380_1															100
plasmids.mapping.ARG.deeparg	APH(6)-I	CAQ86961|FEATURES|aph(6)-I|aminoglycoside|aph(6)-I	deeparg_db	2	CAQ86961	deeparg	1.0.4	gene_presence_detected					AMINOGLYCOSIDE		4	281				ERZ24875785.5009|plasmid-1:5380_1															100
plasmids.mapping.ARG.deeparg	APH(6)-I	CAQ86961|FEATURES|aph(6)-I|aminoglycoside|aph(6)-I	deeparg_db	2	CAQ86961	deeparg	1.0.4	gene_presence_detected					AMINOGLYCOSIDE		4	281				ERZ24875786.3665|plasmid-1:5753_4															100
plasmids.mapping.ARG.deeparg	APH(6)-I	gi:896427044:ref:WP_049361039.1:|FEATURES|aph(6)-I|aminoglycoside|aph(6)-I	deeparg_db	2	gi:896427044:ref:WP_049361039.1:	deeparg	1.0.4	gene_presence_detected					AMINOGLYCOSIDE		4	281				ERZ24879087.2285|plasmid-1:6537_4															99.3
plasmids.mapping.ARG.deeparg	APH(6)-I	CAQ86961|FEATURES|aph(6)-I|aminoglycoside|aph(6)-I	deeparg_db	2	CAQ86961	deeparg	1.0.4	gene_presence_detected					AMINOGLYCOSIDE		4	281				ERZ24875768.3791|plasmid-1:5506_5															100
plasmids.mapping.ARG.deeparg	APH(6)-I	CAQ86961|FEATURES|aph(6)-I|aminoglycoside|aph(6)-I	deeparg_db	2	CAQ86961	deeparg	1.0.4	gene_presence_detected					AMINOGLYCOSIDE		4	281				ERZ24875771.4265|plasmid-1:5522_4															100
plasmids.mapping.ARG.deeparg	APH(6)-I	CAQ86961|FEATURES|aph(6)-I|aminoglycoside|aph(6)-I	deeparg_db	2	CAQ86961	deeparg	1.0.4	gene_presence_detected					AMINOGLYCOSIDE		4	281				ERZ24879090.3919|plasmid-1:5380_4															100
plasmids.mapping.ARG.deeparg	APH(6)-I	CAQ86961|FEATURES|aph(6)-I|aminoglycoside|aph(6)-I	deeparg_db	2	CAQ86961	deeparg	1.0.4	gene_presence_detected					AMINOGLYCOSIDE		4	281				ERZ24875766.2729|plasmid-1:6084_5															100
plasmids.mapping.ARG.deeparg	APH(6)-I	CAQ86961|FEATURES|aph(6)-I|aminoglycoside|aph(6)-I	deeparg_db	2	CAQ86961	deeparg	1.0.4	gene_presence_detected					AMINOGLYCOSIDE		4	281				ERZ24879085.2768|plasmid-1:5993_5															100
plasmids.mapping.ARG.deeparg	APH(6)-I	CAQ86961|FEATURES|aph(6)-I|aminoglycoside|aph(6)-I	deeparg_db	2	CAQ86961	deeparg	1.0.4	gene_presence_detected					AMINOGLYCOSIDE		4	281				ERZ24875783.3715|plasmid-1:5943_2															100
plasmids.mapping.ARG.deeparg	APH(6)-I	CAQ86961|FEATURES|aph(6)-I|aminoglycoside|aph(6)-I	deeparg_db	2	CAQ86961	deeparg	1.0.4	gene_presence_detected					AMINOGLYCOSIDE		4	281				ERZ24875808.2874|plasmid-1:5871_5															100
plasmids.mapping.ARG.deeparg	BACA	Q2KX31|FEATURES|bacA|bacitracin|bacA	deeparg_db	2	Q2KX31	deeparg	1.0.4	gene_presence_detected					bacitracin		10	276				ERZ24875815.2742|plasmid-1:7127_8															57.7
plasmids.mapping.ARG.deeparg	BACTERIAL_REGULATORY_PROTEIN_LUXR	CP000647.1.gene3517.p01|FEATURES|bacterial_regulatory_protein_LuxR|unclassified|bacterial_regulatory_protein_LuxR	deeparg_db	2	CP000647.1.gene3517.p01	deeparg	1.0.4	gene_presence_detected					unclassified		1	204				ERZ24875789.41|plasmid-1:66188_42															77
plasmids.mapping.ARG.deeparg	BAER	YP_490321.1|FEATURES|baeR|multidrug|baeR	deeparg_db	2	YP_490321.1	deeparg	1.0.4	gene_presence_detected					multidrug		1	239				ERZ24875814.599|plasmid-1:16848_12															90.8
plasmids.mapping.ARG.deeparg	BAER	YP_490321.1|FEATURES|baeR|multidrug|baeR	deeparg_db	2	YP_490321.1	deeparg	1.0.4	gene_presence_detected					multidrug		1	239				ERZ24875783.3033|plasmid-1:6730_2															90.8
plasmids.mapping.ARG.deeparg	BAER	YP_490321.1|FEATURES|baeR|multidrug|baeR	deeparg_db	2	YP_490321.1	deeparg	1.0.4	gene_presence_detected					multidrug		1	239				ERZ24875811.3502|plasmid-1:7010_3															91.2
plasmids.mapping.ARG.deeparg	BAES	BAA15934.1|FEATURES|baeS|multidrug|baeS	deeparg_db	2	BAA15934.1	deeparg	1.0.4	gene_presence_detected					multidrug		1	467				ERZ24875814.599|plasmid-1:16848_11															74.3
plasmids.mapping.ARG.deeparg	BAES	BAA15934.1|FEATURES|baeS|multidrug|baeS	deeparg_db	2	BAA15934.1	deeparg	1.0.4	gene_presence_detected					multidrug		1	467				ERZ24875783.3033|plasmid-1:6730_3															74.3
plasmids.mapping.ARG.deeparg	BAES	BAA15934.1|FEATURES|baeS|multidrug|baeS	deeparg_db	2	BAA15934.1	deeparg	1.0.4	gene_presence_detected					multidrug		1	456				ERZ24875811.3502|plasmid-1:7010_4															81.3
plasmids.mapping.ARG.deeparg	CAMP-REGULATORY_PROTEIN	gi:446164903:ref:WP_000242758.1:|FEATURES|cAMP-regulatory_protein|unclassified|cAMP-regulatory_protein	deeparg_db	2	gi:446164903:ref:WP_000242758.1:	deeparg	1.0.4	gene_presence_detected					unclassified		1	210				ERZ24875807.4083|plasmid-1:5217_5															90.6
plasmids.mapping.ARG.deeparg	CAMP-REGULATORY_PROTEIN	gi:446164903:ref:WP_000242758.1:|FEATURES|cAMP-regulatory_protein|unclassified|cAMP-regulatory_protein	deeparg_db	2	gi:446164903:ref:WP_000242758.1:	deeparg	1.0.4	gene_presence_detected					unclassified		1	210				ERZ24875767.3454|plasmid-1:6162_7															90.6
plasmids.mapping.ARG.deeparg	catq	M55620.gene.p01|FEATURES|catQ|phenicol|catQ	deeparg_db	2	M55620.gene.p01	deeparg	1.0.4	gene_presence_detected					PHENICOL		1	219				ERZ24879088.2038|plasmid-1:7095_2															99.5
plasmids.mapping.ARG.deeparg	CAT_CHLORAMPHENICOL_ACETYLTRANSFERASE	NC_010426.6155849.p01|FEATURES|cat_chloramphenicol_acetyltransferase|phenicol|cat_chloramphenicol_acetyltransferase	deeparg_db	2	NC_010426.6155849.p01	deeparg	1.0.4	gene_presence_detected					PHENICOL		1	216				ERZ24875788.1164|plasmid-1:9052_9															99.1
plasmids.mapping.ARG.deeparg	CAT_CHLORAMPHENICOL_ACETYLTRANSFERASE	NC_010426.6155849.p01|FEATURES|cat_chloramphenicol_acetyltransferase|phenicol|cat_chloramphenicol_acetyltransferase	deeparg_db	2	NC_010426.6155849.p01	deeparg	1.0.4	gene_presence_detected					PHENICOL		1	216				ERZ24875810.3352|plasmid-1:5193_1															98.6
plasmids.mapping.ARG.deeparg	CAT_CHLORAMPHENICOL_ACETYLTRANSFERASE	NC_010426.6155849.p01|FEATURES|cat_chloramphenicol_acetyltransferase|phenicol|cat_chloramphenicol_acetyltransferase	deeparg_db	2	NC_010426.6155849.p01	deeparg	1.0.4	gene_presence_detected					PHENICOL		1	216				ERZ24875815.4818|plasmid-1:5064_1															98.6
plasmids.mapping.ARG.deeparg	CAT_CHLORAMPHENICOL_ACETYLTRANSFERASE	NC_010426.6155849.p01|FEATURES|cat_chloramphenicol_acetyltransferase|phenicol|cat_chloramphenicol_acetyltransferase	deeparg_db	2	NC_010426.6155849.p01	deeparg	1.0.4	gene_presence_detected					PHENICOL		1	216				ERZ24875800.4638|plasmid-1:5102_1															99.1
plasmids.mapping.ARG.deeparg	CAT_CHLORAMPHENICOL_ACETYLTRANSFERASE	NC_010426.6155849.p01|FEATURES|cat_chloramphenicol_acetyltransferase|phenicol|cat_chloramphenicol_acetyltransferase	deeparg_db	2	NC_010426.6155849.p01	deeparg	1.0.4	gene_presence_detected					PHENICOL		1	216				ERZ24875802.1632|plasmid-1:8494_1															99.1
plasmids.mapping.ARG.deeparg	CFXA2	AF118110.1.gene1.p01|FEATURES|CfxA2|beta-lactam|CfxA2	deeparg_db	2	AF118110.1.gene1.p01	deeparg	1.0.4	gene_presence_detected					BETA-LACTAM		1	321				ERZ24875802.1265|plasmid-1:9586_1															99.7
plasmids.mapping.ARG.deeparg	CFXA2	AF118110.1.gene1.p01|FEATURES|CfxA2|beta-lactam|CfxA2	deeparg_db	2	AF118110.1.gene1.p01	deeparg	1.0.4	gene_presence_detected					BETA-LACTAM		1	321				ERZ24875767.1227|plasmid-1:10954_9															99.7
plasmids.mapping.ARG.deeparg	CFXA2	AF118110.1.gene1.p01|FEATURES|CfxA2|beta-lactam|CfxA2	deeparg_db	2	AF118110.1.gene1.p01	deeparg	1.0.4	gene_presence_detected					BETA-LACTAM		1	321				ERZ24879088.1205|plasmid-1:9270_1															99.7
plasmids.mapping.ARG.deeparg	CFXA2	AF118110.1.gene1.p01|FEATURES|CfxA2|beta-lactam|CfxA2	deeparg_db	2	AF118110.1.gene1.p01	deeparg	1.0.4	gene_presence_detected					BETA-LACTAM		1	321				ERZ24879090.801|plasmid-1:11624_9															99.7
plasmids.mapping.ARG.deeparg	CFXA6	ACT97371.1|FEATURES|CfxA6|beta-lactam|CfxA6	deeparg_db	2	ACT97371.1	deeparg	1.0.4	gene_presence_detected					BETA-LACTAM		12	326				ERZ24875786.3520|plasmid-1:5902_8															80.3
plasmids.mapping.ARG.deeparg	CFXA6	ACT97371.1|FEATURES|CfxA6|beta-lactam|CfxA6	deeparg_db	2	ACT97371.1	deeparg	1.0.4	gene_presence_detected					BETA-LACTAM		12	278				ERZ24875774.3163|plasmid-1:6016_1															81.6
plasmids.mapping.ARG.deeparg	CFXA6	ACT97371.1|FEATURES|CfxA6|beta-lactam|CfxA6	deeparg_db	2	ACT97371.1	deeparg	1.0.4	gene_presence_detected					BETA-LACTAM		12	326				ERZ24875766.3319|plasmid-1:5495_9															80
plasmids.mapping.ARG.deeparg	CFXA6	ACT97371.1|FEATURES|CfxA6|beta-lactam|CfxA6	deeparg_db	2	ACT97371.1	deeparg	1.0.4	gene_presence_detected					BETA-LACTAM		12	326				ERZ24875767.3093|plasmid-1:6561_6															80
plasmids.mapping.ARG.deeparg	CFXA6	ACT97371.1|FEATURES|CfxA6|beta-lactam|CfxA6	deeparg_db	2	ACT97371.1	deeparg	1.0.4	gene_presence_detected					BETA-LACTAM		12	326				ERZ24875802.1403|plasmid-1:9133_15															80
plasmids.mapping.ARG.deeparg	CFXA6	ACT97371.1|FEATURES|CfxA6|beta-lactam|CfxA6	deeparg_db	2	ACT97371.1	deeparg	1.0.4	gene_presence_detected					BETA-LACTAM		12	326				ERZ24875798.2601|plasmid-1:6043_10															80
plasmids.mapping.ARG.deeparg	CFXA6	ACT97371.1|FEATURES|CfxA6|beta-lactam|CfxA6	deeparg_db	2	ACT97371.1	deeparg	1.0.4	gene_presence_detected					BETA-LACTAM		12	326				ERZ24875765.2681|plasmid-1:6570_5															80
plasmids.mapping.ARG.deeparg	CFXA6	ACT97371.1|FEATURES|CfxA6|beta-lactam|CfxA6	deeparg_db	2	ACT97371.1	deeparg	1.0.4	gene_presence_detected					BETA-LACTAM		12	326				ERZ24875783.3345|plasmid-1:6324_4															79.7
plasmids.mapping.ARG.deeparg	CFXA6	ACT97371.1|FEATURES|CfxA6|beta-lactam|CfxA6	deeparg_db	2	ACT97371.1	deeparg	1.0.4	gene_presence_detected					BETA-LACTAM		12	326				ERZ24879088.3945|plasmid-1:5016_3															80
plasmids.mapping.ARG.deeparg	CFXA6	ACT97371.1|FEATURES|CfxA6|beta-lactam|CfxA6	deeparg_db	2	ACT97371.1	deeparg	1.0.4	gene_presence_detected					BETA-LACTAM		12	326				ERZ24875763.713|plasmid-1:10694_15															80.3
plasmids.mapping.ARG.deeparg	CFXA6	ACT97371.1|FEATURES|CfxA6|beta-lactam|CfxA6	deeparg_db	2	ACT97371.1	deeparg	1.0.4	gene_presence_detected					BETA-LACTAM		12	326				ERZ24875797.3402|plasmid-1:5987_5															80
plasmids.mapping.ARG.deeparg	CFXA6	ACT97371.1|FEATURES|CfxA6|beta-lactam|CfxA6	deeparg_db	2	ACT97371.1	deeparg	1.0.4	gene_presence_detected					BETA-LACTAM		12	326				ERZ24875800.3347|plasmid-1:6007_5															80
plasmids.mapping.ARG.deeparg	CFXA6	ACT97371.1|FEATURES|CfxA6|beta-lactam|CfxA6	deeparg_db	2	ACT97371.1	deeparg	1.0.4	gene_presence_detected					BETA-LACTAM		12	326				ERZ24875788.621|plasmid-1:12022_3															80
plasmids.mapping.ARG.deeparg	CFXA6	ACT97371.1|FEATURES|CfxA6|beta-lactam|CfxA6	deeparg_db	2	ACT97371.1	deeparg	1.0.4	gene_presence_detected					BETA-LACTAM		12	326				ERZ24875805.3474|plasmid-1:5950_7															80
plasmids.mapping.ARG.deeparg	CFXA6	ACT97371.1|FEATURES|CfxA6|beta-lactam|CfxA6	deeparg_db	2	ACT97371.1	deeparg	1.0.4	gene_presence_detected					BETA-LACTAM		12	326				ERZ24879086.2733|plasmid-1:5989_5															80
plasmids.mapping.ARG.deeparg	CFXA6	ACT97371.1|FEATURES|CfxA6|beta-lactam|CfxA6	deeparg_db	2	ACT97371.1	deeparg	1.0.4	gene_presence_detected					BETA-LACTAM		12	326				ERZ24879087.2870|plasmid-1:5568_8															80.3
plasmids.mapping.ARG.deeparg	CFXA6	ACT97371.1|FEATURES|CfxA6|beta-lactam|CfxA6	deeparg_db	2	ACT97371.1	deeparg	1.0.4	gene_presence_detected					BETA-LACTAM		12	326				ERZ24875795.3447|plasmid-1:6486_4															80
plasmids.mapping.ARG.deeparg	CFXA6	ACT97371.1|FEATURES|CfxA6|beta-lactam|CfxA6	deeparg_db	2	ACT97371.1	deeparg	1.0.4	gene_presence_detected					BETA-LACTAM		12	326				ERZ24879091.3267|plasmid-1:5779_2															80
plasmids.mapping.ARG.deeparg	CFXA6	ACT97371.1|FEATURES|CfxA6|beta-lactam|CfxA6	deeparg_db	2	ACT97371.1	deeparg	1.0.4	gene_presence_detected					BETA-LACTAM		12	326				ERZ24875788.621|plasmid-1:12022_13															80
plasmids.mapping.ARG.deeparg	CFXA6	ACT97371.1|FEATURES|CfxA6|beta-lactam|CfxA6	deeparg_db	2	ACT97371.1	deeparg	1.0.4	gene_presence_detected					BETA-LACTAM		12	326				ERZ24875763.713|plasmid-1:10694_5															80.3
plasmids.mapping.ARG.deeparg	CFXA6	ACT97371.1|FEATURES|CfxA6|beta-lactam|CfxA6	deeparg_db	2	ACT97371.1	deeparg	1.0.4	gene_presence_detected					BETA-LACTAM		12	326				ERZ24875802.1403|plasmid-1:9133_5															80
plasmids.mapping.ARG.deeparg	CFXA6	ACT97371.1|FEATURES|CfxA6|beta-lactam|CfxA6	deeparg_db	2	ACT97371.1	deeparg	1.0.4	gene_presence_detected					BETA-LACTAM		12	326				ERZ24879085.3877|plasmid-1:5019_8															80
plasmids.mapping.ARG.deeparg	CLASS_A	CAI46978|FEATURES|class_A|beta-lactam|class_A	deeparg_db	2	CAI46978	deeparg	1.0.4	gene_presence_detected					BETA-LACTAM		1	293				ERZ24875763.2181|plasmid-1:5714_5															100
plasmids.mapping.ARG.deeparg	CPXA	NP_312864.1|FEATURES|cpxA|aminoglycoside:aminocoumarin|cpxA	deeparg_db	2	NP_312864.1	deeparg	1.0.4	gene_presence_detected					aminoglycoside:aminocoumarin		8	457				ERZ24875812.253|plasmid-1:25290_1															90.9
plasmids.mapping.ARG.deeparg	CTX-M	gi:649725609:gb:AIC64327.1:|FEATURES|CTX-M|beta-lactam|CTX-M	deeparg_db	2	gi:649725609:gb:AIC64327.1:	deeparg	1.0.4	gene_presence_detected					BETA-LACTAM		1	291				ERZ24875797.3032|plasmid-1:6394_4															100
plasmids.mapping.ARG.deeparg	DNA-BINDING_PROTEIN_H-NS	CP001138.1.gene1383.p01|FEATURES|DNA-binding_protein_H-NS|unclassified|DNA-binding_protein_H-NS	deeparg_db	2	CP001138.1.gene1383.p01	deeparg	1.0.4	gene_presence_detected					unclassified		1	135				ERZ24875780.3649|plasmid-1:5903_5															51.9
plasmids.mapping.ARG.deeparg	DNA-BINDING_PROTEIN_H-NS	CP001918.1.gene1661.p01|FEATURES|DNA-binding_protein_H-NS|unclassified|DNA-binding_protein_H-NS	deeparg_db	2	CP001918.1.gene1661.p01	deeparg	1.0.4	gene_presence_detected					unclassified		1	135				ERZ24875765.2401|plasmid-1:6958_7															62.2
plasmids.mapping.ARG.deeparg	DNA-BINDING_PROTEIN_H-NS	CP001918.1.gene1661.p01|FEATURES|DNA-binding_protein_H-NS|unclassified|DNA-binding_protein_H-NS	deeparg_db	2	CP001918.1.gene1661.p01	deeparg	1.0.4	gene_presence_detected					unclassified		1	135				ERZ24875814.673|plasmid-1:15804_2															63
plasmids.mapping.ARG.deeparg	DNA-BINDING_PROTEIN_H-NS	CP001918.1.gene1661.p01|FEATURES|DNA-binding_protein_H-NS|unclassified|DNA-binding_protein_H-NS	deeparg_db	2	CP001918.1.gene1661.p01	deeparg	1.0.4	gene_presence_detected					unclassified		1	135				ERZ24875803.3979|plasmid-1:5223_2															50
plasmids.mapping.ARG.deeparg	DNA-BINDING_PROTEIN_H-NS	CP001918.1.gene1661.p01|FEATURES|DNA-binding_protein_H-NS|unclassified|DNA-binding_protein_H-NS	deeparg_db	2	CP001918.1.gene1661.p01	deeparg	1.0.4	gene_presence_detected					unclassified		1	135				ERZ24875811.1807|plasmid-1:9584_10															63
plasmids.mapping.ARG.deeparg	DNA-BINDING_PROTEIN_H-NS	CP001918.1.gene1661.p01|FEATURES|DNA-binding_protein_H-NS|unclassified|DNA-binding_protein_H-NS	deeparg_db	2	CP001918.1.gene1661.p01	deeparg	1.0.4	gene_presence_detected					unclassified		1	135				ERZ24875812.490|plasmid-1:17172_15															63
plasmids.mapping.ARG.deeparg	DNA-BINDING_PROTEIN_H-NS	CP001138.1.gene1383.p01|FEATURES|DNA-binding_protein_H-NS|unclassified|DNA-binding_protein_H-NS	deeparg_db	2	CP001138.1.gene1383.p01	deeparg	1.0.4	gene_presence_detected					unclassified		1	136				ERZ24875812.1430|plasmid-1:9305_9															61.8
plasmids.mapping.ARG.deeparg	DNA-BINDING_PROTEIN_H-NS	CP001138.1.gene1383.p01|FEATURES|DNA-binding_protein_H-NS|unclassified|DNA-binding_protein_H-NS	deeparg_db	2	CP001138.1.gene1383.p01	deeparg	1.0.4	gene_presence_detected					unclassified		1	136				ERZ24875811.569|plasmid-1:17138_10															61.8
plasmids.mapping.ARG.deeparg	DNA-BINDING_PROTEIN_H-NS	CP001918.1.gene1661.p01|FEATURES|DNA-binding_protein_H-NS|unclassified|DNA-binding_protein_H-NS	deeparg_db	2	CP001918.1.gene1661.p01	deeparg	1.0.4	gene_presence_detected					unclassified		1	135				ERZ24875783.318|plasmid-1:26189_20															62.2
plasmids.mapping.ARG.deeparg	DNA-BINDING_PROTEIN_H-NS	CP001138.1.gene1383.p01|FEATURES|DNA-binding_protein_H-NS|unclassified|DNA-binding_protein_H-NS	deeparg_db	2	CP001138.1.gene1383.p01	deeparg	1.0.4	gene_presence_detected					unclassified		1	136				ERZ24875814.556|plasmid-1:17429_8															64.7
plasmids.mapping.ARG.deeparg	EFRB	CDO61516.1|FEATURES|efrB|multidrug|efrB	deeparg_db	2	CDO61516.1	deeparg	1.0.4	gene_presence_detected					multidrug		60	362				ERZ24875814.2287|plasmid-1:8212_5															53.8
plasmids.mapping.ARG.deeparg	EMRA	gi:1035701600:ref:WP_064543230.1:|FEATURES|emrA|multidrug|emrA	deeparg_db	2	gi:1035701600:ref:WP_064543230.1:	deeparg	1.0.4	gene_presence_detected					multidrug		1	390				ERZ24875795.1496|plasmid-1:10258_8															94.9
plasmids.mapping.ARG.deeparg	EMRA	gi:797196726:ref:WP_045857723.1:|FEATURES|emrA|multidrug|emrA	deeparg_db	2	gi:797196726:ref:WP_045857723.1:	deeparg	1.0.4	gene_presence_detected					multidrug		1	390				ERZ24875814.170|plasmid-1:32426_9															95.4
plasmids.mapping.ARG.deeparg	EMRA	gi:797196726:ref:WP_045857723.1:|FEATURES|emrA|multidrug|emrA	deeparg_db	2	gi:797196726:ref:WP_045857723.1:	deeparg	1.0.4	gene_presence_detected					multidrug		1	390				ERZ24875783.1116|plasmid-1:12950_9															95.4
plasmids.mapping.ARG.deeparg	EMRA	gi:851936789:ref:WP_048225242.1:|FEATURES|emrA|multidrug|emrA	deeparg_db	2	gi:851936789:ref:WP_048225242.1:	deeparg	1.0.4	gene_presence_detected					multidrug		1	390				ERZ24875789.452|plasmid-1:21041_14															99.7
plasmids.mapping.ARG.deeparg	EMRA	gi:797196726:ref:WP_045857723.1:|FEATURES|emrA|multidrug|emrA	deeparg_db	2	gi:797196726:ref:WP_045857723.1:	deeparg	1.0.4	gene_presence_detected					multidrug		1	390				ERZ24875765.627|plasmid-1:14242_9															95.4
plasmids.mapping.ARG.deeparg	EMRB	gi:917770481:ref:WP_052284485.1:|FEATURES|emrB|multidrug|emrB	deeparg_db	2	gi:917770481:ref:WP_052284485.1:	deeparg	1.0.4	gene_presence_detected					multidrug		1	512				ERZ24875795.1496|plasmid-1:10258_7															98
plasmids.mapping.ARG.deeparg	EMRB	gi:518922248:ref:WP_020078123.1:|FEATURES|emrB|multidrug|emrB	deeparg_db	2	gi:518922248:ref:WP_020078123.1:	deeparg	1.0.4	gene_presence_detected					multidrug		14	512				ERZ24879091.14|plasmid-1:91713_81															50.7
plasmids.mapping.ARG.deeparg	EMRB	gi:489922618:ref:WP_003825966.1:|FEATURES|emrB|multidrug|emrB	deeparg_db	2	gi:489922618:ref:WP_003825966.1:	deeparg	1.0.4	gene_presence_detected					multidrug		1	505				ERZ24875789.452|plasmid-1:21041_15															100
plasmids.mapping.ARG.deeparg	EMRD	YP_002235907|FEATURES|emrD|multidrug|emrD	deeparg_db	2	YP_002235907	deeparg	1.0.4	gene_presence_detected					multidrug		1	394				ERZ24875783.367|plasmid-1:24882_11															93.1
plasmids.mapping.ARG.deeparg	EMRD	YP_002235907|FEATURES|emrD|multidrug|emrD	deeparg_db	2	YP_002235907	deeparg	1.0.4	gene_presence_detected					multidrug		1	394				ERZ24875765.2713|plasmid-1:6529_4															93.4
plasmids.mapping.ARG.deeparg	EMRR	NP_417169.1|FEATURES|emrR|fluoroquinolone|emrR	deeparg_db	2	NP_417169.1	deeparg	1.0.4	gene_presence_detected					fluoroquinolone		1	175				ERZ24875765.627|plasmid-1:14242_10															93.1
plasmids.mapping.ARG.deeparg	EMRR	NP_417169.1|FEATURES|emrR|fluoroquinolone|emrR	deeparg_db	2	NP_417169.1	deeparg	1.0.4	gene_presence_detected					fluoroquinolone		1	175				ERZ24875795.1496|plasmid-1:10258_9															90.9
plasmids.mapping.ARG.deeparg	EMRR	NP_417169.1|FEATURES|emrR|fluoroquinolone|emrR	deeparg_db	2	NP_417169.1	deeparg	1.0.4	gene_presence_detected					fluoroquinolone		1	175				ERZ24875783.1116|plasmid-1:12950_10															93.1
plasmids.mapping.ARG.deeparg	EMRR	NP_417169.1|FEATURES|emrR|fluoroquinolone|emrR	deeparg_db	2	NP_417169.1	deeparg	1.0.4	gene_presence_detected					fluoroquinolone		1	175				ERZ24875789.452|plasmid-1:21041_13															94.3
plasmids.mapping.ARG.deeparg	EMRR	NP_417169.1|FEATURES|emrR|fluoroquinolone|emrR	deeparg_db	2	NP_417169.1	deeparg	1.0.4	gene_presence_detected					fluoroquinolone		1	175				ERZ24875814.170|plasmid-1:32426_10															93.1
plasmids.mapping.ARG.deeparg	EPTA	BAE78116.1|FEATURES|eptA|peptide|eptA	deeparg_db	2	BAE78116.1	deeparg	1.0.4	gene_presence_detected					peptide		6	543				ERZ24875765.2621|plasmid-1:6655_5															72.3
plasmids.mapping.ARG.deeparg	EPTA	BAE78116.1|FEATURES|eptA|peptide|eptA	deeparg_db	2	BAE78116.1	deeparg	1.0.4	gene_presence_detected					peptide		1	510				ERZ24875789.1415|plasmid-1:11045_1															83.5
plasmids.mapping.ARG.deeparg	erm35	AF319779.2.orf0.gene.p01|FEATURES|erm(35)|MLS|erm(35)	deeparg_db	2	AF319779.2.orf0.gene.p01	deeparg	1.0.4	gene_presence_detected					MLS_class		1	266				ERZ24875808.1188|plasmid-1:9238_10															98.9
plasmids.mapping.ARG.deeparg	erm35	AF319779.2.orf0.gene.p01|FEATURES|erm(35)|MLS|erm(35)	deeparg_db	2	AF319779.2.orf0.gene.p01	deeparg	1.0.4	gene_presence_detected					MLS_class		1	266				ERZ24875808.1188|plasmid-1:9238_3															98.9
plasmids.mapping.ARG.deeparg	ermb	gi:488250641:ref:WP_002321849.1:|FEATURES|ermB|MLS|ermB	deeparg_db	2	gi:488250641:ref:WP_002321849.1:	deeparg	1.0.4	gene_presence_detected					MLS_class		1	245				ERZ24875766.2422|plasmid-1:6492_5															99.6
plasmids.mapping.ARG.deeparg	ermb	gi:488250641:ref:WP_002321849.1:|FEATURES|ermB|MLS|ermB	deeparg_db	2	gi:488250641:ref:WP_002321849.1:	deeparg	1.0.4	gene_presence_detected					MLS_class		1	245				ERZ24875794.1784|plasmid-1:6452_1															99.6
plasmids.mapping.ARG.deeparg	ermb	gi:488250641:ref:WP_002321849.1:|FEATURES|ermB|MLS|ermB	deeparg_db	2	gi:488250641:ref:WP_002321849.1:	deeparg	1.0.4	gene_presence_detected					MLS_class		1	245				ERZ24875813.5900|plasmid-1:5060_4															99.6
plasmids.mapping.ARG.deeparg	ermb	gi:488250641:ref:WP_002321849.1:|FEATURES|ermB|MLS|ermB	deeparg_db	2	gi:488250641:ref:WP_002321849.1:	deeparg	1.0.4	gene_presence_detected					MLS_class		1	245				ERZ24879085.2232|plasmid-1:6642_5															99.6
plasmids.mapping.ARG.deeparg	ermb	gi:488250641:ref:WP_002321849.1:|FEATURES|ermB|MLS|ermB	deeparg_db	2	gi:488250641:ref:WP_002321849.1:	deeparg	1.0.4	gene_presence_detected					MLS_class		1	245				ERZ24875791.1108|plasmid-1:5690_2															99.6
plasmids.mapping.ARG.deeparg	ermb	gi:488250641:ref:WP_002321849.1:|FEATURES|ermB|MLS|ermB	deeparg_db	2	gi:488250641:ref:WP_002321849.1:	deeparg	1.0.4	gene_presence_detected					MLS_class		1	245				ERZ24879090.2828|plasmid-1:6452_1															99.6
plasmids.mapping.ARG.deeparg	ermb	gi:488250641:ref:WP_002321849.1:|FEATURES|ermB|MLS|ermB	deeparg_db	2	gi:488250641:ref:WP_002321849.1:	deeparg	1.0.4	gene_presence_detected					MLS_class		1	245				ERZ24875815.3469|plasmid-1:6219_5															99.6
plasmids.mapping.ARG.deeparg	ermb	gi:488250641:ref:WP_002321849.1:|FEATURES|ermB|MLS|ermB	deeparg_db	2	gi:488250641:ref:WP_002321849.1:	deeparg	1.0.4	gene_presence_detected					MLS_class		1	245				ERZ24875768.3273|plasmid-1:5963_1															99.6
plasmids.mapping.ARG.deeparg	ermb	gi:488250641:ref:WP_002321849.1:|FEATURES|ermB|MLS|ermB	deeparg_db	2	gi:488250641:ref:WP_002321849.1:	deeparg	1.0.4	gene_presence_detected					MLS_class		1	245				ERZ24875759.1987|plasmid-1:6210_1															99.6
plasmids.mapping.ARG.deeparg	ermb	gi:488250641:ref:WP_002321849.1:|FEATURES|ermB|MLS|ermB	deeparg_db	2	gi:488250641:ref:WP_002321849.1:	deeparg	1.0.4	gene_presence_detected					MLS_class		1	245				ERZ24875777.2213|plasmid-1:6670_1															99.6
plasmids.mapping.ARG.deeparg	ermb	gi:488250641:ref:WP_002321849.1:|FEATURES|ermB|MLS|ermB	deeparg_db	2	gi:488250641:ref:WP_002321849.1:	deeparg	1.0.4	gene_presence_detected					MLS_class		1	245				ERZ24875805.4337|plasmid-1:5269_1															99.6
plasmids.mapping.ARG.deeparg	ERMF	ZP_04543635|FEATURES|ermF|MLS|ermF	deeparg_db	2	ZP_04543635	deeparg	1.0.4	gene_presence_detected					MLS_class		1	266				ERZ24879086.3308|plasmid-1:5369_2															62.1
plasmids.mapping.ARG.deeparg	ESCHERICHIA_COLI_LAMB	BAB38442|FEATURES|Escherichia_coli_LamB|multidrug|Escherichia_coli_LamB	deeparg_db	2	BAB38442	deeparg	1.0.4	gene_presence_detected					multidrug		2	446				ERZ24875795.4429|plasmid-1:5654_1															79.4
plasmids.mapping.ARG.deeparg	ESCHERICHIA_COLI_LAMB	BAB38442|FEATURES|Escherichia_coli_LamB|multidrug|Escherichia_coli_LamB	deeparg_db	2	BAB38442	deeparg	1.0.4	gene_presence_detected					multidrug		1	446				ERZ24875805.2557|plasmid-1:7010_4															60.4
plasmids.mapping.ARG.deeparg	ESCHERICHIA_COLI_LAMB	BAB38442|FEATURES|Escherichia_coli_LamB|multidrug|Escherichia_coli_LamB	deeparg_db	2	BAB38442	deeparg	1.0.4	gene_presence_detected					multidrug		1	446				ERZ24875767.3467|plasmid-1:6153_3															60.7
plasmids.mapping.ARG.deeparg	ESCHERICHIA_COLI_LAMB	BAB38442|FEATURES|Escherichia_coli_LamB|multidrug|Escherichia_coli_LamB	deeparg_db	2	BAB38442	deeparg	1.0.4	gene_presence_detected					multidrug		1	446				ERZ24875768.2394|plasmid-1:7126_4															60.9
plasmids.mapping.ARG.deeparg	ESCHERICHIA_COLI_LAMB	BAB38442|FEATURES|Escherichia_coli_LamB|multidrug|Escherichia_coli_LamB	deeparg_db	2	BAB38442	deeparg	1.0.4	gene_presence_detected					multidrug		1	446				ERZ24875803.927|plasmid-1:10709_3															61.1
plasmids.mapping.ARG.deeparg	GOLS	NP_459349.1|FEATURES|golS|multidrug|golS	deeparg_db	2	NP_459349.1	deeparg	1.0.4	gene_presence_detected					multidrug		1	126				ERZ24875810.390|plasmid-1:16300_10															56.3
plasmids.mapping.ARG.deeparg	GOLS	NP_459349.1|FEATURES|golS|multidrug|golS	deeparg_db	2	NP_459349.1	deeparg	1.0.4	gene_presence_detected					multidrug		1	153				ERZ24875807.2067|plasmid-1:7390_4															75.5
plasmids.mapping.ARG.deeparg	GOLS	NP_459349.1|FEATURES|golS|multidrug|golS	deeparg_db	2	NP_459349.1	deeparg	1.0.4	gene_presence_detected					multidrug		3	137				ERZ24875778.3299|plasmid-1:5755_5															55.6
plasmids.mapping.ARG.deeparg	GOLS	NP_459349.1|FEATURES|golS|multidrug|golS	deeparg_db	2	NP_459349.1	deeparg	1.0.4	gene_presence_detected					multidrug		1	137				ERZ24875778.793|plasmid-1:11982_6															56.2
plasmids.mapping.ARG.deeparg	GOLS	NP_459349.1|FEATURES|golS|multidrug|golS	deeparg_db	2	NP_459349.1	deeparg	1.0.4	gene_presence_detected					multidrug		1	126				ERZ24875815.712|plasmid-1:15030_4															56.3
plasmids.mapping.ARG.deeparg	GOLS	NP_459349.1|FEATURES|golS|multidrug|golS	deeparg_db	2	NP_459349.1	deeparg	1.0.4	gene_presence_detected					multidrug		3	137				ERZ24875811.6034|plasmid-1:5347_2															55.6
plasmids.mapping.ARG.deeparg	GOLS	NP_459349.1|FEATURES|golS|multidrug|golS	deeparg_db	2	NP_459349.1	deeparg	1.0.4	gene_presence_detected					multidrug		3	136				ERZ24875769.4597|plasmid-1:5086_1															54.4
plasmids.mapping.ARG.deeparg	GOLS	NP_459349.1|FEATURES|golS|multidrug|golS	deeparg_db	2	NP_459349.1	deeparg	1.0.4	gene_presence_detected					multidrug		1	126				ERZ24875811.1030|plasmid-1:12601_12															56.3
plasmids.mapping.ARG.deeparg	GOLS	NP_459349.1|FEATURES|golS|multidrug|golS	deeparg_db	2	NP_459349.1	deeparg	1.0.4	gene_presence_detected					multidrug		1	126				ERZ24875813.1113|plasmid-1:12600_2															54
plasmids.mapping.ARG.deeparg	GOLS	NP_459349.1|FEATURES|golS|multidrug|golS	deeparg_db	2	NP_459349.1	deeparg	1.0.4	gene_presence_detected					multidrug		1	126				ERZ24875767.22|plasmid-1:64434_21															56.3
plasmids.mapping.ARG.deeparg	GOLS	NP_459349.1|FEATURES|golS|multidrug|golS	deeparg_db	2	NP_459349.1	deeparg	1.0.4	gene_presence_detected					multidrug		1	153				ERZ24875805.4127|plasmid-1:5423_6															76.1
plasmids.mapping.ARG.deeparg	GOLS	NP_459349.1|FEATURES|golS|multidrug|golS	deeparg_db	2	NP_459349.1	deeparg	1.0.4	gene_presence_detected					multidrug		3	137				ERZ24875771.4125|plasmid-1:5617_2															55.6
plasmids.mapping.ARG.deeparg	GOLS	NP_459349.1|FEATURES|golS|multidrug|golS	deeparg_db	2	NP_459349.1	deeparg	1.0.4	gene_presence_detected					multidrug		1	126				ERZ24875815.166|plasmid-1:30627_27															54
plasmids.mapping.ARG.deeparg	GOLS	NP_459349.1|FEATURES|golS|multidrug|golS	deeparg_db	2	NP_459349.1	deeparg	1.0.4	gene_presence_detected					multidrug		3	137				ERZ24875815.3264|plasmid-1:6453_4															55.6
plasmids.mapping.ARG.deeparg	GOLS	NP_459349.1|FEATURES|golS|multidrug|golS	deeparg_db	2	NP_459349.1	deeparg	1.0.4	gene_presence_detected					multidrug		3	137				ERZ24875794.2443|plasmid-1:5591_2															55.6
plasmids.mapping.ARG.deeparg	KDPE	NP_415222.1|FEATURES|kdpE|aminoglycoside|kdpE	deeparg_db	2	NP_415222.1	deeparg	1.0.4	gene_presence_detected					AMINOGLYCOSIDE		1	225				ERZ24875811.4233|plasmid-1:6379_1															85.3
plasmids.mapping.ARG.deeparg	KDPE	NP_415222.1|FEATURES|kdpE|aminoglycoside|kdpE	deeparg_db	2	NP_415222.1	deeparg	1.0.4	gene_presence_detected					AMINOGLYCOSIDE		4	223				ERZ24875815.367|plasmid-1:20789_12															63.3
plasmids.mapping.ARG.deeparg	KDPE	NP_415222.1|FEATURES|kdpE|aminoglycoside|kdpE	deeparg_db	2	NP_415222.1	deeparg	1.0.4	gene_presence_detected					AMINOGLYCOSIDE		4	223				ERZ24879085.566|plasmid-1:13964_4															50.9
plasmids.mapping.ARG.deeparg	LMRD	ABF66027.1|FEATURES|lmrD|MLS|lmrD	deeparg_db	2	ABF66027.1	deeparg	1.0.4	gene_presence_detected					MLS_class		9	662				ERZ24875798.2417|plasmid-1:6304_5															66.3
plasmids.mapping.ARG.deeparg	LMRD	ABF66027.1|FEATURES|lmrD|MLS|lmrD	deeparg_db	2	ABF66027.1	deeparg	1.0.4	gene_presence_detected					MLS_class		9	662				ERZ24875795.1895|plasmid-1:9095_5															66.3
plasmids.mapping.ARG.deeparg	LNUA	YP_758631|FEATURES|lnuA|MLS|lnuA	deeparg_db	2	YP_758631	deeparg	1.0.4	gene_presence_detected					MLS_class		2	158				ERZ24875771.4565|plasmid-1:5329_2															53.5
plasmids.mapping.ARG.deeparg	LNUA	YP_758631|FEATURES|lnuA|MLS|lnuA	deeparg_db	2	YP_758631	deeparg	1.0.4	gene_presence_detected					MLS_class		2	158				ERZ24875798.2477|plasmid-1:6204_4															54.1
plasmids.mapping.ARG.deeparg	LNUA	YP_758631|FEATURES|lnuA|MLS|lnuA	deeparg_db	2	YP_758631	deeparg	1.0.4	gene_presence_detected					MLS_class		2	158				ERZ24875766.2175|plasmid-1:6867_4															53.5
plasmids.mapping.ARG.deeparg	LNUA	YP_758631|FEATURES|lnuA|MLS|lnuA	deeparg_db	2	YP_758631	deeparg	1.0.4	gene_presence_detected					MLS_class		2	158				ERZ24875781.3626|plasmid-1:5147_5															53.5
plasmids.mapping.ARG.deeparg	LNUA	YP_758631|FEATURES|lnuA|MLS|lnuA	deeparg_db	2	YP_758631	deeparg	1.0.4	gene_presence_detected					MLS_class		2	158				ERZ24875759.1421|plasmid-1:7313_2															53.5
plasmids.mapping.ARG.deeparg	lnub	AAL05554|FEATURES|lnuB|MLS|lnuB	deeparg_db	2	AAL05554	deeparg	1.0.4	gene_presence_detected					MLS_class		1	267				ERZ24875768.3916|plasmid-1:5410_5															100
plasmids.mapping.ARG.deeparg	LNUD	ABR14060.1|FEATURES|lnuD|MLS|lnuD	deeparg_db	2	ABR14060.1	deeparg	1.0.4	gene_presence_detected					MLS_class		1	164				ERZ24875812.2123|plasmid-1:7223_7															80.5
plasmids.mapping.ARG.deeparg	LNUD	ABR14060.1|FEATURES|lnuD|MLS|lnuD	deeparg_db	2	ABR14060.1	deeparg	1.0.4	gene_presence_detected					MLS_class		1	164				ERZ24875795.2230|plasmid-1:8264_7															80.5
plasmids.mapping.ARG.deeparg	LNUD	ABR14060.1|FEATURES|lnuD|MLS|lnuD	deeparg_db	2	ABR14060.1	deeparg	1.0.4	gene_presence_detected					MLS_class		1	164				ERZ24875768.3530|plasmid-1:5738_4															60.4
plasmids.mapping.ARG.deeparg	LNUD	ABR14060.1|FEATURES|lnuD|MLS|lnuD	deeparg_db	2	ABR14060.1	deeparg	1.0.4	gene_presence_detected					MLS_class		1	164				ERZ24875778.1493|plasmid-1:8732_9															60.4
plasmids.mapping.ARG.deeparg	LNUD	ABR14060.1|FEATURES|lnuD|MLS|lnuD	deeparg_db	2	ABR14060.1	deeparg	1.0.4	gene_presence_detected					MLS_class		1	164				ERZ24875798.679|plasmid-1:12800_12															80.5
plasmids.mapping.ARG.deeparg	LNUD	ABR14060.1|FEATURES|lnuD|MLS|lnuD	deeparg_db	2	ABR14060.1	deeparg	1.0.4	gene_presence_detected					MLS_class		1	164				ERZ24875797.400|plasmid-1:19336_7															80.5
plasmids.mapping.ARG.deeparg	LNUD	ABR14060.1|FEATURES|lnuD|MLS|lnuD	deeparg_db	2	ABR14060.1	deeparg	1.0.4	gene_presence_detected					MLS_class		1	164				ERZ24875780.1381|plasmid-1:10339_10															60.4
plasmids.mapping.ARG.deeparg	LNUD	ABR14060.1|FEATURES|lnuD|MLS|lnuD	deeparg_db	2	ABR14060.1	deeparg	1.0.4	gene_presence_detected					MLS_class		1	164				ERZ24875766.1284|plasmid-1:8999_10															60.4
plasmids.mapping.ARG.deeparg	lnug	APU52409.1|FEATURES|lnuG|MLS|lnuG	deeparg_db	2	APU52409.1	deeparg	1.0.4	gene_presence_detected					MLS_class		1	221				ERZ24875808.2348|plasmid-1:6553_1															53.8
plasmids.mapping.ARG.deeparg	lnug	APU52409.1|FEATURES|lnuG|MLS|lnuG	deeparg_db	2	APU52409.1	deeparg	1.0.4	gene_presence_detected					MLS_class		8	267				ERZ24875763.1722|plasmid-1:6579_1															97.7
plasmids.mapping.ARG.deeparg	lnug	APU52409.1|FEATURES|lnuG|MLS|lnuG	deeparg_db	2	APU52409.1	deeparg	1.0.4	gene_presence_detected					MLS_class		1	267				ERZ24875789.2817|plasmid-1:7360_2															52.4
plasmids.mapping.ARG.deeparg	lnug	APU52409.1|FEATURES|lnuG|MLS|lnuG	deeparg_db	2	APU52409.1	deeparg	1.0.4	gene_presence_detected					MLS_class		1	267				ERZ24875771.2886|plasmid-1:6783_7															52.4
plasmids.mapping.ARG.deeparg	lnug	APU52409.1|FEATURES|lnuG|MLS|lnuG	deeparg_db	2	APU52409.1	deeparg	1.0.4	gene_presence_detected					MLS_class		1	267				ERZ24875815.4818|plasmid-1:5064_3															52.4
plasmids.mapping.ARG.deeparg	lnug	APU52409.1|FEATURES|lnuG|MLS|lnuG	deeparg_db	2	APU52409.1	deeparg	1.0.4	gene_presence_detected					MLS_class		1	267				ERZ24879088.1181|plasmid-1:9341_8															97.8
plasmids.mapping.ARG.deeparg	lnug	APU52409.1|FEATURES|lnuG|MLS|lnuG	deeparg_db	2	APU52409.1	deeparg	1.0.4	gene_presence_detected					MLS_class		1	267				ERZ24875788.1164|plasmid-1:9052_7															52.4
plasmids.mapping.ARG.deeparg	lnug	APU52409.1|FEATURES|lnuG|MLS|lnuG	deeparg_db	2	APU52409.1	deeparg	1.0.4	gene_presence_detected					MLS_class		8	267				ERZ24875808.2187|plasmid-1:6804_4															97.7
plasmids.mapping.ARG.deeparg	lnug	APU52409.1|FEATURES|lnuG|MLS|lnuG	deeparg_db	2	APU52409.1	deeparg	1.0.4	gene_presence_detected					MLS_class		1	267				ERZ24875810.3352|plasmid-1:5193_3															52.4
plasmids.mapping.ARG.deeparg	lnug	APU52409.1|FEATURES|lnuG|MLS|lnuG	deeparg_db	2	APU52409.1	deeparg	1.0.4	gene_presence_detected					MLS_class		8	267				ERZ24875780.4369|plasmid-1:5312_3															97.7
plasmids.mapping.ARG.deeparg	lnug	APU52409.1|FEATURES|lnuG|MLS|lnuG	deeparg_db	2	APU52409.1	deeparg	1.0.4	gene_presence_detected					MLS_class		1	267				ERZ24875765.1470|plasmid-1:9244_7															52.4
plasmids.mapping.ARG.deeparg	lnug	APU52409.1|FEATURES|lnuG|MLS|lnuG	deeparg_db	2	APU52409.1	deeparg	1.0.4	gene_presence_detected					MLS_class		1	267				ERZ24875800.4638|plasmid-1:5102_3															52.4
plasmids.mapping.ARG.deeparg	lnug	APU52409.1|FEATURES|lnuG|MLS|lnuG	deeparg_db	2	APU52409.1	deeparg	1.0.4	gene_presence_detected					MLS_class		1	267				ERZ24875802.1632|plasmid-1:8494_3															52.4
plasmids.mapping.ARG.deeparg	lsae	AFU35065.1|FEATURES|lsaE|MLS|lsaE	deeparg_db	2	AFU35065.1	deeparg	1.0.4	gene_presence_detected					MLS_class		1	494				ERZ24875768.3916|plasmid-1:5410_6															100
plasmids.mapping.ARG.deeparg	MACA	gi:490848588:ref:WP_004710651.1:|FEATURES|macA|MLS|macA	deeparg_db	2	gi:490848588:ref:WP_004710651.1:	deeparg	1.0.4	gene_presence_detected					MLS_class		1	446				ERZ24875786.3735|plasmid-1:5681_5															58.8
plasmids.mapping.ARG.deeparg	MACB	gi:976150171:ref:WP_059308384.1:|FEATURES|macB|MLS|macB	deeparg_db	2	gi:976150171:ref:WP_059308384.1:	deeparg	1.0.4	gene_presence_detected					MLS_class		1	646				ERZ24875814.15|plasmid-1:118621_23															58.1
plasmids.mapping.ARG.deeparg	MACB	YP_002382193|FEATURES|macB|MLS|macB	deeparg_db	2	YP_002382193	deeparg	1.0.4	gene_presence_detected					MLS_class		3	648				ERZ24875785.3102|plasmid-1:7104_6															56.8
plasmids.mapping.ARG.deeparg	MACB	gi:740633514:ref:WP_038419019.1:|FEATURES|macB|MLS|macB	deeparg_db	2	gi:740633514:ref:WP_038419019.1:	deeparg	1.0.4	gene_presence_detected					MLS_class		3	646				ERZ24875814.5054|plasmid-1:5236_2															55.8
plasmids.mapping.ARG.deeparg	MARA	YP_489794.1|FEATURES|marA|multidrug|marA	deeparg_db	2	YP_489794.1	deeparg	1.0.4	gene_presence_detected					multidrug		1	124				ERZ24875814.56|plasmid-1:65101_16															93.5
plasmids.mapping.ARG.deeparg	MARA	YP_489794.1|FEATURES|marA|multidrug|marA	deeparg_db	2	YP_489794.1	deeparg	1.0.4	gene_presence_detected					multidrug		5	108				ERZ24875786.1068|plasmid-1:12451_6															51.9
plasmids.mapping.ARG.deeparg	MARR	gi:490834801:ref:WP_004696885.1:|FEATURES|marR|multidrug|marR	deeparg_db	2	gi:490834801:ref:WP_004696885.1:	deeparg	1.0.4	gene_presence_detected					multidrug		1	154				ERZ24875778.2506|plasmid-1:6675_2															99.4
plasmids.mapping.ARG.deeparg	MARR	gi:490834801:ref:WP_004696885.1:|FEATURES|marR|multidrug|marR	deeparg_db	2	gi:490834801:ref:WP_004696885.1:	deeparg	1.0.4	gene_presence_detected					multidrug		1	154				ERZ24875795.882|plasmid-1:13749_12															99.4
plasmids.mapping.ARG.deeparg	MARR	gi:490834801:ref:WP_004696885.1:|FEATURES|marR|multidrug|marR	deeparg_db	2	gi:490834801:ref:WP_004696885.1:	deeparg	1.0.4	gene_presence_detected					multidrug		1	154				ERZ24875774.307|plasmid-1:18887_19															100
plasmids.mapping.ARG.deeparg	MARR	gi:490834801:ref:WP_004696885.1:|FEATURES|marR|multidrug|marR	deeparg_db	2	gi:490834801:ref:WP_004696885.1:	deeparg	1.0.4	gene_presence_detected					multidrug		1	154				ERZ24875813.779|plasmid-1:15063_12															99.4
plasmids.mapping.ARG.deeparg	MDFA	gi:489749743:ref:WP_003653752.1:|FEATURES|mdfA|multidrug|mdfA	deeparg_db	2	gi:489749743:ref:WP_003653752.1:	deeparg	1.0.4	gene_presence_detected					multidrug		1	407				ERZ24875815.2504|plasmid-1:7521_2															73.5
plasmids.mapping.ARG.deeparg	MDFA	gi:489749743:ref:WP_003653752.1:|FEATURES|mdfA|multidrug|mdfA	deeparg_db	2	gi:489749743:ref:WP_003653752.1:	deeparg	1.0.4	gene_presence_detected					multidrug		1	407				ERZ24875814.4429|plasmid-1:5624_7															73
plasmids.mapping.ARG.deeparg	MDSB	NP_459346.1|FEATURES|mdsB|multidrug|mdsB	deeparg_db	2	NP_459346.1	deeparg	1.0.4	gene_presence_detected					multidrug		1	1055				ERZ24875778.3132|plasmid-1:5939_2															80.8
plasmids.mapping.ARG.deeparg	MDSC	NP_459345.3|FEATURES|mdsC|multidrug|mdsC	deeparg_db	2	NP_459345.3	deeparg	1.0.4	gene_presence_detected					multidrug		32	498				ERZ24875807.4128|plasmid-1:5189_1															68.3
plasmids.mapping.ARG.deeparg	MDSC	NP_459345.3|FEATURES|mdsC|multidrug|mdsC	deeparg_db	2	NP_459345.3	deeparg	1.0.4	gene_presence_detected					multidrug		19	448				ERZ24875778.3132|plasmid-1:5939_3															68.1
plasmids.mapping.ARG.deeparg	MDTD	gi:693109153:ref:WP_032261825.1:|FEATURES|mdtD|multidrug|mdtD	deeparg_db	2	gi:693109153:ref:WP_032261825.1:	deeparg	1.0.4	gene_presence_detected					multidrug		1	469				ERZ24875814.599|plasmid-1:16848_10															82.3
plasmids.mapping.ARG.deeparg	MDTD	gi:693109153:ref:WP_032261825.1:|FEATURES|mdtD|multidrug|mdtD	deeparg_db	2	gi:693109153:ref:WP_032261825.1:	deeparg	1.0.4	gene_presence_detected					multidrug		1	469				ERZ24875783.3033|plasmid-1:6730_4															81.4
plasmids.mapping.ARG.deeparg	MDTD	gi:446053018:ref:WP_000130873.1:|FEATURES|mdtD|multidrug|mdtD	deeparg_db	2	gi:446053018:ref:WP_000130873.1:	deeparg	1.0.4	gene_presence_detected					multidrug		1	467				ERZ24875811.3502|plasmid-1:7010_5															82.4
plasmids.mapping.ARG.deeparg	MDTE	YP_002384137|FEATURES|mdtE|multidrug|mdtE	deeparg_db	2	YP_002384137	deeparg	1.0.4	gene_presence_detected					multidrug		45	429				ERZ24875789.41|plasmid-1:66188_36															76.1
plasmids.mapping.ARG.deeparg	MDTG	gi:556279993:ref:WP_023289120.1:|FEATURES|mdtG|multidrug|mdtG	deeparg_db	2	gi:556279993:ref:WP_023289120.1:	deeparg	1.0.4	gene_presence_detected					multidrug		10	398				ERZ24875814.15|plasmid-1:118621_58															62
plasmids.mapping.ARG.deeparg	MDTK	gi:515713142:ref:WP_017145742.1:|FEATURES|mdtK|multidrug|mdtK	deeparg_db	2	gi:515713142:ref:WP_017145742.1:	deeparg	1.0.4	gene_presence_detected					multidrug		1	457				ERZ24875814.1618|plasmid-1:9880_6															95
plasmids.mapping.ARG.deeparg	MDTK	AML99881.1|FEATURES|MdtK|fluoroquinolone|MdtK	deeparg_db	2	AML99881.1	deeparg	1.0.4	gene_presence_detected					fluoroquinolone		1	472				ERZ24875814.792|plasmid-1:14493_1															85.2
plasmids.mapping.ARG.deeparg	MDTL	gi:391322939:gb:EIQ79610.1:|FEATURES|mdtL|multidrug|mdtL	deeparg_db	2	gi:391322939:gb:EIQ79610.1:	deeparg	1.0.4	gene_presence_detected					multidrug		1	367				ERZ24879091.3451|plasmid-1:5620_1															94.3
plasmids.mapping.ARG.deeparg	MDTL	gi:391322939:gb:EIQ79610.1:|FEATURES|mdtL|multidrug|mdtL	deeparg_db	2	gi:391322939:gb:EIQ79610.1:	deeparg	1.0.4	gene_presence_detected					multidrug		1	393				ERZ24875789.2215|plasmid-1:8512_3															94.4
plasmids.mapping.ARG.deeparg	MDTM	gi:545287582:ref:WP_021570581.1:|FEATURES|mdtM|multidrug|mdtM	deeparg_db	2	gi:545287582:ref:WP_021570581.1:	deeparg	1.0.4	gene_presence_detected					multidrug		1	409				ERZ24875814.3070|plasmid-1:6972_7															82.6
plasmids.mapping.ARG.deeparg	MDTN	gi:742911716:ref:WP_039021433.1:|FEATURES|mdtN|multidrug|mdtN	deeparg_db	2	gi:742911716:ref:WP_039021433.1:	deeparg	1.0.4	gene_presence_detected					multidrug		10	343				ERZ24875765.2786|plasmid-1:6428_5															60.8
plasmids.mapping.ARG.deeparg	MDTN	gi:742911716:ref:WP_039021433.1:|FEATURES|mdtN|multidrug|mdtN	deeparg_db	2	gi:742911716:ref:WP_039021433.1:	deeparg	1.0.4	gene_presence_detected					multidrug		10	343				ERZ24875783.1684|plasmid-1:9906_4															60.8
plasmids.mapping.ARG.deeparg	MDTN	gi:742911716:ref:WP_039021433.1:|FEATURES|mdtN|multidrug|mdtN	deeparg_db	2	gi:742911716:ref:WP_039021433.1:	deeparg	1.0.4	gene_presence_detected					multidrug		10	343				ERZ24875814.204|plasmid-1:29229_17															60.8
plasmids.mapping.ARG.deeparg	MEFA	ACD88490|FEATURES|mefA|MLS|mefA	deeparg_db	2	ACD88490	deeparg	1.0.4	gene_presence_detected					MLS_class		1	403				ERZ24879090.4164|plasmid-1:5216_1															65.1
plasmids.mapping.ARG.deeparg	MEFA	ACD88490|FEATURES|mefA|MLS|mefA	deeparg_db	2	ACD88490	deeparg	1.0.4	gene_presence_detected					MLS_class		1	403				ERZ24875797.4277|plasmid-1:5220_1															65.1
plasmids.mapping.ARG.deeparg	MEFA	ACD88490|FEATURES|mefA|MLS|mefA	deeparg_db	2	ACD88490	deeparg	1.0.4	gene_presence_detected					MLS_class		1	403				ERZ24879087.2881|plasmid-1:5549_5															65.1
plasmids.mapping.ARG.deeparg	MEFA	ABE02098|FEATURES|mefA|MLS|mefA	deeparg_db	2	ABE02098	deeparg	1.0.4	gene_presence_detected					MLS_class		1	408				ERZ24875797.400|plasmid-1:19336_11															100
plasmids.mapping.ARG.deeparg	MEFA	ACD88490|FEATURES|mefA|MLS|mefA	deeparg_db	2	ACD88490	deeparg	1.0.4	gene_presence_detected					MLS_class		1	403				ERZ24875765.279|plasmid-1:20628_29															65.1
plasmids.mapping.ARG.deeparg	MEFA	ABE02098|FEATURES|mefA|MLS|mefA	deeparg_db	2	ABE02098	deeparg	1.0.4	gene_presence_detected					MLS_class		1	408				ERZ24875798.679|plasmid-1:12800_8															100
plasmids.mapping.ARG.deeparg	MEFA	ACD88490|FEATURES|mefA|MLS|mefA	deeparg_db	2	ACD88490	deeparg	1.0.4	gene_presence_detected					MLS_class		1	403				ERZ24879085.3178|plasmid-1:5589_2															65.1
plasmids.mapping.ARG.deeparg	MEFA	ABE02098|FEATURES|mefA|MLS|mefA	deeparg_db	2	ABE02098	deeparg	1.0.4	gene_presence_detected					MLS_class		1	360				ERZ24875785.3756|plasmid-1:6355_1															99.7
plasmids.mapping.ARG.deeparg	MEL	WP_000420313.1|FEATURES|mel|MLS|mel	deeparg_db	2	WP_000420313.1	deeparg	1.0.4	gene_presence_detected					MLS_class		1	487				ERZ24875795.2230|plasmid-1:8264_10															94.7
plasmids.mapping.ARG.deeparg	MEL	WP_000420313.1|FEATURES|mel|MLS|mel	deeparg_db	2	WP_000420313.1	deeparg	1.0.4	gene_presence_detected					MLS_class		1	487				ERZ24875798.679|plasmid-1:12800_9															94.7
plasmids.mapping.ARG.deeparg	MEL	WP_000420313.1|FEATURES|mel|MLS|mel	deeparg_db	2	WP_000420313.1	deeparg	1.0.4	gene_presence_detected					MLS_class		1	487				ERZ24875797.400|plasmid-1:19336_10															94.7
plasmids.mapping.ARG.deeparg	MEXA	gi:553762722:ref:WP_023095117.1:|FEATURES|mexA|multidrug|mexA	deeparg_db	2	gi:553762722:ref:WP_023095117.1:	deeparg	1.0.4	gene_presence_detected					multidrug		15	366				ERZ24875786.841|plasmid-1:14645_6															57.2
plasmids.mapping.ARG.deeparg	MEXA	gi:553762722:ref:WP_023095117.1:|FEATURES|mexA|multidrug|mexA	deeparg_db	2	gi:553762722:ref:WP_023095117.1:	deeparg	1.0.4	gene_presence_detected					multidrug		15	366				ERZ24875785.1502|plasmid-1:10795_3															57.2
plasmids.mapping.ARG.deeparg	MEXB	gi:489234352:ref:WP_003142649.1:|FEATURES|mexB|multidrug|mexB	deeparg_db	2	gi:489234352:ref:WP_003142649.1:	deeparg	1.0.4	gene_presence_detected					multidrug		1	1046				ERZ24875786.841|plasmid-1:14645_5															64.1
plasmids.mapping.ARG.deeparg	MEXB	gi:489234352:ref:WP_003142649.1:|FEATURES|mexB|multidrug|mexB	deeparg_db	2	gi:489234352:ref:WP_003142649.1:	deeparg	1.0.4	gene_presence_detected					multidrug		1	1046				ERZ24875785.1502|plasmid-1:10795_2															64.1
plasmids.mapping.ARG.deeparg	MEXC	gi:730318750:ref:WP_033983530.1:|FEATURES|mexC|multidrug|mexC	deeparg_db	2	gi:730318750:ref:WP_033983530.1:	deeparg	1.0.4	gene_presence_detected					multidrug		12	381				ERZ24875786.146|plasmid-1:34209_30															67.6
plasmids.mapping.ARG.deeparg	MEXD	gi:852273548:ref:WP_048328542.1:|FEATURES|mexD|multidrug|mexD	deeparg_db	2	gi:852273548:ref:WP_048328542.1:	deeparg	1.0.4	gene_presence_detected					multidrug		1	1040				ERZ24875786.146|plasmid-1:34209_29															80.4
plasmids.mapping.ARG.deeparg	MEXX	gi:507091180:ref:WP_016161893.1:|FEATURES|mexX|multidrug|mexX	deeparg_db	2	gi:507091180:ref:WP_016161893.1:	deeparg	1.0.4	gene_presence_detected					multidrug		1	379				ERZ24875811.3265|plasmid-1:7251_3															82.6
plasmids.mapping.ARG.deeparg	MEXX	gi:694090431:ref:WP_032435131.1:|FEATURES|mexX|multidrug|mexX	deeparg_db	2	gi:694090431:ref:WP_032435131.1:	deeparg	1.0.4	gene_presence_detected					multidrug		1	379				ERZ24875812.2277|plasmid-1:6916_3															82.1
plasmids.mapping.ARG.deeparg	MEXX	CP000647.1.gene3709.p01|FEATURES|mexX|multidrug|mexX	deeparg_db	2	CP000647.1.gene3709.p01	deeparg	1.0.4	gene_presence_detected					multidrug		1	375				ERZ24875786.1046|plasmid-1:12634_3															77.3
plasmids.mapping.ARG.deeparg	MEXX	gi:507091180:ref:WP_016161893.1:|FEATURES|mexX|multidrug|mexX	deeparg_db	2	gi:507091180:ref:WP_016161893.1:	deeparg	1.0.4	gene_presence_detected					multidrug		1	379				ERZ24875795.2665|plasmid-1:7515_4															81.8
plasmids.mapping.ARG.deeparg	MEXX	gi:490227506:ref:WP_004125856.1:|FEATURES|mexX|multidrug|mexX	deeparg_db	2	gi:490227506:ref:WP_004125856.1:	deeparg	1.0.4	gene_presence_detected					multidrug		1	379				ERZ24875814.3777|plasmid-1:6185_3															99.7
plasmids.mapping.ARG.deeparg	MPHB	ACE78320|FEATURES|mphB|MLS|mphB	deeparg_db	2	ACE78320	deeparg	1.0.4	gene_presence_detected					MLS_class		1	301				ERZ24875780.3392|plasmid-1:6183_6															82.4
plasmids.mapping.ARG.deeparg	MPHB	ACE78320|FEATURES|mphB|MLS|mphB	deeparg_db	2	ACE78320	deeparg	1.0.4	gene_presence_detected					MLS_class		1	301				ERZ24879087.2837|plasmid-1:5624_2															82.7
plasmids.mapping.ARG.deeparg	MPHD	ANP63073.1|FEATURES|mphD|MLS|mphD	deeparg_db	2	ANP63073.1	deeparg	1.0.4	gene_presence_detected					MLS_class		1	294				ERZ24875759.1194|plasmid-1:7927_6															100
plasmids.mapping.ARG.deeparg	msre	YP_724476.1|FEATURES|msrE|MLS|msrE	deeparg_db	2	YP_724476.1	deeparg	1.0.4	gene_presence_detected					MLS_class		1	491				ERZ24875759.1194|plasmid-1:7927_7															100
plasmids.mapping.ARG.deeparg	MULTIDRUG_ABC_TRANSPORTER	gi:496018010:ref:WP_008742581.1:|FEATURES|multidrug_ABC_transporter|multidrug|multidrug_ABC_transporter	deeparg_db	2	gi:496018010:ref:WP_008742581.1:	deeparg	1.0.4	gene_presence_detected					multidrug		29	597				ERZ24879085.50|plasmid-1:61288_39															55.2
plasmids.mapping.ARG.deeparg	NORB	gi:917392609:ref:WP_051999321.1:|FEATURES|norB|fluoroquinolone|norB	deeparg_db	2	gi:917392609:ref:WP_051999321.1:	deeparg	1.0.4	gene_presence_detected					fluoroquinolone		1	454				ERZ24875786.2912|plasmid-1:6580_2															51.2
plasmids.mapping.ARG.deeparg	OMP36	gi:505808389:ref:WP_015706141.1:|FEATURES|omp36|multidrug|omp36	deeparg_db	2	gi:505808389:ref:WP_015706141.1:	deeparg	1.0.4	gene_presence_detected					multidrug		1	309				ERZ24875811.2649|plasmid-1:8009_4															78.5
plasmids.mapping.ARG.deeparg	OMPF	gi:377849761:gb:EHU14730.1:|FEATURES|ompF|multidrug|ompF	deeparg_db	2	gi:377849761:gb:EHU14730.1:	deeparg	1.0.4	gene_presence_detected					multidrug		1	374				ERZ24875789.455|plasmid-1:21023_9															60.5
plasmids.mapping.ARG.deeparg	OMPF	gi:496081365:ref:WP_008805872.1:|FEATURES|ompF|multidrug|ompF	deeparg_db	2	gi:496081365:ref:WP_008805872.1:	deeparg	1.0.4	gene_presence_detected					multidrug		2	359				ERZ24875814.829|plasmid-1:14158_14															64.7
plasmids.mapping.ARG.deeparg	OPRM	YP_001350570|FEATURES|oprM|multidrug|oprM	deeparg_db	2	YP_001350570	deeparg	1.0.4	gene_presence_detected					multidrug		7	469				ERZ24875786.146|plasmid-1:34209_28															67.1
plasmids.mapping.ARG.deeparg	OPRM	YP_002083353|FEATURES|oprM|multidrug|oprM	deeparg_db	2	YP_002083353	deeparg	1.0.4	gene_presence_detected					multidrug		5	483				ERZ24875786.841|plasmid-1:14645_4															58.1
plasmids.mapping.ARG.deeparg	OPRM	YP_002083353|FEATURES|oprM|multidrug|oprM	deeparg_db	2	YP_002083353	deeparg	1.0.4	gene_presence_detected					multidrug		5	483				ERZ24875785.1502|plasmid-1:10795_1															58.1
plasmids.mapping.ARG.deeparg	OQXB	YP_001693238|FEATURES|oqxB|multidrug|oqxB	deeparg_db	2	YP_001693238	deeparg	1.0.4	gene_presence_detected					multidrug		1	1043				ERZ24875763.2061|plasmid-1:5926_2															68.8
plasmids.mapping.ARG.deeparg	OQXB	YP_001693238|FEATURES|oqxB|multidrug|oqxB	deeparg_db	2	YP_001693238	deeparg	1.0.4	gene_presence_detected					multidrug		1	1046				ERZ24875786.1068|plasmid-1:12451_8															92.8
plasmids.mapping.ARG.deeparg	OXA	U63835.1.gene1.p01|FEATURES|OXA-15|beta-lactam|OXA	deeparg_db	2	U63835.1.gene1.p01	deeparg	1.0.4	gene_presence_detected					BETA-LACTAM		8	266				ERZ24875774.3410|plasmid-1:5755_2															65.8
plasmids.mapping.ARG.deeparg	OXA	JQ422052.1.gene1.p01|FEATURES|OXA-229|beta-lactam|OXA	deeparg_db	2	JQ422052.1.gene1.p01	deeparg	1.0.4	gene_presence_detected					BETA-LACTAM		33	276				ERZ24875771.2367|plasmid-1:7467_5															79.1
plasmids.mapping.ARG.deeparg	OXA	L07945.1.gene1.p01|FEATURES|OXA-3|beta-lactam|OXA	deeparg_db	2	L07945.1.gene1.p01	deeparg	1.0.4	gene_presence_detected					BETA-LACTAM		2	266				ERZ24875811.2890|plasmid-1:7686_12															62.8
plasmids.mapping.ARG.deeparg	PENA	ZP_03164918|FEATURES|penA|beta-lactam|penA	deeparg_db	2	ZP_03164918	deeparg	1.0.4	gene_presence_detected					BETA-LACTAM		4	612				ERZ24875814.27|plasmid-1:84509_56															74.7
plasmids.mapping.ARG.deeparg	QACG	gi:686408520:ref:WP_031913065.1:|FEATURES|qacG|multidrug|qacG	deeparg_db	2	gi:686408520:ref:WP_031913065.1:	deeparg	1.0.4	gene_presence_detected					multidrug		1	107				ERZ24875768.1794|plasmid-1:8337_2															52.3
plasmids.mapping.ARG.deeparg	QACG	gi:686408520:ref:WP_031913065.1:|FEATURES|qacG|multidrug|qacG	deeparg_db	2	gi:686408520:ref:WP_031913065.1:	deeparg	1.0.4	gene_presence_detected					multidrug		1	107				ERZ24875769.3130|plasmid-1:6275_6															52.3
plasmids.mapping.ARG.deeparg	QNRS	ABE98197|FEATURES|qnrS|fluoroquinolone|qnrS	deeparg_db	2	ABE98197	deeparg	1.0.4	gene_presence_detected					fluoroquinolone		1	218				ERZ24875775.2024|plasmid-1:7616_3															100
plasmids.mapping.ARG.deeparg	RAMA	AFK13828.1|FEATURES|ramA|multidrug|ramA	deeparg_db	2	AFK13828.1	deeparg	1.0.4	gene_presence_detected					multidrug		14	124				ERZ24875795.4307|plasmid-1:5751_1															78.6
plasmids.mapping.ARG.deeparg	RAMA	AFK13828.1|FEATURES|ramA|multidrug|ramA	deeparg_db	2	AFK13828.1	deeparg	1.0.4	gene_presence_detected					multidrug		12	124				ERZ24875789.18|plasmid-1:106384_43															90.3
plasmids.mapping.ARG.deeparg	RAMA	AFK13828.1|FEATURES|ramA|multidrug|ramA	deeparg_db	2	AFK13828.1	deeparg	1.0.4	gene_presence_detected					multidrug		14	124				ERZ24875811.1277|plasmid-1:11368_9															78.6
plasmids.mapping.ARG.deeparg	RAMA	AFK13828.1|FEATURES|ramA|multidrug|ramA	deeparg_db	2	AFK13828.1	deeparg	1.0.4	gene_presence_detected					multidrug		18	118				ERZ24875814.5197|plasmid-1:5154_4															50.5
plasmids.mapping.ARG.deeparg	RAMA	AFK13828.1|FEATURES|ramA|multidrug|ramA	deeparg_db	2	AFK13828.1	deeparg	1.0.4	gene_presence_detected					multidrug		12	124				ERZ24875783.575|plasmid-1:19346_7															87.6
plasmids.mapping.ARG.deeparg	RAMA	AFK13828.1|FEATURES|ramA|multidrug|ramA	deeparg_db	2	AFK13828.1	deeparg	1.0.4	gene_presence_detected					multidrug		14	124				ERZ24875812.1148|plasmid-1:10622_4															78.6
plasmids.mapping.ARG.deeparg	RAMA	AFK13828.1|FEATURES|ramA|multidrug|ramA	deeparg_db	2	AFK13828.1	deeparg	1.0.4	gene_presence_detected					multidrug		12	124				ERZ24875814.28|plasmid-1:84051_52															87.6
plasmids.mapping.ARG.deeparg	RIFAMPIN_MONOOXYGENASE	gi:518577471:ref:WP_019747678.1:|FEATURES|rifampin_monooxygenase|rifamycin|rifampin_monooxygenase	deeparg_db	2	gi:518577471:ref:WP_019747678.1:	deeparg	1.0.4	gene_presence_detected					rifamycin		1	478				ERZ24875808.3022|plasmid-1:5730_3															95.6
plasmids.mapping.ARG.deeparg	SDIA	gi:490308477:ref:WP_004203458.1:|FEATURES|sdiA|unclassified|sdiA	deeparg_db	2	gi:490308477:ref:WP_004203458.1:	deeparg	1.0.4	gene_presence_detected					unclassified		1	240				ERZ24875811.5381|plasmid-1:5654_3															71.3
plasmids.mapping.ARG.deeparg	SDIA	gi:491002433:ref:WP_004864155.1:|FEATURES|sdiA|unclassified|sdiA	deeparg_db	2	gi:491002433:ref:WP_004864155.1:	deeparg	1.0.4	gene_presence_detected					unclassified		1	240				ERZ24875783.2503|plasmid-1:7646_2															100
plasmids.mapping.ARG.deeparg	SDIA	gi:490308477:ref:WP_004203458.1:|FEATURES|sdiA|unclassified|sdiA	deeparg_db	2	gi:490308477:ref:WP_004203458.1:	deeparg	1.0.4	gene_presence_detected					unclassified		1	240				ERZ24875812.390|plasmid-1:19470_12															71.3
plasmids.mapping.ARG.deeparg	SDIA	gi:491002433:ref:WP_004864155.1:|FEATURES|sdiA|unclassified|sdiA	deeparg_db	2	gi:491002433:ref:WP_004864155.1:	deeparg	1.0.4	gene_presence_detected					unclassified		1	240				ERZ24875765.2301|plasmid-1:7143_7															100
plasmids.mapping.ARG.deeparg	SERRATIA_MARCESCENS_OMP1	AIA49384.1|FEATURES|Serratia_marcescens_Omp1|multidrug|Serratia_marcescens_Omp1	deeparg_db	2	AIA49384.1	deeparg	1.0.4	gene_presence_detected					multidrug		1	374				ERZ24875811.3692|plasmid-1:6834_9															71.3
plasmids.mapping.ARG.deeparg	SERRATIA_MARCESCENS_OMP1	AIA49384.1|FEATURES|Serratia_marcescens_Omp1|multidrug|Serratia_marcescens_Omp1	deeparg_db	2	AIA49384.1	deeparg	1.0.4	gene_presence_detected					multidrug		1	374				ERZ24875812.749|plasmid-1:13573_2															71.3
plasmids.mapping.ARG.deeparg	SERRATIA_MARCESCENS_OMP1	AIA49384.1|FEATURES|Serratia_marcescens_Omp1|multidrug|Serratia_marcescens_Omp1	deeparg_db	2	AIA49384.1	deeparg	1.0.4	gene_presence_detected					multidrug		1	374				ERZ24875789.68|plasmid-1:53202_43															65.8
plasmids.mapping.ARG.deeparg	SERRATIA_MARCESCENS_OMP1	AIA49384.1|FEATURES|Serratia_marcescens_Omp1|multidrug|Serratia_marcescens_Omp1	deeparg_db	2	AIA49384.1	deeparg	1.0.4	gene_presence_detected					multidrug		1	374				ERZ24875795.2995|plasmid-1:7060_2															58.8
plasmids.mapping.ARG.deeparg	TEM	JX042489.1.gene1.p01|FEATURES|TEM-19|beta-lactam|TEM	deeparg_db	2	JX042489.1.gene1.p01	deeparg	1.0.4	gene_presence_detected					BETA-LACTAM		1	286				ERZ24875797.4514|plasmid-1:5058_4															100
plasmids.mapping.ARG.deeparg	TEM	gi:1031663473:gb:ANG27598.1:|FEATURES|TEM-1|beta-lactam|TEM	deeparg_db	2	gi:1031663473:gb:ANG27598.1:	deeparg	1.0.4	gene_presence_detected					BETA-LACTAM		1	286				ERZ24875808.3805|plasmid-1:5082_5															99.7
plasmids.mapping.ARG.deeparg	TET34	YP_001444376|FEATURES|tet34|tetracycline|tet34	deeparg_db	2	YP_001444376	deeparg	1.0.4	gene_presence_detected					TETRACYCLINE		1	152				ERZ24875789.455|plasmid-1:21023_6															65.8
plasmids.mapping.ARG.deeparg	TET34	YP_001444376|FEATURES|tet34|tetracycline|tet34	deeparg_db	2	YP_001444376	deeparg	1.0.4	gene_presence_detected					TETRACYCLINE		1	152				ERZ24875795.2995|plasmid-1:7060_5															65.1
plasmids.mapping.ARG.deeparg	tet(39)	AY743590.gene.p01|FEATURES|tet39|tetracycline|tet39	deeparg_db	2	AY743590.gene.p01	deeparg	1.0.4	gene_presence_detected					TETRACYCLINE		23	395				ERZ24875775.3741|plasmid-1:5352_4															100
plasmids.mapping.ARG.deeparg	tet(39)	AY743590.gene.p01|FEATURES|tet39|tetracycline|tet39	deeparg_db	2	AY743590.gene.p01	deeparg	1.0.4	gene_presence_detected					TETRACYCLINE		23	395				ERZ24875759.1194|plasmid-1:7927_4															100
plasmids.mapping.ARG.deeparg	TETA	NC_009838.1.5616789.p01|FEATURES|tetA|tetracycline|tetA	deeparg_db	2	NC_009838.1.5616789.p01	deeparg	1.0.4	gene_presence_detected					TETRACYCLINE		1	396				ERZ24875775.2313|plasmid-1:7068_2															100
plasmids.mapping.ARG.deeparg	TETA	NC_009838.1.5616789.p01|FEATURES|tetA|tetracycline|tetA	deeparg_db	2	NC_009838.1.5616789.p01	deeparg	1.0.4	gene_presence_detected					TETRACYCLINE		1	396				ERZ24875815.4803|plasmid-1:5073_3															100
plasmids.mapping.ARG.deeparg	TETA	NC_009838.1.5616789.p01|FEATURES|tetA|tetracycline|tetA	deeparg_db	2	NC_009838.1.5616789.p01	deeparg	1.0.4	gene_presence_detected					TETRACYCLINE		1	396				ERZ24875794.2109|plasmid-1:5999_3															100
plasmids.mapping.ARG.deeparg	TETA	NC_009838.1.5616789.p01|FEATURES|tetA|tetracycline|tetA	deeparg_db	2	NC_009838.1.5616789.p01	deeparg	1.0.4	gene_presence_detected					TETRACYCLINE		1	396				ERZ24875792.1717|plasmid-1:5149_5															100
plasmids.mapping.ARG.deeparg	TETA	NC_009838.1.5616789.p01|FEATURES|tetA|tetracycline|tetA	deeparg_db	2	NC_009838.1.5616789.p01	deeparg	1.0.4	gene_presence_detected					TETRACYCLINE		1	396				ERZ24879086.3766|plasmid-1:5002_5															100
plasmids.mapping.ARG.deeparg	TETA	NC_009838.1.5616789.p01|FEATURES|tetA|tetracycline|tetA	deeparg_db	2	NC_009838.1.5616789.p01	deeparg	1.0.4	gene_presence_detected					TETRACYCLINE		1	396				ERZ24879085.2221|plasmid-1:6656_3															99.7
plasmids.mapping.ARG.deeparg	TETA	NC_009838.1.5616789.p01|FEATURES|tetA|tetracycline|tetA	deeparg_db	2	NC_009838.1.5616789.p01	deeparg	1.0.4	gene_presence_detected					TETRACYCLINE		1	396				ERZ24875777.1798|plasmid-1:7426_5															100
plasmids.mapping.ARG.deeparg	tetb	YP_002394587|FEATURES|tetB|tetracycline|tetB	deeparg_db	2	YP_002394587	deeparg	1.0.4	gene_presence_detected					TETRACYCLINE		17	417				ERZ24875811.6051|plasmid-1:5340_4															100
plasmids.mapping.ARG.deeparg	TETB(60)	ANZ79241.1|FEATURES|tetB(60)|tetracycline|tetB(60)	deeparg_db	2	ANZ79241.1	deeparg	1.0.4	gene_presence_detected					TETRACYCLINE		1	577				ERZ24875789.203|plasmid-1:30843_34															51
plasmids.mapping.ARG.deeparg	tetc	NC_010558.1.6275977.p01|FEATURES|tetC|tetracycline|tetC	deeparg_db	2	NC_010558.1.6275977.p01	deeparg	1.0.4	gene_presence_detected					TETRACYCLINE		1	222				ERZ24875811.6051|plasmid-1:5340_3															100
plasmids.mapping.ARG.deeparg	TETD	AF326777.3.gene22.p01|FEATURES|tetD|tetracycline|tetD	deeparg_db	2	AF326777.3.gene22.p01	deeparg	1.0.4	gene_presence_detected					TETRACYCLINE		1	138				ERZ24875811.6051|plasmid-1:5340_2															100
plasmids.mapping.ARG.deeparg	tete	YP_001144056|FEATURES|tetE|tetracycline|tetE	deeparg_db	2	YP_001144056	deeparg	1.0.4	gene_presence_detected					TETRACYCLINE		1	405				ERZ24875780.2673|plasmid-1:7116_2															99.5
plasmids.mapping.ARG.deeparg	tete	gi:504109716:ref:WP_014343702.1:|FEATURES|tetE|tetracycline|tetE	deeparg_db	2	gi:504109716:ref:WP_014343702.1:	deeparg	1.0.4	gene_presence_detected					TETRACYCLINE		1	405				ERZ24875800.1880|plasmid-1:7925_7															99.5
plasmids.mapping.ARG.deeparg	tete	gi:504109716:ref:WP_014343702.1:|FEATURES|tetE|tetracycline|tetE	deeparg_db	2	gi:504109716:ref:WP_014343702.1:	deeparg	1.0.4	gene_presence_detected					TETRACYCLINE		1	405				ERZ24879090.1387|plasmid-1:9265_12															99.8
plasmids.mapping.ARG.deeparg	tete	gi:504109716:ref:WP_014343702.1:|FEATURES|tetE|tetracycline|tetE	deeparg_db	2	gi:504109716:ref:WP_014343702.1:	deeparg	1.0.4	gene_presence_detected					TETRACYCLINE		1	405				ERZ24875805.2327|plasmid-1:7329_5															99.8
plasmids.mapping.ARG.deeparg	tete	gi:504109716:ref:WP_014343702.1:|FEATURES|tetE|tetracycline|tetE	deeparg_db	2	gi:504109716:ref:WP_014343702.1:	deeparg	1.0.4	gene_presence_detected					TETRACYCLINE		1	405				ERZ24875807.3228|plasmid-1:5930_6															99.8
plasmids.mapping.ARG.deeparg	tete	gi:504109716:ref:WP_014343702.1:|FEATURES|tetE|tetracycline|tetE	deeparg_db	2	gi:504109716:ref:WP_014343702.1:	deeparg	1.0.4	gene_presence_detected					TETRACYCLINE		1	405				ERZ24879088.2880|plasmid-1:5966_1															99.5
plasmids.mapping.ARG.deeparg	tete	gi:504109716:ref:WP_014343702.1:|FEATURES|tetE|tetracycline|tetE	deeparg_db	2	gi:504109716:ref:WP_014343702.1:	deeparg	1.0.4	gene_presence_detected					TETRACYCLINE		1	405				ERZ24875766.2364|plasmid-1:6613_4															99.8
plasmids.mapping.ARG.deeparg	tetm	ABB70054|FEATURES|tetM|tetracycline|tetM	deeparg_db	2	ABB70054	deeparg	1.0.4	gene_presence_detected					TETRACYCLINE		1	639				ERZ24875785.583|plasmid-1:18095_6															99.7
plasmids.mapping.ARG.deeparg	tetm	ABB70054|FEATURES|tetM|tetracycline|tetM	deeparg_db	2	ABB70054	deeparg	1.0.4	gene_presence_detected					TETRACYCLINE		1	639				ERZ24875788.198|plasmid-1:18725_7															99.7
plasmids.mapping.ARG.deeparg	tetm	ABB70054|FEATURES|tetM|tetracycline|tetM	deeparg_db	2	ABB70054	deeparg	1.0.4	gene_presence_detected					TETRACYCLINE		1	639				ERZ24875803.1131|plasmid-1:9746_10															99.7
plasmids.mapping.ARG.deeparg	tetm	ABB70054|FEATURES|tetM|tetracycline|tetM	deeparg_db	2	ABB70054	deeparg	1.0.4	gene_presence_detected					TETRACYCLINE		1	639				ERZ24879090.1964|plasmid-1:7772_2															99.7
plasmids.mapping.ARG.deeparg	tetm	ABB70054|FEATURES|tetM|tetracycline|tetM	deeparg_db	2	ABB70054	deeparg	1.0.4	gene_presence_detected					TETRACYCLINE		1	639				ERZ24875781.794|plasmid-1:11681_7															99.7
plasmids.mapping.ARG.deeparg	tetm	ABB70054|FEATURES|tetM|tetracycline|tetM	deeparg_db	2	ABB70054	deeparg	1.0.4	gene_presence_detected					TETRACYCLINE		1	639				ERZ24875766.2183|plasmid-1:6855_8															99.7
plasmids.mapping.ARG.deeparg	tetm	ABB70054|FEATURES|tetM|tetracycline|tetM	deeparg_db	2	ABB70054	deeparg	1.0.4	gene_presence_detected					TETRACYCLINE		1	639				ERZ24875789.493|plasmid-1:20175_9															99.7
plasmids.mapping.ARG.deeparg	tetm	ABB70054|FEATURES|tetM|tetracycline|tetM	deeparg_db	2	ABB70054	deeparg	1.0.4	gene_presence_detected					TETRACYCLINE		1	639				ERZ24875780.2177|plasmid-1:8023_7															99.7
plasmids.mapping.ARG.deeparg	tetm	ABB70054|FEATURES|tetM|tetracycline|tetM	deeparg_db	2	ABB70054	deeparg	1.0.4	gene_presence_detected					TETRACYCLINE		1	639				ERZ24875794.1741|plasmid-1:6534_6															99.7
plasmids.mapping.ARG.deeparg	tetm	ABB70054|FEATURES|tetM|tetracycline|tetM	deeparg_db	2	ABB70054	deeparg	1.0.4	gene_presence_detected					TETRACYCLINE		1	639				ERZ24875763.387|plasmid-1:14791_12															99.7
plasmids.mapping.ARG.deeparg	tetm	ABB70054|FEATURES|tetM|tetracycline|tetM	deeparg_db	2	ABB70054	deeparg	1.0.4	gene_presence_detected					TETRACYCLINE		1	639				ERZ24875759.1733|plasmid-1:6644_6															99.7
plasmids.mapping.ARG.deeparg	tetm	ABB70054|FEATURES|tetM|tetracycline|tetM	deeparg_db	2	ABB70054	deeparg	1.0.4	gene_presence_detected					TETRACYCLINE		1	639				ERZ24875768.2959|plasmid-1:6303_8															99.7
plasmids.mapping.ARG.deeparg	tetm	ABB70054|FEATURES|tetM|tetracycline|tetM	deeparg_db	2	ABB70054	deeparg	1.0.4	gene_presence_detected					TETRACYCLINE		1	639				ERZ24879091.360|plasmid-1:18491_13															99.7
plasmids.mapping.ARG.deeparg	tetm	ABB70054|FEATURES|tetM|tetracycline|tetM	deeparg_db	2	ABB70054	deeparg	1.0.4	gene_presence_detected					TETRACYCLINE		1	639				ERZ24879089.2295|plasmid-1:6643_6															99.7
plasmids.mapping.ARG.deeparg	tetm	ABB70054|FEATURES|tetM|tetracycline|tetM	deeparg_db	2	ABB70054	deeparg	1.0.4	gene_presence_detected					TETRACYCLINE		1	639				ERZ24879088.2161|plasmid-1:6878_5															99.7
plasmids.mapping.ARG.deeparg	tetm	ABB70054|FEATURES|tetM|tetracycline|tetM	deeparg_db	2	ABB70054	deeparg	1.0.4	gene_presence_detected					TETRACYCLINE		1	639				ERZ24875805.3195|plasmid-1:6230_7															99.7
plasmids.mapping.ARG.deeparg	tetm	ABB70054|FEATURES|tetM|tetracycline|tetM	deeparg_db	2	ABB70054	deeparg	1.0.4	gene_presence_detected					TETRACYCLINE		1	639				ERZ24875802.472|plasmid-1:15597_13															99.7
plasmids.mapping.ARG.deeparg	tetm	ABB70054|FEATURES|tetM|tetracycline|tetM	deeparg_db	2	ABB70054	deeparg	1.0.4	gene_presence_detected					TETRACYCLINE		1	639				ERZ24875769.303|plasmid-1:18758_13															99.7
plasmids.mapping.ARG.deeparg	tetm	ABB70054|FEATURES|tetM|tetracycline|tetM	deeparg_db	2	ABB70054	deeparg	1.0.4	gene_presence_detected					TETRACYCLINE		1	639				ERZ24875767.2228|plasmid-1:7921_8															99.7
plasmids.mapping.ARG.deeparg	tetm	ABB70054|FEATURES|tetM|tetracycline|tetM	deeparg_db	2	ABB70054	deeparg	1.0.4	gene_presence_detected					TETRACYCLINE		1	639				ERZ24875778.1708|plasmid-1:8193_3															99.7
plasmids.mapping.ARG.deeparg	tetm	ABB70054|FEATURES|tetM|tetracycline|tetM	deeparg_db	2	ABB70054	deeparg	1.0.4	gene_presence_detected					TETRACYCLINE		1	639				ERZ24875807.2987|plasmid-1:6166_1															99.7
plasmids.mapping.ARG.deeparg	tetr	CAD09823.1|FEATURES|tetR|tetracycline|tetR	deeparg_db	2	CAD09823.1	deeparg	1.0.4	gene_presence_detected					TETRACYCLINE		2	200				ERZ24875775.2313|plasmid-1:7068_3															52.7
plasmids.mapping.ARG.deeparg	tetr	CAD09823.1|FEATURES|tetR|tetracycline|tetR	deeparg_db	2	CAD09823.1	deeparg	1.0.4	gene_presence_detected					TETRACYCLINE		2	202				ERZ24875780.2673|plasmid-1:7116_3															53
plasmids.mapping.ARG.deeparg	tetr	CAD09823.1|FEATURES|tetR|tetracycline|tetR	deeparg_db	2	CAD09823.1	deeparg	1.0.4	gene_presence_detected					TETRACYCLINE		2	200				ERZ24875794.2109|plasmid-1:5999_4															52.7
plasmids.mapping.ARG.deeparg	tetr	CAD09823.1|FEATURES|tetR|tetracycline|tetR	deeparg_db	2	CAD09823.1	deeparg	1.0.4	gene_presence_detected					TETRACYCLINE		2	202				ERZ24875800.1880|plasmid-1:7925_8															53
plasmids.mapping.ARG.deeparg	tetr	CAD09823.1|FEATURES|tetR|tetracycline|tetR	deeparg_db	2	CAD09823.1	deeparg	1.0.4	gene_presence_detected					TETRACYCLINE		2	200				ERZ24879085.2221|plasmid-1:6656_4															52.7
plasmids.mapping.ARG.deeparg	tetr	CAD09823.1|FEATURES|tetR|tetracycline|tetR	deeparg_db	2	CAD09823.1	deeparg	1.0.4	gene_presence_detected					TETRACYCLINE		2	200				ERZ24875792.1717|plasmid-1:5149_6															52.7
plasmids.mapping.ARG.deeparg	tetr	CAD09823.1|FEATURES|tetR|tetracycline|tetR	deeparg_db	2	CAD09823.1	deeparg	1.0.4	gene_presence_detected					TETRACYCLINE		2	208				ERZ24875811.6051|plasmid-1:5340_5															99.5
plasmids.mapping.ARG.deeparg	tetr	CAD09823.1|FEATURES|tetR|tetracycline|tetR	deeparg_db	2	CAD09823.1	deeparg	1.0.4	gene_presence_detected					TETRACYCLINE		2	202				ERZ24879090.1387|plasmid-1:9265_11															53
plasmids.mapping.ARG.deeparg	tetr	CAD09823.1|FEATURES|tetR|tetracycline|tetR	deeparg_db	2	CAD09823.1	deeparg	1.0.4	gene_presence_detected					TETRACYCLINE		2	202				ERZ24875805.2327|plasmid-1:7329_4															53
plasmids.mapping.ARG.deeparg	tetr	CAD09823.1|FEATURES|tetR|tetracycline|tetR	deeparg_db	2	CAD09823.1	deeparg	1.0.4	gene_presence_detected					TETRACYCLINE		2	200				ERZ24875777.1798|plasmid-1:7426_4															52.7
plasmids.mapping.ARG.deeparg	tetr	CAD09823.1|FEATURES|tetR|tetracycline|tetR	deeparg_db	2	CAD09823.1	deeparg	1.0.4	gene_presence_detected					TETRACYCLINE		2	200				ERZ24879086.3766|plasmid-1:5002_4															52.7
plasmids.mapping.ARG.deeparg	tetr	CAD09823.1|FEATURES|tetR|tetracycline|tetR	deeparg_db	2	CAD09823.1	deeparg	1.0.4	gene_presence_detected					TETRACYCLINE		2	200				ERZ24875815.4803|plasmid-1:5073_4															52.7
plasmids.mapping.ARG.deeparg	tetr	CAD09823.1|FEATURES|tetR|tetracycline|tetR	deeparg_db	2	CAD09823.1	deeparg	1.0.4	gene_presence_detected					TETRACYCLINE		2	202				ERZ24875807.3228|plasmid-1:5930_7															53
plasmids.mapping.ARG.deeparg	tetr	CAD09823.1|FEATURES|tetR|tetracycline|tetR	deeparg_db	2	CAD09823.1	deeparg	1.0.4	gene_presence_detected					TETRACYCLINE		2	202				ERZ24879088.2880|plasmid-1:5966_2															52.5
plasmids.mapping.ARG.deeparg	tetr	CAD09823.1|FEATURES|tetR|tetracycline|tetR	deeparg_db	2	CAD09823.1	deeparg	1.0.4	gene_presence_detected					TETRACYCLINE		2	202				ERZ24875766.2364|plasmid-1:6613_3															53
plasmids.mapping.ARG.deeparg	tetw	AJ222769.gene.p01|FEATURES|tetW|tetracycline|tetW	deeparg_db	2	AJ222769.gene.p01	deeparg	1.0.4	gene_presence_detected					TETRACYCLINE		1	639				ERZ24875810.3510|plasmid-1:5067_2															99.5
plasmids.mapping.ARG.deeparg	TYPE_A_NFXB	NP_253290.1|FEATURES|Type_A_NfxB|multidrug|Type_A_NfxB	deeparg_db	2	NP_253290.1	deeparg	1.0.4	gene_presence_detected					multidrug		1	182				ERZ24875786.146|plasmid-1:34209_31															61
plasmids.mapping.ARG.deeparg	UGD	AAC75089.1|FEATURES|ugd|peptide|ugd	deeparg_db	2	AAC75089.1	deeparg	1.0.4	gene_presence_detected					peptide		1	388				ERZ24879085.119|plasmid-1:37509_23															69.1
plasmids.mapping.ARG.deeparg	UGD	AAC75089.1|FEATURES|ugd|peptide|ugd	deeparg_db	2	AAC75089.1	deeparg	1.0.4	gene_presence_detected					peptide		1	388				ERZ24875815.1603|plasmid-1:9640_6															57.2
plasmids.mapping.ARG.deeparg	UGD	AAC75089.1|FEATURES|ugd|peptide|ugd	deeparg_db	2	AAC75089.1	deeparg	1.0.4	gene_presence_detected					peptide		1	388				ERZ24879089.306|plasmid-1:17947_8															57.2
plasmids.mapping.ARG.deeparg	UGD	AAC75089.1|FEATURES|ugd|peptide|ugd	deeparg_db	2	AAC75089.1	deeparg	1.0.4	gene_presence_detected					peptide		1	388				ERZ24875780.3581|plasmid-1:5980_1															57.2
plasmids.mapping.ARG.deeparg	UGD	AAC75089.1|FEATURES|ugd|peptide|ugd	deeparg_db	2	AAC75089.1	deeparg	1.0.4	gene_presence_detected					peptide		1	388				ERZ24875778.2734|plasmid-1:6381_2															57.2
plasmids.mapping.ARG.deeparg	UGD	AAC75089.1|FEATURES|ugd|peptide|ugd	deeparg_db	2	AAC75089.1	deeparg	1.0.4	gene_presence_detected					peptide		1	388				ERZ24875774.377|plasmid-1:17298_5															57.2
plasmids.mapping.ARG.deeparg	VANR	AAZ98835|FEATURES|vanR|glycopeptide|vanR	deeparg_db	2	AAZ98835	deeparg	1.0.4	gene_presence_detected					glycopeptide		1	231				ERZ24875807.3911|plasmid-1:5330_1															75.1
plasmids.mapping.ARG.deeparg	VANR	AAZ98835|FEATURES|vanR|glycopeptide|vanR	deeparg_db	2	AAZ98835	deeparg	1.0.4	gene_presence_detected					glycopeptide		1	231				ERZ24875778.3103|plasmid-1:5969_2															75.1
plasmids.mapping.ARG.deeparg	VANR	AAZ98835|FEATURES|vanR|glycopeptide|vanR	deeparg_db	2	AAZ98835	deeparg	1.0.4	gene_presence_detected					glycopeptide		1	231				ERZ24875781.3175|plasmid-1:5545_6															75.1
plasmids.mapping.ARG.deeparg	VANU	DQ212986.1.gene3.p01|FEATURES|vanU|glycopeptide|vanU	deeparg_db	2	DQ212986.1.gene3.p01	deeparg	1.0.4	gene_presence_detected					glycopeptide		1	63				ERZ24875783.637|plasmid-1:17989_7															55.6
plasmids.mapping.ARG.deeparg	VANU	DQ212986.1.gene3.p01|FEATURES|vanU|glycopeptide|vanU	deeparg_db	2	DQ212986.1.gene3.p01	deeparg	1.0.4	gene_presence_detected					glycopeptide		3	66				ERZ24875783.1045|plasmid-1:13455_10															54.7
plasmids.mapping.ARG.deeparg	VANU	DQ212986.1.gene3.p01|FEATURES|vanU|glycopeptide|vanU	deeparg_db	2	DQ212986.1.gene3.p01	deeparg	1.0.4	gene_presence_detected					glycopeptide		1	67				ERZ24875781.3175|plasmid-1:5545_7															80.6
plasmids.mapping.ARG.deeparg	VANU	DQ212986.1.gene3.p01|FEATURES|vanU|glycopeptide|vanU	deeparg_db	2	DQ212986.1.gene3.p01	deeparg	1.0.4	gene_presence_detected					glycopeptide		1	67				ERZ24875778.3103|plasmid-1:5969_1															80.6
plasmids.mapping.ARG.deeparg	VANU	DQ212986.1.gene3.p01|FEATURES|vanU|glycopeptide|vanU	deeparg_db	2	DQ212986.1.gene3.p01	deeparg	1.0.4	gene_presence_detected					glycopeptide		1	63				ERZ24875786.161|plasmid-1:32393_9															55.6
plasmids.mapping.ARG.deeparg	VANU	DQ212986.1.gene3.p01|FEATURES|vanU|glycopeptide|vanU	deeparg_db	2	DQ212986.1.gene3.p01	deeparg	1.0.4	gene_presence_detected					glycopeptide		8	67				ERZ24875780.1281|plasmid-1:10790_10															50
plasmids.mapping.ARG.deeparg	VANU	DQ212986.1.gene3.p01|FEATURES|vanU|glycopeptide|vanU	deeparg_db	2	DQ212986.1.gene3.p01	deeparg	1.0.4	gene_presence_detected					glycopeptide		1	66				ERZ24875780.4393|plasmid-1:5296_4															60.6
plasmids.mapping.ARG.deeparg	VANZ	gi:515720450:ref:WP_017153050.1:|FEATURES|vanZ|glycopeptide|vanZ	deeparg_db	2	gi:515720450:ref:WP_017153050.1:	deeparg	1.0.4	gene_presence_detected					glycopeptide		30	200				ERZ24875781.2339|plasmid-1:6658_11															50.3
plasmids.mapping.ARG.deeparg	VATB	YP_001785579|FEATURES|vatB|MLS|vatB	deeparg_db	2	YP_001785579	deeparg	1.0.4	gene_presence_detected					MLS_class		5	202				ERZ24875795.2230|plasmid-1:8264_8															66.8
plasmids.mapping.ARG.deeparg	VATB	YP_001785579|FEATURES|vatB|MLS|vatB	deeparg_db	2	YP_001785579	deeparg	1.0.4	gene_presence_detected					MLS_class		5	202				ERZ24875812.2123|plasmid-1:7223_8															66.8
plasmids.mapping.ARG.deeparg	VATB	YP_001785579|FEATURES|vatB|MLS|vatB	deeparg_db	2	YP_001785579	deeparg	1.0.4	gene_presence_detected					MLS_class		5	202				ERZ24875797.400|plasmid-1:19336_8															66.8
plasmids.mapping.ARG.deeparg	VATB	YP_001785579|FEATURES|vatB|MLS|vatB	deeparg_db	2	YP_001785579	deeparg	1.0.4	gene_presence_detected					MLS_class		5	202				ERZ24875798.679|plasmid-1:12800_11															66.8
plasmids.mapping.ARG.deeparg	VGAC	AMP35312.1|FEATURES|vgaC|MLS|vgaC	deeparg_db	2	AMP35312.1	deeparg	1.0.4	gene_presence_detected					MLS_class		1	74				ERZ24875813.5633|plasmid-1:5192_3															94.6
plasmids.mapping.ARG.deeparg	VGAC	AMP35312.1|FEATURES|vgaC|MLS|vgaC	deeparg_db	2	AMP35312.1	deeparg	1.0.4	gene_presence_detected					MLS_class		1	76				ERZ24875814.1899|plasmid-1:9061_9															100
plasmids.mapping.ARG.deeparg	VGAC	AMP35312.1|FEATURES|vgaC|MLS|vgaC	deeparg_db	2	AMP35312.1	deeparg	1.0.4	gene_presence_detected					MLS_class		1	74				ERZ24875814.5057|plasmid-1:5233_1															94.6
plasmids.mapping.ARG.deeparg	VGAC	AMP35312.1|FEATURES|vgaC|MLS|vgaC	deeparg_db	2	AMP35312.1	deeparg	1.0.4	gene_presence_detected					MLS_class		1	76				ERZ24875765.439|plasmid-1:16661_7															100
plasmids.mapping.ARG.deeparg	VGAC	AMP35312.1|FEATURES|vgaC|MLS|vgaC	deeparg_db	2	AMP35312.1	deeparg	1.0.4	gene_presence_detected					MLS_class		1	76				ERZ24875783.1587|plasmid-1:10236_11															100
plasmids.mapping.ARG.deeparg	VGAC	AMP35312.1|FEATURES|vgaC|MLS|vgaC	deeparg_db	2	AMP35312.1	deeparg	1.0.4	gene_presence_detected					MLS_class		1	76				ERZ24875785.2527|plasmid-1:7919_4															100
plasmids.mapping.ARG.deeparg	VGAC	AMP35312.1|FEATURES|vgaC|MLS|vgaC	deeparg_db	2	AMP35312.1	deeparg	1.0.4	gene_presence_detected					MLS_class		1	76				ERZ24875763.390|plasmid-1:14695_9															100
plasmids.mapping.ARG.deeparg	VGAC	AMP35312.1|FEATURES|vgaC|MLS|vgaC	deeparg_db	2	AMP35312.1	deeparg	1.0.4	gene_presence_detected					MLS_class		1	74				ERZ24875812.3569|plasmid-1:5282_5															94.6
plasmids.mapping.ARG.deeparg	VGAC	AMP35312.1|FEATURES|vgaC|MLS|vgaC	deeparg_db	2	AMP35312.1	deeparg	1.0.4	gene_presence_detected					MLS_class		1	76				ERZ24875786.856|plasmid-1:14539_7															100
plasmids.mapping.ARG.deeparg	VGAC	AMP35312.1|FEATURES|vgaC|MLS|vgaC	deeparg_db	2	AMP35312.1	deeparg	1.0.4	gene_presence_detected					MLS_class		1	74				ERZ24875765.3655|plasmid-1:5480_1															94.6
plasmids.mapping.potential.ARG.deeparg	ABES	undefined	deeparg_db	2	undefined	deeparg	1.0.4	gene_presence_detected					peptide		1	107				ERZ24875814.1855|plasmid-1:9188_6															52.3
plasmids.mapping.potential.ARG.deeparg	ABES	NC_010410.6003348.p01|FEATURES|abeS|multidrug|abeS	deeparg_db	2	NC_010410.6003348.p01	deeparg	1.0.4	gene_presence_detected					AMINOGLYCOSIDE		1	107				ERZ24875814.1855|plasmid-1:9188_6															52.3
plasmids.mapping.potential.ARG.deeparg	ABES	undefined	deeparg_db	2	undefined	deeparg	1.0.4	gene_presence_detected					peptide		1	107				ERZ24875766.785|plasmid-1:10973_7															52.3
plasmids.mapping.potential.ARG.deeparg	ABES	NC_010410.6003348.p01|FEATURES|abeS|multidrug|abeS	deeparg_db	2	NC_010410.6003348.p01	deeparg	1.0.4	gene_presence_detected					AMINOGLYCOSIDE		1	107				ERZ24875766.785|plasmid-1:10973_7															52.3
plasmids.mapping.potential.ARG.deeparg	ABES	undefined	deeparg_db	2	undefined	deeparg	1.0.4	gene_presence_detected					peptide		1	107				ERZ24879090.1866|plasmid-1:7982_6															52.3
plasmids.mapping.potential.ARG.deeparg	ABES	NC_010410.6003348.p01|FEATURES|abeS|multidrug|abeS	deeparg_db	2	NC_010410.6003348.p01	deeparg	1.0.4	gene_presence_detected					AMINOGLYCOSIDE		1	107				ERZ24879090.1866|plasmid-1:7982_6															52.3
plasmids.mapping.potential.ARG.deeparg	ABES	NC_010410.6003348.p01|FEATURES|abeS|multidrug|abeS	deeparg_db	2	NC_010410.6003348.p01	deeparg	1.0.4	gene_presence_detected					multidrug		1	109				ERZ24875814.2312|plasmid-1:8176_5															65.1
plasmids.mapping.potential.ARG.deeparg	ABES	undefined	deeparg_db	2	undefined	deeparg	1.0.4	gene_presence_detected					AMINOGLYCOSIDE		1	109				ERZ24875814.2312|plasmid-1:8176_5															65.1
plasmids.mapping.potential.ARG.deeparg	ABES	NC_010410.6003348.p01|FEATURES|abeS|multidrug|abeS	deeparg_db	2	NC_010410.6003348.p01	deeparg	1.0.4	gene_presence_detected					multidrug		1	109				ERZ24879090.2856|plasmid-1:6414_4															64.2
plasmids.mapping.potential.ARG.deeparg	ABES	undefined	deeparg_db	2	undefined	deeparg	1.0.4	gene_presence_detected					AMINOGLYCOSIDE		1	109				ERZ24879090.2856|plasmid-1:6414_4															64.2
plasmids.mapping.potential.ARG.deeparg	ABES	undefined	deeparg_db	2	undefined	deeparg	1.0.4	gene_presence_detected					peptide		1	107				ERZ24875800.4651|plasmid-1:5096_5															52.3
plasmids.mapping.potential.ARG.deeparg	ABES	NC_010410.6003348.p01|FEATURES|abeS|multidrug|abeS	deeparg_db	2	NC_010410.6003348.p01	deeparg	1.0.4	gene_presence_detected					AMINOGLYCOSIDE		1	107				ERZ24875800.4651|plasmid-1:5096_5															52.3
plasmids.mapping.potential.ARG.deeparg	ABES	undefined	deeparg_db	2	undefined	deeparg	1.0.4	gene_presence_detected					peptide		1	107				ERZ24875767.3448|plasmid-1:6166_4															52.3
plasmids.mapping.potential.ARG.deeparg	ABES	NC_010410.6003348.p01|FEATURES|abeS|multidrug|abeS	deeparg_db	2	NC_010410.6003348.p01	deeparg	1.0.4	gene_presence_detected					AMINOGLYCOSIDE		1	107				ERZ24875767.3448|plasmid-1:6166_4															52.3
plasmids.mapping.potential.ARG.deeparg	ABES	NC_010410.6003348.p01|FEATURES|abeS|multidrug|abeS	deeparg_db	2	NC_010410.6003348.p01	deeparg	1.0.4	gene_presence_detected					multidrug		1	109				ERZ24875795.1417|plasmid-1:10522_5															65.1
plasmids.mapping.potential.ARG.deeparg	ABES	undefined	deeparg_db	2	undefined	deeparg	1.0.4	gene_presence_detected					AMINOGLYCOSIDE		1	109				ERZ24875795.1417|plasmid-1:10522_5															65.1
plasmids.mapping.potential.ARG.deeparg	ABES	undefined	deeparg_db	2	undefined	deeparg	1.0.4	gene_presence_detected					peptide		1	107				ERZ24875769.3040|plasmid-1:6365_2															52.3
plasmids.mapping.potential.ARG.deeparg	ABES	NC_010410.6003348.p01|FEATURES|abeS|multidrug|abeS	deeparg_db	2	NC_010410.6003348.p01	deeparg	1.0.4	gene_presence_detected					AMINOGLYCOSIDE		1	107				ERZ24875769.3040|plasmid-1:6365_2															52.3
plasmids.mapping.potential.ARG.deeparg	ABES	undefined	deeparg_db	2	undefined	deeparg	1.0.4	gene_presence_detected					peptide		1	107				ERZ24875771.3369|plasmid-1:6235_8															52.3
plasmids.mapping.potential.ARG.deeparg	ABES	NC_010410.6003348.p01|FEATURES|abeS|multidrug|abeS	deeparg_db	2	NC_010410.6003348.p01	deeparg	1.0.4	gene_presence_detected					AMINOGLYCOSIDE		1	107				ERZ24875771.3369|plasmid-1:6235_8															52.3
plasmids.mapping.potential.ARG.deeparg	ABES	undefined	deeparg_db	2	undefined	deeparg	1.0.4	gene_presence_detected					peptide		1	107				ERZ24875772.3929|plasmid-1:5812_2															52.3
plasmids.mapping.potential.ARG.deeparg	ABES	NC_010410.6003348.p01|FEATURES|abeS|multidrug|abeS	deeparg_db	2	NC_010410.6003348.p01	deeparg	1.0.4	gene_presence_detected					AMINOGLYCOSIDE		1	107				ERZ24875772.3929|plasmid-1:5812_2															52.3
plasmids.mapping.potential.ARG.deeparg	ABES	undefined	deeparg_db	2	undefined	deeparg	1.0.4	gene_presence_detected					peptide		1	107				ERZ24875777.490|plasmid-1:14760_11															52.3
plasmids.mapping.potential.ARG.deeparg	ABES	NC_010410.6003348.p01|FEATURES|abeS|multidrug|abeS	deeparg_db	2	NC_010410.6003348.p01	deeparg	1.0.4	gene_presence_detected					AMINOGLYCOSIDE		1	107				ERZ24875777.490|plasmid-1:14760_11															52.3
plasmids.mapping.potential.ARG.deeparg	ABES	undefined	deeparg_db	2	undefined	deeparg	1.0.4	gene_presence_detected					peptide		1	107				ERZ24875774.307|plasmid-1:18887_7															52.3
plasmids.mapping.potential.ARG.deeparg	ABES	NC_010410.6003348.p01|FEATURES|abeS|multidrug|abeS	deeparg_db	2	NC_010410.6003348.p01	deeparg	1.0.4	gene_presence_detected					AMINOGLYCOSIDE		1	107				ERZ24875774.307|plasmid-1:18887_7															52.3
plasmids.mapping.potential.ARG.deeparg	ACRA	undefined	deeparg_db	2	undefined	deeparg	1.0.4	gene_presence_detected					AMINOGLYCOSIDE		1	312				ERZ24875765.3238|plasmid-1:5877_7															79.9
plasmids.mapping.potential.ARG.deeparg	ACRA	NC_002695.1.912781.p01|FEATURES|acrA|multidrug|acrA	deeparg_db	2	NC_002695.1.912781.p01	deeparg	1.0.4	gene_presence_detected					multidrug		1	312				ERZ24875765.3238|plasmid-1:5877_7															79.9
plasmids.mapping.potential.ARG.deeparg	ACRB	undefined	deeparg_db	2	undefined	deeparg	1.0.4	gene_presence_detected					AMINOGLYCOSIDE		1	1035				ERZ24875765.641|plasmid-1:14129_14															86
plasmids.mapping.potential.ARG.deeparg	ACRB	undefined	deeparg_db	2	undefined	deeparg	1.0.4	gene_presence_detected					AMINOGLYCOSIDE		1	1035				ERZ24875814.183|plasmid-1:31084_20															86
plasmids.mapping.potential.ARG.deeparg	ACRB	undefined	deeparg_db	2	undefined	deeparg	1.0.4	gene_presence_detected					AMINOGLYCOSIDE		1	1048				ERZ24875795.508|plasmid-1:18816_18															97.3
plasmids.mapping.potential.ARG.deeparg	ACRB	undefined	deeparg_db	2	undefined	deeparg	1.0.4	gene_presence_detected					AMINOGLYCOSIDE		1	1048				ERZ24875783.571|plasmid-1:19548_2															97.3
plasmids.mapping.potential.ARG.deeparg	ACRS	undefined	deeparg_db	2	undefined	deeparg	1.0.4	gene_presence_detected					AMINOGLYCOSIDE		1	198				ERZ24875811.3265|plasmid-1:7251_4															53.5
plasmids.mapping.potential.ARG.deeparg	ACRS	AAC76296.1|FEATURES|AcrS|multidrug|AcrS	deeparg_db	2	AAC76296.1	deeparg	1.0.4	gene_presence_detected					multidrug		1	198				ERZ24875811.3265|plasmid-1:7251_4															53.5
plasmids.mapping.potential.ARG.deeparg	ACRS	undefined	deeparg_db	2	undefined	deeparg	1.0.4	gene_presence_detected					AMINOGLYCOSIDE		1	200				ERZ24875795.2665|plasmid-1:7515_3															52
plasmids.mapping.potential.ARG.deeparg	ACRS	AAC76296.1|FEATURES|AcrS|multidrug|AcrS	deeparg_db	2	AAC76296.1	deeparg	1.0.4	gene_presence_detected					multidrug		1	200				ERZ24875795.2665|plasmid-1:7515_3															52
plasmids.mapping.potential.ARG.deeparg	ACRS	undefined	deeparg_db	2	undefined	deeparg	1.0.4	gene_presence_detected					AMINOGLYCOSIDE		1	198				ERZ24875812.2277|plasmid-1:6916_4															53.5
plasmids.mapping.potential.ARG.deeparg	ACRS	AAC76296.1|FEATURES|AcrS|multidrug|AcrS	deeparg_db	2	AAC76296.1	deeparg	1.0.4	gene_presence_detected					multidrug		1	198				ERZ24875812.2277|plasmid-1:6916_4															53.5
plasmids.mapping.potential.ARG.deeparg	ACRS	undefined	deeparg_db	2	undefined	deeparg	1.0.4	gene_presence_detected					AMINOGLYCOSIDE		1	198				ERZ24875786.1046|plasmid-1:12634_2															52.5
plasmids.mapping.potential.ARG.deeparg	ACRS	AAC76296.1|FEATURES|AcrS|multidrug|AcrS	deeparg_db	2	AAC76296.1	deeparg	1.0.4	gene_presence_detected					multidrug		1	198				ERZ24875786.1046|plasmid-1:12634_2															52.5
plasmids.mapping.potential.ARG.deeparg	ACRS	undefined	deeparg_db	2	undefined	deeparg	1.0.4	gene_presence_detected					AMINOGLYCOSIDE		1	198				ERZ24875814.3777|plasmid-1:6185_4															53.5
plasmids.mapping.potential.ARG.deeparg	ACRS	AAC76296.1|FEATURES|AcrS|multidrug|AcrS	deeparg_db	2	AAC76296.1	deeparg	1.0.4	gene_presence_detected					multidrug		1	198				ERZ24875814.3777|plasmid-1:6185_4															53.5
plasmids.mapping.potential.ARG.deeparg	ADC-12	undefined	deeparg_db	2	undefined	deeparg	1.0.4	gene_presence_detected					multidrug		29	382				ERZ24875815.3508|plasmid-1:6179_6															60.7
plasmids.mapping.potential.ARG.deeparg	ADC-12	WP_063857787.1|FEATURES|ADC-12|beta-lactam|ADC-12	deeparg_db	2	WP_063857787.1	deeparg	1.0.4	gene_presence_detected					BETA-LACTAM		29	382				ERZ24875815.3508|plasmid-1:6179_6															60.7
plasmids.mapping.potential.ARG.deeparg	AER-1	undefined	deeparg_db	2	undefined	deeparg	1.0.4	gene_presence_detected					multidrug		1	304				ERZ24875807.3121|plasmid-1:6035_2															99.3
plasmids.mapping.potential.ARG.deeparg	AER-1	undefined	deeparg_db	2	undefined	deeparg	1.0.4	gene_presence_detected					glycopeptide		1	304				ERZ24875807.3121|plasmid-1:6035_2															99.3
plasmids.mapping.potential.ARG.deeparg	ANT(9)-I	undefined	deeparg_db	2	undefined	deeparg	1.0.4	gene_presence_detected					multidrug		1	242				ERZ24875783.4484|plasmid-1:5318_3															100
plasmids.mapping.potential.ARG.deeparg	ANT(9)-I	JQ861959.1.gene7.p01|FEATURES|ant(9)-I|aminoglycoside|ant(9)-I	deeparg_db	2	JQ861959.1.gene7.p01	deeparg	1.0.4	gene_presence_detected					AMINOGLYCOSIDE		1	242				ERZ24875783.4484|plasmid-1:5318_3															100
plasmids.mapping.potential.ARG.deeparg	APH(3'')-I	undefined	deeparg_db	2	undefined	deeparg	1.0.4	gene_presence_detected					multidrug		25	163				ERZ24875807.1834|plasmid-1:7886_1															100
plasmids.mapping.potential.ARG.deeparg	BLAI	undefined	deeparg_db	2	undefined	deeparg	1.0.4	gene_presence_detected					AMINOGLYCOSIDE		4	123				ERZ24879088.2038|plasmid-1:7095_4															50.8
plasmids.mapping.potential.ARG.deeparg	BLAI	undefined	deeparg_db	2	undefined	deeparg	1.0.4	gene_presence_detected					peptide		4	123				ERZ24879088.2038|plasmid-1:7095_4															50.8
plasmids.mapping.potential.ARG.deeparg	BLAI	undefined	deeparg_db	2	undefined	deeparg	1.0.4	gene_presence_detected					AMINOGLYCOSIDE		4	123				ERZ24875800.4274|plasmid-1:5330_2															50
plasmids.mapping.potential.ARG.deeparg	BLAI	undefined	deeparg_db	2	undefined	deeparg	1.0.4	gene_presence_detected					peptide		4	123				ERZ24875800.4274|plasmid-1:5330_2															50
plasmids.mapping.potential.ARG.deeparg	CLASS_A	undefined	deeparg_db	2	undefined	deeparg	1.0.4	gene_presence_detected					glycopeptide		1	293				ERZ24875763.2181|plasmid-1:5714_5															100
plasmids.mapping.potential.ARG.deeparg	CLASS_C	undefined	deeparg_db	2	undefined	deeparg	1.0.4	gene_presence_detected					multidrug		38	386				ERZ24875777.1112|plasmid-1:9513_5															51
plasmids.mapping.potential.ARG.deeparg	CLASS_C	undefined	deeparg_db	2	undefined	deeparg	1.0.4	gene_presence_detected					AMINOGLYCOSIDE		38	386				ERZ24875777.1112|plasmid-1:9513_5															51
plasmids.mapping.potential.ARG.deeparg	CLASS_C	undefined	deeparg_db	2	undefined	deeparg	1.0.4	gene_presence_detected					multidrug		38	386				ERZ24875774.3347|plasmid-1:5827_1															51
plasmids.mapping.potential.ARG.deeparg	CLASS_C	undefined	deeparg_db	2	undefined	deeparg	1.0.4	gene_presence_detected					AMINOGLYCOSIDE		38	386				ERZ24875774.3347|plasmid-1:5827_1															51
plasmids.mapping.potential.ARG.deeparg	CTX-M	undefined	deeparg_db	2	undefined	deeparg	1.0.4	gene_presence_detected					AMINOGLYCOSIDE		1	291				ERZ24875797.3032|plasmid-1:6394_4															100
plasmids.mapping.potential.ARG.deeparg	DFRA3	undefined	deeparg_db	2	undefined	deeparg	1.0.4	gene_presence_detected					AMINOGLYCOSIDE		2	161				ERZ24875811.664|plasmid-1:15669_2															53.1
plasmids.mapping.potential.ARG.deeparg	DFRA3	undefined	deeparg_db	2	undefined	deeparg	1.0.4	gene_presence_detected					peptide		2	161				ERZ24875811.664|plasmid-1:15669_2															53.1
plasmids.mapping.potential.ARG.deeparg	EFRB	undefined	deeparg_db	2	undefined	deeparg	1.0.4	gene_presence_detected					AMINOGLYCOSIDE		60	362				ERZ24875814.2287|plasmid-1:8212_5															53.8
plasmids.mapping.potential.ARG.deeparg	EMRA	undefined	deeparg_db	2	undefined	deeparg	1.0.4	gene_presence_detected					peptide		35	368				ERZ24879091.14|plasmid-1:91713_80															50
plasmids.mapping.potential.ARG.deeparg	EMRA	gi:553952462:ref:WP_023150966.1:|FEATURES|emrA|multidrug|emrA	deeparg_db	2	gi:553952462:ref:WP_023150966.1:	deeparg	1.0.4	gene_presence_detected					multidrug		35	368				ERZ24879091.14|plasmid-1:91713_80															50
plasmids.mapping.potential.ARG.deeparg	EMRA	undefined	deeparg_db	2	undefined	deeparg	1.0.4	gene_presence_detected					peptide		17	355				ERZ24875802.4220|plasmid-1:5120_4															51
plasmids.mapping.potential.ARG.deeparg	EMRA	gi:838616135:gb:KLW00339.1:|FEATURES|emrA|multidrug|emrA	deeparg_db	2	gi:838616135:gb:KLW00339.1:	deeparg	1.0.4	gene_presence_detected					multidrug		17	355				ERZ24875802.4220|plasmid-1:5120_4															51
plasmids.mapping.potential.ARG.deeparg	EMRB	undefined	deeparg_db	2	undefined	deeparg	1.0.4	gene_presence_detected					peptide		1	512				ERZ24875814.170|plasmid-1:32426_8															100
plasmids.mapping.potential.ARG.deeparg	EMRB	undefined	deeparg_db	2	undefined	deeparg	1.0.4	gene_presence_detected					TETRACYCLINE		1	512				ERZ24875814.170|plasmid-1:32426_8															100
plasmids.mapping.potential.ARG.deeparg	EMRB	undefined	deeparg_db	2	undefined	deeparg	1.0.4	gene_presence_detected					peptide		3	499				ERZ24875814.69|plasmid-1:54577_4															50.1
plasmids.mapping.potential.ARG.deeparg	EMRB	gi:493711289:ref:WP_006660923.1:|FEATURES|emrB|multidrug|emrB	deeparg_db	2	gi:493711289:ref:WP_006660923.1:	deeparg	1.0.4	gene_presence_detected					multidrug		3	499				ERZ24875814.69|plasmid-1:54577_4															50.1
plasmids.mapping.potential.ARG.deeparg	EMRB	undefined	deeparg_db	2	undefined	deeparg	1.0.4	gene_presence_detected					peptide		1	512				ERZ24875783.1116|plasmid-1:12950_8															100
plasmids.mapping.potential.ARG.deeparg	EMRB	undefined	deeparg_db	2	undefined	deeparg	1.0.4	gene_presence_detected					TETRACYCLINE		1	512				ERZ24875783.1116|plasmid-1:12950_8															100
plasmids.mapping.potential.ARG.deeparg	EMRB	undefined	deeparg_db	2	undefined	deeparg	1.0.4	gene_presence_detected					fluoroquinolone		6	507				ERZ24875777.8|plasmid-1:113269_40															77.3
plasmids.mapping.potential.ARG.deeparg	EMRB	undefined	deeparg_db	2	undefined	deeparg	1.0.4	gene_presence_detected					peptide		6	507				ERZ24875777.8|plasmid-1:113269_40															77.3
plasmids.mapping.potential.ARG.deeparg	EMRB	undefined	deeparg_db	2	undefined	deeparg	1.0.4	gene_presence_detected					AMINOGLYCOSIDE		8	502				ERZ24875777.48|plasmid-1:58630_56															53.1
plasmids.mapping.potential.ARG.deeparg	EMRB	undefined	deeparg_db	2	undefined	deeparg	1.0.4	gene_presence_detected					peptide		8	502				ERZ24875777.48|plasmid-1:58630_56															53.1
plasmids.mapping.potential.ARG.deeparg	EMRB	undefined	deeparg_db	2	undefined	deeparg	1.0.4	gene_presence_detected					peptide		1	512				ERZ24875765.627|plasmid-1:14242_8															100
plasmids.mapping.potential.ARG.deeparg	EMRB	undefined	deeparg_db	2	undefined	deeparg	1.0.4	gene_presence_detected					TETRACYCLINE		1	512				ERZ24875765.627|plasmid-1:14242_8															100
plasmids.mapping.potential.ARG.deeparg	EMRE	gi:643599925:ref:WP_025237077.1:|FEATURES|emrE|multidrug|emrE	deeparg_db	2	gi:643599925:ref:WP_025237077.1:	deeparg	1.0.4	gene_presence_detected					fluoroquinolone		1	110				ERZ24875789.4866|plasmid-1:5254_3															59.1
plasmids.mapping.potential.ARG.deeparg	EMRE	gi:643599925:ref:WP_025237077.1:|FEATURES|emrE|multidrug|emrE	deeparg_db	2	gi:643599925:ref:WP_025237077.1:	deeparg	1.0.4	gene_presence_detected					AMINOGLYCOSIDE		1	110				ERZ24875789.4866|plasmid-1:5254_3															59.1
plasmids.mapping.potential.ARG.deeparg	EPTA	undefined	deeparg_db	2	undefined	deeparg	1.0.4	gene_presence_detected					glycopeptide		6	543				ERZ24875765.2621|plasmid-1:6655_5															72.3
plasmids.mapping.potential.ARG.deeparg	EPTA	undefined	deeparg_db	2	undefined	deeparg	1.0.4	gene_presence_detected					glycopeptide		1	510				ERZ24875789.1415|plasmid-1:11045_1															83.5
plasmids.mapping.potential.ARG.deeparg	FOSA6	undefined	deeparg_db	2	undefined	deeparg	1.0.4	gene_presence_detected					peptide		1	139				ERZ24875786.1662|plasmid-1:9306_11															89.2
plasmids.mapping.potential.ARG.deeparg	FOSA6	AMQ12811.1|FEATURES|FosA6|fosfomycin|FosA6	deeparg_db	2	AMQ12811.1	deeparg	1.0.4	gene_presence_detected					fosfomycin		1	139				ERZ24875786.1662|plasmid-1:9306_11															89.2
plasmids.mapping.potential.ARG.deeparg	FOSA6	undefined	deeparg_db	2	undefined	deeparg	1.0.4	gene_presence_detected					peptide		1	139				ERZ24875783.1719|plasmid-1:9757_8															89.2
plasmids.mapping.potential.ARG.deeparg	FOSA6	AMQ12811.1|FEATURES|FosA6|fosfomycin|FosA6	deeparg_db	2	AMQ12811.1	deeparg	1.0.4	gene_presence_detected					fosfomycin		1	139				ERZ24875783.1719|plasmid-1:9757_8															89.2
plasmids.mapping.potential.ARG.deeparg	KLEBSIELLA_PNEUMONIAE_OMPK36	YP_005228001.1|FEATURES|Klebsiella_pneumoniae_OmpK36|beta-lactam|Klebsiella_pneumoniae_OmpK36	deeparg_db	2	YP_005228001.1	deeparg	1.0.4	gene_presence_detected					multidrug		1	367				ERZ24875786.2850|plasmid-1:6684_3															91.7
plasmids.mapping.potential.ARG.deeparg	KLEBSIELLA_PNEUMONIAE_OMPK36	YP_005228001.1|FEATURES|Klebsiella_pneumoniae_OmpK36|beta-lactam|Klebsiella_pneumoniae_OmpK36	deeparg_db	2	YP_005228001.1	deeparg	1.0.4	gene_presence_detected					BETA-LACTAM		1	367				ERZ24875786.2850|plasmid-1:6684_3															91.7
plasmids.mapping.potential.ARG.deeparg	KLEBSIELLA_PNEUMONIAE_OMPK37	CAA09666.1|FEATURES|Klebsiella_pneumoniae_OmpK37|beta-lactam|Klebsiella_pneumoniae_OmpK37	deeparg_db	2	CAA09666.1	deeparg	1.0.4	gene_presence_detected					BETA-LACTAM		1	374				ERZ24875811.3692|plasmid-1:6834_9															71.3
plasmids.mapping.potential.ARG.deeparg	KLEBSIELLA_PNEUMONIAE_OMPK37	CAA09666.1|FEATURES|Klebsiella_pneumoniae_OmpK37|beta-lactam|Klebsiella_pneumoniae_OmpK37	deeparg_db	2	CAA09666.1	deeparg	1.0.4	gene_presence_detected					BETA-LACTAM		1	374				ERZ24875812.749|plasmid-1:13573_2															71.3
plasmids.mapping.potential.ARG.deeparg	KLEBSIELLA_PNEUMONIAE_OMPK37	CAA09666.1|FEATURES|Klebsiella_pneumoniae_OmpK37|beta-lactam|Klebsiella_pneumoniae_OmpK37	deeparg_db	2	CAA09666.1	deeparg	1.0.4	gene_presence_detected					BETA-LACTAM		1	374				ERZ24875786.3310|plasmid-1:6127_5															62.1
plasmids.mapping.potential.ARG.deeparg	KLEBSIELLA_PNEUMONIAE_OMPK37	CAA09666.1|FEATURES|Klebsiella_pneumoniae_OmpK37|beta-lactam|Klebsiella_pneumoniae_OmpK37	deeparg_db	2	CAA09666.1	deeparg	1.0.4	gene_presence_detected					multidrug		1	374				ERZ24875786.3310|plasmid-1:6127_5															62.1
plasmids.mapping.potential.ARG.deeparg	LEN	undefined	deeparg_db	2	undefined	deeparg	1.0.4	gene_presence_detected					multidrug		19	157				ERZ24875767.3627|plasmid-1:6007_1															50.7
plasmids.mapping.potential.ARG.deeparg	LEN	undefined	deeparg_db	2	undefined	deeparg	1.0.4	gene_presence_detected					AMINOGLYCOSIDE		19	157				ERZ24875767.3627|plasmid-1:6007_1															50.7
plasmids.mapping.potential.ARG.deeparg	LING	undefined	deeparg_db	2	undefined	deeparg	1.0.4	gene_presence_detected					glycopeptide		1	271				ERZ24875766.2525|plasmid-1:6358_2															71.3
plasmids.mapping.potential.ARG.deeparg	LING	undefined	deeparg_db	2	undefined	deeparg	1.0.4	gene_presence_detected					peptide		1	271				ERZ24875766.2525|plasmid-1:6358_2															71.3
plasmids.mapping.potential.ARG.deeparg	LMRC	undefined	deeparg_db	2	undefined	deeparg	1.0.4	gene_presence_detected					glycopeptide		1	572				ERZ24875795.1895|plasmid-1:9095_6															65.9
plasmids.mapping.potential.ARG.deeparg	LMRC	undefined	deeparg_db	2	undefined	deeparg	1.0.4	gene_presence_detected					multidrug		1	572				ERZ24875795.1895|plasmid-1:9095_6															65.9
plasmids.mapping.potential.ARG.deeparg	LMRC	undefined	deeparg_db	2	undefined	deeparg	1.0.4	gene_presence_detected					glycopeptide		1	572				ERZ24875798.2417|plasmid-1:6304_6															65.9
plasmids.mapping.potential.ARG.deeparg	LMRC	undefined	deeparg_db	2	undefined	deeparg	1.0.4	gene_presence_detected					multidrug		1	572				ERZ24875798.2417|plasmid-1:6304_6															65.9
plasmids.mapping.potential.ARG.deeparg	lnuf	CAD91132.1|FEATURES|lnuF|MLS|lnuF	deeparg_db	2	CAD91132.1	deeparg	1.0.4	gene_presence_detected					MLS_class		1	272				ERZ24879089.1712|plasmid-1:7736_2															80.5
plasmids.mapping.potential.ARG.deeparg	lnuf	undefined	deeparg_db	2	undefined	deeparg	1.0.4	gene_presence_detected					peptide		1	272				ERZ24879089.1712|plasmid-1:7736_2															80.5
plasmids.mapping.potential.ARG.deeparg	lnuf	CAD91132.1|FEATURES|lnuF|MLS|lnuF	deeparg_db	2	CAD91132.1	deeparg	1.0.4	gene_presence_detected					MLS_class		1	272				ERZ24875768.3832|plasmid-1:5476_5															80.5
plasmids.mapping.potential.ARG.deeparg	lnuf	undefined	deeparg_db	2	undefined	deeparg	1.0.4	gene_presence_detected					peptide		1	272				ERZ24875768.3832|plasmid-1:5476_5															80.5
plasmids.mapping.potential.ARG.deeparg	lnuf	CAD91132.1|FEATURES|lnuF|MLS|lnuF	deeparg_db	2	CAD91132.1	deeparg	1.0.4	gene_presence_detected					MLS_class		1	272				ERZ24875771.398|plasmid-1:17552_8															80.5
plasmids.mapping.potential.ARG.deeparg	lnuf	undefined	deeparg_db	2	undefined	deeparg	1.0.4	gene_presence_detected					peptide		1	272				ERZ24875771.398|plasmid-1:17552_8															80.5
plasmids.mapping.potential.ARG.deeparg	lnuf	CAD91132.1|FEATURES|lnuF|MLS|lnuF	deeparg_db	2	CAD91132.1	deeparg	1.0.4	gene_presence_detected					MLS_class		1	272				ERZ24875775.3161|plasmid-1:5894_1															79
plasmids.mapping.potential.ARG.deeparg	lnuf	undefined	deeparg_db	2	undefined	deeparg	1.0.4	gene_presence_detected					peptide		1	272				ERZ24875775.3161|plasmid-1:5894_1															79
plasmids.mapping.potential.ARG.deeparg	lnuf	CAD91132.1|FEATURES|lnuF|MLS|lnuF	deeparg_db	2	CAD91132.1	deeparg	1.0.4	gene_presence_detected					MLS_class		1	272				ERZ24875788.2387|plasmid-1:6433_6															80.1
plasmids.mapping.potential.ARG.deeparg	lnuf	undefined	deeparg_db	2	undefined	deeparg	1.0.4	gene_presence_detected					peptide		1	272				ERZ24875788.2387|plasmid-1:6433_6															80.1
plasmids.mapping.potential.ARG.deeparg	lnuf	CAD91132.1|FEATURES|lnuF|MLS|lnuF	deeparg_db	2	CAD91132.1	deeparg	1.0.4	gene_presence_detected					MLS_class		1	272				ERZ24879090.3573|plasmid-1:5675_4															80.5
plasmids.mapping.potential.ARG.deeparg	lnuf	undefined	deeparg_db	2	undefined	deeparg	1.0.4	gene_presence_detected					peptide		1	272				ERZ24879090.3573|plasmid-1:5675_4															80.5
plasmids.mapping.potential.ARG.deeparg	lnuf	CAD91132.1|FEATURES|lnuF|MLS|lnuF	deeparg_db	2	CAD91132.1	deeparg	1.0.4	gene_presence_detected					MLS_class		1	272				ERZ24875767.3422|plasmid-1:6190_2															80.5
plasmids.mapping.potential.ARG.deeparg	lnuf	undefined	deeparg_db	2	undefined	deeparg	1.0.4	gene_presence_detected					peptide		1	272				ERZ24875767.3422|plasmid-1:6190_2															80.5
plasmids.mapping.potential.ARG.deeparg	lnuf	CAD91132.1|FEATURES|lnuF|MLS|lnuF	deeparg_db	2	CAD91132.1	deeparg	1.0.4	gene_presence_detected					MLS_class		1	272				ERZ24875765.3963|plasmid-1:5236_1															80.5
plasmids.mapping.potential.ARG.deeparg	lnuf	undefined	deeparg_db	2	undefined	deeparg	1.0.4	gene_presence_detected					peptide		1	272				ERZ24875765.3963|plasmid-1:5236_1															80.5
plasmids.mapping.potential.ARG.deeparg	lnuf	CAD91132.1|FEATURES|lnuF|MLS|lnuF	deeparg_db	2	CAD91132.1	deeparg	1.0.4	gene_presence_detected					MLS_class		1	272				ERZ24875759.1764|plasmid-1:6576_5															80.5
plasmids.mapping.potential.ARG.deeparg	lnuf	undefined	deeparg_db	2	undefined	deeparg	1.0.4	gene_presence_detected					peptide		1	272				ERZ24875759.1764|plasmid-1:6576_5															80.5
plasmids.mapping.potential.ARG.deeparg	lnuf	CAD91132.1|FEATURES|lnuF|MLS|lnuF	deeparg_db	2	CAD91132.1	deeparg	1.0.4	gene_presence_detected					MLS_class		1	273				ERZ24875768.3129|plasmid-1:6124_6															98.9
plasmids.mapping.potential.ARG.deeparg	lnuf	undefined	deeparg_db	2	undefined	deeparg	1.0.4	gene_presence_detected					peptide		1	273				ERZ24875768.3129|plasmid-1:6124_6															98.9
plasmids.mapping.potential.ARG.deeparg	lnuf	CAD91132.1|FEATURES|lnuF|MLS|lnuF	deeparg_db	2	CAD91132.1	deeparg	1.0.4	gene_presence_detected					MLS_class		1	272				ERZ24875785.3932|plasmid-1:6183_1															80.5
plasmids.mapping.potential.ARG.deeparg	lnuf	undefined	deeparg_db	2	undefined	deeparg	1.0.4	gene_presence_detected					peptide		1	272				ERZ24875785.3932|plasmid-1:6183_1															80.5
plasmids.mapping.potential.ARG.deeparg	MACB	gi:671541568:ref:WP_031525212.1:|FEATURES|macB|MLS|macB	deeparg_db	2	gi:671541568:ref:WP_031525212.1:	deeparg	1.0.4	gene_presence_detected					MLS_class		4	648				ERZ24875786.3735|plasmid-1:5681_4															55.5
plasmids.mapping.potential.ARG.deeparg	MACB	undefined	deeparg_db	2	undefined	deeparg	1.0.4	gene_presence_detected					peptide		4	648				ERZ24875786.3735|plasmid-1:5681_4															55.5
plasmids.mapping.potential.ARG.deeparg	MACB	undefined	deeparg_db	2	undefined	deeparg	1.0.4	gene_presence_detected					fluoroquinolone		1	647				ERZ24879085.114|plasmid-1:38551_27															53.1
plasmids.mapping.potential.ARG.deeparg	MACB	gi:639225329:ref:WP_024561799.1:|FEATURES|macB|MLS|macB	deeparg_db	2	gi:639225329:ref:WP_024561799.1:	deeparg	1.0.4	gene_presence_detected					MLS_class		1	647				ERZ24879085.114|plasmid-1:38551_27															53.1
plasmids.mapping.potential.ARG.deeparg	MACB	undefined	deeparg_db	2	undefined	deeparg	1.0.4	gene_presence_detected					PHENICOL		3	648				ERZ24875785.3102|plasmid-1:7104_6															56.8
plasmids.mapping.potential.ARG.deeparg	MACB	undefined	deeparg_db	2	undefined	deeparg	1.0.4	gene_presence_detected					glycopeptide		3	646				ERZ24875814.5054|plasmid-1:5236_2															55.8
plasmids.mapping.potential.ARG.deeparg	MACB	YP_001453760|FEATURES|macB|MLS|macB	deeparg_db	2	YP_001453760	deeparg	1.0.4	gene_presence_detected					MLS_class		5	648				ERZ24879091.4047|plasmid-1:5122_4															56.5
plasmids.mapping.potential.ARG.deeparg	MACB	undefined	deeparg_db	2	undefined	deeparg	1.0.4	gene_presence_detected					peptide		5	648				ERZ24879091.4047|plasmid-1:5122_4															56.5
plasmids.mapping.potential.ARG.deeparg	MCR-3	undefined	deeparg_db	2	undefined	deeparg	1.0.4	gene_presence_detected					glycopeptide		1	538				ERZ24875765.1375|plasmid-1:9550_8															62.1
plasmids.mapping.potential.ARG.deeparg	MCR-3	ASF81896.1|FEATURES|MCR-3|peptide|MCR-3	deeparg_db	2	ASF81896.1	deeparg	1.0.4	gene_presence_detected					peptide		1	538				ERZ24875765.1375|plasmid-1:9550_8															62.1
plasmids.mapping.potential.ARG.deeparg	MCR-3	undefined	deeparg_db	2	undefined	deeparg	1.0.4	gene_presence_detected					glycopeptide		1	538				ERZ24875783.228|plasmid-1:30617_18															62.1
plasmids.mapping.potential.ARG.deeparg	MCR-3	ASF81896.1|FEATURES|MCR-3|peptide|MCR-3	deeparg_db	2	ASF81896.1	deeparg	1.0.4	gene_presence_detected					peptide		1	538				ERZ24875783.228|plasmid-1:30617_18															62.1
plasmids.mapping.potential.ARG.deeparg	MCR-3	undefined	deeparg_db	2	undefined	deeparg	1.0.4	gene_presence_detected					glycopeptide		1	539				ERZ24875814.3724|plasmid-1:6238_1															64.6
plasmids.mapping.potential.ARG.deeparg	MCR-3	ASF81896.1|FEATURES|MCR-3|peptide|MCR-3	deeparg_db	2	ASF81896.1	deeparg	1.0.4	gene_presence_detected					peptide		1	539				ERZ24875814.3724|plasmid-1:6238_1															64.6
plasmids.mapping.potential.ARG.deeparg	MDSA	undefined	deeparg_db	2	undefined	deeparg	1.0.4	gene_presence_detected					AMINOGLYCOSIDE		1	383				ERZ24875778.3132|plasmid-1:5939_1															65.5
plasmids.mapping.potential.ARG.deeparg	MDSA	NP_459347.3|FEATURES|mdsA|multidrug|mdsA	deeparg_db	2	NP_459347.3	deeparg	1.0.4	gene_presence_detected					multidrug		1	383				ERZ24875778.3132|plasmid-1:5939_1															65.5
plasmids.mapping.potential.ARG.deeparg	MDTA	gi:431338942:gb:ELG26004.1:|FEATURES|mdtA|multidrug|mdtA	deeparg_db	2	gi:431338942:gb:ELG26004.1:	deeparg	1.0.4	gene_presence_detected					aminocoumarin		41	455				ERZ24875814.599|plasmid-1:16848_7															81.3
plasmids.mapping.potential.ARG.deeparg	MDTA	gi:431338942:gb:ELG26004.1:|FEATURES|mdtA|multidrug|mdtA	deeparg_db	2	gi:431338942:gb:ELG26004.1:	deeparg	1.0.4	gene_presence_detected					multidrug		41	455				ERZ24875814.599|plasmid-1:16848_7															81.3
plasmids.mapping.potential.ARG.deeparg	MDTA	gi:431338942:gb:ELG26004.1:|FEATURES|mdtA|multidrug|mdtA	deeparg_db	2	gi:431338942:gb:ELG26004.1:	deeparg	1.0.4	gene_presence_detected					aminocoumarin		41	455				ERZ24875783.2621|plasmid-1:7391_3															81.3
plasmids.mapping.potential.ARG.deeparg	MDTA	gi:431338942:gb:ELG26004.1:|FEATURES|mdtA|multidrug|mdtA	deeparg_db	2	gi:431338942:gb:ELG26004.1:	deeparg	1.0.4	gene_presence_detected					multidrug		41	455				ERZ24875783.2621|plasmid-1:7391_3															81.3
plasmids.mapping.potential.ARG.deeparg	MDTA	gi:431338942:gb:ELG26004.1:|FEATURES|mdtA|multidrug|mdtA	deeparg_db	2	gi:431338942:gb:ELG26004.1:	deeparg	1.0.4	gene_presence_detected					aminocoumarin		41	455				ERZ24875786.2949|plasmid-1:6544_2															80.8
plasmids.mapping.potential.ARG.deeparg	MDTA	gi:431338942:gb:ELG26004.1:|FEATURES|mdtA|multidrug|mdtA	deeparg_db	2	gi:431338942:gb:ELG26004.1:	deeparg	1.0.4	gene_presence_detected					multidrug		41	455				ERZ24875786.2949|plasmid-1:6544_2															80.8
plasmids.mapping.potential.ARG.deeparg	MDTB	gi:754987988:ref:WP_042343210.1:|FEATURES|mdtB|multidrug|mdtB	deeparg_db	2	gi:754987988:ref:WP_042343210.1:	deeparg	1.0.4	gene_presence_detected					multidrug		1	1040				ERZ24875814.599|plasmid-1:16848_8															90.8
plasmids.mapping.potential.ARG.deeparg	MDTB	gi:754987988:ref:WP_042343210.1:|FEATURES|mdtB|multidrug|mdtB	deeparg_db	2	gi:754987988:ref:WP_042343210.1:	deeparg	1.0.4	gene_presence_detected					aminocoumarin		1	1040				ERZ24875814.599|plasmid-1:16848_8															90.8
plasmids.mapping.potential.ARG.deeparg	MDTB	gi:754987988:ref:WP_042343210.1:|FEATURES|mdtB|multidrug|mdtB	deeparg_db	2	gi:754987988:ref:WP_042343210.1:	deeparg	1.0.4	gene_presence_detected					multidrug		1	1040				ERZ24875783.2621|plasmid-1:7391_4															90.8
plasmids.mapping.potential.ARG.deeparg	MDTB	gi:754987988:ref:WP_042343210.1:|FEATURES|mdtB|multidrug|mdtB	deeparg_db	2	gi:754987988:ref:WP_042343210.1:	deeparg	1.0.4	gene_presence_detected					aminocoumarin		1	1040				ERZ24875783.2621|plasmid-1:7391_4															90.8
plasmids.mapping.potential.ARG.deeparg	MDTC	gi:585355533:ref:WP_024237136.1:|FEATURES|mdtC|multidrug|mdtC	deeparg_db	2	gi:585355533:ref:WP_024237136.1:	deeparg	1.0.4	gene_presence_detected					aminocoumarin		1	1025				ERZ24875814.599|plasmid-1:16848_9															91.3
plasmids.mapping.potential.ARG.deeparg	MDTC	gi:585355533:ref:WP_024237136.1:|FEATURES|mdtC|multidrug|mdtC	deeparg_db	2	gi:585355533:ref:WP_024237136.1:	deeparg	1.0.4	gene_presence_detected					multidrug		1	1025				ERZ24875814.599|plasmid-1:16848_9															91.3
plasmids.mapping.potential.ARG.deeparg	MDTC	gi:585355533:ref:WP_024237136.1:|FEATURES|mdtC|multidrug|mdtC	deeparg_db	2	gi:585355533:ref:WP_024237136.1:	deeparg	1.0.4	gene_presence_detected					aminocoumarin		191	1025				ERZ24875783.3033|plasmid-1:6730_5															90.3
plasmids.mapping.potential.ARG.deeparg	MDTC	gi:585355533:ref:WP_024237136.1:|FEATURES|mdtC|multidrug|mdtC	deeparg_db	2	gi:585355533:ref:WP_024237136.1:	deeparg	1.0.4	gene_presence_detected					multidrug		191	1025				ERZ24875783.3033|plasmid-1:6730_5															90.3
plasmids.mapping.potential.ARG.deeparg	MDTF	undefined	deeparg_db	2	undefined	deeparg	1.0.4	gene_presence_detected					aminoglycoside:aminocoumarin		1	1038				ERZ24875789.41|plasmid-1:66188_37															99.7
plasmids.mapping.potential.ARG.deeparg	MDTF	undefined	deeparg_db	2	undefined	deeparg	1.0.4	gene_presence_detected					peptide		1	1038				ERZ24875789.41|plasmid-1:66188_37															99.7
plasmids.mapping.potential.ARG.deeparg	MDTG	undefined	deeparg_db	2	undefined	deeparg	1.0.4	gene_presence_detected					peptide		6	103				ERZ24875798.1442|plasmid-1:8511_7															52
plasmids.mapping.potential.ARG.deeparg	MDTG	HE999704.1.gene3083.p01|FEATURES|mdtG|multidrug|mdtG	deeparg_db	2	HE999704.1.gene3083.p01	deeparg	1.0.4	gene_presence_detected					multidrug		6	103				ERZ24875798.1442|plasmid-1:8511_7															52
plasmids.mapping.potential.ARG.deeparg	MDTL	undefined	deeparg_db	2	undefined	deeparg	1.0.4	gene_presence_detected					peptide		81	390				ERZ24875786.3766|plasmid-1:5642_1															72.6
plasmids.mapping.potential.ARG.deeparg	MDTL	YP_001451669|FEATURES|mdtL|multidrug|mdtL	deeparg_db	2	YP_001451669	deeparg	1.0.4	gene_presence_detected					multidrug		81	390				ERZ24875786.3766|plasmid-1:5642_1															72.6
plasmids.mapping.potential.ARG.deeparg	MEXD	undefined	deeparg_db	2	undefined	deeparg	1.0.4	gene_presence_detected					MLS_class		1	1040				ERZ24875786.146|plasmid-1:34209_29															80.4
plasmids.mapping.potential.ARG.deeparg	MPHD	undefined	deeparg_db	2	undefined	deeparg	1.0.4	gene_presence_detected					peptide		1	294				ERZ24875759.1194|plasmid-1:7927_6															100
plasmids.mapping.potential.ARG.deeparg	MUXB	NP_251217.1|FEATURES|MuxB|multidrug|MuxB	deeparg_db	2	NP_251217.1	deeparg	1.0.4	gene_presence_detected					multidrug		1	1018				ERZ24875777.33|plasmid-1:66538_10															59.7
plasmids.mapping.potential.ARG.deeparg	MUXB	NP_251217.1|FEATURES|MuxB|multidrug|MuxB	deeparg_db	2	NP_251217.1	deeparg	1.0.4	gene_presence_detected					aminocoumarin		1	1018				ERZ24875777.33|plasmid-1:66538_10															59.7
plasmids.mapping.potential.ARG.deeparg	OLEC	AAA26793|FEATURES|oleC|MLS|oleC	deeparg_db	2	AAA26793	deeparg	1.0.4	gene_presence_detected					MLS_class		1	307				ERZ24875797.126|plasmid-1:31283_31															50.6
plasmids.mapping.potential.ARG.deeparg	OLEC	undefined	deeparg_db	2	undefined	deeparg	1.0.4	gene_presence_detected					TETRACYCLINE		1	307				ERZ24875797.126|plasmid-1:31283_31															50.6
plasmids.mapping.potential.ARG.deeparg	OMP36	gi:505808389:ref:WP_015706141.1:|FEATURES|omp36|multidrug|omp36	deeparg_db	2	gi:505808389:ref:WP_015706141.1:	deeparg	1.0.4	gene_presence_detected					BETA-LACTAM		1	309				ERZ24875811.2649|plasmid-1:8009_4															78.5
plasmids.mapping.potential.ARG.deeparg	OPRM	undefined	deeparg_db	2	undefined	deeparg	1.0.4	gene_presence_detected					AMINOGLYCOSIDE		7	465				ERZ24875775.2967|plasmid-1:6122_2															51.6
plasmids.mapping.potential.ARG.deeparg	OPRM	NC_008702.1.4606278.p01|FEATURES|oprM|multidrug|oprM	deeparg_db	2	NC_008702.1.4606278.p01	deeparg	1.0.4	gene_presence_detected					multidrug		7	465				ERZ24875775.2967|plasmid-1:6122_2															51.6
plasmids.mapping.potential.ARG.deeparg	OPRM	undefined	deeparg_db	2	undefined	deeparg	1.0.4	gene_presence_detected					peptide		1	467				ERZ24875786.3735|plasmid-1:5681_3															75.8
plasmids.mapping.potential.ARG.deeparg	OPRM	NC_011595.7058890.p01|FEATURES|oprM|multidrug|oprM	deeparg_db	2	NC_011595.7058890.p01	deeparg	1.0.4	gene_presence_detected					multidrug		1	467				ERZ24875786.3735|plasmid-1:5681_3															75.8
plasmids.mapping.potential.ARG.deeparg	OPRM	undefined	deeparg_db	2	undefined	deeparg	1.0.4	gene_presence_detected					AMINOGLYCOSIDE		7	465				ERZ24875789.3086|plasmid-1:6960_1															50.1
plasmids.mapping.potential.ARG.deeparg	OPRM	NC_008702.1.4606278.p01|FEATURES|oprM|multidrug|oprM	deeparg_db	2	NC_008702.1.4606278.p01	deeparg	1.0.4	gene_presence_detected					multidrug		7	465				ERZ24875789.3086|plasmid-1:6960_1															50.1
plasmids.mapping.potential.ARG.deeparg	OPRM	undefined	deeparg_db	2	undefined	deeparg	1.0.4	gene_presence_detected					AMINOGLYCOSIDE		4	310				ERZ24875810.2985|plasmid-1:5510_1															50.5
plasmids.mapping.potential.ARG.deeparg	OPRM	gi:872585816:emb:CRR56568.1:|FEATURES|oprM|multidrug|oprM	deeparg_db	2	gi:872585816:emb:CRR56568.1:	deeparg	1.0.4	gene_presence_detected					multidrug		4	310				ERZ24875810.2985|plasmid-1:5510_1															50.5
plasmids.mapping.potential.ARG.deeparg	OQXA	undefined	deeparg_db	2	undefined	deeparg	1.0.4	gene_presence_detected					fluoroquinolone		1	391				ERZ24875786.1068|plasmid-1:12451_7															87.5
plasmids.mapping.potential.ARG.deeparg	OQXA	YP_001693237.1|FEATURES|oqxA|multidrug|oqxA	deeparg_db	2	YP_001693237.1	deeparg	1.0.4	gene_presence_detected					multidrug		1	391				ERZ24875786.1068|plasmid-1:12451_7															87.5
plasmids.mapping.potential.ARG.deeparg	OXA	undefined	deeparg_db	2	undefined	deeparg	1.0.4	gene_presence_detected					AMINOGLYCOSIDE		1	261				ERZ24875811.2872|plasmid-1:7706_5															60.5
plasmids.mapping.potential.ARG.deeparg	OXA	undefined	deeparg_db	2	undefined	deeparg	1.0.4	gene_presence_detected					peptide		1	261				ERZ24875811.2872|plasmid-1:7706_5															60.5
plasmids.mapping.potential.ARG.deeparg	OXA	undefined	deeparg_db	2	undefined	deeparg	1.0.4	gene_presence_detected					AMINOGLYCOSIDE		1	261				ERZ24875810.1102|plasmid-1:9033_5															60.5
plasmids.mapping.potential.ARG.deeparg	OXA	undefined	deeparg_db	2	undefined	deeparg	1.0.4	gene_presence_detected					peptide		1	261				ERZ24875810.1102|plasmid-1:9033_5															60.5
plasmids.mapping.potential.ARG.deeparg	PBP-1A	undefined	deeparg_db	2	undefined	deeparg	1.0.4	gene_presence_detected					peptide		6	650				ERZ24875812.1045|plasmid-1:11279_1															54.7
plasmids.mapping.potential.ARG.deeparg	PBP-1A	undefined	deeparg_db	2	undefined	deeparg	1.0.4	gene_presence_detected					multidrug		6	650				ERZ24875812.1045|plasmid-1:11279_1															54.7
plasmids.mapping.potential.ARG.deeparg	PBP-1A	undefined	deeparg_db	2	undefined	deeparg	1.0.4	gene_presence_detected					peptide		6	650				ERZ24875797.2639|plasmid-1:6913_5															54.8
plasmids.mapping.potential.ARG.deeparg	PBP-1A	undefined	deeparg_db	2	undefined	deeparg	1.0.4	gene_presence_detected					multidrug		6	650				ERZ24875797.2639|plasmid-1:6913_5															54.8
plasmids.mapping.potential.ARG.deeparg	PBP-1A	undefined	deeparg_db	2	undefined	deeparg	1.0.4	gene_presence_detected					peptide		6	650				ERZ24875798.2460|plasmid-1:6232_5															54.7
plasmids.mapping.potential.ARG.deeparg	PBP-1A	undefined	deeparg_db	2	undefined	deeparg	1.0.4	gene_presence_detected					multidrug		6	650				ERZ24875798.2460|plasmid-1:6232_5															54.7
plasmids.mapping.potential.ARG.deeparg	PBP-1A	undefined	deeparg_db	2	undefined	deeparg	1.0.4	gene_presence_detected					peptide		6	650				ERZ24875785.924|plasmid-1:14129_9															54.7
plasmids.mapping.potential.ARG.deeparg	PBP-1A	undefined	deeparg_db	2	undefined	deeparg	1.0.4	gene_presence_detected					multidrug		6	650				ERZ24875785.924|plasmid-1:14129_9															54.7
plasmids.mapping.potential.ARG.deeparg	PBP-1A	undefined	deeparg_db	2	undefined	deeparg	1.0.4	gene_presence_detected					peptide		6	650				ERZ24875811.2188|plasmid-1:8779_1															54.7
plasmids.mapping.potential.ARG.deeparg	PBP-1A	undefined	deeparg_db	2	undefined	deeparg	1.0.4	gene_presence_detected					multidrug		6	650				ERZ24875811.2188|plasmid-1:8779_1															54.7
plasmids.mapping.potential.ARG.deeparg	tet(39)	undefined	deeparg_db	2	undefined	deeparg	1.0.4	gene_presence_detected					AMINOGLYCOSIDE		23	395				ERZ24875775.3741|plasmid-1:5352_4															100
plasmids.mapping.potential.ARG.deeparg	tet(39)	undefined	deeparg_db	2	undefined	deeparg	1.0.4	gene_presence_detected					AMINOGLYCOSIDE		23	395				ERZ24875759.1194|plasmid-1:7927_4															100
plasmids.mapping.potential.ARG.deeparg	TETB(60)	undefined	deeparg_db	2	undefined	deeparg	1.0.4	gene_presence_detected					AMINOGLYCOSIDE		1	577				ERZ24875789.203|plasmid-1:30843_34															51
plasmids.mapping.potential.ARG.deeparg	TETQ	Q52360|FEATURES|tetQ|tetracycline|tetQ	deeparg_db	2	Q52360	deeparg	1.0.4	gene_presence_detected					AMINOGLYCOSIDE		1	639				ERZ24875763.2632|plasmid-1:5192_3															67.3
plasmids.mapping.potential.ARG.deeparg	TETQ	Q52360|FEATURES|tetQ|tetracycline|tetQ	deeparg_db	2	Q52360	deeparg	1.0.4	gene_presence_detected					TETRACYCLINE		1	639				ERZ24875763.2632|plasmid-1:5192_3															67.3
plasmids.mapping.potential.ARG.deeparg	TETQ	undefined	deeparg_db	2	undefined	deeparg	1.0.4	gene_presence_detected					AMINOGLYCOSIDE		1	639				ERZ24875780.1540|plasmid-1:9725_7															67.4
plasmids.mapping.potential.ARG.deeparg	TETQ	Q52360|FEATURES|tetQ|tetracycline|tetQ	deeparg_db	2	Q52360	deeparg	1.0.4	gene_presence_detected					TETRACYCLINE		1	639				ERZ24875780.1540|plasmid-1:9725_7															67.4
plasmids.mapping.potential.ARG.deeparg	TETQ	undefined	deeparg_db	2	undefined	deeparg	1.0.4	gene_presence_detected					AMINOGLYCOSIDE		1	657				ERZ24875785.225|plasmid-1:28216_8															99.7
plasmids.mapping.potential.ARG.deeparg	TETQ	BAD46890|FEATURES|tetQ|tetracycline|tetQ	deeparg_db	2	BAD46890	deeparg	1.0.4	gene_presence_detected					TETRACYCLINE		1	657				ERZ24875785.225|plasmid-1:28216_8															99.7
plasmids.mapping.potential.ARG.deeparg	TETQ	undefined	deeparg_db	2	undefined	deeparg	1.0.4	gene_presence_detected					AMINOGLYCOSIDE		17	657				ERZ24879085.558|plasmid-1:14131_2															99.8
plasmids.mapping.potential.ARG.deeparg	TETQ	BAD46890|FEATURES|tetQ|tetracycline|tetQ	deeparg_db	2	BAD46890	deeparg	1.0.4	gene_presence_detected					TETRACYCLINE		17	657				ERZ24879085.558|plasmid-1:14131_2															99.8
plasmids.mapping.potential.ARG.deeparg	TETQ	undefined	deeparg_db	2	undefined	deeparg	1.0.4	gene_presence_detected					AMINOGLYCOSIDE		1	639				ERZ24875797.1315|plasmid-1:10284_2															67.4
plasmids.mapping.potential.ARG.deeparg	TETQ	Q52360|FEATURES|tetQ|tetracycline|tetQ	deeparg_db	2	Q52360	deeparg	1.0.4	gene_presence_detected					TETRACYCLINE		1	639				ERZ24875797.1315|plasmid-1:10284_2															67.4
plasmids.mapping.potential.ARG.deeparg	TETQ	undefined	deeparg_db	2	undefined	deeparg	1.0.4	gene_presence_detected					AMINOGLYCOSIDE		1	639				ERZ24875808.2552|plasmid-1:6284_6															67.4
plasmids.mapping.potential.ARG.deeparg	TETQ	Q52360|FEATURES|tetQ|tetracycline|tetQ	deeparg_db	2	Q52360	deeparg	1.0.4	gene_presence_detected					TETRACYCLINE		1	639				ERZ24875808.2552|plasmid-1:6284_6															67.4
plasmids.mapping.potential.ARG.deeparg	TETQ	undefined	deeparg_db	2	undefined	deeparg	1.0.4	gene_presence_detected					AMINOGLYCOSIDE		17	657				ERZ24875771.142|plasmid-1:26321_16															99.8
plasmids.mapping.potential.ARG.deeparg	TETQ	BAD46890|FEATURES|tetQ|tetracycline|tetQ	deeparg_db	2	BAD46890	deeparg	1.0.4	gene_presence_detected					TETRACYCLINE		17	657				ERZ24875771.142|plasmid-1:26321_16															99.8
plasmids.mapping.potential.ARG.deeparg	TETQ	undefined	deeparg_db	2	undefined	deeparg	1.0.4	gene_presence_detected					AMINOGLYCOSIDE		1	657				ERZ24875813.2369|plasmid-1:8396_3															100
plasmids.mapping.potential.ARG.deeparg	TETQ	BAD46890|FEATURES|tetQ|tetracycline|tetQ	deeparg_db	2	BAD46890	deeparg	1.0.4	gene_presence_detected					TETRACYCLINE		1	657				ERZ24875813.2369|plasmid-1:8396_3															100
plasmids.mapping.potential.ARG.deeparg	TETQ	undefined	deeparg_db	2	undefined	deeparg	1.0.4	gene_presence_detected					AMINOGLYCOSIDE		1	639				ERZ24875765.882|plasmid-1:11953_11															67.4
plasmids.mapping.potential.ARG.deeparg	TETQ	Q52360|FEATURES|tetQ|tetracycline|tetQ	deeparg_db	2	Q52360	deeparg	1.0.4	gene_presence_detected					TETRACYCLINE		1	639				ERZ24875765.882|plasmid-1:11953_11															67.4
plasmids.mapping.potential.ARG.deeparg	TETQ	undefined	deeparg_db	2	undefined	deeparg	1.0.4	gene_presence_detected					AMINOGLYCOSIDE		1	639				ERZ24879088.717|plasmid-1:11830_4															67.4
plasmids.mapping.potential.ARG.deeparg	TETQ	Q52360|FEATURES|tetQ|tetracycline|tetQ	deeparg_db	2	Q52360	deeparg	1.0.4	gene_presence_detected					TETRACYCLINE		1	639				ERZ24879088.717|plasmid-1:11830_4															67.4
plasmids.mapping.potential.ARG.deeparg	TETQ	undefined	deeparg_db	2	undefined	deeparg	1.0.4	gene_presence_detected					AMINOGLYCOSIDE		1	657				ERZ24875800.73|plasmid-1:29875_11															100
plasmids.mapping.potential.ARG.deeparg	TETQ	BAD46890|FEATURES|tetQ|tetracycline|tetQ	deeparg_db	2	BAD46890	deeparg	1.0.4	gene_presence_detected					TETRACYCLINE		1	657				ERZ24875800.73|plasmid-1:29875_11															100
plasmids.mapping.potential.ARG.deeparg	TETQ	undefined	deeparg_db	2	undefined	deeparg	1.0.4	gene_presence_detected					AMINOGLYCOSIDE		1	639				ERZ24875781.691|plasmid-1:12348_4															67.3
plasmids.mapping.potential.ARG.deeparg	TETQ	Q52360|FEATURES|tetQ|tetracycline|tetQ	deeparg_db	2	Q52360	deeparg	1.0.4	gene_presence_detected					TETRACYCLINE		1	639				ERZ24875781.691|plasmid-1:12348_4															67.3
plasmids.mapping.potential.ARG.deeparg	TETQ	undefined	deeparg_db	2	undefined	deeparg	1.0.4	gene_presence_detected					AMINOGLYCOSIDE		17	657				ERZ24875765.143|plasmid-1:27515_8															99.5
plasmids.mapping.potential.ARG.deeparg	TETQ	BAD46890|FEATURES|tetQ|tetracycline|tetQ	deeparg_db	2	BAD46890	deeparg	1.0.4	gene_presence_detected					TETRACYCLINE		17	657				ERZ24875765.143|plasmid-1:27515_8															99.5
plasmids.mapping.potential.ARG.deeparg	TETQ	undefined	deeparg_db	2	undefined	deeparg	1.0.4	gene_presence_detected					AMINOGLYCOSIDE		1	639				ERZ24875802.1334|plasmid-1:9341_7															67.4
plasmids.mapping.potential.ARG.deeparg	TETQ	Q52360|FEATURES|tetQ|tetracycline|tetQ	deeparg_db	2	Q52360	deeparg	1.0.4	gene_presence_detected					TETRACYCLINE		1	639				ERZ24875802.1334|plasmid-1:9341_7															67.4
plasmids.mapping.potential.ARG.deeparg	TETQ	undefined	deeparg_db	2	undefined	deeparg	1.0.4	gene_presence_detected					AMINOGLYCOSIDE		1	639				ERZ24879090.751|plasmid-1:11997_4															67.4
plasmids.mapping.potential.ARG.deeparg	TETQ	Q52360|FEATURES|tetQ|tetracycline|tetQ	deeparg_db	2	Q52360	deeparg	1.0.4	gene_presence_detected					TETRACYCLINE		1	639				ERZ24879090.751|plasmid-1:11997_4															67.4
plasmids.mapping.potential.ARG.deeparg	TETQ	undefined	deeparg_db	2	undefined	deeparg	1.0.4	gene_presence_detected					AMINOGLYCOSIDE		1	639				ERZ24875759.870|plasmid-1:9314_5															67.4
plasmids.mapping.potential.ARG.deeparg	TETQ	Q52360|FEATURES|tetQ|tetracycline|tetQ	deeparg_db	2	Q52360	deeparg	1.0.4	gene_presence_detected					TETRACYCLINE		1	639				ERZ24875759.870|plasmid-1:9314_5															67.4
plasmids.mapping.potential.ARG.deeparg	TETQ	undefined	deeparg_db	2	undefined	deeparg	1.0.4	gene_presence_detected					AMINOGLYCOSIDE		1	657				ERZ24875797.39|plasmid-1:50524_38															100
plasmids.mapping.potential.ARG.deeparg	TETQ	BAD46890|FEATURES|tetQ|tetracycline|tetQ	deeparg_db	2	BAD46890	deeparg	1.0.4	gene_presence_detected					TETRACYCLINE		1	657				ERZ24875797.39|plasmid-1:50524_38															100
plasmids.mapping.potential.ARG.deeparg	TETQ	undefined	deeparg_db	2	undefined	deeparg	1.0.4	gene_presence_detected					AMINOGLYCOSIDE		17	657				ERZ24875814.225|plasmid-1:27201_12															100
plasmids.mapping.potential.ARG.deeparg	TETQ	BAD46890|FEATURES|tetQ|tetracycline|tetQ	deeparg_db	2	BAD46890	deeparg	1.0.4	gene_presence_detected					TETRACYCLINE		17	657				ERZ24875814.225|plasmid-1:27201_12															100
plasmids.mapping.potential.ARG.deeparg	TETQ	undefined	deeparg_db	2	undefined	deeparg	1.0.4	gene_presence_detected					AMINOGLYCOSIDE		17	657				ERZ24879088.1890|plasmid-1:7386_7															71.9
plasmids.mapping.potential.ARG.deeparg	TETQ	Z21523.gene.p01|FEATURES|tetQ|tetracycline|tetQ	deeparg_db	2	Z21523.gene.p01	deeparg	1.0.4	gene_presence_detected					TETRACYCLINE		17	657				ERZ24879088.1890|plasmid-1:7386_7															71.9
plasmids.mapping.potential.ARG.deeparg	TETQ	undefined	deeparg_db	2	undefined	deeparg	1.0.4	gene_presence_detected					AMINOGLYCOSIDE		1	639				ERZ24879091.3097|plasmid-1:5947_4															67.3
plasmids.mapping.potential.ARG.deeparg	TETQ	Q52360|FEATURES|tetQ|tetracycline|tetQ	deeparg_db	2	Q52360	deeparg	1.0.4	gene_presence_detected					TETRACYCLINE		1	639				ERZ24879091.3097|plasmid-1:5947_4															67.3
plasmids.mapping.potential.ARG.deeparg	TETQ	undefined	deeparg_db	2	undefined	deeparg	1.0.4	gene_presence_detected					AMINOGLYCOSIDE		1	639				ERZ24875778.2036|plasmid-1:7489_1															67.3
plasmids.mapping.potential.ARG.deeparg	TETQ	Q52360|FEATURES|tetQ|tetracycline|tetQ	deeparg_db	2	Q52360	deeparg	1.0.4	gene_presence_detected					TETRACYCLINE		1	639				ERZ24875778.2036|plasmid-1:7489_1															67.3
plasmids.mapping.potential.ARG.deeparg	TETQ	undefined	deeparg_db	2	undefined	deeparg	1.0.4	gene_presence_detected					AMINOGLYCOSIDE		17	657				ERZ24875778.77|plasmid-1:27838_8															100
plasmids.mapping.potential.ARG.deeparg	TETQ	BAD46890|FEATURES|tetQ|tetracycline|tetQ	deeparg_db	2	BAD46890	deeparg	1.0.4	gene_presence_detected					TETRACYCLINE		17	657				ERZ24875778.77|plasmid-1:27838_8															100
plasmids.mapping.potential.ARG.deeparg	TETQ	undefined	deeparg_db	2	undefined	deeparg	1.0.4	gene_presence_detected					AMINOGLYCOSIDE		1	639				ERZ24879089.612|plasmid-1:12832_11															67.4
plasmids.mapping.potential.ARG.deeparg	TETQ	Q52360|FEATURES|tetQ|tetracycline|tetQ	deeparg_db	2	Q52360	deeparg	1.0.4	gene_presence_detected					TETRACYCLINE		1	639				ERZ24879089.612|plasmid-1:12832_11															67.4
plasmids.mapping.potential.ARG.deeparg	TETQ	undefined	deeparg_db	2	undefined	deeparg	1.0.4	gene_presence_detected					AMINOGLYCOSIDE		20	657				ERZ24875777.595|plasmid-1:13031_1															99.8
plasmids.mapping.potential.ARG.deeparg	TETQ	BAD46890|FEATURES|tetQ|tetracycline|tetQ	deeparg_db	2	BAD46890	deeparg	1.0.4	gene_presence_detected					TETRACYCLINE		20	657				ERZ24875777.595|plasmid-1:13031_1															99.8
plasmids.mapping.potential.ARG.deeparg	TETQ	undefined	deeparg_db	2	undefined	deeparg	1.0.4	gene_presence_detected					AMINOGLYCOSIDE		1	639				ERZ24875805.4537|plasmid-1:5136_5															67.4
plasmids.mapping.potential.ARG.deeparg	TETQ	Q52360|FEATURES|tetQ|tetracycline|tetQ	deeparg_db	2	Q52360	deeparg	1.0.4	gene_presence_detected					TETRACYCLINE		1	639				ERZ24875805.4537|plasmid-1:5136_5															67.4
plasmids.mapping.potential.ARG.deeparg	TETQ	undefined	deeparg_db	2	undefined	deeparg	1.0.4	gene_presence_detected					AMINOGLYCOSIDE		1	657				ERZ24875794.399|plasmid-1:11856_3															100
plasmids.mapping.potential.ARG.deeparg	TETQ	BAD46890|FEATURES|tetQ|tetracycline|tetQ	deeparg_db	2	BAD46890	deeparg	1.0.4	gene_presence_detected					TETRACYCLINE		1	657				ERZ24875794.399|plasmid-1:11856_3															100
plasmids.mapping.potential.ARG.deeparg	TETQ	undefined	deeparg_db	2	undefined	deeparg	1.0.4	gene_presence_detected					AMINOGLYCOSIDE		1	657				ERZ24875791.134|plasmid-1:12074_2															100
plasmids.mapping.potential.ARG.deeparg	TETQ	BAD46890|FEATURES|tetQ|tetracycline|tetQ	deeparg_db	2	BAD46890	deeparg	1.0.4	gene_presence_detected					TETRACYCLINE		1	657				ERZ24875791.134|plasmid-1:12074_2															100
plasmids.mapping.potential.ARG.deeparg	TETQ	undefined	deeparg_db	2	undefined	deeparg	1.0.4	gene_presence_detected					AMINOGLYCOSIDE		1	639				ERZ24875803.2740|plasmid-1:6318_3															67.4
plasmids.mapping.potential.ARG.deeparg	TETQ	Q52360|FEATURES|tetQ|tetracycline|tetQ	deeparg_db	2	Q52360	deeparg	1.0.4	gene_presence_detected					TETRACYCLINE		1	639				ERZ24875803.2740|plasmid-1:6318_3															67.4
plasmids.mapping.potential.ARG.deeparg	TETQ	undefined	deeparg_db	2	undefined	deeparg	1.0.4	gene_presence_detected					AMINOGLYCOSIDE		1	639				ERZ24875768.1481|plasmid-1:9317_7															67.4
plasmids.mapping.potential.ARG.deeparg	TETQ	Q52360|FEATURES|tetQ|tetracycline|tetQ	deeparg_db	2	Q52360	deeparg	1.0.4	gene_presence_detected					TETRACYCLINE		1	639				ERZ24875768.1481|plasmid-1:9317_7															67.4
plasmids.mapping.potential.ARG.deeparg	TETQ	undefined	deeparg_db	2	undefined	deeparg	1.0.4	gene_presence_detected					AMINOGLYCOSIDE		1	639				ERZ24875783.1255|plasmid-1:11950_4															67.4
plasmids.mapping.potential.ARG.deeparg	TETQ	Q52360|FEATURES|tetQ|tetracycline|tetQ	deeparg_db	2	Q52360	deeparg	1.0.4	gene_presence_detected					TETRACYCLINE		1	639				ERZ24875783.1255|plasmid-1:11950_4															67.4
plasmids.mapping.potential.ARG.deeparg	TETQ	undefined	deeparg_db	2	undefined	deeparg	1.0.4	gene_presence_detected					AMINOGLYCOSIDE		17	657				ERZ24875767.503|plasmid-1:17400_8															99.8
plasmids.mapping.potential.ARG.deeparg	TETQ	BAD46890|FEATURES|tetQ|tetracycline|tetQ	deeparg_db	2	BAD46890	deeparg	1.0.4	gene_presence_detected					TETRACYCLINE		17	657				ERZ24875767.503|plasmid-1:17400_8															99.8
plasmids.mapping.potential.ARG.deeparg	TETQ	undefined	deeparg_db	2	undefined	deeparg	1.0.4	gene_presence_detected					AMINOGLYCOSIDE		1	657				ERZ24879090.17|plasmid-1:39566_35															100
plasmids.mapping.potential.ARG.deeparg	TETQ	BAD46890|FEATURES|tetQ|tetracycline|tetQ	deeparg_db	2	BAD46890	deeparg	1.0.4	gene_presence_detected					TETRACYCLINE		1	657				ERZ24879090.17|plasmid-1:39566_35															100
plasmids.mapping.potential.ARG.deeparg	TETQ	undefined	deeparg_db	2	undefined	deeparg	1.0.4	gene_presence_detected					AMINOGLYCOSIDE		17	657				ERZ24875811.325|plasmid-1:23386_17															100
plasmids.mapping.potential.ARG.deeparg	TETQ	BAD46890|FEATURES|tetQ|tetracycline|tetQ	deeparg_db	2	BAD46890	deeparg	1.0.4	gene_presence_detected					TETRACYCLINE		17	657				ERZ24875811.325|plasmid-1:23386_17															100
plasmids.mapping.potential.ARG.deeparg	TETQ	undefined	deeparg_db	2	undefined	deeparg	1.0.4	gene_presence_detected					AMINOGLYCOSIDE		17	657				ERZ24879088.116|plasmid-1:26200_7															100
plasmids.mapping.potential.ARG.deeparg	TETQ	BAD46890|FEATURES|tetQ|tetracycline|tetQ	deeparg_db	2	BAD46890	deeparg	1.0.4	gene_presence_detected					TETRACYCLINE		17	657				ERZ24879088.116|plasmid-1:26200_7															100
plasmids.mapping.potential.ARG.deeparg	TETQ	undefined	deeparg_db	2	undefined	deeparg	1.0.4	gene_presence_detected					AMINOGLYCOSIDE		1	639				ERZ24875800.814|plasmid-1:11678_4															67.4
plasmids.mapping.potential.ARG.deeparg	TETQ	Q52360|FEATURES|tetQ|tetracycline|tetQ	deeparg_db	2	Q52360	deeparg	1.0.4	gene_presence_detected					TETRACYCLINE		1	639				ERZ24875800.814|plasmid-1:11678_4															67.4
plasmids.mapping.potential.ARG.deeparg	TETQ	undefined	deeparg_db	2	undefined	deeparg	1.0.4	gene_presence_detected					AMINOGLYCOSIDE		1	639				ERZ24875769.3672|plasmid-1:5760_4															67.4
plasmids.mapping.potential.ARG.deeparg	TETQ	Q52360|FEATURES|tetQ|tetracycline|tetQ	deeparg_db	2	Q52360	deeparg	1.0.4	gene_presence_detected					TETRACYCLINE		1	639				ERZ24875769.3672|plasmid-1:5760_4															67.4
plasmids.mapping.potential.ARG.deeparg	TETQ	undefined	deeparg_db	2	undefined	deeparg	1.0.4	gene_presence_detected					AMINOGLYCOSIDE		1	639				ERZ24875771.1240|plasmid-1:10269_4															67.4
plasmids.mapping.potential.ARG.deeparg	TETQ	Q52360|FEATURES|tetQ|tetracycline|tetQ	deeparg_db	2	Q52360	deeparg	1.0.4	gene_presence_detected					TETRACYCLINE		1	639				ERZ24875771.1240|plasmid-1:10269_4															67.4
plasmids.mapping.potential.ARG.deeparg	TETQ	undefined	deeparg_db	2	undefined	deeparg	1.0.4	gene_presence_detected					AMINOGLYCOSIDE		1	639				ERZ24875786.3912|plasmid-1:5493_2															67.4
plasmids.mapping.potential.ARG.deeparg	TETQ	Q52360|FEATURES|tetQ|tetracycline|tetQ	deeparg_db	2	Q52360	deeparg	1.0.4	gene_presence_detected					TETRACYCLINE		1	639				ERZ24875786.3912|plasmid-1:5493_2															67.4
plasmids.mapping.potential.ARG.deeparg	TETQ	undefined	deeparg_db	2	undefined	deeparg	1.0.4	gene_presence_detected					AMINOGLYCOSIDE		1	639				ERZ24875772.474|plasmid-1:14650_7															67.1
plasmids.mapping.potential.ARG.deeparg	TETQ	Q52360|FEATURES|tetQ|tetracycline|tetQ	deeparg_db	2	Q52360	deeparg	1.0.4	gene_presence_detected					TETRACYCLINE		1	639				ERZ24875772.474|plasmid-1:14650_7															67.1
plasmids.mapping.potential.ARG.deeparg	TETQ	undefined	deeparg_db	2	undefined	deeparg	1.0.4	gene_presence_detected					AMINOGLYCOSIDE		1	657				ERZ24875780.17|plasmid-1:47925_37															99.7
plasmids.mapping.potential.ARG.deeparg	TETQ	BAD46890|FEATURES|tetQ|tetracycline|tetQ	deeparg_db	2	BAD46890	deeparg	1.0.4	gene_presence_detected					TETRACYCLINE		1	657				ERZ24875780.17|plasmid-1:47925_37															99.7
plasmids.mapping.potential.ARG.deeparg	TETQ	undefined	deeparg_db	2	undefined	deeparg	1.0.4	gene_presence_detected					AMINOGLYCOSIDE		1	657				ERZ24875802.26|plasmid-1:48224_11															100
plasmids.mapping.potential.ARG.deeparg	TETQ	BAD46890|FEATURES|tetQ|tetracycline|tetQ	deeparg_db	2	BAD46890	deeparg	1.0.4	gene_presence_detected					TETRACYCLINE		1	657				ERZ24875802.26|plasmid-1:48224_11															100
plasmids.mapping.potential.ARG.deeparg	TETQ	undefined	deeparg_db	2	undefined	deeparg	1.0.4	gene_presence_detected					AMINOGLYCOSIDE		1	639				ERZ24875785.1264|plasmid-1:11976_11															67.4
plasmids.mapping.potential.ARG.deeparg	TETQ	Q52360|FEATURES|tetQ|tetracycline|tetQ	deeparg_db	2	Q52360	deeparg	1.0.4	gene_presence_detected					TETRACYCLINE		1	639				ERZ24875785.1264|plasmid-1:11976_11															67.4
plasmids.mapping.potential.ARG.deeparg	TETQ	undefined	deeparg_db	2	undefined	deeparg	1.0.4	gene_presence_detected					AMINOGLYCOSIDE		1	639				ERZ24875789.1518|plasmid-1:10585_11															67.4
plasmids.mapping.potential.ARG.deeparg	TETQ	Q52360|FEATURES|tetQ|tetracycline|tetQ	deeparg_db	2	Q52360	deeparg	1.0.4	gene_presence_detected					TETRACYCLINE		1	639				ERZ24875789.1518|plasmid-1:10585_11															67.4
plasmids.mapping.potential.ARG.deeparg	tetr	undefined	deeparg_db	2	undefined	deeparg	1.0.4	gene_presence_detected					AMINOGLYCOSIDE		2	200				ERZ24875775.2313|plasmid-1:7068_3															52.7
plasmids.mapping.potential.ARG.deeparg	tetr	undefined	deeparg_db	2	undefined	deeparg	1.0.4	gene_presence_detected					AMINOGLYCOSIDE		2	202				ERZ24875780.2673|plasmid-1:7116_3															53
plasmids.mapping.potential.ARG.deeparg	tetr	undefined	deeparg_db	2	undefined	deeparg	1.0.4	gene_presence_detected					AMINOGLYCOSIDE		2	200				ERZ24875794.2109|plasmid-1:5999_4															52.7
plasmids.mapping.potential.ARG.deeparg	tetr	undefined	deeparg_db	2	undefined	deeparg	1.0.4	gene_presence_detected					AMINOGLYCOSIDE		2	202				ERZ24875800.1880|plasmid-1:7925_8															53
plasmids.mapping.potential.ARG.deeparg	tetr	undefined	deeparg_db	2	undefined	deeparg	1.0.4	gene_presence_detected					AMINOGLYCOSIDE		2	200				ERZ24879085.2221|plasmid-1:6656_4															52.7
plasmids.mapping.potential.ARG.deeparg	tetr	undefined	deeparg_db	2	undefined	deeparg	1.0.4	gene_presence_detected					AMINOGLYCOSIDE		2	200				ERZ24875792.1717|plasmid-1:5149_6															52.7
plasmids.mapping.potential.ARG.deeparg	tetr	undefined	deeparg_db	2	undefined	deeparg	1.0.4	gene_presence_detected					AMINOGLYCOSIDE		2	202				ERZ24879090.1387|plasmid-1:9265_11															53
plasmids.mapping.potential.ARG.deeparg	tetr	undefined	deeparg_db	2	undefined	deeparg	1.0.4	gene_presence_detected					AMINOGLYCOSIDE		2	202				ERZ24875805.2327|plasmid-1:7329_4															53
plasmids.mapping.potential.ARG.deeparg	tetr	undefined	deeparg_db	2	undefined	deeparg	1.0.4	gene_presence_detected					AMINOGLYCOSIDE		2	200				ERZ24875777.1798|plasmid-1:7426_4															52.7
plasmids.mapping.potential.ARG.deeparg	tetr	undefined	deeparg_db	2	undefined	deeparg	1.0.4	gene_presence_detected					AMINOGLYCOSIDE		2	200				ERZ24879086.3766|plasmid-1:5002_4															52.7
plasmids.mapping.potential.ARG.deeparg	tetr	undefined	deeparg_db	2	undefined	deeparg	1.0.4	gene_presence_detected					AMINOGLYCOSIDE		2	200				ERZ24875815.4803|plasmid-1:5073_4															52.7
plasmids.mapping.potential.ARG.deeparg	tetr	undefined	deeparg_db	2	undefined	deeparg	1.0.4	gene_presence_detected					AMINOGLYCOSIDE		2	202				ERZ24875807.3228|plasmid-1:5930_7															53
plasmids.mapping.potential.ARG.deeparg	tetr	undefined	deeparg_db	2	undefined	deeparg	1.0.4	gene_presence_detected					AMINOGLYCOSIDE		2	202				ERZ24879088.2880|plasmid-1:5966_2															52.5
plasmids.mapping.potential.ARG.deeparg	tetr	undefined	deeparg_db	2	undefined	deeparg	1.0.4	gene_presence_detected					AMINOGLYCOSIDE		2	202				ERZ24875766.2364|plasmid-1:6613_3															53
plasmids.mapping.potential.ARG.deeparg	TRUNCATED_PUTATIVE_RESPONSE_REGULATOR_ARLR	undefined	deeparg_db	2	undefined	deeparg	1.0.4	gene_presence_detected					AMINOGLYCOSIDE		3	123				ERZ24875810.2152|plasmid-1:6446_4															50
plasmids.mapping.potential.ARG.deeparg	TRUNCATED_PUTATIVE_RESPONSE_REGULATOR_ARLR	NC_002745.1124086.p01|FEATURES|truncated_putative_response_regulator_ArlR|unclassified|truncated_putative_response_regulator_ArlR	deeparg_db	2	NC_002745.1124086.p01	deeparg	1.0.4	gene_presence_detected					unclassified		3	123				ERZ24875810.2152|plasmid-1:6446_4															50
plasmids.mapping.potential.ARG.deeparg	UGD	undefined	deeparg_db	2	undefined	deeparg	1.0.4	gene_presence_detected					fosfomycin		1	388				ERZ24875815.1603|plasmid-1:9640_6															57.2
plasmids.mapping.potential.ARG.deeparg	UGD	undefined	deeparg_db	2	undefined	deeparg	1.0.4	gene_presence_detected					fosfomycin		1	388				ERZ24879089.306|plasmid-1:17947_8															57.2
plasmids.mapping.potential.ARG.deeparg	UGD	undefined	deeparg_db	2	undefined	deeparg	1.0.4	gene_presence_detected					fosfomycin		1	388				ERZ24875780.3581|plasmid-1:5980_1															57.2
plasmids.mapping.potential.ARG.deeparg	UGD	undefined	deeparg_db	2	undefined	deeparg	1.0.4	gene_presence_detected					fosfomycin		1	388				ERZ24875778.2734|plasmid-1:6381_2															57.2
plasmids.mapping.potential.ARG.deeparg	UGD	undefined	deeparg_db	2	undefined	deeparg	1.0.4	gene_presence_detected					fosfomycin		1	388				ERZ24875774.377|plasmid-1:17298_5															57.2
plasmids.mapping.potential.ARG.deeparg	VANZ	undefined	deeparg_db	2	undefined	deeparg	1.0.4	gene_presence_detected					peptide		30	200				ERZ24875781.2339|plasmid-1:6658_11															50.3
plasmids.tsv.amrfinderplus	aph(3'')-Ib	aminoglycoside O-phosphotransferase APH(3'')-Ib	NCBI Reference Gene Database	2024-07-22.1	WP_001082319.1	amrfinderplus	3.12.8	gene_presence_detected	STREPTOMYCIN	100			AMINOGLYCOSIDE		3777	4577	267			ERZ24875763.2346|plasmid-1:5523										267				#ERROR!	100
plasmids.tsv.amrfinderplus	aph(3'')-Ib	aminoglycoside O-phosphotransferase APH(3'')-Ib	NCBI Reference Gene Database	2024-07-22.1	WP_001082319.1	amrfinderplus	3.12.8	gene_presence_detected	STREPTOMYCIN	100			AMINOGLYCOSIDE		3911	4711	267			ERZ24875765.3449|plasmid-1:5657										267				#ERROR!	100
plasmids.tsv.amrfinderplus	aph(3'')-Ib	aminoglycoside O-phosphotransferase APH(3'')-Ib	NCBI Reference Gene Database	2024-07-22.1	WP_001082319.1	amrfinderplus	3.12.8	gene_presence_detected	STREPTOMYCIN	100			AMINOGLYCOSIDE		4025	4825	267			ERZ24875766.2729|plasmid-1:6084										267				#ERROR!	100
plasmids.tsv.amrfinderplus	aph(3'')-Ib	aminoglycoside O-phosphotransferase APH(3'')-Ib	NCBI Reference Gene Database	2024-07-22.1	WP_001082319.1	amrfinderplus	3.12.8	gene_presence_detected	STREPTOMYCIN	100			AMINOGLYCOSIDE		3824	4624	267			ERZ24875768.3791|plasmid-1:5506										267				#ERROR!	100
plasmids.tsv.amrfinderplus	aph(3'')-Ib	aminoglycoside O-phosphotransferase APH(3'')-Ib	NCBI Reference Gene Database	2024-07-22.1	WP_001082319.1	amrfinderplus	3.12.8	gene_presence_detected	STREPTOMYCIN	100			AMINOGLYCOSIDE		881	1681	267			ERZ24875769.4163|plasmid-1:5380										267				-	100
plasmids.tsv.amrfinderplus	aph(3'')-Ib	aminoglycoside O-phosphotransferase APH(3'')-Ib	NCBI Reference Gene Database	2024-07-22.1	WP_001082319.1	amrfinderplus	3.12.8	gene_presence_detected	STREPTOMYCIN	100			AMINOGLYCOSIDE		3776	4576	267			ERZ24875771.4265|plasmid-1:5522										267				#ERROR!	100
plasmids.tsv.amrfinderplus	aph(3'')-Ib	aminoglycoside O-phosphotransferase APH(3'')-Ib	NCBI Reference Gene Database	2024-07-22.1	WP_001082319.1	amrfinderplus	3.12.8	gene_presence_detected	STREPTOMYCIN	100			AMINOGLYCOSIDE		576	1376	267			ERZ24875774.4113|plasmid-1:5154										267				-	100
plasmids.tsv.amrfinderplus	aph(3'')-Ib	aminoglycoside O-phosphotransferase APH(3'')-Ib	NCBI Reference Gene Database	2024-07-22.1	WP_001082319.1	amrfinderplus	3.12.8	gene_presence_detected	STREPTOMYCIN	100			AMINOGLYCOSIDE		1286	2086	267			ERZ24875783.3715|plasmid-1:5943										267				-	100
plasmids.tsv.amrfinderplus	aph(3'')-Ib	aminoglycoside O-phosphotransferase APH(3'')-Ib	NCBI Reference Gene Database	2024-07-22.1	WP_001082319.1	amrfinderplus	3.12.8	gene_presence_detected	STREPTOMYCIN	100			AMINOGLYCOSIDE		881	1681	267			ERZ24875785.5009|plasmid-1:5380										267				-	100
plasmids.tsv.amrfinderplus	aph(3'')-Ib	aminoglycoside O-phosphotransferase APH(3'')-Ib	NCBI Reference Gene Database	2024-07-22.1	WP_001082319.1	amrfinderplus	3.12.8	gene_presence_detected	STREPTOMYCIN	100			AMINOGLYCOSIDE		3953	4753	267			ERZ24875786.3665|plasmid-1:5753										267				#ERROR!	100
plasmids.tsv.amrfinderplus	aph(3'')-Ib	aminoglycoside O-phosphotransferase APH(3'')-Ib	NCBI Reference Gene Database	2024-07-22.1	WP_001082319.1	amrfinderplus	3.12.8	gene_presence_detected	STREPTOMYCIN	100			AMINOGLYCOSIDE		1427	2227	267			ERZ24875803.2618|plasmid-1:6474										267				-	100
plasmids.tsv.amrfinderplus	aph(3'')-Ib	aminoglycoside O-phosphotransferase APH(3'')-Ib	NCBI Reference Gene Database	2024-07-22.1	WP_001082319.1	amrfinderplus	3.12.8	gene_presence_detected	STREPTOMYCIN	100			AMINOGLYCOSIDE		881	1681	267			ERZ24875805.4076|plasmid-1:5460										267				-	100
plasmids.tsv.amrfinderplus	aph(3'')-Ib	aminoglycoside O-phosphotransferase APH(3'')-Ib	NCBI Reference Gene Database	2024-07-22.1	WP_001082319.1	amrfinderplus	3.12.8	gene_presence_detected	STREPTOMYCIN	100			AMINOGLYCOSIDE		90	890	267			ERZ24875807.1834|plasmid-1:7886										267				#ERROR!	100
plasmids.tsv.amrfinderplus	aph(3'')-Ib	aminoglycoside O-phosphotransferase APH(3'')-Ib	NCBI Reference Gene Database	2024-07-22.1	WP_001082319.1	amrfinderplus	3.12.8	gene_presence_detected	STREPTOMYCIN	100			AMINOGLYCOSIDE		3832	4632	267			ERZ24875808.2874|plasmid-1:5871										267				#ERROR!	100
plasmids.tsv.amrfinderplus	aph(3'')-Ib	aminoglycoside O-phosphotransferase APH(3'')-Ib	NCBI Reference Gene Database	2024-07-22.1	WP_001082319.1	amrfinderplus	3.12.8	gene_presence_detected	STREPTOMYCIN	100			AMINOGLYCOSIDE		3877	4677	267			ERZ24879085.2768|plasmid-1:5993										267				#ERROR!	100
plasmids.tsv.amrfinderplus	aph(3'')-Ib	aminoglycoside O-phosphotransferase APH(3'')-Ib	NCBI Reference Gene Database	2024-07-22.1	WP_001082319.1	amrfinderplus	3.12.8	gene_presence_detected	STREPTOMYCIN	100			AMINOGLYCOSIDE		3802	4602	267			ERZ24879087.2285|plasmid-1:6537										267				#ERROR!	100
plasmids.tsv.amrfinderplus	aph(3'')-Ib	aminoglycoside O-phosphotransferase APH(3'')-Ib	NCBI Reference Gene Database	2024-07-22.1	WP_001082319.1	amrfinderplus	3.12.8	gene_presence_detected	STREPTOMYCIN	100			AMINOGLYCOSIDE		3698	4498	267			ERZ24879090.3919|plasmid-1:5380										267				#ERROR!	100
plasmids.tsv.amrfinderplus	aph(6)-Id	aminoglycoside O-phosphotransferase APH(6)-Id	NCBI Reference Gene Database	2024-07-22.1	WP_000480968.1	amrfinderplus	3.12.8	gene_presence_detected	STREPTOMYCIN	100			AMINOGLYCOSIDE		4580	5413	278			ERZ24875763.2346|plasmid-1:5523										278				#ERROR!	100
plasmids.tsv.amrfinderplus	aph(6)-Id	aminoglycoside O-phosphotransferase APH(6)-Id	NCBI Reference Gene Database	2024-07-22.1	WP_000480968.1	amrfinderplus	3.12.8	gene_presence_detected	STREPTOMYCIN	100			AMINOGLYCOSIDE		4714	5547	278			ERZ24875765.3449|plasmid-1:5657										278				#ERROR!	100
plasmids.tsv.amrfinderplus	aph(6)-Id	aminoglycoside O-phosphotransferase APH(6)-Id	NCBI Reference Gene Database	2024-07-22.1	WP_000480968.1	amrfinderplus	3.12.8	gene_presence_detected	STREPTOMYCIN	100			AMINOGLYCOSIDE		4828	5661	278			ERZ24875766.2729|plasmid-1:6084										278				#ERROR!	100
plasmids.tsv.amrfinderplus	aph(6)-Id	aminoglycoside O-phosphotransferase APH(6)-Id	NCBI Reference Gene Database	2024-07-22.1	WP_000480968.1	amrfinderplus	3.12.8	gene_presence_detected	STREPTOMYCIN	100			AMINOGLYCOSIDE		4627	5460	278			ERZ24875768.3791|plasmid-1:5506										278				#ERROR!	100
plasmids.tsv.amrfinderplus	aph(6)-Id	aminoglycoside O-phosphotransferase APH(6)-Id	NCBI Reference Gene Database	2024-07-22.1	WP_000480968.1	amrfinderplus	3.12.8	gene_presence_detected	STREPTOMYCIN	100			AMINOGLYCOSIDE		45	878	278			ERZ24875769.4163|plasmid-1:5380										278				-	100
plasmids.tsv.amrfinderplus	aph(6)-Id	aminoglycoside O-phosphotransferase APH(6)-Id	NCBI Reference Gene Database	2024-07-22.1	WP_000480968.1	amrfinderplus	3.12.8	gene_presence_detected	STREPTOMYCIN	100			AMINOGLYCOSIDE		4579	5412	278			ERZ24875771.4265|plasmid-1:5522										278				#ERROR!	100
plasmids.tsv.amrfinderplus	aph(6)-Id	aminoglycoside O-phosphotransferase APH(6)-Id	NCBI Reference Gene Database	2024-07-22.1	WP_000480968.1	amrfinderplus	3.12.8	gene_presence_detected	STREPTOMYCIN	68.71			AMINOGLYCOSIDE		1	573	191			ERZ24875774.4113|plasmid-1:5154										278				-	100
plasmids.tsv.amrfinderplus	aph(6)-Id	aminoglycoside O-phosphotransferase APH(6)-Id	NCBI Reference Gene Database	2024-07-22.1	WP_000480968.1	amrfinderplus	3.12.8	gene_presence_detected	STREPTOMYCIN	100			AMINOGLYCOSIDE		450	1283	278			ERZ24875783.3715|plasmid-1:5943										278				-	100
plasmids.tsv.amrfinderplus	aph(6)-Id	aminoglycoside O-phosphotransferase APH(6)-Id	NCBI Reference Gene Database	2024-07-22.1	WP_000480968.1	amrfinderplus	3.12.8	gene_presence_detected	STREPTOMYCIN	100			AMINOGLYCOSIDE		45	878	278			ERZ24875785.5009|plasmid-1:5380										278				-	100
plasmids.tsv.amrfinderplus	aph(6)-Id	aminoglycoside O-phosphotransferase APH(6)-Id	NCBI Reference Gene Database	2024-07-22.1	WP_000480968.1	amrfinderplus	3.12.8	gene_presence_detected	STREPTOMYCIN	100			AMINOGLYCOSIDE		4756	5589	278			ERZ24875786.3665|plasmid-1:5753										278				#ERROR!	100
plasmids.tsv.amrfinderplus	aph(6)-Id	aminoglycoside O-phosphotransferase APH(6)-Id	NCBI Reference Gene Database	2024-07-22.1	WP_000480968.1	amrfinderplus	3.12.8	gene_presence_detected	STREPTOMYCIN	100			AMINOGLYCOSIDE		591	1424	278			ERZ24875803.2618|plasmid-1:6474										278				-	100
plasmids.tsv.amrfinderplus	aph(6)-Id	aminoglycoside O-phosphotransferase APH(6)-Id	NCBI Reference Gene Database	2024-07-22.1	WP_000480968.1	amrfinderplus	3.12.8	gene_presence_detected	STREPTOMYCIN	100			AMINOGLYCOSIDE		45	878	278			ERZ24875805.4076|plasmid-1:5460										278				-	100
plasmids.tsv.amrfinderplus	aph(6)-Id	aminoglycoside O-phosphotransferase APH(6)-Id	NCBI Reference Gene Database	2024-07-22.1	WP_000480968.1	amrfinderplus	3.12.8	gene_presence_detected	STREPTOMYCIN	100			AMINOGLYCOSIDE		893	1726	278			ERZ24875807.1834|plasmid-1:7886										278				#ERROR!	100
plasmids.tsv.amrfinderplus	aph(6)-Id	aminoglycoside O-phosphotransferase APH(6)-Id	NCBI Reference Gene Database	2024-07-22.1	WP_000480968.1	amrfinderplus	3.12.8	gene_presence_detected	STREPTOMYCIN	100			AMINOGLYCOSIDE		4635	5468	278			ERZ24875808.2874|plasmid-1:5871										278				#ERROR!	100
plasmids.tsv.amrfinderplus	aph(6)-Id	aminoglycoside O-phosphotransferase APH(6)-Id	NCBI Reference Gene Database	2024-07-22.1	WP_000480968.1	amrfinderplus	3.12.8	gene_presence_detected	STREPTOMYCIN	100			AMINOGLYCOSIDE		4680	5513	278			ERZ24879085.2768|plasmid-1:5993										278				#ERROR!	100
plasmids.tsv.amrfinderplus	aph(6)-Id	aminoglycoside O-phosphotransferase APH(6)-Id	NCBI Reference Gene Database	2024-07-22.1	WP_000480968.1	amrfinderplus	3.12.8	gene_presence_detected	STREPTOMYCIN	100			AMINOGLYCOSIDE		4605	5438	278			ERZ24879087.2285|plasmid-1:6537										278				#ERROR!	99.28
plasmids.tsv.amrfinderplus	aph(6)-Id	aminoglycoside O-phosphotransferase APH(6)-Id	NCBI Reference Gene Database	2024-07-22.1	WP_000480968.1	amrfinderplus	3.12.8	gene_presence_detected	STREPTOMYCIN	100			AMINOGLYCOSIDE		4501	5334	278			ERZ24879090.3919|plasmid-1:5380										278				#ERROR!	100
plasmids.tsv.amrfinderplus	bla	class A beta-lactamase	NCBI Reference Gene Database	2024-07-22.1	WP_011270171.1	amrfinderplus	3.12.8	gene_presence_detected	BETA-LACTAM	100			BETA-LACTAM		4603	5481	293			ERZ24875763.2181|plasmid-1:5714										293				#ERROR!	100
plasmids.tsv.amrfinderplus	AER-1	AER family class A beta-lactamase	NCBI Reference Gene Database	2024-07-22.1	WP_063857819.1	amrfinderplus	3.12.8	gene_presence_detected	BETA-LACTAM	100			BETA-LACTAM		487	1398	304			ERZ24875807.3121|plasmid-1:6035										304				-	99.34
plasmids.tsv.amrfinderplus	blaCTX-M-3	extended-spectrum class A beta-lactamase CTX-M-3	NCBI Reference Gene Database	2024-07-22.1	WP_011091028.1	amrfinderplus	3.12.8	gene_presence_detected	CEPHALOSPORIN	100			BETA-LACTAM		1026	1898	291			ERZ24875797.3032|plasmid-1:6394										291				-	100
plasmids.tsv.amrfinderplus	blaMCA	MCA family class C beta-lactamase	NCBI Reference Gene Database	2024-07-22.1	WP_057991970.1	amrfinderplus	3.12.8	gene_presence_detected	BETA-LACTAM	100			BETA-LACTAM		3062	4231	390			ERZ24875815.3508|plasmid-1:6179										390				#ERROR!	99.49
plasmids.tsv.amrfinderplus	blaRSD2	RSD2 family class D beta-lactamase	NCBI Reference Gene Database	2024-07-22.1	WP_128268284.1	amrfinderplus	3.12.8	gene_presence_detected	BETA-LACTAM	100			BETA-LACTAM		2118	2873	252			ERZ24875785.1768|plasmid-1:9660										257				-	93.77
plasmids.tsv.amrfinderplus	blaRSD2	RSD2 family class D beta-lactamase	NCBI Reference Gene Database	2024-07-22.1	WP_128268284.1	amrfinderplus	3.12.8	gene_presence_detected	BETA-LACTAM	100			BETA-LACTAM		7221	7976	252			ERZ24875785.1768|plasmid-1:9660										257				-	93.77
plasmids.tsv.amrfinderplus	blaRSD2	RSD2 family class D beta-lactamase	NCBI Reference Gene Database	2024-07-22.1	WP_128268284.1	amrfinderplus	3.12.8	gene_presence_detected	BETA-LACTAM	100			BETA-LACTAM		2050	2805	252			ERZ24875800.4554|plasmid-1:5158										257				#ERROR!	93.77
plasmids.tsv.amrfinderplus	blaRSD2	RSD2 family class D beta-lactamase	NCBI Reference Gene Database	2024-07-22.1	WP_128268284.1	amrfinderplus	3.12.8	gene_presence_detected	BETA-LACTAM	100			BETA-LACTAM		303	1058	252			ERZ24875808.3322|plasmid-1:5453										257				#ERROR!	93.77
plasmids.tsv.amrfinderplus	TEM	TEM family class A beta-lactamase	NCBI Reference Gene Database	2024-07-22.1	WP_000027057.1	amrfinderplus	3.12.8	gene_presence_detected	BETA-LACTAM	100			BETA-LACTAM		3997	4854	286			ERZ24875808.3805|plasmid-1:5082										286				#ERROR!	99.65
plasmids.tsv.amrfinderplus	TEM-19	extended-spectrum class A beta-lactamase TEM-19	NCBI Reference Gene Database	2024-07-22.1	WP_033560332.1	amrfinderplus	3.12.8	gene_presence_detected	CEPHALOSPORIN	100			BETA-LACTAM		3996	4853	286			ERZ24875797.4514|plasmid-1:5058										286				#ERROR!	100
plasmids.tsv.amrfinderplus	catA16	type A-16 chloramphenicol O-acetyltransferase CatQ	NCBI Reference Gene Database	2024-07-22.1	WP_063843220.1	amrfinderplus	3.12.8	gene_presence_detected	CHLORAMPHENICOL	100			PHENICOL		777	1433	219			ERZ24879088.2038|plasmid-1:7095										219				#ERROR!	99.54
plasmids.tsv.amrfinderplus	cfxA	CfxA family broad-spectrum class A beta-lactamase	NCBI Reference Gene Database	2024-07-22.1	WP_004339683.1	amrfinderplus	3.12.8	gene_presence_detected	BETA-LACTAM	100			BETA-LACTAM		7812	8774	321			ERZ24875767.1227|plasmid-1:10954										321				-	99.69
plasmids.tsv.amrfinderplus	cfxA	CfxA family broad-spectrum class A beta-lactamase	NCBI Reference Gene Database	2024-07-22.1	WP_004339683.1	amrfinderplus	3.12.8	gene_presence_detected	BETA-LACTAM	100			BETA-LACTAM		141	1103	321			ERZ24875802.1265|plasmid-1:9586										321				#ERROR!	99.69
plasmids.tsv.amrfinderplus	cfxA	CfxA family broad-spectrum class A beta-lactamase	NCBI Reference Gene Database	2024-07-22.1	WP_004339683.1	amrfinderplus	3.12.8	gene_presence_detected	BETA-LACTAM	100			BETA-LACTAM		62	1024	321			ERZ24879088.1205|plasmid-1:9270										321				#ERROR!	99.69
plasmids.tsv.amrfinderplus	cfxA	CfxA family broad-spectrum class A beta-lactamase	NCBI Reference Gene Database	2024-07-22.1	WP_004339683.1	amrfinderplus	3.12.8	gene_presence_detected	BETA-LACTAM	100			BETA-LACTAM		8482	9444	321			ERZ24879090.801|plasmid-1:11624										321				-	99.69
plasmids.tsv.amrfinderplus	erm35	23S rRNA (adenine(2058)-N(6))-methyltransferase Erm(35)	NCBI Reference Gene Database	2024-07-22.1	WP_006745469.1	amrfinderplus	3.12.8	gene_presence_detected	CLINDAMYCIN/ERYTHROMYCIN	100			LINCOSAMIDE/MACROLIDE		1086	1883	266			ERZ24875808.1188|plasmid-1:9238										266				-	98.87
plasmids.tsv.amrfinderplus	erm35	23S rRNA (adenine(2058)-N(6))-methyltransferase Erm(35)	NCBI Reference Gene Database	2024-07-22.1	WP_006745469.1	amrfinderplus	3.12.8	gene_presence_detected	CLINDAMYCIN/ERYTHROMYCIN	100			LINCOSAMIDE/MACROLIDE		6028	6825	266			ERZ24875808.1188|plasmid-1:9238										266				-	98.87
plasmids.tsv.amrfinderplus	ermb	23S rRNA (adenine(2058)-N(6))-methyltransferase ermb	NCBI Reference Gene Database	2024-07-22.1	WP_001038790.1	amrfinderplus	3.12.8	gene_presence_detected	CLINDAMYCIN/ERYTHROMYCIN/STREPTOGRAMIN B	100			LINCOSAMIDE/MACROLIDE/STREPTOGRAMIN		242	976	245			ERZ24875759.1987|plasmid-1:6210										245				#ERROR!	100
plasmids.tsv.amrfinderplus	ermb	23S rRNA (adenine(2058)-N(6))-methyltransferase ermb	NCBI Reference Gene Database	2024-07-22.1	WP_001038790.1	amrfinderplus	3.12.8	gene_presence_detected	CLINDAMYCIN/ERYTHROMYCIN/STREPTOGRAMIN B	100			LINCOSAMIDE/MACROLIDE/STREPTOGRAMIN		5133	5867	245			ERZ24875766.2422|plasmid-1:6492										245				-	100
plasmids.tsv.amrfinderplus	ermb	23S rRNA (adenine(2058)-N(6))-methyltransferase ermb	NCBI Reference Gene Database	2024-07-22.1	WP_001038790.1	amrfinderplus	3.12.8	gene_presence_detected	CLINDAMYCIN/ERYTHROMYCIN/STREPTOGRAMIN B	100			LINCOSAMIDE/MACROLIDE/STREPTOGRAMIN		135	869	245			ERZ24875768.3273|plasmid-1:5963										245				#ERROR!	100
plasmids.tsv.amrfinderplus	ermb	23S rRNA (adenine(2058)-N(6))-methyltransferase ermb	NCBI Reference Gene Database	2024-07-22.1	WP_001038790.1	amrfinderplus	3.12.8	gene_presence_detected	CLINDAMYCIN/ERYTHROMYCIN/STREPTOGRAMIN B	100			LINCOSAMIDE/MACROLIDE/STREPTOGRAMIN		701	1435	245			ERZ24875777.2213|plasmid-1:6670										245				#ERROR!	100
plasmids.tsv.amrfinderplus	ermb	23S rRNA (adenine(2058)-N(6))-methyltransferase ermb	NCBI Reference Gene Database	2024-07-22.1	WP_001038790.1	amrfinderplus	3.12.8	gene_presence_detected	CLINDAMYCIN/ERYTHROMYCIN/STREPTOGRAMIN B	100			LINCOSAMIDE/MACROLIDE/STREPTOGRAMIN		978	1712	245			ERZ24875791.1108|plasmid-1:5690										245				#ERROR!	100
plasmids.tsv.amrfinderplus	ermb	23S rRNA (adenine(2058)-N(6))-methyltransferase ermb	NCBI Reference Gene Database	2024-07-22.1	WP_001038790.1	amrfinderplus	3.12.8	gene_presence_detected	CLINDAMYCIN/ERYTHROMYCIN/STREPTOGRAMIN B	100			LINCOSAMIDE/MACROLIDE/STREPTOGRAMIN		624	1358	245			ERZ24875794.1784|plasmid-1:6452										245				#ERROR!	100
plasmids.tsv.amrfinderplus	ermb	23S rRNA (adenine(2058)-N(6))-methyltransferase ermb	NCBI Reference Gene Database	2024-07-22.1	WP_001038790.1	amrfinderplus	3.12.8	gene_presence_detected	CLINDAMYCIN/ERYTHROMYCIN/STREPTOGRAMIN B	100			LINCOSAMIDE/MACROLIDE/STREPTOGRAMIN		624	1358	245			ERZ24875805.4337|plasmid-1:5269										245				#ERROR!	100
plasmids.tsv.amrfinderplus	ermb	23S rRNA (adenine(2058)-N(6))-methyltransferase ermb	NCBI Reference Gene Database	2024-07-22.1	WP_001038790.1	amrfinderplus	3.12.8	gene_presence_detected	CLINDAMYCIN/ERYTHROMYCIN/STREPTOGRAMIN B	100			LINCOSAMIDE/MACROLIDE/STREPTOGRAMIN		3961	4695	245			ERZ24875813.5900|plasmid-1:5060										245				-	100
plasmids.tsv.amrfinderplus	ermb	23S rRNA (adenine(2058)-N(6))-methyltransferase ermb	NCBI Reference Gene Database	2024-07-22.1	WP_001038790.1	amrfinderplus	3.12.8	gene_presence_detected	CLINDAMYCIN/ERYTHROMYCIN/STREPTOGRAMIN B	100			LINCOSAMIDE/MACROLIDE/STREPTOGRAMIN		5145	5879	245			ERZ24875815.3469|plasmid-1:6219										245				-	100
plasmids.tsv.amrfinderplus	ermb	23S rRNA (adenine(2058)-N(6))-methyltransferase ermb	NCBI Reference Gene Database	2024-07-22.1	WP_001038790.1	amrfinderplus	3.12.8	gene_presence_detected	CLINDAMYCIN/ERYTHROMYCIN/STREPTOGRAMIN B	100			LINCOSAMIDE/MACROLIDE/STREPTOGRAMIN		5229	5963	245			ERZ24879085.2232|plasmid-1:6642										245				-	100
plasmids.tsv.amrfinderplus	ermb	23S rRNA (adenine(2058)-N(6))-methyltransferase ermb	NCBI Reference Gene Database	2024-07-22.1	WP_001038790.1	amrfinderplus	3.12.8	gene_presence_detected	CLINDAMYCIN/ERYTHROMYCIN/STREPTOGRAMIN B	100			LINCOSAMIDE/MACROLIDE/STREPTOGRAMIN		624	1358	245			ERZ24879090.2828|plasmid-1:6452										245				#ERROR!	100
plasmids.tsv.amrfinderplus	fosA	FosA family fosfomycin resistance glutathione transferase	NCBI Reference Gene Database	2024-07-22.1	WP_004857515.1	amrfinderplus	3.12.8	gene_presence_detected	FOSFOMYCIN	100			FOSFOMYCIN		4627	5043	139			ERZ24875783.1719|plasmid-1:9757										139				-	100
plasmids.tsv.amrfinderplus	fosA	FosA family fosfomycin resistance glutathione transferase	NCBI Reference Gene Database	2024-07-22.1	WP_004857515.1	amrfinderplus	3.12.8	gene_presence_detected	FOSFOMYCIN	100			FOSFOMYCIN		7296	7712	139			ERZ24875786.1662|plasmid-1:9306										139				-	100
plasmids.tsv.amrfinderplus	iri	rifampin monooxygenase Iri	NCBI Reference Gene Database	2024-07-22.1	WP_063851318.1	amrfinderplus	3.12.8	gene_presence_detected	RIFAMPIN	100			RIFAMYCIN		2085	3518	478			ERZ24875808.3022|plasmid-1:5730										479				#ERROR!	92.9
plasmids.tsv.amrfinderplus	lnu(AN2)	lincosamide nucleotidyltransferase Lnu(AN2)	NCBI Reference Gene Database	2024-07-22.1	WP_004308783.1	amrfinderplus	3.12.8	gene_presence_detected	LINCOSAMIDE	100			LINCOSAMIDE		1608	2117	170			ERZ24875759.1421|plasmid-1:7313										170				#ERROR!	100
plasmids.tsv.amrfinderplus	lnu(AN2)	lincosamide nucleotidyltransferase Lnu(AN2)	NCBI Reference Gene Database	2024-07-22.1	WP_004308783.1	amrfinderplus	3.12.8	gene_presence_detected	LINCOSAMIDE	100			LINCOSAMIDE		1619	2128	170			ERZ24875766.2175|plasmid-1:6867										170				-	100
plasmids.tsv.amrfinderplus	lnu(AN2)	lincosamide nucleotidyltransferase Lnu(AN2)	NCBI Reference Gene Database	2024-07-22.1	WP_004308783.1	amrfinderplus	3.12.8	gene_presence_detected	LINCOSAMIDE	100			LINCOSAMIDE		1565	2074	170			ERZ24875771.4565|plasmid-1:5329										170				#ERROR!	100
plasmids.tsv.amrfinderplus	lnu(AN2)	lincosamide nucleotidyltransferase Lnu(AN2)	NCBI Reference Gene Database	2024-07-22.1	WP_004308783.1	amrfinderplus	3.12.8	gene_presence_detected	LINCOSAMIDE	100			LINCOSAMIDE		3045	3554	170			ERZ24875781.3626|plasmid-1:5147										170				-	100
plasmids.tsv.amrfinderplus	lnu(AN2)	lincosamide nucleotidyltransferase Lnu(AN2)	NCBI Reference Gene Database	2024-07-22.1	WP_004308783.1	amrfinderplus	3.12.8	gene_presence_detected	LINCOSAMIDE	100			LINCOSAMIDE		2270	2779	170			ERZ24875798.2477|plasmid-1:6204										170				-	99.41
plasmids.tsv.amrfinderplus	lnub	lincosamide nucleotidyltransferase Lnu(B)	NCBI Reference Gene Database	2024-07-22.1	WP_002294514.1	amrfinderplus	3.12.8	gene_presence_detected	LINCOSAMIDE	100			LINCOSAMIDE		2876	3676	267			ERZ24875768.3916|plasmid-1:5410										267				-	100
plasmids.tsv.amrfinderplus	lnuf	lincosamide nucleotidyltransferase Lnu(F)	NCBI Reference Gene Database	2024-07-22.1	WP_070342364.1	amrfinderplus	3.12.8	gene_presence_detected	LINCOSAMIDE	97.15			LINCOSAMIDE		4514	5332	273			ERZ24875768.3129|plasmid-1:6124										281				-	99.63
plasmids.tsv.amrfinderplus	lnug	lincosamide nucleotidyltransferase Lnu(G)	NCBI Reference Gene Database	2024-07-22.1	WP_002333496.1	amrfinderplus	3.12.8	gene_presence_detected	LINCOSAMIDE	100			LINCOSAMIDE		180	980	267			ERZ24875763.1722|plasmid-1:6579										267				-	97.75
plasmids.tsv.amrfinderplus	lnug	lincosamide nucleotidyltransferase Lnu(G)	NCBI Reference Gene Database	2024-07-22.1	WP_002333496.1	amrfinderplus	3.12.8	gene_presence_detected	LINCOSAMIDE	100			LINCOSAMIDE		1578	2378	267			ERZ24875780.4369|plasmid-1:5312										267				-	97.75
plasmids.tsv.amrfinderplus	lnug	lincosamide nucleotidyltransferase Lnu(G)	NCBI Reference Gene Database	2024-07-22.1	WP_002333496.1	amrfinderplus	3.12.8	gene_presence_detected	LINCOSAMIDE	100			LINCOSAMIDE		3070	3870	267			ERZ24875808.2187|plasmid-1:6804										267				-	97.75
plasmids.tsv.amrfinderplus	lnug	lincosamide nucleotidyltransferase Lnu(G)	NCBI Reference Gene Database	2024-07-22.1	WP_002333496.1	amrfinderplus	3.12.8	gene_presence_detected	LINCOSAMIDE	100			LINCOSAMIDE		5607	6407	267			ERZ24879088.1181|plasmid-1:9341										267				-	97.75
plasmids.tsv.amrfinderplus	lsae	ABC-F type ribosomal protection protein Lsa(E)	NCBI Reference Gene Database	2024-07-22.1	WP_002294513.1	amrfinderplus	3.12.8	gene_presence_detected	LINCOSAMIDE/STREPTOGRAMIN	100			LINCOSAMIDE/STREPTOGRAMIN		3733	5214	494			ERZ24875768.3916|plasmid-1:5410										494				-	100
plasmids.tsv.amrfinderplus	mcr-10.1	phosphoethanolamine--lipid A transferase MCR-10.1	NCBI Reference Gene Database	2024-07-22.1	WP_023332837.1	amrfinderplus	3.12.8	gene_presence_detected	COLISTIN	100			COLISTIN		7403	9019	539			ERZ24875765.1375|plasmid-1:9550										539				#ERROR!	100
plasmids.tsv.amrfinderplus	mcr-10.1	phosphoethanolamine--lipid A transferase MCR-10.1	NCBI Reference Gene Database	2024-07-22.1	WP_023332837.1	amrfinderplus	3.12.8	gene_presence_detected	COLISTIN	100			COLISTIN		28470	30086	539			ERZ24875783.228|plasmid-1:30617										539				#ERROR!	100
plasmids.tsv.amrfinderplus	MEFA	macrolide efflux MFS transporter Mef(A)	NCBI Reference Gene Database	2024-07-22.1	WP_063853638.1	amrfinderplus	3.12.8	gene_presence_detected	AZITHROMYCIN/ERYTHROMYCIN	88.24			MACROLIDE		2	1081	360			ERZ24875785.3756|plasmid-1:6355										408				-	99.72
plasmids.tsv.amrfinderplus	MEFA	macrolide efflux MFS transporter Mef(A)	NCBI Reference Gene Database	2024-07-22.1	WP_063853638.1	amrfinderplus	3.12.8	gene_presence_detected	AZITHROMYCIN/ERYTHROMYCIN	59.07			MACROLIDE		1	723	241			ERZ24875795.2368|plasmid-1:8000										408				-	100
plasmids.tsv.amrfinderplus	MEFA	macrolide efflux MFS transporter Mef(A)	NCBI Reference Gene Database	2024-07-22.1	WP_063853638.1	amrfinderplus	3.12.8	gene_presence_detected	AZITHROMYCIN/ERYTHROMYCIN	100			MACROLIDE		8291	9514	408			ERZ24875797.400|plasmid-1:19336										408				-	100
plasmids.tsv.amrfinderplus	MEFA	macrolide efflux MFS transporter Mef(A)	NCBI Reference Gene Database	2024-07-22.1	WP_063853638.1	amrfinderplus	3.12.8	gene_presence_detected	AZITHROMYCIN/ERYTHROMYCIN	100			MACROLIDE		6919	8142	408			ERZ24875798.679|plasmid-1:12800										408				#ERROR!	100
plasmids.tsv.amrfinderplus	mefen2	macrolide efflux MFS transporter Mef(En2)	NCBI Reference Gene Database	2024-07-22.1	WP_063853729.1	amrfinderplus	3.12.8	gene_presence_detected	MACROLIDE	100			MACROLIDE		378	1580	401			ERZ24875759.1421|plasmid-1:7313										401				#ERROR!	99.5
plasmids.tsv.amrfinderplus	mefen2	macrolide efflux MFS transporter Mef(En2)	NCBI Reference Gene Database	2024-07-22.1	WP_063853729.1	amrfinderplus	3.12.8	gene_presence_detected	MACROLIDE	100			MACROLIDE		2156	3358	401			ERZ24875766.2175|plasmid-1:6867										401				-	99.5
plasmids.tsv.amrfinderplus	mefen2	macrolide efflux MFS transporter Mef(En2)	NCBI Reference Gene Database	2024-07-22.1	WP_063853729.1	amrfinderplus	3.12.8	gene_presence_detected	MACROLIDE	100			MACROLIDE		335	1537	401			ERZ24875771.4565|plasmid-1:5329										401				#ERROR!	99.5
plasmids.tsv.amrfinderplus	mefen2	macrolide efflux MFS transporter Mef(En2)	NCBI Reference Gene Database	2024-07-22.1	WP_063853729.1	amrfinderplus	3.12.8	gene_presence_detected	MACROLIDE	100			MACROLIDE		3582	4784	401			ERZ24875781.3626|plasmid-1:5147										401				-	99.5
plasmids.tsv.amrfinderplus	mefen2	macrolide efflux MFS transporter Mef(En2)	NCBI Reference Gene Database	2024-07-22.1	WP_063853729.1	amrfinderplus	3.12.8	gene_presence_detected	MACROLIDE	100			MACROLIDE		2807	4009	401			ERZ24875798.2477|plasmid-1:6204										401				-	99.5
plasmids.tsv.amrfinderplus	mphe	Mph(E) family macrolide 2'-phosphotransferase	NCBI Reference Gene Database	2024-07-22.1	WP_000155092.1	amrfinderplus	3.12.8	gene_presence_detected	ERYTHROMYCIN	100			MACROLIDE		3835	4716	294			ERZ24875759.1194|plasmid-1:7927										294				-	100
plasmids.tsv.amrfinderplus	msr(D)	ABC-F type ribosomal protection protein Msr(D)	NCBI Reference Gene Database	2024-07-22.1	WP_000420313.1	amrfinderplus	3.12.8	gene_presence_detected	AZITHROMYCIN/ERYTHROMYCIN/STREPTOGRAMIN B	100			MACROLIDE/STREPTOGRAMIN		6713	8173	487			ERZ24875795.2230|plasmid-1:8264										487				-	96.92
plasmids.tsv.amrfinderplus	msr(D)	ABC-F type ribosomal protection protein Msr(D)	NCBI Reference Gene Database	2024-07-22.1	WP_000420313.1	amrfinderplus	3.12.8	gene_presence_detected	AZITHROMYCIN/ERYTHROMYCIN/STREPTOGRAMIN B	100			MACROLIDE/STREPTOGRAMIN		6714	8174	487			ERZ24875797.400|plasmid-1:19336										487				-	96.92
plasmids.tsv.amrfinderplus	msr(D)	ABC-F type ribosomal protection protein Msr(D)	NCBI Reference Gene Database	2024-07-22.1	WP_000420313.1	amrfinderplus	3.12.8	gene_presence_detected	AZITHROMYCIN/ERYTHROMYCIN/STREPTOGRAMIN B	100			MACROLIDE/STREPTOGRAMIN		8259	9719	487			ERZ24875798.679|plasmid-1:12800										487				#ERROR!	96.92
plasmids.tsv.amrfinderplus	msre	ABC-F type ribosomal protection protein Msr(E)	NCBI Reference Gene Database	2024-07-22.1	WP_000052512.1	amrfinderplus	3.12.8	gene_presence_detected	AZITHROMYCIN/ERYTHROMYCIN/STREPTOGRAMIN	100			MACROLIDE/STREPTOGRAMIN		4775	6247	491			ERZ24875759.1194|plasmid-1:7927										491				-	100
plasmids.tsv.amrfinderplus	qnrS2	quinolone resistance pentapeptide repeat protein QnrS2	NCBI Reference Gene Database	2024-07-22.1	WP_012537714.1	amrfinderplus	3.12.8	gene_presence_detected	QUINOLONE	100			QUINOLONE		1251	1904	218			ERZ24875775.2024|plasmid-1:7616										218				#ERROR!	100
plasmids.tsv.amrfinderplus	spw	ANT(9) family aminoglycoside nucleotidyltransferase Spw	NCBI Reference Gene Database	2024-07-22.1	WP_002294509.1	amrfinderplus	3.12.8	gene_presence_detected	AMINOGLYCOSIDE	100			AMINOGLYCOSIDE		965	1771	269			ERZ24875783.4484|plasmid-1:5318										269				#ERROR!	100
plasmids.tsv.amrfinderplus	tet(39)	tetracycline efflux MFS transporter Tet(39)	NCBI Reference Gene Database	2024-07-22.1	WP_004856455.1	amrfinderplus	3.12.8	gene_presence_detected	TETRACYCLINE	100			TETRACYCLINE		1618	2802	395			ERZ24875759.1194|plasmid-1:7927										395				#ERROR!	100
plasmids.tsv.amrfinderplus	tet(39)	tetracycline efflux MFS transporter Tet(39)	NCBI Reference Gene Database	2024-07-22.1	WP_004856455.1	amrfinderplus	3.12.8	gene_presence_detected	TETRACYCLINE	100			TETRACYCLINE		2111	3295	395			ERZ24875775.3741|plasmid-1:5352										395				#ERROR!	100
plasmids.tsv.amrfinderplus	tetb	tetracycline efflux MFS transporter Tet(B)	NCBI Reference Gene Database	2024-07-22.1	WP_001089068.1	amrfinderplus	3.12.8	gene_presence_detected	TETRACYCLINE	100			TETRACYCLINE		1345	2547	401			ERZ24875811.6051|plasmid-1:5340										401				-	100
plasmids.tsv.amrfinderplus	tetc	tetracycline efflux MFS transporter Tet(C)	NCBI Reference Gene Database	2024-07-22.1	WP_000841446.1	amrfinderplus	3.12.8	gene_presence_detected	TETRACYCLINE	100			TETRACYCLINE		269	1456	396			ERZ24875775.2313|plasmid-1:7068										396				-	100
plasmids.tsv.amrfinderplus	tetc	tetracycline efflux MFS transporter Tet(C)	NCBI Reference Gene Database	2024-07-22.1	WP_000841446.1	amrfinderplus	3.12.8	gene_presence_detected	TETRACYCLINE	100			TETRACYCLINE		2763	3950	396			ERZ24875777.1798|plasmid-1:7426										396				#ERROR!	100
plasmids.tsv.amrfinderplus	tetc	tetracycline efflux MFS transporter Tet(C)	NCBI Reference Gene Database	2024-07-22.1	WP_000841446.1	amrfinderplus	3.12.8	gene_presence_detected	TETRACYCLINE	100			TETRACYCLINE		1578	2765	396			ERZ24875792.1717|plasmid-1:5149										396				-	100
plasmids.tsv.amrfinderplus	tetc	tetracycline efflux MFS transporter Tet(C)	NCBI Reference Gene Database	2024-07-22.1	WP_000841446.1	amrfinderplus	3.12.8	gene_presence_detected	TETRACYCLINE	100			TETRACYCLINE		498	1685	396			ERZ24875794.2109|plasmid-1:5999										396				-	100
plasmids.tsv.amrfinderplus	tetc	tetracycline efflux MFS transporter Tet(C)	NCBI Reference Gene Database	2024-07-22.1	WP_000841446.1	amrfinderplus	3.12.8	gene_presence_detected	TETRACYCLINE	100			TETRACYCLINE		1137	2324	396			ERZ24875815.4803|plasmid-1:5073										396				-	100
plasmids.tsv.amrfinderplus	tetc	tetracycline efflux MFS transporter Tet(C)	NCBI Reference Gene Database	2024-07-22.1	WP_000841446.1	amrfinderplus	3.12.8	gene_presence_detected	TETRACYCLINE	100			TETRACYCLINE		498	1685	396			ERZ24879085.2221|plasmid-1:6656										396				-	99.75
plasmids.tsv.amrfinderplus	tetc	tetracycline efflux MFS transporter Tet(C)	NCBI Reference Gene Database	2024-07-22.1	WP_000841446.1	amrfinderplus	3.12.8	gene_presence_detected	TETRACYCLINE	100			TETRACYCLINE		3316	4503	396			ERZ24879086.3766|plasmid-1:5002										396				#ERROR!	100
plasmids.tsv.amrfinderplus	tete	tetracycline efflux MFS transporter Tet(E)	NCBI Reference Gene Database	2024-07-22.1	WP_011899270.1	amrfinderplus	3.12.8	gene_presence_detected	TETRACYCLINE	100			TETRACYCLINE		1868	3082	405			ERZ24875766.2364|plasmid-1:6613										405				#ERROR!	98.77
plasmids.tsv.amrfinderplus	tete	tetracycline efflux MFS transporter Tet(E)	NCBI Reference Gene Database	2024-07-22.1	WP_011899270.1	amrfinderplus	3.12.8	gene_presence_detected	TETRACYCLINE	100			TETRACYCLINE		194	1408	405			ERZ24875780.2673|plasmid-1:7116										405				-	99.51
plasmids.tsv.amrfinderplus	tete	tetracycline efflux MFS transporter Tet(E)	NCBI Reference Gene Database	2024-07-22.1	WP_011899270.1	amrfinderplus	3.12.8	gene_presence_detected	TETRACYCLINE	100			TETRACYCLINE		4539	5753	405			ERZ24875800.1880|plasmid-1:7925										405				-	99.01
plasmids.tsv.amrfinderplus	tete	tetracycline efflux MFS transporter Tet(E)	NCBI Reference Gene Database	2024-07-22.1	WP_011899270.1	amrfinderplus	3.12.8	gene_presence_detected	TETRACYCLINE	100			TETRACYCLINE		2548	3762	405			ERZ24875805.2327|plasmid-1:7329										405				#ERROR!	98.77
plasmids.tsv.amrfinderplus	tete	tetracycline efflux MFS transporter Tet(E)	NCBI Reference Gene Database	2024-07-22.1	WP_011899270.1	amrfinderplus	3.12.8	gene_presence_detected	TETRACYCLINE	100			TETRACYCLINE		3566	4780	405			ERZ24875807.3228|plasmid-1:5930										405				-	98.77
plasmids.tsv.amrfinderplus	tete	tetracycline efflux MFS transporter Tet(E)	NCBI Reference Gene Database	2024-07-22.1	WP_011899270.1	amrfinderplus	3.12.8	gene_presence_detected	TETRACYCLINE	100			TETRACYCLINE		292	1506	405			ERZ24879088.2880|plasmid-1:5966										405				-	99.01
plasmids.tsv.amrfinderplus	tete	tetracycline efflux MFS transporter Tet(E)	NCBI Reference Gene Database	2024-07-22.1	WP_011899270.1	amrfinderplus	3.12.8	gene_presence_detected	TETRACYCLINE	100			TETRACYCLINE		7624	8838	405			ERZ24879090.1387|plasmid-1:9265										405				#ERROR!	98.77
plasmids.tsv.amrfinderplus	tetm	tetracycline resistance ribosomal protection protein Tet(M)	NCBI Reference Gene Database	2024-07-22.1	WP_002414694.1	amrfinderplus	3.12.8	gene_presence_detected	TETRACYCLINE	100			TETRACYCLINE		4054	5970	639			ERZ24875759.1733|plasmid-1:6644										639				-	99.69
plasmids.tsv.amrfinderplus	tetm	tetracycline resistance ribosomal protection protein Tet(M)	NCBI Reference Gene Database	2024-07-22.1	WP_002414694.1	amrfinderplus	3.12.8	gene_presence_detected	TETRACYCLINE	100			TETRACYCLINE		12162	14078	639			ERZ24875763.387|plasmid-1:14791										639				#ERROR!	99.69
plasmids.tsv.amrfinderplus	tetm	tetracycline resistance ribosomal protection protein Tet(M)	NCBI Reference Gene Database	2024-07-22.1	WP_002414694.1	amrfinderplus	3.12.8	gene_presence_detected	TETRACYCLINE	100			TETRACYCLINE		4265	6181	639			ERZ24875766.2183|plasmid-1:6855										639				-	99.69
plasmids.tsv.amrfinderplus	tetm	tetracycline resistance ribosomal protection protein Tet(M)	NCBI Reference Gene Database	2024-07-22.1	WP_002414694.1	amrfinderplus	3.12.8	gene_presence_detected	TETRACYCLINE	100			TETRACYCLINE		4205	6121	639			ERZ24875767.2228|plasmid-1:7921										639				-	99.69
plasmids.tsv.amrfinderplus	tetm	tetracycline resistance ribosomal protection protein Tet(M)	NCBI Reference Gene Database	2024-07-22.1	WP_002414694.1	amrfinderplus	3.12.8	gene_presence_detected	TETRACYCLINE	100			TETRACYCLINE		4365	6281	639			ERZ24875768.2959|plasmid-1:6303										639				-	99.69
plasmids.tsv.amrfinderplus	tetm	tetracycline resistance ribosomal protection protein Tet(M)	NCBI Reference Gene Database	2024-07-22.1	WP_002414694.1	amrfinderplus	3.12.8	gene_presence_detected	TETRACYCLINE	100			TETRACYCLINE		12504	14420	639			ERZ24875769.303|plasmid-1:18758										639				#ERROR!	99.69
plasmids.tsv.amrfinderplus	tetm	tetracycline resistance ribosomal protection protein Tet(M)	NCBI Reference Gene Database	2024-07-22.1	WP_000691741.1	amrfinderplus	3.12.8	gene_presence_detected	TETRACYCLINE	51.02			TETRACYCLINE		2	979	326			ERZ24875772.2444|plasmid-1:7318										639				#ERROR!	100
plasmids.tsv.amrfinderplus	tetm	tetracycline resistance ribosomal protection protein Tet(M)	NCBI Reference Gene Database	2024-07-22.1	WP_002414694.1	amrfinderplus	3.12.8	gene_presence_detected	TETRACYCLINE	79.34			TETRACYCLINE		5098	6618	507			ERZ24875775.2556|plasmid-1:6621										639				-	99.8
plasmids.tsv.amrfinderplus	tetm	tetracycline resistance ribosomal protection protein Tet(M)	NCBI Reference Gene Database	2024-07-22.1	WP_002414694.1	amrfinderplus	3.12.8	gene_presence_detected	TETRACYCLINE	100			TETRACYCLINE		1799	3715	639			ERZ24875778.1708|plasmid-1:8193										639				#ERROR!	99.69
plasmids.tsv.amrfinderplus	tetm	tetracycline resistance ribosomal protection protein Tet(M)	NCBI Reference Gene Database	2024-07-22.1	WP_002414694.1	amrfinderplus	3.12.8	gene_presence_detected	TETRACYCLINE	100			TETRACYCLINE		4054	5970	639			ERZ24875780.2177|plasmid-1:8023										639				-	99.69
plasmids.tsv.amrfinderplus	tetm	tetracycline resistance ribosomal protection protein Tet(M)	NCBI Reference Gene Database	2024-07-22.1	WP_002414694.1	amrfinderplus	3.12.8	gene_presence_detected	TETRACYCLINE	100			TETRACYCLINE		3995	5911	639			ERZ24875781.794|plasmid-1:11681										639				-	99.69
plasmids.tsv.amrfinderplus	tetm	tetracycline resistance ribosomal protection protein Tet(M)	NCBI Reference Gene Database	2024-07-22.1	WP_002414694.1	amrfinderplus	3.12.8	gene_presence_detected	TETRACYCLINE	100			TETRACYCLINE		3995	5911	639			ERZ24875785.583|plasmid-1:18095										639				-	99.69
plasmids.tsv.amrfinderplus	tetm	tetracycline resistance ribosomal protection protein Tet(M)	NCBI Reference Gene Database	2024-07-22.1	WP_002414694.1	amrfinderplus	3.12.8	gene_presence_detected	TETRACYCLINE	100			TETRACYCLINE		4589	6505	639			ERZ24875788.198|plasmid-1:18725										639				-	99.69
plasmids.tsv.amrfinderplus	tetm	tetracycline resistance ribosomal protection protein Tet(M)	NCBI Reference Gene Database	2024-07-22.1	WP_002414694.1	amrfinderplus	3.12.8	gene_presence_detected	TETRACYCLINE	100			TETRACYCLINE		6085	8001	639			ERZ24875789.493|plasmid-1:20175										639				-	99.69
plasmids.tsv.amrfinderplus	tetm	tetracycline resistance ribosomal protection protein Tet(M)	NCBI Reference Gene Database	2024-07-22.1	WP_002414694.1	amrfinderplus	3.12.8	gene_presence_detected	TETRACYCLINE	100			TETRACYCLINE		3944	5860	639			ERZ24875794.1741|plasmid-1:6534										639				-	99.69
plasmids.tsv.amrfinderplus	tetm	tetracycline resistance ribosomal protection protein Tet(M)	NCBI Reference Gene Database	2024-07-22.1	WP_002414694.1	amrfinderplus	3.12.8	gene_presence_detected	TETRACYCLINE	74.49			TETRACYCLINE		11301	12728	476			ERZ24875797.887|plasmid-1:12730										639				#ERROR!	99.58
plasmids.tsv.amrfinderplus	tetm	tetracycline resistance ribosomal protection protein Tet(M)	NCBI Reference Gene Database	2024-07-22.1	WP_002414694.1	amrfinderplus	3.12.8	gene_presence_detected	TETRACYCLINE	100			TETRACYCLINE		13221	15137	639			ERZ24875802.472|plasmid-1:15597										639				#ERROR!	99.69
plasmids.tsv.amrfinderplus	tetm	tetracycline resistance ribosomal protection protein Tet(M)	NCBI Reference Gene Database	2024-07-22.1	WP_002414694.1	amrfinderplus	3.12.8	gene_presence_detected	TETRACYCLINE	100			TETRACYCLINE		6030	7946	639			ERZ24875803.1131|plasmid-1:9746										639				-	99.69
plasmids.tsv.amrfinderplus	tetm	tetracycline resistance ribosomal protection protein Tet(M)	NCBI Reference Gene Database	2024-07-22.1	WP_002414694.1	amrfinderplus	3.12.8	gene_presence_detected	TETRACYCLINE	100			TETRACYCLINE		4292	6208	639			ERZ24875805.3195|plasmid-1:6230										639				-	99.69
plasmids.tsv.amrfinderplus	tetm	tetracycline resistance ribosomal protection protein Tet(M)	NCBI Reference Gene Database	2024-07-22.1	WP_002414694.1	amrfinderplus	3.12.8	gene_presence_detected	TETRACYCLINE	100			TETRACYCLINE		21	1937	639			ERZ24875807.2987|plasmid-1:6166										639				#ERROR!	99.69
plasmids.tsv.amrfinderplus	tetm	tetracycline resistance ribosomal protection protein Tet(M)	NCBI Reference Gene Database	2024-07-22.1	WP_002414694.1	amrfinderplus	3.12.8	gene_presence_detected	TETRACYCLINE	79.34			TETRACYCLINE		4269	5789	507			ERZ24875808.2955|plasmid-1:5792										639				-	99.8
plasmids.tsv.amrfinderplus	tetm	tetracycline resistance ribosomal protection protein Tet(M)	NCBI Reference Gene Database	2024-07-22.1	WP_000691741.1	amrfinderplus	3.12.8	gene_presence_detected	TETRACYCLINE	63.38			TETRACYCLINE		2	1216	405			ERZ24875812.3586|plasmid-1:5272										639				#ERROR!	100
plasmids.tsv.amrfinderplus	tetm	tetracycline resistance ribosomal protection protein Tet(M)	NCBI Reference Gene Database	2024-07-22.1	WP_063856397.1	amrfinderplus	3.12.8	gene_presence_detected	TETRACYCLINE	75.27			TETRACYCLINE		4121	5563	481			ERZ24879085.3205|plasmid-1:5566										639				#ERROR!	98.13
plasmids.tsv.amrfinderplus	tetm	tetracycline resistance ribosomal protection protein Tet(M)	NCBI Reference Gene Database	2024-07-22.1	WP_002414694.1	amrfinderplus	3.12.8	gene_presence_detected	TETRACYCLINE	100			TETRACYCLINE		4646	6562	639			ERZ24879088.2161|plasmid-1:6878										639				#ERROR!	99.69
plasmids.tsv.amrfinderplus	tetm	tetracycline resistance ribosomal protection protein Tet(M)	NCBI Reference Gene Database	2024-07-22.1	WP_002414694.1	amrfinderplus	3.12.8	gene_presence_detected	TETRACYCLINE	100			TETRACYCLINE		4053	5969	639			ERZ24879089.2295|plasmid-1:6643										639				-	99.69
plasmids.tsv.amrfinderplus	tetm	tetracycline resistance ribosomal protection protein Tet(M)	NCBI Reference Gene Database	2024-07-22.1	WP_002414694.1	amrfinderplus	3.12.8	gene_presence_detected	TETRACYCLINE	100			TETRACYCLINE		673	2589	639			ERZ24879090.1964|plasmid-1:7772										639				#ERROR!	99.69
plasmids.tsv.amrfinderplus	tetm	tetracycline resistance ribosomal protection protein Tet(M)	NCBI Reference Gene Database	2024-07-22.1	WP_002414694.1	amrfinderplus	3.12.8	gene_presence_detected	TETRACYCLINE	100			TETRACYCLINE		12215	14131	639			ERZ24879091.360|plasmid-1:18491										639				#ERROR!	99.69
plasmids.tsv.amrfinderplus	TETQ	tetracycline resistance ribosomal protection protein Tet(Q)	NCBI Reference Gene Database	2024-07-22.1	WP_063856407.1	amrfinderplus	3.12.8	gene_presence_detected	TETRACYCLINE	100			TETRACYCLINE		10940	12862	641			ERZ24875765.143|plasmid-1:27515										641				-	99.38
plasmids.tsv.amrfinderplus	TETQ	tetracycline resistance ribosomal protection protein Tet(Q)	NCBI Reference Gene Database	2024-07-22.1	WP_063856407.1	amrfinderplus	3.12.8	gene_presence_detected	TETRACYCLINE	100			TETRACYCLINE		11893	13815	641			ERZ24875767.503|plasmid-1:17400										641				-	99.38
plasmids.tsv.amrfinderplus	TETQ	tetracycline resistance ribosomal protection protein Tet(Q)	NCBI Reference Gene Database	2024-07-22.1	WP_063856407.1	amrfinderplus	3.12.8	gene_presence_detected	TETRACYCLINE	100			TETRACYCLINE		17382	19304	641			ERZ24875771.142|plasmid-1:26321										641				-	99.38
plasmids.tsv.amrfinderplus	TETQ	tetracycline resistance ribosomal protection protein Tet(Q)	NCBI Reference Gene Database	2024-07-22.1	WP_063856407.1	amrfinderplus	3.12.8	gene_presence_detected	TETRACYCLINE	99.53			TETRACYCLINE		3	1916	638			ERZ24875777.595|plasmid-1:13031										641				#ERROR!	99.37
plasmids.tsv.amrfinderplus	TETQ	tetracycline resistance ribosomal protection protein Tet(Q)	NCBI Reference Gene Database	2024-07-22.1	WP_063856407.1	amrfinderplus	3.12.8	gene_presence_detected	TETRACYCLINE	100			TETRACYCLINE		11166	13088	641			ERZ24875778.77|plasmid-1:27838										641				-	99.53
plasmids.tsv.amrfinderplus	TETQ	tetracycline resistance ribosomal protection protein Tet(Q)	NCBI Reference Gene Database	2024-07-22.1	WP_063856407.1	amrfinderplus	3.12.8	gene_presence_detected	TETRACYCLINE	100			TETRACYCLINE		32948	34870	641			ERZ24875780.17|plasmid-1:47925										641				-	99.84
plasmids.tsv.amrfinderplus	TETQ	tetracycline resistance ribosomal protection protein Tet(Q)	NCBI Reference Gene Database	2024-07-22.1	WP_063856407.1	amrfinderplus	3.12.8	gene_presence_detected	TETRACYCLINE	100			TETRACYCLINE		11127	13049	641			ERZ24875785.225|plasmid-1:28216										641				-	99.22
plasmids.tsv.amrfinderplus	TETQ	tetracycline resistance ribosomal protection protein Tet(Q)	NCBI Reference Gene Database	2024-07-22.1	WP_063856407.1	amrfinderplus	3.12.8	gene_presence_detected	TETRACYCLINE	100			TETRACYCLINE		430	2352	641			ERZ24875791.134|plasmid-1:12074										641				-	99.53
plasmids.tsv.amrfinderplus	TETQ	tetracycline resistance ribosomal protection protein Tet(Q)	NCBI Reference Gene Database	2024-07-22.1	WP_063856407.1	amrfinderplus	3.12.8	gene_presence_detected	TETRACYCLINE	100			TETRACYCLINE		3455	5377	641			ERZ24875794.399|plasmid-1:11856										641				-	99.53
plasmids.tsv.amrfinderplus	TETQ	tetracycline resistance ribosomal protection protein Tet(Q)	NCBI Reference Gene Database	2024-07-22.1	WP_063856407.1	amrfinderplus	3.12.8	gene_presence_detected	TETRACYCLINE	100			TETRACYCLINE		33941	35863	641			ERZ24875797.39|plasmid-1:50524										641				-	99.53
plasmids.tsv.amrfinderplus	TETQ	tetracycline resistance ribosomal protection protein Tet(Q)	NCBI Reference Gene Database	2024-07-22.1	WP_063856407.1	amrfinderplus	3.12.8	gene_presence_detected	TETRACYCLINE	100			TETRACYCLINE		14378	16300	641			ERZ24875800.73|plasmid-1:29875										641				#ERROR!	99.53
plasmids.tsv.amrfinderplus	TETQ	tetracycline resistance ribosomal protection protein Tet(Q)	NCBI Reference Gene Database	2024-07-22.1	WP_063856407.1	amrfinderplus	3.12.8	gene_presence_detected	TETRACYCLINE	100			TETRACYCLINE		14489	16411	641			ERZ24875802.26|plasmid-1:48224										641				#ERROR!	99.53
plasmids.tsv.amrfinderplus	TETQ	tetracycline resistance ribosomal protection protein Tet(Q)	NCBI Reference Gene Database	2024-07-22.1	WP_063856407.1	amrfinderplus	3.12.8	gene_presence_detected	TETRACYCLINE	100			TETRACYCLINE		19490	21412	641			ERZ24875811.325|plasmid-1:23386										641				-	99.53
plasmids.tsv.amrfinderplus	TETQ	tetracycline resistance ribosomal protection protein Tet(Q)	NCBI Reference Gene Database	2024-07-22.1	WP_063856407.1	amrfinderplus	3.12.8	gene_presence_detected	TETRACYCLINE	100			TETRACYCLINE		3455	5377	641			ERZ24875813.2369|plasmid-1:8396										641				-	99.53
plasmids.tsv.amrfinderplus	TETQ	tetracycline resistance ribosomal protection protein Tet(Q)	NCBI Reference Gene Database	2024-07-22.1	WP_063856407.1	amrfinderplus	3.12.8	gene_presence_detected	TETRACYCLINE	100			TETRACYCLINE		14866	16788	641			ERZ24875814.225|plasmid-1:27201										641				#ERROR!	99.53
plasmids.tsv.amrfinderplus	TETQ	tetracycline resistance ribosomal protection protein Tet(Q)	NCBI Reference Gene Database	2024-07-22.1	WP_063856407.1	amrfinderplus	3.12.8	gene_presence_detected	TETRACYCLINE	100			TETRACYCLINE		1806	3728	641			ERZ24879085.558|plasmid-1:14131										641				#ERROR!	99.38
plasmids.tsv.amrfinderplus	TETQ	tetracycline resistance ribosomal protection protein Tet(Q)	NCBI Reference Gene Database	2024-07-22.1	WP_063856407.1	amrfinderplus	3.12.8	gene_presence_detected	TETRACYCLINE	100			TETRACYCLINE		11607	13529	641			ERZ24879088.116|plasmid-1:26200										641				#ERROR!	99.53
plasmids.tsv.amrfinderplus	TETQ	tetracycline resistance ribosomal protection protein Tet(Q)	NCBI Reference Gene Database	2024-07-22.1	WP_063856407.1	amrfinderplus	3.12.8	gene_presence_detected	TETRACYCLINE	100			TETRACYCLINE		31869	33791	641			ERZ24879090.17|plasmid-1:39566										641				-	99.53
plasmids.tsv.amrfinderplus	tetw	tetracycline resistance ribosomal protection protein Tet(W)	NCBI Reference Gene Database	2024-07-22.1	WP_002586627.1	amrfinderplus	3.12.8	gene_presence_detected	TETRACYCLINE	100			TETRACYCLINE		791	2707	639			ERZ24875810.3510|plasmid-1:5067										639				#ERROR!	99.53
plasmids.txt.rgi	AER-1	AER beta-lactamase	CARD	3.3.0	3002481	rgi	6.0.3	gene_presence_detected		100			penam		484	1398				ERZ24875807.3121|plasmid-1:6035_2													antibiotic inactivation	-	99.34
plasmids.txt.rgi	aph(3'')-Ib	APH(3'')	CARD	3.3.0	3002639	rgi	6.0.3	gene_presence_detected		100			AMINOGLYCOSIDE		573	1376				ERZ24875774.4113|plasmid-1:5154_2													antibiotic inactivation	-	99.63
plasmids.txt.rgi	aph(3'')-Ib	APH(3'')	CARD	3.3.0	3002639	rgi	6.0.3	gene_presence_detected		100			AMINOGLYCOSIDE		878	1681				ERZ24875805.4076|plasmid-1:5460_2													antibiotic inactivation	-	99.63
plasmids.txt.rgi	aph(3'')-Ib	APH(3'')	CARD	3.3.0	3002639	rgi	6.0.3	gene_presence_detected		100			AMINOGLYCOSIDE		3824	4627				ERZ24875768.3791|plasmid-1:5506_4													antibiotic inactivation	#ERROR!	99.63
plasmids.txt.rgi	aph(3'')-Ib	APH(3'')	CARD	3.3.0	3002639	rgi	6.0.3	gene_presence_detected		100			AMINOGLYCOSIDE		1283	2086				ERZ24875783.3715|plasmid-1:5943_3													antibiotic inactivation	-	99.63
plasmids.txt.rgi	aph(3'')-Ib	APH(3'')	CARD	3.3.0	3002639	rgi	6.0.3	gene_presence_detected		100			AMINOGLYCOSIDE		4025	4828				ERZ24875766.2729|plasmid-1:6084_4													antibiotic inactivation	#ERROR!	99.63
plasmids.txt.rgi	aph(3'')-Ib	APH(3'')	CARD	3.3.0	3002639	rgi	6.0.3	gene_presence_detected		100			AMINOGLYCOSIDE		3698	4501				ERZ24879090.3919|plasmid-1:5380_3													antibiotic inactivation	#ERROR!	99.63
plasmids.txt.rgi	aph(3'')-Ib	APH(3'')	CARD	3.3.0	3002639	rgi	6.0.3	gene_presence_detected		100			AMINOGLYCOSIDE		3911	4714				ERZ24875765.3449|plasmid-1:5657_4													antibiotic inactivation	#ERROR!	99.63
plasmids.txt.rgi	aph(3'')-Ib	APH(3'')	CARD	3.3.0	3002639	rgi	6.0.3	gene_presence_detected		100			AMINOGLYCOSIDE		3832	4635				ERZ24875808.2874|plasmid-1:5871_4													antibiotic inactivation	#ERROR!	99.63
plasmids.txt.rgi	aph(3'')-Ib	APH(3'')	CARD	3.3.0	3002639	rgi	6.0.3	gene_presence_detected		100			AMINOGLYCOSIDE		3802	4605				ERZ24879087.2285|plasmid-1:6537_3													antibiotic inactivation	#ERROR!	99.63
plasmids.txt.rgi	aph(3'')-Ib	APH(3'')	CARD	3.3.0	3002639	rgi	6.0.3	gene_presence_detected		100			AMINOGLYCOSIDE		3953	4756				ERZ24875786.3665|plasmid-1:5753_3													antibiotic inactivation	#ERROR!	99.63
plasmids.txt.rgi	aph(3'')-Ib	APH(3'')	CARD	3.3.0	3002639	rgi	6.0.3	gene_presence_detected		100			AMINOGLYCOSIDE		878	1681				ERZ24875785.5009|plasmid-1:5380_2													antibiotic inactivation	-	99.63
plasmids.txt.rgi	aph(3'')-Ib	APH(3'')	CARD	3.3.0	3002639	rgi	6.0.3	gene_presence_detected		100			AMINOGLYCOSIDE		878	1681				ERZ24875769.4163|plasmid-1:5380_2													antibiotic inactivation	-	99.63
plasmids.txt.rgi	aph(3'')-Ib	APH(3'')	CARD	3.3.0	3002639	rgi	6.0.3	gene_presence_detected		100			AMINOGLYCOSIDE		1424	2227				ERZ24875803.2618|plasmid-1:6474_4													antibiotic inactivation	-	99.63
plasmids.txt.rgi	aph(3'')-Ib	APH(3'')	CARD	3.3.0	3002639	rgi	6.0.3	gene_presence_detected		100			AMINOGLYCOSIDE		3877	4680				ERZ24879085.2768|plasmid-1:5993_4													antibiotic inactivation	#ERROR!	99.63
plasmids.txt.rgi	aph(3'')-Ib	APH(3'')	CARD	3.3.0	3002639	rgi	6.0.3	gene_presence_detected		100			AMINOGLYCOSIDE		3776	4579				ERZ24875771.4265|plasmid-1:5522_3													antibiotic inactivation	#ERROR!	99.63
plasmids.txt.rgi	aph(3'')-Ib	APH(3'')	CARD	3.3.0	3002639	rgi	6.0.3	gene_presence_detected		100			AMINOGLYCOSIDE		3777	4580				ERZ24875763.2346|plasmid-1:5523_4													antibiotic inactivation	#ERROR!	99.63
plasmids.txt.rgi	aph(6)-Id	APH(6)	CARD	3.3.0	3002660	rgi	6.0.3	gene_presence_detected		100			AMINOGLYCOSIDE		42	878				ERZ24875805.4076|plasmid-1:5460_1													antibiotic inactivation	-	99.64
plasmids.txt.rgi	aph(6)-Id	APH(6)	CARD	3.3.0	3002660	rgi	6.0.3	gene_presence_detected		100			AMINOGLYCOSIDE		4627	5463				ERZ24875768.3791|plasmid-1:5506_5													antibiotic inactivation	#ERROR!	99.64
plasmids.txt.rgi	aph(6)-Id	APH(6)	CARD	3.3.0	3002660	rgi	6.0.3	gene_presence_detected		100			AMINOGLYCOSIDE		447	1283				ERZ24875783.3715|plasmid-1:5943_2													antibiotic inactivation	-	99.64
plasmids.txt.rgi	aph(6)-Id	APH(6)	CARD	3.3.0	3002660	rgi	6.0.3	gene_presence_detected		100			AMINOGLYCOSIDE		4828	5664				ERZ24875766.2729|plasmid-1:6084_5													antibiotic inactivation	#ERROR!	99.64
plasmids.txt.rgi	aph(6)-Id	APH(6)	CARD	3.3.0	3002660	rgi	6.0.3	gene_presence_detected		100			AMINOGLYCOSIDE		4501	5337				ERZ24879090.3919|plasmid-1:5380_4													antibiotic inactivation	#ERROR!	99.64
plasmids.txt.rgi	aph(6)-Id	APH(6)	CARD	3.3.0	3002660	rgi	6.0.3	gene_presence_detected		100			AMINOGLYCOSIDE		4714	5550				ERZ24875765.3449|plasmid-1:5657_5													antibiotic inactivation	#ERROR!	99.64
plasmids.txt.rgi	aph(6)-Id	APH(6)	CARD	3.3.0	3002660	rgi	6.0.3	gene_presence_detected		100			AMINOGLYCOSIDE		4635	5471				ERZ24875808.2874|plasmid-1:5871_5													antibiotic inactivation	#ERROR!	99.64
plasmids.txt.rgi	aph(6)-Id	APH(6)	CARD	3.3.0	3002660	rgi	6.0.3	gene_presence_detected		100			AMINOGLYCOSIDE		4605	5441				ERZ24879087.2285|plasmid-1:6537_4													antibiotic inactivation	#ERROR!	98.92
plasmids.txt.rgi	aph(6)-Id	APH(6)	CARD	3.3.0	3002660	rgi	6.0.3	gene_presence_detected		100			AMINOGLYCOSIDE		4756	5592				ERZ24875786.3665|plasmid-1:5753_4													antibiotic inactivation	#ERROR!	99.64
plasmids.txt.rgi	aph(6)-Id	APH(6)	CARD	3.3.0	3002660	rgi	6.0.3	gene_presence_detected		100			AMINOGLYCOSIDE		42	878				ERZ24875785.5009|plasmid-1:5380_1													antibiotic inactivation	-	99.64
plasmids.txt.rgi	aph(6)-Id	APH(6)	CARD	3.3.0	3002660	rgi	6.0.3	gene_presence_detected		100			AMINOGLYCOSIDE		42	878				ERZ24875769.4163|plasmid-1:5380_1													antibiotic inactivation	-	99.64
plasmids.txt.rgi	aph(6)-Id	APH(6)	CARD	3.3.0	3002660	rgi	6.0.3	gene_presence_detected		100			AMINOGLYCOSIDE		893	1729				ERZ24875807.1834|plasmid-1:7886_2													antibiotic inactivation	#ERROR!	99.64
plasmids.txt.rgi	aph(6)-Id	APH(6)	CARD	3.3.0	3002660	rgi	6.0.3	gene_presence_detected		100			AMINOGLYCOSIDE		588	1424				ERZ24875803.2618|plasmid-1:6474_3													antibiotic inactivation	-	99.64
plasmids.txt.rgi	aph(6)-Id	APH(6)	CARD	3.3.0	3002660	rgi	6.0.3	gene_presence_detected		100			AMINOGLYCOSIDE		4680	5516				ERZ24879085.2768|plasmid-1:5993_5													antibiotic inactivation	#ERROR!	99.64
plasmids.txt.rgi	aph(6)-Id	APH(6)	CARD	3.3.0	3002660	rgi	6.0.3	gene_presence_detected		100			AMINOGLYCOSIDE		4579	5415				ERZ24875771.4265|plasmid-1:5522_4													antibiotic inactivation	#ERROR!	99.64
plasmids.txt.rgi	aph(6)-Id	APH(6)	CARD	3.3.0	3002660	rgi	6.0.3	gene_presence_detected		100			AMINOGLYCOSIDE		4580	5416				ERZ24875763.2346|plasmid-1:5523_5													antibiotic inactivation	#ERROR!	99.64
plasmids.txt.rgi	CRP	resistance-nodulation-cell division (RND) antibiotic efflux pump	CARD	3.3.0	3000518	rgi	6.0.3	gene_presence_detected		100.95			macrolide antibiotic; fluoroquinolone antibiotic; penam		5146	5784				ERZ24875767.3454|plasmid-1:6162_7													antibiotic efflux	-	89.62
plasmids.txt.rgi	CTX-M-3	CTX-M beta-lactamase	CARD	3.3.0	3001866	rgi	6.0.3	gene_presence_detected		100			cephalosporin; cephamycin; penam		1023	1898				ERZ24875797.3032|plasmid-1:6394_4													antibiotic inactivation	-	100
plasmids.txt.rgi	CFXA2	CfxA beta-lactamase	CARD	3.3.0	3003002	rgi	6.0.3	gene_presence_detected		100			cephamycin		141	1106				ERZ24875802.1265|plasmid-1:9586_1													antibiotic inactivation	#ERROR!	99.69
plasmids.txt.rgi	CFXA2	CfxA beta-lactamase	CARD	3.3.0	3003002	rgi	6.0.3	gene_presence_detected		100			cephamycin		62	1027				ERZ24879088.1205|plasmid-1:9270_1													antibiotic inactivation	#ERROR!	99.69
plasmids.txt.rgi	CFXA2	CfxA beta-lactamase	CARD	3.3.0	3003002	rgi	6.0.3	gene_presence_detected		100			cephamycin		7809	8774				ERZ24875767.1227|plasmid-1:10954_9													antibiotic inactivation	-	99.69
plasmids.txt.rgi	CFXA2	CfxA beta-lactamase	CARD	3.3.0	3003002	rgi	6.0.3	gene_presence_detected		100			cephamycin		8479	9444				ERZ24879090.801|plasmid-1:11624_9													antibiotic inactivation	-	99.69
plasmids.txt.rgi	erm35	Erm 23S ribosomal RNA methyltransferase	CARD	3.3.0	3000604	rgi	6.0.3	gene_presence_detected		100			macrolide antibiotic; lincosamide antibiotic; streptogramin antibiotic; streptogramin A antibiotic; streptogramin B antibiotic		1083	1883				ERZ24875808.1188|plasmid-1:9238_3													antibiotic target alteration	-	98.87
plasmids.txt.rgi	erm35	Erm 23S ribosomal RNA methyltransferase	CARD	3.3.0	3000604	rgi	6.0.3	gene_presence_detected		100			macrolide antibiotic; lincosamide antibiotic; streptogramin antibiotic; streptogramin A antibiotic; streptogramin B antibiotic		6025	6825				ERZ24875808.1188|plasmid-1:9238_10													antibiotic target alteration	-	98.87
plasmids.txt.rgi	ermb	Erm 23S ribosomal RNA methyltransferase	CARD	3.3.0	3000375	rgi	6.0.3	gene_presence_detected		98.79			macrolide antibiotic; lincosamide antibiotic; streptogramin antibiotic; streptogramin A antibiotic; streptogramin B antibiotic		624	1361				ERZ24875805.4337|plasmid-1:5269_1													antibiotic target alteration	#ERROR!	97.96
plasmids.txt.rgi	ermb	Erm 23S ribosomal RNA methyltransferase	CARD	3.3.0	3000375	rgi	6.0.3	gene_presence_detected		98.79			macrolide antibiotic; lincosamide antibiotic; streptogramin antibiotic; streptogramin A antibiotic; streptogramin B antibiotic		135	872				ERZ24875768.3273|plasmid-1:5963_1													antibiotic target alteration	#ERROR!	97.96
plasmids.txt.rgi	ermb	Erm 23S ribosomal RNA methyltransferase	CARD	3.3.0	3000375	rgi	6.0.3	gene_presence_detected		98.79			macrolide antibiotic; lincosamide antibiotic; streptogramin antibiotic; streptogramin A antibiotic; streptogramin B antibiotic		5130	5867				ERZ24875766.2422|plasmid-1:6492_5													antibiotic target alteration	-	97.96
plasmids.txt.rgi	ermb	Erm 23S ribosomal RNA methyltransferase	CARD	3.3.0	3000375	rgi	6.0.3	gene_presence_detected		98.79			macrolide antibiotic; lincosamide antibiotic; streptogramin antibiotic; streptogramin A antibiotic; streptogramin B antibiotic		242	979				ERZ24875759.1987|plasmid-1:6210_1													antibiotic target alteration	#ERROR!	97.96
plasmids.txt.rgi	ermb	Erm 23S ribosomal RNA methyltransferase	CARD	3.3.0	3000375	rgi	6.0.3	gene_presence_detected		98.79			macrolide antibiotic; lincosamide antibiotic; streptogramin antibiotic; streptogramin A antibiotic; streptogramin B antibiotic		624	1361				ERZ24879090.2828|plasmid-1:6452_1													antibiotic target alteration	#ERROR!	97.96
plasmids.txt.rgi	ermb	Erm 23S ribosomal RNA methyltransferase	CARD	3.3.0	3000375	rgi	6.0.3	gene_presence_detected		98.79			macrolide antibiotic; lincosamide antibiotic; streptogramin antibiotic; streptogramin A antibiotic; streptogramin B antibiotic		978	1715				ERZ24875791.1108|plasmid-1:5690_2													antibiotic target alteration	#ERROR!	97.96
plasmids.txt.rgi	ermb	Erm 23S ribosomal RNA methyltransferase	CARD	3.3.0	3000375	rgi	6.0.3	gene_presence_detected		98.79			macrolide antibiotic; lincosamide antibiotic; streptogramin antibiotic; streptogramin A antibiotic; streptogramin B antibiotic		701	1438				ERZ24875777.2213|plasmid-1:6670_1													antibiotic target alteration	#ERROR!	97.96
plasmids.txt.rgi	ermb	Erm 23S ribosomal RNA methyltransferase	CARD	3.3.0	3000375	rgi	6.0.3	gene_presence_detected		98.79			macrolide antibiotic; lincosamide antibiotic; streptogramin antibiotic; streptogramin A antibiotic; streptogramin B antibiotic		5142	5879				ERZ24875815.3469|plasmid-1:6219_5													antibiotic target alteration	-	97.96
plasmids.txt.rgi	ermb	Erm 23S ribosomal RNA methyltransferase	CARD	3.3.0	3000375	rgi	6.0.3	gene_presence_detected		98.79			macrolide antibiotic; lincosamide antibiotic; streptogramin antibiotic; streptogramin A antibiotic; streptogramin B antibiotic		624	1361				ERZ24875794.1784|plasmid-1:6452_1													antibiotic target alteration	#ERROR!	97.96
plasmids.txt.rgi	ermb	Erm 23S ribosomal RNA methyltransferase	CARD	3.3.0	3000375	rgi	6.0.3	gene_presence_detected		98.79			macrolide antibiotic; lincosamide antibiotic; streptogramin antibiotic; streptogramin A antibiotic; streptogramin B antibiotic		3958	4695				ERZ24875813.5900|plasmid-1:5060_4													antibiotic target alteration	-	97.96
plasmids.txt.rgi	ermb	Erm 23S ribosomal RNA methyltransferase	CARD	3.3.0	3000375	rgi	6.0.3	gene_presence_detected		98.79			macrolide antibiotic; lincosamide antibiotic; streptogramin antibiotic; streptogramin A antibiotic; streptogramin B antibiotic		5226	5963				ERZ24879085.2232|plasmid-1:6642_5													antibiotic target alteration	-	97.96
plasmids.txt.rgi	Escherichia coli AcrAB-TolC with MarR mutations conferring resistance to ciprofloxacin and tetracycline	resistance-nodulation-cell division (RND) antibiotic efflux pump	CARD	3.3.0	3003378	rgi	6.0.3	protein_variant_detected		100			fluoroquinolone antibiotic; cephalosporin; glycylcycline; penam; tetracycline antibiotic; rifamycin antibiotic; phenicol antibiotic; disinfecting agents and antiseptics		13949	14383				ERZ24875814.56|plasmid-1:65101_17					p.Y137H,p. S3N								antibiotic target alteration; antibiotic efflux	-	84.03
plasmids.txt.rgi	Escherichia coli acrA	resistance-nodulation-cell division (RND) antibiotic efflux pump	CARD	3.3.0	3004043	rgi	6.0.3	gene_presence_detected		100			fluoroquinolone antibiotic; cephalosporin; glycylcycline; penam; tetracycline antibiotic; rifamycin antibiotic; phenicol antibiotic; disinfecting agents and antiseptics		92	1285				ERZ24875783.571|plasmid-1:19548_1													antibiotic efflux	#ERROR!	100
plasmids.txt.rgi	Escherichia coli soxS with mutation conferring antibiotic resistance	ATP-binding cassette (ABC) antibiotic efflux pump; major facilitator superfamily (MFS) antibiotic efflux pump; resistance-nodulation-cell division (RND) antibiotic efflux pump; General Bacterial Porin with reduced permeability to beta-lactams	CARD	3.3.0	3003511	rgi	6.0.3	protein_variant_detected		100.93			fluoroquinolone antibiotic; monobactam; carbapenem; cephalosporin; glycylcycline; cephamycin; penam; tetracycline antibiotic; rifamycin antibiotic; phenicol antibiotic; penem; disinfecting agents and antiseptics		2535	2861				ERZ24875814.4773|plasmid-1:5390_4													antibiotic target alteration; antibiotic efflux; reduced permeability to antibiotic	#ERROR!	89.72
plasmids.txt.rgi	Klebsiella pneumoniae KpnE	small multidrug resistance (SMR) antibiotic efflux pump	CARD	3.3.0	3004580	rgi	6.0.3	gene_presence_detected		101.67			macrolide antibiotic; AMINOGLYCOSIDE; cephalosporin; tetracycline antibiotic; peptide antibiotic; rifamycin antibiotic; disinfecting agents and antiseptics		18741	19109				ERZ24875811.350|plasmid-1:22700_20													antibiotic efflux	#ERROR!	83.61
plasmids.txt.rgi	Klebsiella pneumoniae KpnF	small multidrug resistance (SMR) antibiotic efflux pump	CARD	3.3.0	3004583	rgi	6.0.3	gene_presence_detected		100			macrolide antibiotic; AMINOGLYCOSIDE; cephalosporin; tetracycline antibiotic; peptide antibiotic; rifamycin antibiotic; disinfecting agents and antiseptics		19096	19425				ERZ24875811.350|plasmid-1:22700_21													antibiotic efflux	#ERROR!	83.49
plasmids.txt.rgi	Klebsiella pneumoniae KpnG	major facilitator superfamily (MFS) antibiotic efflux pump	CARD	3.3.0	3004588	rgi	6.0.3	gene_presence_detected		100			macrolide antibiotic; fluoroquinolone antibiotic; AMINOGLYCOSIDE; carbapenem; cephalosporin; penam; peptide antibiotic; penem		8546	9718				ERZ24875783.1116|plasmid-1:12950_9													antibiotic efflux	-	94.62
plasmids.txt.rgi	Klebsiella pneumoniae KpnG	major facilitator superfamily (MFS) antibiotic efflux pump	CARD	3.3.0	3004588	rgi	6.0.3	gene_presence_detected		100			macrolide antibiotic; fluoroquinolone antibiotic; AMINOGLYCOSIDE; carbapenem; cephalosporin; penam; peptide antibiotic; penem		9001	10173				ERZ24875765.627|plasmid-1:14242_9													antibiotic efflux	-	94.62
plasmids.txt.rgi	Klebsiella pneumoniae KpnG	major facilitator superfamily (MFS) antibiotic efflux pump	CARD	3.3.0	3004588	rgi	6.0.3	gene_presence_detected		100			macrolide antibiotic; fluoroquinolone antibiotic; AMINOGLYCOSIDE; carbapenem; cephalosporin; penam; peptide antibiotic; penem		8821	9993				ERZ24875814.170|plasmid-1:32426_9													antibiotic efflux	-	94.62
plasmids.txt.rgi	Klebsiella pneumoniae KpnH	major facilitator superfamily (MFS) antibiotic efflux pump	CARD	3.3.0	3004597	rgi	6.0.3	gene_presence_detected		100			macrolide antibiotic; fluoroquinolone antibiotic; AMINOGLYCOSIDE; carbapenem; cephalosporin; penam; peptide antibiotic; penem		6992	8530				ERZ24875783.1116|plasmid-1:12950_8													antibiotic efflux	-	93.43
plasmids.txt.rgi	Klebsiella pneumoniae KpnH	major facilitator superfamily (MFS) antibiotic efflux pump	CARD	3.3.0	3004597	rgi	6.0.3	gene_presence_detected		100			macrolide antibiotic; fluoroquinolone antibiotic; AMINOGLYCOSIDE; carbapenem; cephalosporin; penam; peptide antibiotic; penem		7447	8985				ERZ24875765.627|plasmid-1:14242_8													antibiotic efflux	-	93.43
plasmids.txt.rgi	Klebsiella pneumoniae KpnH	major facilitator superfamily (MFS) antibiotic efflux pump	CARD	3.3.0	3004597	rgi	6.0.3	gene_presence_detected		100			macrolide antibiotic; fluoroquinolone antibiotic; AMINOGLYCOSIDE; carbapenem; cephalosporin; penam; peptide antibiotic; penem		7267	8805				ERZ24875814.170|plasmid-1:32426_8													antibiotic efflux	-	93.43
plasmids.txt.rgi	Limosilactobacillus reuteri cat-TC	chloramphenicol acetyltransferase (CAT)	CARD	3.3.0	3002671	rgi	6.0.3	gene_presence_detected		90.76			PHENICOL		284	934				ERZ24875810.3352|plasmid-1:5193_1													antibiotic inactivation	#ERROR!	97.56
plasmids.txt.rgi	Limosilactobacillus reuteri cat-TC	chloramphenicol acetyltransferase (CAT)	CARD	3.3.0	3002671	rgi	6.0.3	gene_presence_detected		90.76			PHENICOL		155	805				ERZ24875815.4818|plasmid-1:5064_1													antibiotic inactivation	#ERROR!	97.56
plasmids.txt.rgi	mcr91	MCR phosphoethanolamine transferase	CARD	3.3.0	3004684	rgi	6.0.3	gene_presence_detected		100			peptide antibiotic		185	1804				ERZ24875814.3724|plasmid-1:6238_1													antibiotic target alteration	#ERROR!	100
plasmids.txt.rgi	mefen2	major facilitator superfamily (MFS) antibiotic efflux pump	CARD	3.3.0	3004659	rgi	6.0.3	gene_presence_detected		100			MACROLIDE		3579	4784				ERZ24875781.3626|plasmid-1:5147_6													antibiotic efflux	-	99.5
plasmids.txt.rgi	mefen2	major facilitator superfamily (MFS) antibiotic efflux pump	CARD	3.3.0	3004659	rgi	6.0.3	gene_presence_detected		100			MACROLIDE		2153	3358				ERZ24875766.2175|plasmid-1:6867_5													antibiotic efflux	-	99.5
plasmids.txt.rgi	mefen2	major facilitator superfamily (MFS) antibiotic efflux pump	CARD	3.3.0	3004659	rgi	6.0.3	gene_presence_detected		100			MACROLIDE		378	1583				ERZ24875759.1421|plasmid-1:7313_1													antibiotic efflux	#ERROR!	99.5
plasmids.txt.rgi	mefen2	major facilitator superfamily (MFS) antibiotic efflux pump	CARD	3.3.0	3004659	rgi	6.0.3	gene_presence_detected		100			MACROLIDE		2804	4009				ERZ24875798.2477|plasmid-1:6204_5													antibiotic efflux	-	99.5
plasmids.txt.rgi	mefen2	major facilitator superfamily (MFS) antibiotic efflux pump	CARD	3.3.0	3004659	rgi	6.0.3	gene_presence_detected		100			MACROLIDE		335	1540				ERZ24875771.4565|plasmid-1:5329_1													antibiotic efflux	#ERROR!	99.5
plasmids.txt.rgi	OXA-50	OXA beta-lactamase	CARD	3.3.0	3001796	rgi	6.0.3	gene_presence_detected		99.24			carbapenem; cephalosporin; penam		3862	4644				ERZ24875810.1102|plasmid-1:9033_5													antibiotic inactivation	#ERROR!	61.94
plasmids.txt.rgi	OXA-50	OXA beta-lactamase	CARD	3.3.0	3001796	rgi	6.0.3	gene_presence_detected		99.24			carbapenem; cephalosporin; penam		2793	3575				ERZ24875811.2872|plasmid-1:7706_5													antibiotic inactivation	#ERROR!	61.94
plasmids.txt.rgi	qnrS2	quinolone resistance protein (qnr)	CARD	3.3.0	3002791	rgi	6.0.3	gene_presence_detected		100			fluoroquinolone antibiotic		1251	1907				ERZ24875775.2024|plasmid-1:7616_3													antibiotic target protection	#ERROR!	100
plasmids.txt.rgi	Streptococcus suis chloramphenicol acetyltransferase	chloramphenicol acetyltransferase (CAT)	CARD	3.3.0	3004455	rgi	6.0.3	gene_presence_detected		100			PHENICOL		308	958				ERZ24875802.1632|plasmid-1:8494_1													antibiotic inactivation	#ERROR!	94.91
plasmids.txt.rgi	Streptococcus suis chloramphenicol acetyltransferase	chloramphenicol acetyltransferase (CAT)	CARD	3.3.0	3004455	rgi	6.0.3	gene_presence_detected		100			PHENICOL		7535	8185				ERZ24875788.1164|plasmid-1:9052_9													antibiotic inactivation	-	94.91
plasmids.txt.rgi	Streptococcus suis chloramphenicol acetyltransferase	chloramphenicol acetyltransferase (CAT)	CARD	3.3.0	3004455	rgi	6.0.3	gene_presence_detected		100			PHENICOL		193	843				ERZ24875800.4638|plasmid-1:5102_1													antibiotic inactivation	#ERROR!	94.91
plasmids.txt.rgi	Streptomyces venezuelae rox	rifampin monooxygenase	CARD	3.3.0	3007209	rgi	6.0.3	gene_presence_detected		104.2			rifamycin antibiotic		2085	3575				ERZ24875808.3022|plasmid-1:5730_3													antibiotic inactivation	#ERROR!	67.09
plasmids.txt.rgi	TEM-1	TEM beta-lactamase	CARD	3.3.0	3000873	rgi	6.0.3	gene_presence_detected		100			monobactam; cephalosporin; penam; penem		3997	4857				ERZ24875808.3805|plasmid-1:5082_5													antibiotic inactivation	#ERROR!	99.65
plasmids.txt.rgi	TEM-19	TEM beta-lactamase	CARD	3.3.0	3000890	rgi	6.0.3	gene_presence_detected		100			monobactam; cephalosporin; penam; penem		3996	4856				ERZ24875797.4514|plasmid-1:5058_4													antibiotic inactivation	#ERROR!	100
plasmids.txt.rgi	ACRB	resistance-nodulation-cell division (RND) antibiotic efflux pump	CARD	3.3.0	3000216	rgi	6.0.3	gene_presence_detected		99.9			fluoroquinolone antibiotic; cephalosporin; glycylcycline; penam; tetracycline antibiotic; rifamycin antibiotic; phenicol antibiotic; disinfecting agents and antiseptics		15303	18449				ERZ24875795.508|plasmid-1:18816_18													antibiotic efflux	-	91.52
plasmids.txt.rgi	ACRB	resistance-nodulation-cell division (RND) antibiotic efflux pump	CARD	3.3.0	3000216	rgi	6.0.3	gene_presence_detected		99.9			fluoroquinolone antibiotic; cephalosporin; glycylcycline; penam; tetracycline antibiotic; rifamycin antibiotic; phenicol antibiotic; disinfecting agents and antiseptics		1308	4454				ERZ24875783.571|plasmid-1:19548_2													antibiotic efflux	#ERROR!	92.66
plasmids.txt.rgi	adeF	resistance-nodulation-cell division (RND) antibiotic efflux pump	CARD	3.3.0	3000777	rgi	6.0.3	gene_presence_detected		99.91			fluoroquinolone antibiotic; tetracycline antibiotic		1310	4486				ERZ24875778.3132|plasmid-1:5939_2													antibiotic efflux	#ERROR!	60.61
plasmids.txt.rgi	adeF	resistance-nodulation-cell division (RND) antibiotic efflux pump	CARD	3.3.0	3000777	rgi	6.0.3	gene_presence_detected		97.92			fluoroquinolone antibiotic; tetracycline antibiotic		4138	7251				ERZ24875786.1046|plasmid-1:12634_4													antibiotic efflux	#ERROR!	40.97
plasmids.txt.rgi	adeF	resistance-nodulation-cell division (RND) antibiotic efflux pump	CARD	3.3.0	3000777	rgi	6.0.3	gene_presence_detected		98.39			fluoroquinolone antibiotic; tetracycline antibiotic		1722	4850				ERZ24875763.2061|plasmid-1:5926_2													antibiotic efflux	#ERROR!	58.65
plasmids.txt.rgi	catq	chloramphenicol acetyltransferase (CAT)	CARD	3.3.0	3002687	rgi	6.0.3	gene_presence_detected		100			PHENICOL		777	1436				ERZ24879088.2038|plasmid-1:7095_2													antibiotic inactivation	#ERROR!	99.54
plasmids.txt.rgi	emrA	major facilitator superfamily (MFS) antibiotic efflux pump	CARD	3.3.0	3000027	rgi	6.0.3	gene_presence_detected		100			fluoroquinolone antibiotic		13084	14256				ERZ24875789.452|plasmid-1:21041_14													antibiotic efflux	#ERROR!	88.97
plasmids.txt.rgi	EMRB	major facilitator superfamily (MFS) antibiotic efflux pump	CARD	3.3.0	3000074	rgi	6.0.3	gene_presence_detected		100			fluoroquinolone antibiotic		5607	7145				ERZ24875795.1496|plasmid-1:10258_7													antibiotic efflux	-	92.23
plasmids.txt.rgi	EMRB	major facilitator superfamily (MFS) antibiotic efflux pump	CARD	3.3.0	3000074	rgi	6.0.3	gene_presence_detected		100.39			fluoroquinolone antibiotic		14273	15817				ERZ24875789.452|plasmid-1:21041_15													antibiotic efflux	#ERROR!	95.02
plasmids.txt.rgi	EMRR	major facilitator superfamily (MFS) antibiotic efflux pump	CARD	3.3.0	3000516	rgi	6.0.3	gene_presence_detected		100			fluoroquinolone antibiotic		8447	8977				ERZ24875795.1496|plasmid-1:10258_9													antibiotic efflux	-	90.86
plasmids.txt.rgi	EMRR	major facilitator superfamily (MFS) antibiotic efflux pump	CARD	3.3.0	3000516	rgi	6.0.3	gene_presence_detected		100			fluoroquinolone antibiotic		9849	10379				ERZ24875783.1116|plasmid-1:12950_10													antibiotic efflux	-	93.14
plasmids.txt.rgi	EMRR	major facilitator superfamily (MFS) antibiotic efflux pump	CARD	3.3.0	3000516	rgi	6.0.3	gene_presence_detected		100			fluoroquinolone antibiotic		10304	10834				ERZ24875765.627|plasmid-1:14242_10													antibiotic efflux	-	93.14
plasmids.txt.rgi	EMRR	major facilitator superfamily (MFS) antibiotic efflux pump	CARD	3.3.0	3000516	rgi	6.0.3	gene_presence_detected		100			fluoroquinolone antibiotic		12424	12954				ERZ24875789.452|plasmid-1:21041_13													antibiotic efflux	#ERROR!	94.29
plasmids.txt.rgi	EMRR	major facilitator superfamily (MFS) antibiotic efflux pump	CARD	3.3.0	3000516	rgi	6.0.3	gene_presence_detected		100			fluoroquinolone antibiotic		10124	10654				ERZ24875814.170|plasmid-1:32426_10													antibiotic efflux	-	93.14
plasmids.txt.rgi	eptB	pmr phosphoethanolamine transferase	CARD	3.3.0	3005047	rgi	6.0.3	gene_presence_detected		98.08			peptide antibiotic		9739	11430				ERZ24875765.928|plasmid-1:11585_10													antibiotic target alteration	#ERROR!	89.89
plasmids.txt.rgi	eptB	pmr phosphoethanolamine transferase	CARD	3.3.0	3005047	rgi	6.0.3	gene_presence_detected		98.08			peptide antibiotic		912	2603				ERZ24875786.492|plasmid-1:19130_1													antibiotic target alteration	-	89.89
plasmids.txt.rgi	fosA5	fosfomycin thiol transferase	CARD	3.3.0	3003209	rgi	6.0.3	gene_presence_detected		100			fluoroquinolone antibiotic; AMINOGLYCOSIDE; phosphonic acid antibiotic		4624	5043				ERZ24875783.1719|plasmid-1:9757_8													antibiotic inactivation	-	89.93
plasmids.txt.rgi	fosA5	fosfomycin thiol transferase	CARD	3.3.0	3003209	rgi	6.0.3	gene_presence_detected		100			fluoroquinolone antibiotic; AMINOGLYCOSIDE; phosphonic acid antibiotic		7293	7712				ERZ24875786.1662|plasmid-1:9306_11													antibiotic inactivation	-	89.93
plasmids.txt.rgi	lnub	lincosamide nucleotidyltransferase (LNU)	CARD	3.3.0	3002836	rgi	6.0.3	gene_presence_detected		100			lincosamide antibiotic		2873	3676				ERZ24875768.3916|plasmid-1:5410_5													antibiotic inactivation	-	99.63
plasmids.txt.rgi	lnuf	lincosamide nucleotidyltransferase (LNU)	CARD	3.3.0	3002839	rgi	6.0.3	gene_presence_detected		109.52			lincosamide antibiotic		4511	5410				ERZ24875768.3129|plasmid-1:6124_6													antibiotic inactivation	-	98.9
plasmids.txt.rgi	lnug	lincosamide nucleotidyltransferase (LNU)	CARD	3.3.0	3004085	rgi	6.0.3	gene_presence_detected		97.38			lincosamide antibiotic		1575	2357				ERZ24875780.4369|plasmid-1:5312_3													antibiotic inactivation	-	97.69
plasmids.txt.rgi	lnug	lincosamide nucleotidyltransferase (LNU)	CARD	3.3.0	3004085	rgi	6.0.3	gene_presence_detected		100			lincosamide antibiotic		5604	6407				ERZ24879088.1181|plasmid-1:9341_8													antibiotic inactivation	-	97.75
plasmids.txt.rgi	lnug	lincosamide nucleotidyltransferase (LNU)	CARD	3.3.0	3004085	rgi	6.0.3	gene_presence_detected		97.38			lincosamide antibiotic		3067	3849				ERZ24875808.2187|plasmid-1:6804_4													antibiotic inactivation	-	97.69
plasmids.txt.rgi	lnug	lincosamide nucleotidyltransferase (LNU)	CARD	3.3.0	3004085	rgi	6.0.3	gene_presence_detected		97.38			lincosamide antibiotic		177	959				ERZ24875763.1722|plasmid-1:6579_1													antibiotic inactivation	-	97.69
plasmids.txt.rgi	lsae	lsa-type ABC-F protein	CARD	3.3.0	3003206	rgi	6.0.3	gene_presence_detected		100			lincosamide antibiotic; streptogramin antibiotic; pleuromutilin antibiotic		3730	5214				ERZ24875768.3916|plasmid-1:5410_6													antibiotic target protection	-	100
plasmids.txt.rgi	MARA	resistance-nodulation-cell division (RND) antibiotic efflux pump; General Bacterial Porin with reduced permeability to beta-lactams	CARD	3.3.0	3000263	rgi	6.0.3	gene_presence_detected		99.21			fluoroquinolone antibiotic; monobactam; carbapenem; cephalosporin; glycylcycline; cephamycin; penam; tetracycline antibiotic; rifamycin antibiotic; phenicol antibiotic; penem; disinfecting agents and antiseptics		13551	13931				ERZ24875814.56|plasmid-1:65101_16													antibiotic efflux; reduced permeability to antibiotic	-	93.55
plasmids.txt.rgi	mcr-10.1	MCR phosphoethanolamine transferase	CARD	3.3.0	3007137	rgi	6.0.3	gene_presence_detected		100			peptide antibiotic		28470	30089				ERZ24875783.228|plasmid-1:30617_18													antibiotic target alteration	#ERROR!	100
plasmids.txt.rgi	mcr-10.1	MCR phosphoethanolamine transferase	CARD	3.3.0	3007137	rgi	6.0.3	gene_presence_detected		100			peptide antibiotic		7403	9022				ERZ24875765.1375|plasmid-1:9550_8													antibiotic target alteration	#ERROR!	100
plasmids.txt.rgi	MDTB	resistance-nodulation-cell division (RND) antibiotic efflux pump	CARD	3.3.0	3000793	rgi	6.0.3	gene_presence_detected		100			aminocoumarin		3592	6714				ERZ24875783.2621|plasmid-1:7391_4													antibiotic efflux	#ERROR!	90.77
plasmids.txt.rgi	MDTB	resistance-nodulation-cell division (RND) antibiotic efflux pump	CARD	3.3.0	3000793	rgi	6.0.3	gene_presence_detected		100			aminocoumarin		6775	9897				ERZ24875814.599|plasmid-1:16848_8													antibiotic efflux	#ERROR!	90.77
plasmids.txt.rgi	MDTC	resistance-nodulation-cell division (RND) antibiotic efflux pump	CARD	3.3.0	3000794	rgi	6.0.3	gene_presence_detected		100			aminocoumarin		9898	12975				ERZ24875814.599|plasmid-1:16848_9													antibiotic efflux	#ERROR!	90.93
plasmids.txt.rgi	mefF	major facilitator superfamily (MFS) antibiotic efflux pump	CARD	3.3.0	3007044	rgi	6.0.3	gene_presence_detected		99.75			MACROLIDE		2598	3788				ERZ24875805.592|plasmid-1:14108_2													antibiotic efflux	#ERROR!	70.28
plasmids.txt.rgi	mefF	major facilitator superfamily (MFS) antibiotic efflux pump	CARD	3.3.0	3007044	rgi	6.0.3	gene_presence_detected		99.75			MACROLIDE		3141	4331				ERZ24875802.551|plasmid-1:14472_2													antibiotic efflux	#ERROR!	70.28
plasmids.txt.rgi	mefF	major facilitator superfamily (MFS) antibiotic efflux pump	CARD	3.3.0	3007044	rgi	6.0.3	gene_presence_detected		99.75			MACROLIDE		13236	14426				ERZ24879091.335|plasmid-1:19509_11													antibiotic efflux	-	70.28
plasmids.txt.rgi	mefF	major facilitator superfamily (MFS) antibiotic efflux pump	CARD	3.3.0	3007044	rgi	6.0.3	gene_presence_detected		99.75			MACROLIDE		3141	4331				ERZ24879089.466|plasmid-1:14651_2													antibiotic efflux	#ERROR!	70.28
plasmids.txt.rgi	mefF	major facilitator superfamily (MFS) antibiotic efflux pump	CARD	3.3.0	3007044	rgi	6.0.3	gene_presence_detected		99.75			MACROLIDE		1989	3179				ERZ24875788.1004|plasmid-1:9726_2													antibiotic efflux	-	70.28
plasmids.txt.rgi	mefF	major facilitator superfamily (MFS) antibiotic efflux pump	CARD	3.3.0	3007044	rgi	6.0.3	gene_presence_detected		93.2			MACROLIDE		5082	6194				ERZ24879088.363|plasmid-1:16592_6													antibiotic efflux	#ERROR!	71.66
plasmids.txt.rgi	mefF	major facilitator superfamily (MFS) antibiotic efflux pump	CARD	3.3.0	3007044	rgi	6.0.3	gene_presence_detected		99.75			MACROLIDE		2424	3614				ERZ24875768.1467|plasmid-1:9376_2													antibiotic efflux	#ERROR!	70.28
plasmids.txt.rgi	mefF	major facilitator superfamily (MFS) antibiotic efflux pump	CARD	3.3.0	3007044	rgi	6.0.3	gene_presence_detected		99.75			MACROLIDE		6563	7753				ERZ24875772.270|plasmid-1:18073_8													antibiotic efflux	#ERROR!	70.28
plasmids.txt.rgi	mefF	major facilitator superfamily (MFS) antibiotic efflux pump	CARD	3.3.0	3007044	rgi	6.0.3	gene_presence_detected		99.75			MACROLIDE		5139	6329				ERZ24875766.1356|plasmid-1:8747_4													antibiotic efflux	-	70.28
plasmids.txt.rgi	mefF	major facilitator superfamily (MFS) antibiotic efflux pump	CARD	3.3.0	3007044	rgi	6.0.3	gene_presence_detected		99.75			MACROLIDE		4400	5590				ERZ24879090.991|plasmid-1:10673_4													antibiotic efflux	-	70.28
plasmids.txt.rgi	mefF	major facilitator superfamily (MFS) antibiotic efflux pump	CARD	3.3.0	3007044	rgi	6.0.3	gene_presence_detected		99.75			MACROLIDE		10319	11509				ERZ24875765.588|plasmid-1:14651_8													antibiotic efflux	-	70.28
plasmids.txt.rgi	mefF	major facilitator superfamily (MFS) antibiotic efflux pump	CARD	3.3.0	3007044	rgi	6.0.3	gene_presence_detected		99.75			MACROLIDE		386	1576				ERZ24875797.1041|plasmid-1:11780_1													antibiotic efflux	#ERROR!	70.28
plasmids.txt.rgi	mefF	major facilitator superfamily (MFS) antibiotic efflux pump	CARD	3.3.0	3007044	rgi	6.0.3	gene_presence_detected		99.75			MACROLIDE		6564	7754				ERZ24875800.563|plasmid-1:13766_5													antibiotic efflux	-	70.28
plasmids.txt.rgi	mefF	major facilitator superfamily (MFS) antibiotic efflux pump	CARD	3.3.0	3007044	rgi	6.0.3	gene_presence_detected		99.75			MACROLIDE		4828	6018				ERZ24875785.3579|plasmid-1:6545_4													antibiotic efflux	-	70.28
plasmids.txt.rgi	mefF	major facilitator superfamily (MFS) antibiotic efflux pump	CARD	3.3.0	3007044	rgi	6.0.3	gene_presence_detected		99.75			MACROLIDE		13411	14601				ERZ24875807.310|plasmid-1:17200_11													antibiotic efflux	-	70.28
plasmids.txt.rgi	mefF	major facilitator superfamily (MFS) antibiotic efflux pump	CARD	3.3.0	3007044	rgi	6.0.3	gene_presence_detected		99.75			MACROLIDE		5082	6272				ERZ24875771.511|plasmid-1:15869_6													antibiotic efflux	#ERROR!	70.28
plasmids.txt.rgi	mefF	major facilitator superfamily (MFS) antibiotic efflux pump	CARD	3.3.0	3007044	rgi	6.0.3	gene_presence_detected		99.75			MACROLIDE		7183	8373				ERZ24875763.624|plasmid-1:11515_5													antibiotic efflux	-	70.03
plasmids.txt.rgi	mphe	macrolide phosphotransferase (MPH)	CARD	3.3.0	3003741	rgi	6.0.3	gene_presence_detected		100			MACROLIDE		3832	4716				ERZ24875759.1194|plasmid-1:7927_6													antibiotic inactivation	-	100
plasmids.txt.rgi	msr(G)	msr-type ABC-F protein	CARD	3.3.0	3007042	rgi	6.0.3	gene_presence_detected		99.79			macrolide antibiotic; streptogramin antibiotic		3897	5351				ERZ24875805.592|plasmid-1:14108_3													antibiotic target protection	#ERROR!	76.3
plasmids.txt.rgi	msr(G)	msr-type ABC-F protein	CARD	3.3.0	3007042	rgi	6.0.3	gene_presence_detected		99.79			macrolide antibiotic; streptogramin antibiotic		4440	5894				ERZ24875802.551|plasmid-1:14472_3													antibiotic target protection	#ERROR!	76.3
plasmids.txt.rgi	msr(G)	msr-type ABC-F protein	CARD	3.3.0	3007042	rgi	6.0.3	gene_presence_detected		99.79			macrolide antibiotic; streptogramin antibiotic		11673	13127				ERZ24879091.335|plasmid-1:19509_10													antibiotic target protection	-	76.09
plasmids.txt.rgi	msr(G)	msr-type ABC-F protein	CARD	3.3.0	3007042	rgi	6.0.3	gene_presence_detected		99.79			macrolide antibiotic; streptogramin antibiotic		4440	5894				ERZ24879089.466|plasmid-1:14651_3													antibiotic target protection	#ERROR!	76.09
plasmids.txt.rgi	msr(G)	msr-type ABC-F protein	CARD	3.3.0	3007042	rgi	6.0.3	gene_presence_detected		99.79			macrolide antibiotic; streptogramin antibiotic		426	1880				ERZ24875788.1004|plasmid-1:9726_1													antibiotic target protection	-	76.3
plasmids.txt.rgi	msr(G)	msr-type ABC-F protein	CARD	3.3.0	3007042	rgi	6.0.3	gene_presence_detected		99.79			macrolide antibiotic; streptogramin antibiotic		6381	7835				ERZ24879088.363|plasmid-1:16592_7													antibiotic target protection	#ERROR!	76.3
plasmids.txt.rgi	msr(G)	msr-type ABC-F protein	CARD	3.3.0	3007042	rgi	6.0.3	gene_presence_detected		99.79			macrolide antibiotic; streptogramin antibiotic		3723	5177				ERZ24875768.1467|plasmid-1:9376_3													antibiotic target protection	#ERROR!	76.3
plasmids.txt.rgi	msr(G)	msr-type ABC-F protein	CARD	3.3.0	3007042	rgi	6.0.3	gene_presence_detected		99.79			macrolide antibiotic; streptogramin antibiotic		7862	9316				ERZ24875772.270|plasmid-1:18073_9													antibiotic target protection	#ERROR!	76.3
plasmids.txt.rgi	msr(G)	msr-type ABC-F protein	CARD	3.3.0	3007042	rgi	6.0.3	gene_presence_detected		99.79			macrolide antibiotic; streptogramin antibiotic		3576	5030				ERZ24875766.1356|plasmid-1:8747_3													antibiotic target protection	-	76.09
plasmids.txt.rgi	msr(G)	msr-type ABC-F protein	CARD	3.3.0	3007042	rgi	6.0.3	gene_presence_detected		99.79			macrolide antibiotic; streptogramin antibiotic		2837	4291				ERZ24879090.991|plasmid-1:10673_3													antibiotic target protection	-	76.3
plasmids.txt.rgi	msr(G)	msr-type ABC-F protein	CARD	3.3.0	3007042	rgi	6.0.3	gene_presence_detected		99.79			macrolide antibiotic; streptogramin antibiotic		8756	10210				ERZ24875765.588|plasmid-1:14651_7													antibiotic target protection	-	76.3
plasmids.txt.rgi	msr(G)	msr-type ABC-F protein	CARD	3.3.0	3007042	rgi	6.0.3	gene_presence_detected		99.79			macrolide antibiotic; streptogramin antibiotic		1685	3139				ERZ24875797.1041|plasmid-1:11780_2													antibiotic target protection	#ERROR!	76.3
plasmids.txt.rgi	msr(G)	msr-type ABC-F protein	CARD	3.3.0	3007042	rgi	6.0.3	gene_presence_detected		99.79			macrolide antibiotic; streptogramin antibiotic		5001	6455				ERZ24875800.563|plasmid-1:13766_4													antibiotic target protection	-	76.09
plasmids.txt.rgi	msr(G)	msr-type ABC-F protein	CARD	3.3.0	3007042	rgi	6.0.3	gene_presence_detected		99.79			macrolide antibiotic; streptogramin antibiotic		3265	4719				ERZ24875785.3579|plasmid-1:6545_3													antibiotic target protection	-	76.3
plasmids.txt.rgi	msr(G)	msr-type ABC-F protein	CARD	3.3.0	3007042	rgi	6.0.3	gene_presence_detected		99.79			macrolide antibiotic; streptogramin antibiotic		11848	13302				ERZ24875807.310|plasmid-1:17200_10													antibiotic target protection	-	76.3
plasmids.txt.rgi	msr(G)	msr-type ABC-F protein	CARD	3.3.0	3007042	rgi	6.0.3	gene_presence_detected		99.79			macrolide antibiotic; streptogramin antibiotic		6381	7835				ERZ24875771.511|plasmid-1:15869_7													antibiotic target protection	#ERROR!	76.3
plasmids.txt.rgi	msr(G)	msr-type ABC-F protein	CARD	3.3.0	3007042	rgi	6.0.3	gene_presence_detected		99.79			macrolide antibiotic; streptogramin antibiotic		5620	7074				ERZ24875763.624|plasmid-1:11515_4													antibiotic target protection	-	76.3
plasmids.txt.rgi	msre	msr-type ABC-F protein	CARD	3.3.0	3003109	rgi	6.0.3	gene_presence_detected		100			macrolide antibiotic; streptogramin antibiotic		4772	6247				ERZ24875759.1194|plasmid-1:7927_7													antibiotic target protection	-	100
plasmids.txt.rgi	OQXB	resistance-nodulation-cell division (RND) antibiotic efflux pump	CARD	3.3.0	3003923	rgi	6.0.3	gene_presence_detected		99.71			fluoroquinolone antibiotic; glycylcycline; tetracycline antibiotic; diaminopyrimidine antibiotic; nitrofuran antibiotic		8723	11866				ERZ24875786.1068|plasmid-1:12451_8													antibiotic efflux	#ERROR!	96.37
plasmids.txt.rgi	qacG	small multidrug resistance (SMR) antibiotic efflux pump	CARD	3.3.0	3007015	rgi	6.0.3	gene_presence_detected		106.54			disinfecting agents and antiseptics		5199	5543				ERZ24875774.307|plasmid-1:18887_7													antibiotic efflux	-	48.11
plasmids.txt.rgi	qacG	small multidrug resistance (SMR) antibiotic efflux pump	CARD	3.3.0	3007015	rgi	6.0.3	gene_presence_detected		102.8			disinfecting agents and antiseptics		8004	8336				ERZ24875774.1140|plasmid-1:10179_8													antibiotic efflux	#ERROR!	52.88
plasmids.txt.rgi	qacG	small multidrug resistance (SMR) antibiotic efflux pump	CARD	3.3.0	3007015	rgi	6.0.3	gene_presence_detected		100			disinfecting agents and antiseptics		700	1023				ERZ24875768.1794|plasmid-1:8337_2													antibiotic efflux	#ERROR!	51.4
plasmids.txt.rgi	qacG	small multidrug resistance (SMR) antibiotic efflux pump	CARD	3.3.0	3007015	rgi	6.0.3	gene_presence_detected		102.8			disinfecting agents and antiseptics		959	1291				ERZ24875775.1475|plasmid-1:9296_2													antibiotic efflux	-	52.88
plasmids.txt.rgi	qacG	small multidrug resistance (SMR) antibiotic efflux pump	CARD	3.3.0	3007015	rgi	6.0.3	gene_presence_detected		106.54			disinfecting agents and antiseptics		333	677				ERZ24875772.3929|plasmid-1:5812_2													antibiotic efflux	#ERROR!	48.11
plasmids.txt.rgi	qacG	small multidrug resistance (SMR) antibiotic efflux pump	CARD	3.3.0	3007015	rgi	6.0.3	gene_presence_detected		106.54			disinfecting agents and antiseptics		5994	6338				ERZ24875766.785|plasmid-1:10973_7													antibiotic efflux	#ERROR!	48.11
plasmids.txt.rgi	qacG	small multidrug resistance (SMR) antibiotic efflux pump	CARD	3.3.0	3007015	rgi	6.0.3	gene_presence_detected		106.54			disinfecting agents and antiseptics		2450	2794				ERZ24875767.3448|plasmid-1:6166_4													antibiotic efflux	#ERROR!	48.11
plasmids.txt.rgi	qacG	small multidrug resistance (SMR) antibiotic efflux pump	CARD	3.3.0	3007015	rgi	6.0.3	gene_presence_detected		106.54			disinfecting agents and antiseptics		4007	4351				ERZ24879090.1866|plasmid-1:7982_6													antibiotic efflux	-	48.11
plasmids.txt.rgi	qacG	small multidrug resistance (SMR) antibiotic efflux pump	CARD	3.3.0	3007015	rgi	6.0.3	gene_presence_detected		102.8			disinfecting agents and antiseptics		993	1325				ERZ24875789.4866|plasmid-1:5254_3													antibiotic efflux	-	42.31
plasmids.txt.rgi	qacG	small multidrug resistance (SMR) antibiotic efflux pump	CARD	3.3.0	3007015	rgi	6.0.3	gene_presence_detected		102.8			disinfecting agents and antiseptics		26916	27248				ERZ24875777.99|plasmid-1:37658_24													antibiotic efflux	#ERROR!	52.88
plasmids.txt.rgi	qacG	small multidrug resistance (SMR) antibiotic efflux pump	CARD	3.3.0	3007015	rgi	6.0.3	gene_presence_detected		106.54			disinfecting agents and antiseptics		11408	11752				ERZ24875777.490|plasmid-1:14760_11													antibiotic efflux	#ERROR!	48.11
plasmids.txt.rgi	qacG	small multidrug resistance (SMR) antibiotic efflux pump	CARD	3.3.0	3007015	rgi	6.0.3	gene_presence_detected		113.08			disinfecting agents and antiseptics		2875	3240				ERZ24875800.4651|plasmid-1:5096_5													antibiotic efflux	-	48.11
plasmids.txt.rgi	qacG	small multidrug resistance (SMR) antibiotic efflux pump	CARD	3.3.0	3007015	rgi	6.0.3	gene_presence_detected		106.54			disinfecting agents and antiseptics		366	710				ERZ24875769.3040|plasmid-1:6365_2													antibiotic efflux	#ERROR!	48.11
plasmids.txt.rgi	qacG	small multidrug resistance (SMR) antibiotic efflux pump	CARD	3.3.0	3007015	rgi	6.0.3	gene_presence_detected		100			disinfecting agents and antiseptics		5647	5970				ERZ24875769.3130|plasmid-1:6275_6													antibiotic efflux	#ERROR!	51.4
plasmids.txt.rgi	qacG	small multidrug resistance (SMR) antibiotic efflux pump	CARD	3.3.0	3007015	rgi	6.0.3	gene_presence_detected		106.54			disinfecting agents and antiseptics		3734	4078				ERZ24875814.1855|plasmid-1:9188_6													antibiotic efflux	#ERROR!	48.11
plasmids.txt.rgi	qacG	small multidrug resistance (SMR) antibiotic efflux pump	CARD	3.3.0	3007015	rgi	6.0.3	gene_presence_detected		123.36			disinfecting agents and antiseptics		5834	6232				ERZ24875771.3369|plasmid-1:6235_8													antibiotic efflux	-	48.11
plasmids.txt.rgi	rsmA	resistance-nodulation-cell division (RND) antibiotic efflux pump	CARD	3.3.0	3005069	rgi	6.0.3	gene_presence_detected		100			fluoroquinolone antibiotic; diaminopyrimidine antibiotic; phenicol antibiotic		67944	68129				ERZ24875814.47|plasmid-1:68774_70													antibiotic efflux	#ERROR!	85.25
plasmids.txt.rgi	tetb	major facilitator superfamily (MFS) antibiotic efflux pump	CARD	3.3.0	3000166	rgi	6.0.3	gene_presence_detected		100			TETRACYCLINE		1342	2547				ERZ24875811.6051|plasmid-1:5340_4													antibiotic efflux	-	99.25
plasmids.txt.rgi	tetc	major facilitator superfamily (MFS) antibiotic efflux pump	CARD	3.3.0	3000167	rgi	6.0.3	gene_presence_detected		100			TETRACYCLINE		266	1456				ERZ24875775.2313|plasmid-1:7068_2													antibiotic efflux	-	99.75
plasmids.txt.rgi	tetc	major facilitator superfamily (MFS) antibiotic efflux pump	CARD	3.3.0	3000167	rgi	6.0.3	gene_presence_detected		100			TETRACYCLINE		1575	2765				ERZ24875792.1717|plasmid-1:5149_5													antibiotic efflux	-	99.75
plasmids.txt.rgi	tetc	major facilitator superfamily (MFS) antibiotic efflux pump	CARD	3.3.0	3000167	rgi	6.0.3	gene_presence_detected		100			TETRACYCLINE		3316	4506				ERZ24879086.3766|plasmid-1:5002_5													antibiotic efflux	#ERROR!	99.75
plasmids.txt.rgi	tetc	major facilitator superfamily (MFS) antibiotic efflux pump	CARD	3.3.0	3000167	rgi	6.0.3	gene_presence_detected		100			TETRACYCLINE		2763	3953				ERZ24875777.1798|plasmid-1:7426_5													antibiotic efflux	#ERROR!	99.75
plasmids.txt.rgi	tetc	major facilitator superfamily (MFS) antibiotic efflux pump	CARD	3.3.0	3000167	rgi	6.0.3	gene_presence_detected		100			TETRACYCLINE		1134	2324				ERZ24875815.4803|plasmid-1:5073_3													antibiotic efflux	-	99.75
plasmids.txt.rgi	tetc	major facilitator superfamily (MFS) antibiotic efflux pump	CARD	3.3.0	3000167	rgi	6.0.3	gene_presence_detected		100			TETRACYCLINE		495	1685				ERZ24875794.2109|plasmid-1:5999_3													antibiotic efflux	-	99.75
plasmids.txt.rgi	tetc	major facilitator superfamily (MFS) antibiotic efflux pump	CARD	3.3.0	3000167	rgi	6.0.3	gene_presence_detected		100			TETRACYCLINE		495	1685				ERZ24879085.2221|plasmid-1:6656_3													antibiotic efflux	-	99.49
plasmids.txt.rgi	tete	major facilitator superfamily (MFS) antibiotic efflux pump	CARD	3.3.0	3000173	rgi	6.0.3	gene_presence_detected		100			TETRACYCLINE		2548	3765				ERZ24875805.2327|plasmid-1:7329_5													antibiotic efflux	#ERROR!	94.78
plasmids.txt.rgi	tete	major facilitator superfamily (MFS) antibiotic efflux pump	CARD	3.3.0	3000173	rgi	6.0.3	gene_presence_detected		100			TETRACYCLINE		191	1408				ERZ24875780.2673|plasmid-1:7116_2													antibiotic efflux	-	94.78
plasmids.txt.rgi	tete	major facilitator superfamily (MFS) antibiotic efflux pump	CARD	3.3.0	3000173	rgi	6.0.3	gene_presence_detected		100			TETRACYCLINE		1868	3085				ERZ24875766.2364|plasmid-1:6613_4													antibiotic efflux	#ERROR!	94.78
plasmids.txt.rgi	tete	major facilitator superfamily (MFS) antibiotic efflux pump	CARD	3.3.0	3000173	rgi	6.0.3	gene_presence_detected		100			TETRACYCLINE		7624	8841				ERZ24879090.1387|plasmid-1:9265_12													antibiotic efflux	#ERROR!	94.78
plasmids.txt.rgi	tete	major facilitator superfamily (MFS) antibiotic efflux pump	CARD	3.3.0	3000173	rgi	6.0.3	gene_presence_detected		100			TETRACYCLINE		3563	4780				ERZ24875807.3228|plasmid-1:5930_6													antibiotic efflux	-	94.78
plasmids.txt.rgi	tetm	tetracycline-resistant ribosomal protection protein	CARD	3.3.0	3000186	rgi	6.0.3	gene_presence_detected		100			TETRACYCLINE		3992	5911				ERZ24875781.794|plasmid-1:11681_7													antibiotic target protection	-	95.62
plasmids.txt.rgi	tetm	tetracycline-resistant ribosomal protection protein	CARD	3.3.0	3000186	rgi	6.0.3	gene_presence_detected		100			TETRACYCLINE		4289	6208				ERZ24875805.3195|plasmid-1:6230_7													antibiotic target protection	-	95.62
plasmids.txt.rgi	tetm	tetracycline-resistant ribosomal protection protein	CARD	3.3.0	3000186	rgi	6.0.3	gene_presence_detected		100			TETRACYCLINE		13221	15140				ERZ24875802.472|plasmid-1:15597_13													antibiotic target protection	#ERROR!	95.62
plasmids.txt.rgi	tetm	tetracycline-resistant ribosomal protection protein	CARD	3.3.0	3000186	rgi	6.0.3	gene_presence_detected		100			TETRACYCLINE		12215	14134				ERZ24879091.360|plasmid-1:18491_13													antibiotic target protection	#ERROR!	95.62
plasmids.txt.rgi	tetm	tetracycline-resistant ribosomal protection protein	CARD	3.3.0	3000186	rgi	6.0.3	gene_presence_detected		100			TETRACYCLINE		4050	5969				ERZ24879089.2295|plasmid-1:6643_6													antibiotic target protection	-	95.62
plasmids.txt.rgi	tetm	tetracycline-resistant ribosomal protection protein	CARD	3.3.0	3000186	rgi	6.0.3	gene_presence_detected		100			TETRACYCLINE		4586	6505				ERZ24875788.198|plasmid-1:18725_7													antibiotic target protection	-	95.62
plasmids.txt.rgi	tetm	tetracycline-resistant ribosomal protection protein	CARD	3.3.0	3000186	rgi	6.0.3	gene_presence_detected		100			TETRACYCLINE		4051	5970				ERZ24875780.2177|plasmid-1:8023_7													antibiotic target protection	-	95.62
plasmids.txt.rgi	tetm	tetracycline-resistant ribosomal protection protein	CARD	3.3.0	3000186	rgi	6.0.3	gene_presence_detected		100			TETRACYCLINE		4646	6565				ERZ24879088.2161|plasmid-1:6878_5													antibiotic target protection	#ERROR!	95.62
plasmids.txt.rgi	tetm	tetracycline-resistant ribosomal protection protein	CARD	3.3.0	3000186	rgi	6.0.3	gene_presence_detected		100			TETRACYCLINE		1799	3718				ERZ24875778.1708|plasmid-1:8193_3													antibiotic target protection	#ERROR!	95.62
plasmids.txt.rgi	tetm	tetracycline-resistant ribosomal protection protein	CARD	3.3.0	3000186	rgi	6.0.3	gene_presence_detected		100			TETRACYCLINE		4362	6281				ERZ24875768.2959|plasmid-1:6303_8													antibiotic target protection	-	95.62
plasmids.txt.rgi	tetm	tetracycline-resistant ribosomal protection protein	CARD	3.3.0	3000186	rgi	6.0.3	gene_presence_detected		79.34			TETRACYCLINE		5095	6618				ERZ24875775.2556|plasmid-1:6621_7													antibiotic target protection	-	95.66
plasmids.txt.rgi	tetm	tetracycline-resistant ribosomal protection protein	CARD	3.3.0	3000186	rgi	6.0.3	gene_presence_detected		51.02			TETRACYCLINE		2	982				ERZ24875772.2444|plasmid-1:7318_1													antibiotic target protection	#ERROR!	96.32
plasmids.txt.rgi	tetm	tetracycline-resistant ribosomal protection protein	CARD	3.3.0	3000186	rgi	6.0.3	gene_presence_detected		100			TETRACYCLINE		4262	6181				ERZ24875766.2183|plasmid-1:6855_8													antibiotic target protection	-	95.62
plasmids.txt.rgi	tetm	tetracycline-resistant ribosomal protection protein	CARD	3.3.0	3000186	rgi	6.0.3	gene_presence_detected		100			TETRACYCLINE		4202	6121				ERZ24875767.2228|plasmid-1:7921_8													antibiotic target protection	-	95.62
plasmids.txt.rgi	tetm	tetracycline-resistant ribosomal protection protein	CARD	3.3.0	3000186	rgi	6.0.3	gene_presence_detected		100			TETRACYCLINE		4051	5970				ERZ24875759.1733|plasmid-1:6644_6													antibiotic target protection	-	95.62
plasmids.txt.rgi	tetm	tetracycline-resistant ribosomal protection protein	CARD	3.3.0	3000186	rgi	6.0.3	gene_presence_detected		100			TETRACYCLINE		673	2592				ERZ24879090.1964|plasmid-1:7772_2													antibiotic target protection	#ERROR!	95.62
plasmids.txt.rgi	tetm	tetracycline-resistant ribosomal protection protein	CARD	3.3.0	3000186	rgi	6.0.3	gene_presence_detected		100			TETRACYCLINE		6082	8001				ERZ24875789.493|plasmid-1:20175_9													antibiotic target protection	-	95.62
plasmids.txt.rgi	tetm	tetracycline-resistant ribosomal protection protein	CARD	3.3.0	3000186	rgi	6.0.3	gene_presence_detected		74.49			TETRACYCLINE		11301	12728				ERZ24875797.887|plasmid-1:12730_11													antibiotic target protection	#ERROR!	94.12
plasmids.txt.rgi	tetm	tetracycline-resistant ribosomal protection protein	CARD	3.3.0	3000186	rgi	6.0.3	gene_presence_detected		28.33			TETRACYCLINE		4472	5017				ERZ24875797.4573|plasmid-1:5018_7													antibiotic target protection	-	100
plasmids.txt.rgi	tetm	tetracycline-resistant ribosomal protection protein	CARD	3.3.0	3000186	rgi	6.0.3	gene_presence_detected		79.34			TETRACYCLINE		4266	5789				ERZ24875808.2955|plasmid-1:5792_8													antibiotic target protection	-	95.66
plasmids.txt.rgi	tetm	tetracycline-resistant ribosomal protection protein	CARD	3.3.0	3000186	rgi	6.0.3	gene_presence_detected		100			TETRACYCLINE		3941	5860				ERZ24875794.1741|plasmid-1:6534_6													antibiotic target protection	-	95.62
plasmids.txt.rgi	tetm	tetracycline-resistant ribosomal protection protein	CARD	3.3.0	3000186	rgi	6.0.3	gene_presence_detected		100			TETRACYCLINE		3992	5911				ERZ24875785.583|plasmid-1:18095_6													antibiotic target protection	-	95.62
plasmids.txt.rgi	tetm	tetracycline-resistant ribosomal protection protein	CARD	3.3.0	3000186	rgi	6.0.3	gene_presence_detected		100			TETRACYCLINE		12504	14423				ERZ24875769.303|plasmid-1:18758_13													antibiotic target protection	#ERROR!	95.62
plasmids.txt.rgi	tetm	tetracycline-resistant ribosomal protection protein	CARD	3.3.0	3000186	rgi	6.0.3	gene_presence_detected		63.38			TETRACYCLINE		2	1219				ERZ24875812.3586|plasmid-1:5272_1													antibiotic target protection	#ERROR!	95.8
plasmids.txt.rgi	tetm	tetracycline-resistant ribosomal protection protein	CARD	3.3.0	3000186	rgi	6.0.3	gene_presence_detected		100			TETRACYCLINE		21	1940				ERZ24875807.2987|plasmid-1:6166_1													antibiotic target protection	#ERROR!	95.62
plasmids.txt.rgi	tetm	tetracycline-resistant ribosomal protection protein	CARD	3.3.0	3000186	rgi	6.0.3	gene_presence_detected		100			TETRACYCLINE		6027	7946				ERZ24875803.1131|plasmid-1:9746_10													antibiotic target protection	-	95.62
plasmids.txt.rgi	tetm	tetracycline-resistant ribosomal protection protein	CARD	3.3.0	3000186	rgi	6.0.3	gene_presence_detected		75.27			TETRACYCLINE		4121	5563				ERZ24879085.3205|plasmid-1:5566_4													antibiotic target protection	#ERROR!	95.43
plasmids.txt.rgi	tetm	tetracycline-resistant ribosomal protection protein	CARD	3.3.0	3000186	rgi	6.0.3	gene_presence_detected		100			TETRACYCLINE		12162	14081				ERZ24875763.387|plasmid-1:14791_12													antibiotic target protection	#ERROR!	95.62
plasmids.txt.rgi	TETQ	tetracycline-resistant ribosomal protection protein	CARD	3.3.0	3000191	rgi	6.0.3	gene_presence_detected		97.26			TETRACYCLINE		2143	4062				ERZ24875781.691|plasmid-1:12348_4													antibiotic target protection	#ERROR!	67.29
plasmids.txt.rgi	TETQ	tetracycline-resistant ribosomal protection protein	CARD	3.3.0	3000191	rgi	6.0.3	gene_presence_detected		27.09			TETRACYCLINE		32755	33291				ERZ24875805.50|plasmid-1:33294_37													antibiotic target protection	-	96.07
plasmids.txt.rgi	TETQ	tetracycline-resistant ribosomal protection protein	CARD	3.3.0	3000191	rgi	6.0.3	gene_presence_detected		97.26			TETRACYCLINE		2953	4872				ERZ24875805.4537|plasmid-1:5136_5													antibiotic target protection	#ERROR!	67.45
plasmids.txt.rgi	TETQ	tetracycline-resistant ribosomal protection protein	CARD	3.3.0	3000191	rgi	6.0.3	gene_presence_detected		100			TETRACYCLINE		14441	16414				ERZ24875802.26|plasmid-1:48224_11													antibiotic target protection	#ERROR!	96.35
plasmids.txt.rgi	TETQ	tetracycline-resistant ribosomal protection protein	CARD	3.3.0	3000191	rgi	6.0.3	gene_presence_detected		97.26			TETRACYCLINE		5452	7371				ERZ24875802.1334|plasmid-1:9341_7													antibiotic target protection	-	67.45
plasmids.txt.rgi	TETQ	tetracycline-resistant ribosomal protection protein	CARD	3.3.0	3000191	rgi	6.0.3	gene_presence_detected		97.26			TETRACYCLINE		1270	3189				ERZ24879091.3097|plasmid-1:5947_4													antibiotic target protection	#ERROR!	67.29
plasmids.txt.rgi	TETQ	tetracycline-resistant ribosomal protection protein	CARD	3.3.0	3000191	rgi	6.0.3	gene_presence_detected		97.26			TETRACYCLINE		7890	9809				ERZ24879089.612|plasmid-1:12832_11													antibiotic target protection	-	67.45
plasmids.txt.rgi	TETQ	tetracycline-resistant ribosomal protection protein	CARD	3.3.0	3000191	rgi	6.0.3	gene_presence_detected		100			TETRACYCLINE		32945	34918				ERZ24875780.17|plasmid-1:47925_37													antibiotic target protection	-	96.35
plasmids.txt.rgi	TETQ	tetracycline-resistant ribosomal protection protein	CARD	3.3.0	3000191	rgi	6.0.3	gene_presence_detected		97.26			TETRACYCLINE		5484	7403				ERZ24875780.1540|plasmid-1:9725_7													antibiotic target protection	-	67.45
plasmids.txt.rgi	TETQ	tetracycline-resistant ribosomal protection protein	CARD	3.3.0	3000191	rgi	6.0.3	gene_presence_detected		97.56			TETRACYCLINE		11607	13532				ERZ24879088.116|plasmid-1:26200_7													antibiotic target protection	#ERROR!	96.41
plasmids.txt.rgi	TETQ	tetracycline-resistant ribosomal protection protein	CARD	3.3.0	3000191	rgi	6.0.3	gene_presence_detected		97.26			TETRACYCLINE		2019	3938				ERZ24879088.717|plasmid-1:11830_4													antibiotic target protection	#ERROR!	67.45
plasmids.txt.rgi	TETQ	tetracycline-resistant ribosomal protection protein	CARD	3.3.0	3000191	rgi	6.0.3	gene_presence_detected		97.72			TETRACYCLINE		3589	5517				ERZ24879088.1890|plasmid-1:7386_7													antibiotic target protection	-	71.92
plasmids.txt.rgi	TETQ	tetracycline-resistant ribosomal protection protein	CARD	3.3.0	3000191	rgi	6.0.3	gene_presence_detected		97.56			TETRACYCLINE		11163	13088				ERZ24875778.77|plasmid-1:27838_8													antibiotic target protection	-	96.41
plasmids.txt.rgi	TETQ	tetracycline-resistant ribosomal protection protein	CARD	3.3.0	3000191	rgi	6.0.3	gene_presence_detected		97.26			TETRACYCLINE		155	2074				ERZ24875778.2036|plasmid-1:7489_1													antibiotic target protection	#ERROR!	67.29
plasmids.txt.rgi	TETQ	tetracycline-resistant ribosomal protection protein	CARD	3.3.0	3000191	rgi	6.0.3	gene_presence_detected		97.26			TETRACYCLINE		5252	7171				ERZ24875768.1481|plasmid-1:9317_7													antibiotic target protection	-	67.45
plasmids.txt.rgi	TETQ	tetracycline-resistant ribosomal protection protein	CARD	3.3.0	3000191	rgi	6.0.3	gene_presence_detected		97.26			TETRACYCLINE		4895	6814				ERZ24875772.474|plasmid-1:14650_7													antibiotic target protection	#ERROR!	67.14
plasmids.txt.rgi	TETQ	tetracycline-resistant ribosomal protection protein	CARD	3.3.0	3000191	rgi	6.0.3	gene_presence_detected		97.26			TETRACYCLINE		2143	4062				ERZ24875783.1255|plasmid-1:11950_4													antibiotic target protection	#ERROR!	67.45
plasmids.txt.rgi	TETQ	tetracycline-resistant ribosomal protection protein	CARD	3.3.0	3000191	rgi	6.0.3	gene_presence_detected		97.56			TETRACYCLINE		11890	13815				ERZ24875767.503|plasmid-1:17400_8													antibiotic target protection	-	96.57
plasmids.txt.rgi	TETQ	tetracycline-resistant ribosomal protection protein	CARD	3.3.0	3000191	rgi	6.0.3	gene_presence_detected		97.26			TETRACYCLINE		3145	5064				ERZ24875759.870|plasmid-1:9314_5													antibiotic target protection	#ERROR!	67.45
plasmids.txt.rgi	TETQ	tetracycline-resistant ribosomal protection protein	CARD	3.3.0	3000191	rgi	6.0.3	gene_presence_detected		100			TETRACYCLINE		31866	33839				ERZ24879090.17|plasmid-1:39566_35													antibiotic target protection	-	96.35
plasmids.txt.rgi	TETQ	tetracycline-resistant ribosomal protection protein	CARD	3.3.0	3000191	rgi	6.0.3	gene_presence_detected		97.26			TETRACYCLINE		2242	4161				ERZ24879090.751|plasmid-1:11997_4													antibiotic target protection	#ERROR!	67.45
plasmids.txt.rgi	TETQ	tetracycline-resistant ribosomal protection protein	CARD	3.3.0	3000191	rgi	6.0.3	gene_presence_detected		97.56			TETRACYCLINE		10937	12862				ERZ24875765.143|plasmid-1:27515_8													antibiotic target protection	-	96.57
plasmids.txt.rgi	TETQ	tetracycline-resistant ribosomal protection protein	CARD	3.3.0	3000191	rgi	6.0.3	gene_presence_detected		97.26			TETRACYCLINE		7890	9809				ERZ24875765.882|plasmid-1:11953_11													antibiotic target protection	-	67.45
plasmids.txt.rgi	TETQ	tetracycline-resistant ribosomal protection protein	CARD	3.3.0	3000191	rgi	6.0.3	gene_presence_detected		97.26			TETRACYCLINE		7888	9807				ERZ24875789.1518|plasmid-1:10585_11													antibiotic target protection	-	67.45
plasmids.txt.rgi	TETQ	tetracycline-resistant ribosomal protection protein	CARD	3.3.0	3000191	rgi	6.0.3	gene_presence_detected		100			TETRACYCLINE		33938	35911				ERZ24875797.39|plasmid-1:50524_38													antibiotic target protection	-	96.35
plasmids.txt.rgi	TETQ	tetracycline-resistant ribosomal protection protein	CARD	3.3.0	3000191	rgi	6.0.3	gene_presence_detected		97.26			TETRACYCLINE		529	2448				ERZ24875797.1315|plasmid-1:10284_2													antibiotic target protection	#ERROR!	67.45
plasmids.txt.rgi	TETQ	tetracycline-resistant ribosomal protection protein	CARD	3.3.0	3000191	rgi	6.0.3	gene_presence_detected		100			TETRACYCLINE		427	2400				ERZ24875791.134|plasmid-1:12074_2													antibiotic target protection	-	96.35
plasmids.txt.rgi	TETQ	tetracycline-resistant ribosomal protection protein	CARD	3.3.0	3000191	rgi	6.0.3	gene_presence_detected		97.11			TETRACYCLINE		3	1919				ERZ24875777.595|plasmid-1:13031_1													antibiotic target protection	#ERROR!	96.55
plasmids.txt.rgi	TETQ	tetracycline-resistant ribosomal protection protein	CARD	3.3.0	3000191	rgi	6.0.3	gene_presence_detected		97.26			TETRACYCLINE		4264	6183				ERZ24875808.2552|plasmid-1:6284_6													antibiotic target protection	-	67.45
plasmids.txt.rgi	TETQ	tetracycline-resistant ribosomal protection protein	CARD	3.3.0	3000191	rgi	6.0.3	gene_presence_detected		97.56			TETRACYCLINE		19487	21412				ERZ24875811.325|plasmid-1:23386_17													antibiotic target protection	-	96.41
plasmids.txt.rgi	TETQ	tetracycline-resistant ribosomal protection protein	CARD	3.3.0	3000191	rgi	6.0.3	gene_presence_detected		100			TETRACYCLINE		14330	16303				ERZ24875800.73|plasmid-1:29875_11													antibiotic target protection	#ERROR!	96.35
plasmids.txt.rgi	TETQ	tetracycline-resistant ribosomal protection protein	CARD	3.3.0	3000191	rgi	6.0.3	gene_presence_detected		97.26			TETRACYCLINE		1923	3842				ERZ24875800.814|plasmid-1:11678_4													antibiotic target protection	#ERROR!	67.45
plasmids.txt.rgi	TETQ	tetracycline-resistant ribosomal protection protein	CARD	3.3.0	3000191	rgi	6.0.3	gene_presence_detected		100			TETRACYCLINE		3452	5425				ERZ24875794.399|plasmid-1:11856_3													antibiotic target protection	-	96.35
plasmids.txt.rgi	TETQ	tetracycline-resistant ribosomal protection protein	CARD	3.3.0	3000191	rgi	6.0.3	gene_presence_detected		97.26			TETRACYCLINE		1560	3479				ERZ24875786.3912|plasmid-1:5493_2													antibiotic target protection	-	67.45
plasmids.txt.rgi	TETQ	tetracycline-resistant ribosomal protection protein	CARD	3.3.0	3000191	rgi	6.0.3	gene_presence_detected		100			TETRACYCLINE		11124	13097				ERZ24875785.225|plasmid-1:28216_8													antibiotic target protection	-	96.65
plasmids.txt.rgi	TETQ	tetracycline-resistant ribosomal protection protein	CARD	3.3.0	3000191	rgi	6.0.3	gene_presence_detected		97.26			TETRACYCLINE		7890	9809				ERZ24875785.1264|plasmid-1:11976_11													antibiotic target protection	-	67.45
plasmids.txt.rgi	TETQ	tetracycline-resistant ribosomal protection protein	CARD	3.3.0	3000191	rgi	6.0.3	gene_presence_detected		100			TETRACYCLINE		3452	5425				ERZ24875813.2369|plasmid-1:8396_3													antibiotic target protection	-	96.35
plasmids.txt.rgi	TETQ	tetracycline-resistant ribosomal protection protein	CARD	3.3.0	3000191	rgi	6.0.3	gene_presence_detected		97.26			TETRACYCLINE		2107	4026				ERZ24875769.3672|plasmid-1:5760_4													antibiotic target protection	#ERROR!	67.45
plasmids.txt.rgi	TETQ	tetracycline-resistant ribosomal protection protein	CARD	3.3.0	3000191	rgi	6.0.3	gene_presence_detected		97.26			TETRACYCLINE		2255	4174				ERZ24875803.2740|plasmid-1:6318_3													antibiotic target protection	-	67.45
plasmids.txt.rgi	TETQ	tetracycline-resistant ribosomal protection protein	CARD	3.3.0	3000191	rgi	6.0.3	gene_presence_detected		97.56			TETRACYCLINE		14866	16791				ERZ24875814.225|plasmid-1:27201_12													antibiotic target protection	#ERROR!	96.41
plasmids.txt.rgi	TETQ	tetracycline-resistant ribosomal protection protein	CARD	3.3.0	3000191	rgi	6.0.3	gene_presence_detected		97.56			TETRACYCLINE		1806	3731				ERZ24879085.558|plasmid-1:14131_2													antibiotic target protection	#ERROR!	96.57
plasmids.txt.rgi	TETQ	tetracycline-resistant ribosomal protection protein	CARD	3.3.0	3000191	rgi	6.0.3	gene_presence_detected		97.56			TETRACYCLINE		17379	19304				ERZ24875771.142|plasmid-1:26321_16													antibiotic target protection	-	96.57
plasmids.txt.rgi	TETQ	tetracycline-resistant ribosomal protection protein	CARD	3.3.0	3000191	rgi	6.0.3	gene_presence_detected		97.26			TETRACYCLINE		2143	4062				ERZ24875771.1240|plasmid-1:10269_4													antibiotic target protection	#ERROR!	67.45
plasmids.txt.rgi	TETQ	tetracycline-resistant ribosomal protection protein	CARD	3.3.0	3000191	rgi	6.0.3	gene_presence_detected		97.26			TETRACYCLINE		2166	4085				ERZ24875763.2632|plasmid-1:5192_3													antibiotic target protection	-	67.29
plasmids.txt.rgi	tetw	tetracycline-resistant ribosomal protection protein	CARD	3.3.0	3000194	rgi	6.0.3	gene_presence_detected		100			TETRACYCLINE		791	2710				ERZ24875810.3510|plasmid-1:5067_2													antibiotic target protection	#ERROR!	99.53
plasmids.txt.rgi	tetr	major facilitator superfamily (MFS) antibiotic efflux pump	CARD	3.3.0	3003479	rgi	6.0.3	protein_variant_detected		99.52			TETRACYCLINE		2629	3252				ERZ24875811.6051|plasmid-1:5340_5													antibiotic target alteration; antibiotic efflux	#ERROR!	99.52
plasmids.txt.rgi	vanU gene in vanG cluster	glycopeptide resistance gene cluster; vanU	CARD	3.3.0	3004253	rgi	6.0.3	gene_presence_detected		93.33			glycopeptide antibiotic		5298	5510				ERZ24875781.3175|plasmid-1:5545_7													antibiotic target alteration	-	79.41
plasmids.txt.rgi	vanU gene in vanG cluster	glycopeptide resistance gene cluster; vanU	CARD	3.3.0	3004253	rgi	6.0.3	gene_presence_detected		93.33			glycopeptide antibiotic		75	287				ERZ24875778.3103|plasmid-1:5969_1													antibiotic target alteration	#ERROR!	79.41
plasmids_retrieved-genes-class_A-hmmsearched.out.fargene	classA	classA_70_centroids-aligned	fargene_hmms	0.1	classA_70_centroids-aligned	fargene	0.1	gene_presence_detected					classA				291	7	290	combined_plasmids_ERZ24875797.3032|plasmid-1:6394_seq1_4										295	6	292
plasmids_retrieved-genes-class_A-hmmsearched.out.fargene	classA	classA_70_centroids-aligned	fargene_hmms	0.1	classA_70_centroids-aligned	fargene	0.1	gene_presence_detected					classA				296	8	295	combined_plasmids_ERZ24875766.2525|plasmid-1:6358_seq1_4										295	8	294
plasmids_retrieved-genes-class_A-hmmsearched.out.fargene	classA	classA_70_centroids-aligned	fargene_hmms	0.1	classA_70_centroids-aligned	fargene	0.1	gene_presence_detected					classA				295	12	293	combined_plasmids_ERZ24875807.3121|plasmid-1:6035_seq1_4										295	14	293
plasmids_retrieved-genes-class_A-hmmsearched.out.fargene	classA	classA_70_centroids-aligned	fargene_hmms	0.1	classA_70_centroids-aligned	fargene	0.1	gene_presence_detected					classA				295	14	294	combined_plasmids_ERZ24875763.2181|plasmid-1:5714_seq1_1										295	14	293
plasmids_retrieved-genes-class_A-hmmsearched.out.fargene	classA	classA_70_centroids-aligned	fargene_hmms	0.1	classA_70_centroids-aligned	fargene	0.1	gene_presence_detected					classA				289	26	287	combined_plasmids_ERZ24875797.4514|plasmid-1:5058_seq1_1										295	29	291
plasmids_retrieved-genes-class_A-hmmsearched.out.fargene	classA	classA_70_centroids-aligned	fargene_hmms	0.1	classA_70_centroids-aligned	fargene	0.1	gene_presence_detected					classA				289	26	287	combined_plasmids_ERZ24875808.3805|plasmid-1:5082_seq1_1										295	29	291
plasmids_retrieved-genes-class_A-hmmsearched.out.fargene	classA	classA_70_centroids-aligned	fargene_hmms	0.1	classA_70_centroids-aligned	fargene	0.1	gene_presence_detected					classA				298	5	296	combined_plasmids_ERZ24875767.3627|plasmid-1:6007_seq1_1										295	5	292
plasmids_retrieved-genes-class_A-hmmsearched.out.fargene	classA	classA_70_centroids-aligned	fargene_hmms	0.1	classA_70_centroids-aligned	fargene	0.1	gene_presence_detected					classA				316	3	315	combined_plasmids_ERZ24875767.1227|plasmid-1:10954_seq1_4										295	3	294
plasmids_retrieved-genes-class_A-hmmsearched.out.fargene	classA	classA_70_centroids-aligned	fargene_hmms	0.1	classA_70_centroids-aligned	fargene	0.1	gene_presence_detected					classA				316	3	314	combined_plasmids_ERZ24875802.1265|plasmid-1:9586_seq1_1										295	3	293
plasmids_retrieved-genes-class_A-hmmsearched.out.fargene	classA	classA_70_centroids-aligned	fargene_hmms	0.1	classA_70_centroids-aligned	fargene	0.1	gene_presence_detected					classA				316	3	314	combined_plasmids_ERZ24879088.1205|plasmid-1:9270_seq1_1										295	3	293
plasmids_retrieved-genes-class_A-hmmsearched.out.fargene	classA	classA_70_centroids-aligned	fargene_hmms	0.1	classA_70_centroids-aligned	fargene	0.1	gene_presence_detected					classA				316	3	314	combined_plasmids_ERZ24879090.801|plasmid-1:11624_seq1_4										295	4	294
plasmids_retrieved-genes-class_A-hmmsearched.out.fargene	classA	classA_70_centroids-aligned	fargene_hmms	0.1	classA_70_centroids-aligned	fargene	0.1	gene_presence_detected					classA				317	5	315	combined_plasmids_ERZ24875767.3093|plasmid-1:6561_seq1_4										295	6	293
plasmids_retrieved-genes-class_A-hmmsearched.out.fargene	classA	classA_70_centroids-aligned	fargene_hmms	0.1	classA_70_centroids-aligned	fargene	0.1	gene_presence_detected					classA				317	5	315	combined_plasmids_ERZ24875788.621|plasmid-1:12022_seq1_4										295	6	293
plasmids_retrieved-genes-class_A-hmmsearched.out.fargene	classA	classA_70_centroids-aligned	fargene_hmms	0.1	classA_70_centroids-aligned	fargene	0.1	gene_presence_detected					classA				317	5	315	combined_plasmids_ERZ24875788.621|plasmid-1:12022_seq2_4										295	6	293
plasmids_retrieved-genes-class_A-hmmsearched.out.fargene	classA	classA_70_centroids-aligned	fargene_hmms	0.1	classA_70_centroids-aligned	fargene	0.1	gene_presence_detected					classA				317	5	315	combined_plasmids_ERZ24875795.3447|plasmid-1:6486_seq1_4										295	6	293
plasmids_retrieved-genes-class_A-hmmsearched.out.fargene	classA	classA_70_centroids-aligned	fargene_hmms	0.1	classA_70_centroids-aligned	fargene	0.1	gene_presence_detected					classA				317	5	315	combined_plasmids_ERZ24875797.3402|plasmid-1:5987_seq1_4										295	6	293
plasmids_retrieved-genes-class_A-hmmsearched.out.fargene	classA	classA_70_centroids-aligned	fargene_hmms	0.1	classA_70_centroids-aligned	fargene	0.1	gene_presence_detected					classA				317	5	315	combined_plasmids_ERZ24875798.2601|plasmid-1:6043_seq1_4										295	6	293
plasmids_retrieved-genes-class_A-hmmsearched.out.fargene	classA	classA_70_centroids-aligned	fargene_hmms	0.1	classA_70_centroids-aligned	fargene	0.1	gene_presence_detected					classA				317	5	315	combined_plasmids_ERZ24875800.3347|plasmid-1:6007_seq1_4										295	6	293
plasmids_retrieved-genes-class_A-hmmsearched.out.fargene	classA	classA_70_centroids-aligned	fargene_hmms	0.1	classA_70_centroids-aligned	fargene	0.1	gene_presence_detected					classA				317	5	315	combined_plasmids_ERZ24875805.3474|plasmid-1:5950_seq1_4										295	6	293
plasmids_retrieved-genes-class_A-hmmsearched.out.fargene	classA	classA_70_centroids-aligned	fargene_hmms	0.1	classA_70_centroids-aligned	fargene	0.1	gene_presence_detected					classA				317	5	315	combined_plasmids_ERZ24879086.2733|plasmid-1:5989_seq1_4										295	6	293
plasmids_retrieved-genes-class_A-hmmsearched.out.fargene	classA	classA_70_centroids-aligned	fargene_hmms	0.1	classA_70_centroids-aligned	fargene	0.1	gene_presence_detected					classA				317	5	315	combined_plasmids_ERZ24879088.3945|plasmid-1:5016_seq1_4										295	6	293
plasmids_retrieved-genes-class_A-hmmsearched.out.fargene	classA	classA_70_centroids-aligned	fargene_hmms	0.1	classA_70_centroids-aligned	fargene	0.1	gene_presence_detected					classA				317	5	314	combined_plasmids_ERZ24875765.2681|plasmid-1:6570_seq1_1										295	6	292
plasmids_retrieved-genes-class_A-hmmsearched.out.fargene	classA	classA_70_centroids-aligned	fargene_hmms	0.1	classA_70_centroids-aligned	fargene	0.1	gene_presence_detected					classA				317	5	314	combined_plasmids_ERZ24875766.3319|plasmid-1:5495_seq1_1										295	6	292
plasmids_retrieved-genes-class_A-hmmsearched.out.fargene	classA	classA_70_centroids-aligned	fargene_hmms	0.1	classA_70_centroids-aligned	fargene	0.1	gene_presence_detected					classA				317	5	314	combined_plasmids_ERZ24875802.1403|plasmid-1:9133_seq1_1										295	6	292
plasmids_retrieved-genes-class_A-hmmsearched.out.fargene	classA	classA_70_centroids-aligned	fargene_hmms	0.1	classA_70_centroids-aligned	fargene	0.1	gene_presence_detected					classA				317	5	314	combined_plasmids_ERZ24875802.1403|plasmid-1:9133_seq2_1										295	6	292
plasmids_retrieved-genes-class_A-hmmsearched.out.fargene	classA	classA_70_centroids-aligned	fargene_hmms	0.1	classA_70_centroids-aligned	fargene	0.1	gene_presence_detected					classA				317	5	314	combined_plasmids_ERZ24879085.3877|plasmid-1:5019_seq1_1										295	6	292
plasmids_retrieved-genes-class_A-hmmsearched.out.fargene	classA	classA_70_centroids-aligned	fargene_hmms	0.1	classA_70_centroids-aligned	fargene	0.1	gene_presence_detected					classA				317	5	314	combined_plasmids_ERZ24879091.3267|plasmid-1:5779_seq1_1										295	6	292
plasmids_retrieved-genes-class_A-hmmsearched.out.fargene	classA	classA_70_centroids-aligned	fargene_hmms	0.1	classA_70_centroids-aligned	fargene	0.1	gene_presence_detected					classA				317	5	314	combined_plasmids_ERZ24875763.713|plasmid-1:10694_seq1_1										295	6	292
plasmids_retrieved-genes-class_A-hmmsearched.out.fargene	classA	classA_70_centroids-aligned	fargene_hmms	0.1	classA_70_centroids-aligned	fargene	0.1	gene_presence_detected					classA				317	5	314	combined_plasmids_ERZ24875763.713|plasmid-1:10694_seq2_1										295	6	292
plasmids_retrieved-genes-class_A-hmmsearched.out.fargene	classA	classA_70_centroids-aligned	fargene_hmms	0.1	classA_70_centroids-aligned	fargene	0.1	gene_presence_detected					classA				317	5	314	combined_plasmids_ERZ24879087.2870|plasmid-1:5568_seq1_1										295	6	292
plasmids_retrieved-genes-class_A-hmmsearched.out.fargene	classA	classA_70_centroids-aligned	fargene_hmms	0.1	classA_70_centroids-aligned	fargene	0.1	gene_presence_detected					classA				317	5	314	combined_plasmids_ERZ24875786.3520|plasmid-1:5902_seq1_1										295	6	292
plasmids_retrieved-genes-class_A-hmmsearched.out.fargene	classA	classA_70_centroids-aligned	fargene_hmms	0.1	classA_70_centroids-aligned	fargene	0.1	gene_presence_detected					classA				317	5	315	combined_plasmids_ERZ24875783.3345|plasmid-1:6324_seq1_4										295	6	293
plasmids_retrieved-genes-class_A-hmmsearched.out.fargene	classA	classA_70_centroids-aligned	fargene_hmms	0.1	classA_70_centroids-aligned	fargene	0.1	gene_presence_detected					classA				269	5	264	combined_plasmids_ERZ24875774.3163|plasmid-1:6016_seq1_6										295	6	249
plasmids_retrieved-genes-class_C-hmmsearched.out.fargene	class	class_C_70_centroids-aligned	fargene_hmms	0.1	class_C_70_centroids-aligned	fargene	0.1	gene_presence_detected					class				390	6	387	combined_plasmids_ERZ24875777.1798|plasmid-1:7426_seq1_4										389	6	386
plasmids_retrieved-genes-class_C-hmmsearched.out.fargene	class	class_C_70_centroids-aligned	fargene_hmms	0.1	class_C_70_centroids-aligned	fargene	0.1	gene_presence_detected					class				386	6	384	combined_plasmids_ERZ24875777.1112|plasmid-1:9513_seq1_1										389	8	387
plasmids_retrieved-genes-class_C-hmmsearched.out.fargene	class	class_C_70_centroids-aligned	fargene_hmms	0.1	class_C_70_centroids-aligned	fargene	0.1	gene_presence_detected					class				386	6	383	combined_plasmids_ERZ24875774.3347|plasmid-1:5827_seq1_4										389	9	387
plasmids_retrieved-genes-class_C-hmmsearched.out.fargene	class	class_C_70_centroids-aligned	fargene_hmms	0.1	class_C_70_centroids-aligned	fargene	0.1	gene_presence_detected					class				386	19	385	combined_plasmids_ERZ24875815.3508|plasmid-1:6179_seq1_1										389	21	388
plasmids_retrieved-genes-class_D_2-hmmsearched.out.fargene	oxa	oxa_g2_70_centroids-aligned	fargene_hmms	0.1	oxa_g2_70_centroids-aligned	fargene	0.1	gene_presence_detected					oxa				280	22	279	combined_plasmids_ERZ24875771.2367|plasmid-1:7467_seq1_4										270	24	269
plasmids_retrieved-genes-class_D_2-hmmsearched.out.fargene	oxa	oxa_g2_70_centroids-aligned	fargene_hmms	0.1	oxa_g2_70_centroids-aligned	fargene	0.1	gene_presence_detected					oxa				262	10	262	combined_plasmids_ERZ24875811.2872|plasmid-1:7706_seq1_1										270	14	269
plasmids_retrieved-genes-class_D_2-hmmsearched.out.fargene	oxa	oxa_g2_70_centroids-aligned	fargene_hmms	0.1	oxa_g2_70_centroids-aligned	fargene	0.1	gene_presence_detected					oxa				262	10	262	combined_plasmids_ERZ24875810.1102|plasmid-1:9033_seq1_1										270	14	269
plasmids_retrieved-genes-class_D_2-hmmsearched.out.fargene	oxa	oxa_g2_70_centroids-aligned	fargene_hmms	0.1	oxa_g2_70_centroids-aligned	fargene	0.1	gene_presence_detected					oxa				269	12	268	combined_plasmids_ERZ24875785.1768|plasmid-1:9660_seq1_4										270	14	269
plasmids_retrieved-genes-class_D_2-hmmsearched.out.fargene	oxa	oxa_g2_70_centroids-aligned	fargene_hmms	0.1	oxa_g2_70_centroids-aligned	fargene	0.1	gene_presence_detected					oxa				269	12	268	combined_plasmids_ERZ24875785.1768|plasmid-1:9660_seq2_4										270	14	269
plasmids_retrieved-genes-class_D_2-hmmsearched.out.fargene	oxa	oxa_g2_70_centroids-aligned	fargene_hmms	0.1	oxa_g2_70_centroids-aligned	fargene	0.1	gene_presence_detected					oxa				269	13	268	combined_plasmids_ERZ24875808.3322|plasmid-1:5453_seq1_1										270	15	269
plasmids_retrieved-genes-class_D_2-hmmsearched.out.fargene	oxa	oxa_g2_70_centroids-aligned	fargene_hmms	0.1	oxa_g2_70_centroids-aligned	fargene	0.1	gene_presence_detected					oxa				269	12	268	combined_plasmids_ERZ24875800.4554|plasmid-1:5158_seq1_1										270	14	269
plasmids_retrieved-genes-class_D_2-hmmsearched.out.fargene	oxa	oxa_g2_70_centroids-aligned	fargene_hmms	0.1	oxa_g2_70_centroids-aligned	fargene	0.1	gene_presence_detected					oxa				266	8	265	combined_plasmids_ERZ24875774.3410|plasmid-1:5755_seq1_1										270	5	269
plasmids_retrieved-genes-class_D_2-hmmsearched.out.fargene	oxa	oxa_g2_70_centroids-aligned	fargene_hmms	0.1	oxa_g2_70_centroids-aligned	fargene	0.1	gene_presence_detected					oxa				266	8	265	combined_plasmids_ERZ24875811.2890|plasmid-1:7686_seq1_1										270	6	269
plasmids_retrieved-genes-class_D_2-hmmsearched.out.fargene	oxa	oxa_g2_70_centroids-aligned	fargene_hmms	0.1	oxa_g2_70_centroids-aligned	fargene	0.1	gene_presence_detected					oxa				260	21	259	combined_plasmids_ERZ24879089.2899|plasmid-1:5851_seq1_4										270	30	269
plasmids_retrieved-genes-class_D_2-hmmsearched.out.fargene	oxa	oxa_g2_70_centroids-aligned	fargene_hmms	0.1	oxa_g2_70_centroids-aligned	fargene	0.1	gene_presence_detected					oxa				269	11	268	combined_plasmids_ERZ24875800.4274|plasmid-1:5330_seq1_1										270	12	268
plasmids_retrieved-genes-class_D_2-hmmsearched.out.fargene	oxa	oxa_g2_70_centroids-aligned	fargene_hmms	0.1	oxa_g2_70_centroids-aligned	fargene	0.1	gene_presence_detected					oxa				269	11	268	combined_plasmids_ERZ24879088.2038|plasmid-1:7095_seq1_1										270	12	268
plasmids_retrieved-genes-qnr-hmmsearched.out.fargene	pmqnr	pmqnr_20120719.pfa	fargene_hmms	0.1	pmqnr_20120719.pfa	fargene	0.1	gene_presence_detected					pmqnr				217	4	217	combined_plasmids_ERZ24875775.2024|plasmid-1:7616_seq1_1										217	4	217
plasmids_retrieved-genes-qnr-hmmsearched.out.fargene	pmqnr	pmqnr_20120719.pfa	fargene_hmms	0.1	pmqnr_20120719.pfa	fargene	0.1	gene_presence_detected					pmqnr				168	11	167	combined_plasmids_ERZ24875771.3624|plasmid-1:5998_seq1_1										217	26	182
plasmids_retrieved-genes-tet_efflux-hmmsearched.out.fargene	efflux	efflux_model_group_1-aligned	fargene_hmms	0.1	efflux_model_group_1-aligned	fargene	0.1	gene_presence_detected					efflux				394	2	392	combined_plasmids_ERZ24879085.2221|plasmid-1:6656_seq1_4										399	2	393
plasmids_retrieved-genes-tet_efflux-hmmsearched.out.fargene	efflux	efflux_model_group_1-aligned	fargene_hmms	0.1	efflux_model_group_1-aligned	fargene	0.1	gene_presence_detected					efflux				394	2	392	combined_plasmids_ERZ24875775.2313|plasmid-1:7068_seq1_4										399	2	393
plasmids_retrieved-genes-tet_efflux-hmmsearched.out.fargene	efflux	efflux_model_group_1-aligned	fargene_hmms	0.1	efflux_model_group_1-aligned	fargene	0.1	gene_presence_detected					efflux				394	2	392	combined_plasmids_ERZ24875777.1798|plasmid-1:7426_seq1_1										399	2	393
plasmids_retrieved-genes-tet_efflux-hmmsearched.out.fargene	efflux	efflux_model_group_1-aligned	fargene_hmms	0.1	efflux_model_group_1-aligned	fargene	0.1	gene_presence_detected					efflux				394	2	392	combined_plasmids_ERZ24875792.1717|plasmid-1:5149_seq1_4										399	2	393
plasmids_retrieved-genes-tet_efflux-hmmsearched.out.fargene	efflux	efflux_model_group_1-aligned	fargene_hmms	0.1	efflux_model_group_1-aligned	fargene	0.1	gene_presence_detected					efflux				394	2	392	combined_plasmids_ERZ24875794.2109|plasmid-1:5999_seq1_4										399	2	393
plasmids_retrieved-genes-tet_efflux-hmmsearched.out.fargene	efflux	efflux_model_group_1-aligned	fargene_hmms	0.1	efflux_model_group_1-aligned	fargene	0.1	gene_presence_detected					efflux				394	2	392	combined_plasmids_ERZ24875815.4803|plasmid-1:5073_seq1_4										399	2	393
plasmids_retrieved-genes-tet_efflux-hmmsearched.out.fargene	efflux	efflux_model_group_1-aligned	fargene_hmms	0.1	efflux_model_group_1-aligned	fargene	0.1	gene_presence_detected					efflux				394	2	392	combined_plasmids_ERZ24879086.3766|plasmid-1:5002_seq1_1										399	2	393
plasmids_retrieved-genes-tet_efflux-hmmsearched.out.fargene	efflux	efflux_model_group_1-aligned	fargene_hmms	0.1	efflux_model_group_1-aligned	fargene	0.1	gene_presence_detected					efflux				399	1	394	combined_plasmids_ERZ24875780.2673|plasmid-1:7116_seq1_4										399	1	394
plasmids_retrieved-genes-tet_efflux-hmmsearched.out.fargene	efflux	efflux_model_group_1-aligned	fargene_hmms	0.1	efflux_model_group_1-aligned	fargene	0.1	gene_presence_detected					efflux				399	1	394	combined_plasmids_ERZ24875800.1880|plasmid-1:7925_seq1_4										399	1	394
plasmids_retrieved-genes-tet_efflux-hmmsearched.out.fargene	efflux	efflux_model_group_1-aligned	fargene_hmms	0.1	efflux_model_group_1-aligned	fargene	0.1	gene_presence_detected					efflux				399	1	394	combined_plasmids_ERZ24875807.3228|plasmid-1:5930_seq1_4										399	1	394
plasmids_retrieved-genes-tet_efflux-hmmsearched.out.fargene	efflux	efflux_model_group_1-aligned	fargene_hmms	0.1	efflux_model_group_1-aligned	fargene	0.1	gene_presence_detected					efflux				399	1	394	combined_plasmids_ERZ24875766.2364|plasmid-1:6613_seq1_1										399	1	394
plasmids_retrieved-genes-tet_efflux-hmmsearched.out.fargene	efflux	efflux_model_group_1-aligned	fargene_hmms	0.1	efflux_model_group_1-aligned	fargene	0.1	gene_presence_detected					efflux				399	1	394	combined_plasmids_ERZ24875805.2327|plasmid-1:7329_seq1_1										399	1	394
plasmids_retrieved-genes-tet_efflux-hmmsearched.out.fargene	efflux	efflux_model_group_1-aligned	fargene_hmms	0.1	efflux_model_group_1-aligned	fargene	0.1	gene_presence_detected					efflux				399	1	394	combined_plasmids_ERZ24879090.1387|plasmid-1:9265_seq1_1										399	1	394
plasmids_retrieved-genes-tet_efflux-hmmsearched.out.fargene	efflux	efflux_model_group_1-aligned	fargene_hmms	0.1	efflux_model_group_1-aligned	fargene	0.1	gene_presence_detected					efflux				399	1	393	combined_plasmids_ERZ24879088.2880|plasmid-1:5966_seq1_4										399	2	394
plasmids_retrieved-genes-tet_efflux-hmmsearched.out.fargene	efflux	efflux_model_group_1-aligned	fargene_hmms	0.1	efflux_model_group_1-aligned	fargene	0.1	gene_presence_detected					efflux				398	1	395	combined_plasmids_ERZ24875811.6051|plasmid-1:5340_seq1_4										399	2	397
plasmids_retrieved-genes-tet_efflux-hmmsearched.out.fargene	efflux	efflux_model_group_1-aligned	fargene_hmms	0.1	efflux_model_group_1-aligned	fargene	0.1	gene_presence_detected					efflux				394	2	391	combined_plasmids_ERZ24875759.1194|plasmid-1:7927_seq1_1										399	2	392
plasmids_retrieved-genes-tet_efflux-hmmsearched.out.fargene	efflux	efflux_model_group_1-aligned	fargene_hmms	0.1	efflux_model_group_1-aligned	fargene	0.1	gene_presence_detected					efflux				394	2	391	combined_plasmids_ERZ24875775.3741|plasmid-1:5352_seq1_1										399	2	392
plasmids_retrieved-genes-tet_rpg-hmmsearched.out.fargene	rpg	rpg_reference_sequences-aligned	fargene_hmms	0.1	rpg_reference_sequences-aligned	fargene	0.1	gene_presence_detected					rpg				639	1	638	combined_plasmids_ERZ24875763.387|plasmid-1:14791_seq1_1										646	1	643
plasmids_retrieved-genes-tet_rpg-hmmsearched.out.fargene	rpg	rpg_reference_sequences-aligned	fargene_hmms	0.1	rpg_reference_sequences-aligned	fargene	0.1	gene_presence_detected					rpg				639	1	638	combined_plasmids_ERZ24875766.2183|plasmid-1:6855_seq1_4										646	1	643
plasmids_retrieved-genes-tet_rpg-hmmsearched.out.fargene	rpg	rpg_reference_sequences-aligned	fargene_hmms	0.1	rpg_reference_sequences-aligned	fargene	0.1	gene_presence_detected					rpg				639	1	638	combined_plasmids_ERZ24875767.2228|plasmid-1:7921_seq1_4										646	1	643
plasmids_retrieved-genes-tet_rpg-hmmsearched.out.fargene	rpg	rpg_reference_sequences-aligned	fargene_hmms	0.1	rpg_reference_sequences-aligned	fargene	0.1	gene_presence_detected					rpg				639	1	638	combined_plasmids_ERZ24875768.2959|plasmid-1:6303_seq1_4										646	1	643
plasmids_retrieved-genes-tet_rpg-hmmsearched.out.fargene	rpg	rpg_reference_sequences-aligned	fargene_hmms	0.1	rpg_reference_sequences-aligned	fargene	0.1	gene_presence_detected					rpg				639	1	638	combined_plasmids_ERZ24875769.303|plasmid-1:18758_seq1_1										646	1	643
plasmids_retrieved-genes-tet_rpg-hmmsearched.out.fargene	rpg	rpg_reference_sequences-aligned	fargene_hmms	0.1	rpg_reference_sequences-aligned	fargene	0.1	gene_presence_detected					rpg				639	1	638	combined_plasmids_ERZ24875778.1708|plasmid-1:8193_seq1_1										646	1	643
plasmids_retrieved-genes-tet_rpg-hmmsearched.out.fargene	rpg	rpg_reference_sequences-aligned	fargene_hmms	0.1	rpg_reference_sequences-aligned	fargene	0.1	gene_presence_detected					rpg				639	1	638	combined_plasmids_ERZ24875781.794|plasmid-1:11681_seq1_4										646	1	643
plasmids_retrieved-genes-tet_rpg-hmmsearched.out.fargene	rpg	rpg_reference_sequences-aligned	fargene_hmms	0.1	rpg_reference_sequences-aligned	fargene	0.1	gene_presence_detected					rpg				639	1	638	combined_plasmids_ERZ24875785.583|plasmid-1:18095_seq1_4										646	1	643
plasmids_retrieved-genes-tet_rpg-hmmsearched.out.fargene	rpg	rpg_reference_sequences-aligned	fargene_hmms	0.1	rpg_reference_sequences-aligned	fargene	0.1	gene_presence_detected					rpg				639	1	638	combined_plasmids_ERZ24875788.198|plasmid-1:18725_seq1_4										646	1	643
plasmids_retrieved-genes-tet_rpg-hmmsearched.out.fargene	rpg	rpg_reference_sequences-aligned	fargene_hmms	0.1	rpg_reference_sequences-aligned	fargene	0.1	gene_presence_detected					rpg				639	1	638	combined_plasmids_ERZ24875794.1741|plasmid-1:6534_seq1_4										646	1	643
plasmids_retrieved-genes-tet_rpg-hmmsearched.out.fargene	rpg	rpg_reference_sequences-aligned	fargene_hmms	0.1	rpg_reference_sequences-aligned	fargene	0.1	gene_presence_detected					rpg				639	1	638	combined_plasmids_ERZ24875802.472|plasmid-1:15597_seq1_1										646	1	643
plasmids_retrieved-genes-tet_rpg-hmmsearched.out.fargene	rpg	rpg_reference_sequences-aligned	fargene_hmms	0.1	rpg_reference_sequences-aligned	fargene	0.1	gene_presence_detected					rpg				639	1	638	combined_plasmids_ERZ24875803.1131|plasmid-1:9746_seq1_4										646	1	643
plasmids_retrieved-genes-tet_rpg-hmmsearched.out.fargene	rpg	rpg_reference_sequences-aligned	fargene_hmms	0.1	rpg_reference_sequences-aligned	fargene	0.1	gene_presence_detected					rpg				639	1	638	combined_plasmids_ERZ24875805.3195|plasmid-1:6230_seq1_4										646	1	643
plasmids_retrieved-genes-tet_rpg-hmmsearched.out.fargene	rpg	rpg_reference_sequences-aligned	fargene_hmms	0.1	rpg_reference_sequences-aligned	fargene	0.1	gene_presence_detected					rpg				639	1	638	combined_plasmids_ERZ24875807.2987|plasmid-1:6166_seq1_1										646	1	643
plasmids_retrieved-genes-tet_rpg-hmmsearched.out.fargene	rpg	rpg_reference_sequences-aligned	fargene_hmms	0.1	rpg_reference_sequences-aligned	fargene	0.1	gene_presence_detected					rpg				639	1	638	combined_plasmids_ERZ24879088.2161|plasmid-1:6878_seq1_1										646	1	643
plasmids_retrieved-genes-tet_rpg-hmmsearched.out.fargene	rpg	rpg_reference_sequences-aligned	fargene_hmms	0.1	rpg_reference_sequences-aligned	fargene	0.1	gene_presence_detected					rpg				639	1	638	combined_plasmids_ERZ24879089.2295|plasmid-1:6643_seq1_4										646	1	643
plasmids_retrieved-genes-tet_rpg-hmmsearched.out.fargene	rpg	rpg_reference_sequences-aligned	fargene_hmms	0.1	rpg_reference_sequences-aligned	fargene	0.1	gene_presence_detected					rpg				639	1	638	combined_plasmids_ERZ24879090.1964|plasmid-1:7772_seq1_1										646	1	643
plasmids_retrieved-genes-tet_rpg-hmmsearched.out.fargene	rpg	rpg_reference_sequences-aligned	fargene_hmms	0.1	rpg_reference_sequences-aligned	fargene	0.1	gene_presence_detected					rpg				639	1	638	combined_plasmids_ERZ24879091.360|plasmid-1:18491_seq1_1										646	1	643
plasmids_retrieved-genes-tet_rpg-hmmsearched.out.fargene	rpg	rpg_reference_sequences-aligned	fargene_hmms	0.1	rpg_reference_sequences-aligned	fargene	0.1	gene_presence_detected					rpg				639	1	637	combined_plasmids_ERZ24875759.1733|plasmid-1:6644_seq1_4										646	2	643
plasmids_retrieved-genes-tet_rpg-hmmsearched.out.fargene	rpg	rpg_reference_sequences-aligned	fargene_hmms	0.1	rpg_reference_sequences-aligned	fargene	0.1	gene_presence_detected					rpg				639	1	637	combined_plasmids_ERZ24875780.2177|plasmid-1:8023_seq1_4										646	2	643
plasmids_retrieved-genes-tet_rpg-hmmsearched.out.fargene	rpg	rpg_reference_sequences-aligned	fargene_hmms	0.1	rpg_reference_sequences-aligned	fargene	0.1	gene_presence_detected					rpg				639	1	637	combined_plasmids_ERZ24875789.493|plasmid-1:20175_seq1_4										646	2	643
plasmids_retrieved-genes-tet_rpg-hmmsearched.out.fargene	rpg	rpg_reference_sequences-aligned	fargene_hmms	0.1	rpg_reference_sequences-aligned	fargene	0.1	gene_presence_detected					rpg				639	1	638	combined_plasmids_ERZ24875810.3510|plasmid-1:5067_seq1_1										646	1	643
plasmids_retrieved-genes-tet_rpg-hmmsearched.out.fargene	rpg	rpg_reference_sequences-aligned	fargene_hmms	0.1	rpg_reference_sequences-aligned	fargene	0.1	gene_presence_detected					rpg				640	1	638	combined_plasmids_ERZ24875780.17|plasmid-1:47925_seq1_4										646	1	644
plasmids_retrieved-genes-tet_rpg-hmmsearched.out.fargene	rpg	rpg_reference_sequences-aligned	fargene_hmms	0.1	rpg_reference_sequences-aligned	fargene	0.1	gene_presence_detected					rpg				640	1	638	combined_plasmids_ERZ24875785.225|plasmid-1:28216_seq1_4										646	1	644
plasmids_retrieved-genes-tet_rpg-hmmsearched.out.fargene	rpg	rpg_reference_sequences-aligned	fargene_hmms	0.1	rpg_reference_sequences-aligned	fargene	0.1	gene_presence_detected					rpg				640	1	638	combined_plasmids_ERZ24875765.143|plasmid-1:27515_seq1_4										646	1	644
plasmids_retrieved-genes-tet_rpg-hmmsearched.out.fargene	rpg	rpg_reference_sequences-aligned	fargene_hmms	0.1	rpg_reference_sequences-aligned	fargene	0.1	gene_presence_detected					rpg				640	1	639	combined_plasmids_ERZ24879085.558|plasmid-1:14131_seq1_1										646	1	645
plasmids_retrieved-genes-tet_rpg-hmmsearched.out.fargene	rpg	rpg_reference_sequences-aligned	fargene_hmms	0.1	rpg_reference_sequences-aligned	fargene	0.1	gene_presence_detected					rpg				640	1	638	combined_plasmids_ERZ24875800.73|plasmid-1:29875_seq1_1										646	1	644
plasmids_retrieved-genes-tet_rpg-hmmsearched.out.fargene	rpg	rpg_reference_sequences-aligned	fargene_hmms	0.1	rpg_reference_sequences-aligned	fargene	0.1	gene_presence_detected					rpg				640	1	638	combined_plasmids_ERZ24875802.26|plasmid-1:48224_seq1_1										646	1	644
plasmids_retrieved-genes-tet_rpg-hmmsearched.out.fargene	rpg	rpg_reference_sequences-aligned	fargene_hmms	0.1	rpg_reference_sequences-aligned	fargene	0.1	gene_presence_detected					rpg				640	1	638	combined_plasmids_ERZ24875814.225|plasmid-1:27201_seq1_1										646	1	644
plasmids_retrieved-genes-tet_rpg-hmmsearched.out.fargene	rpg	rpg_reference_sequences-aligned	fargene_hmms	0.1	rpg_reference_sequences-aligned	fargene	0.1	gene_presence_detected					rpg				640	1	638	combined_plasmids_ERZ24879088.116|plasmid-1:26200_seq1_1										646	1	644
plasmids_retrieved-genes-tet_rpg-hmmsearched.out.fargene	rpg	rpg_reference_sequences-aligned	fargene_hmms	0.1	rpg_reference_sequences-aligned	fargene	0.1	gene_presence_detected					rpg				640	1	638	combined_plasmids_ERZ24875771.142|plasmid-1:26321_seq1_4										646	1	644
plasmids_retrieved-genes-tet_rpg-hmmsearched.out.fargene	rpg	rpg_reference_sequences-aligned	fargene_hmms	0.1	rpg_reference_sequences-aligned	fargene	0.1	gene_presence_detected					rpg				640	1	638	combined_plasmids_ERZ24875778.77|plasmid-1:27838_seq1_4										646	1	644
plasmids_retrieved-genes-tet_rpg-hmmsearched.out.fargene	rpg	rpg_reference_sequences-aligned	fargene_hmms	0.1	rpg_reference_sequences-aligned	fargene	0.1	gene_presence_detected					rpg				640	1	638	combined_plasmids_ERZ24875794.399|plasmid-1:11856_seq1_4										646	1	644
plasmids_retrieved-genes-tet_rpg-hmmsearched.out.fargene	rpg	rpg_reference_sequences-aligned	fargene_hmms	0.1	rpg_reference_sequences-aligned	fargene	0.1	gene_presence_detected					rpg				640	1	638	combined_plasmids_ERZ24875797.39|plasmid-1:50524_seq1_4										646	1	644
plasmids_retrieved-genes-tet_rpg-hmmsearched.out.fargene	rpg	rpg_reference_sequences-aligned	fargene_hmms	0.1	rpg_reference_sequences-aligned	fargene	0.1	gene_presence_detected					rpg				640	1	638	combined_plasmids_ERZ24875811.325|plasmid-1:23386_seq1_4										646	1	644
plasmids_retrieved-genes-tet_rpg-hmmsearched.out.fargene	rpg	rpg_reference_sequences-aligned	fargene_hmms	0.1	rpg_reference_sequences-aligned	fargene	0.1	gene_presence_detected					rpg				640	1	638	combined_plasmids_ERZ24875813.2369|plasmid-1:8396_seq1_4										646	1	644
plasmids_retrieved-genes-tet_rpg-hmmsearched.out.fargene	rpg	rpg_reference_sequences-aligned	fargene_hmms	0.1	rpg_reference_sequences-aligned	fargene	0.1	gene_presence_detected					rpg				640	1	638	combined_plasmids_ERZ24879090.17|plasmid-1:39566_seq1_4										646	1	644
plasmids_retrieved-genes-tet_rpg-hmmsearched.out.fargene	rpg	rpg_reference_sequences-aligned	fargene_hmms	0.1	rpg_reference_sequences-aligned	fargene	0.1	gene_presence_detected					rpg				640	1	637	combined_plasmids_ERZ24875767.503|plasmid-1:17400_seq1_4										646	2	644
plasmids_retrieved-genes-tet_rpg-hmmsearched.out.fargene	rpg	rpg_reference_sequences-aligned	fargene_hmms	0.1	rpg_reference_sequences-aligned	fargene	0.1	gene_presence_detected					rpg				640	1	637	combined_plasmids_ERZ24875791.134|plasmid-1:12074_seq1_4										646	2	644
plasmids_retrieved-genes-tet_rpg-hmmsearched.out.fargene	rpg	rpg_reference_sequences-aligned	fargene_hmms	0.1	rpg_reference_sequences-aligned	fargene	0.1	gene_presence_detected					rpg				637	1	636	combined_plasmids_ERZ24875777.595|plasmid-1:13031_seq1_1										646	4	645
plasmids_retrieved-genes-tet_rpg-hmmsearched.out.fargene	rpg	rpg_reference_sequences-aligned	fargene_hmms	0.1	rpg_reference_sequences-aligned	fargene	0.1	gene_presence_detected					rpg				639	1	638	combined_plasmids_ERZ24879088.717|plasmid-1:11830_seq1_1										646	1	644
plasmids_retrieved-genes-tet_rpg-hmmsearched.out.fargene	rpg	rpg_reference_sequences-aligned	fargene_hmms	0.1	rpg_reference_sequences-aligned	fargene	0.1	gene_presence_detected					rpg				639	1	638	combined_plasmids_ERZ24875759.870|plasmid-1:9314_seq1_1										646	1	644
plasmids_retrieved-genes-tet_rpg-hmmsearched.out.fargene	rpg	rpg_reference_sequences-aligned	fargene_hmms	0.1	rpg_reference_sequences-aligned	fargene	0.1	gene_presence_detected					rpg				639	1	638	combined_plasmids_ERZ24875765.882|plasmid-1:11953_seq1_4										646	1	644
plasmids_retrieved-genes-tet_rpg-hmmsearched.out.fargene	rpg	rpg_reference_sequences-aligned	fargene_hmms	0.1	rpg_reference_sequences-aligned	fargene	0.1	gene_presence_detected					rpg				639	1	638	combined_plasmids_ERZ24875768.1481|plasmid-1:9317_seq1_4										646	1	644
plasmids_retrieved-genes-tet_rpg-hmmsearched.out.fargene	rpg	rpg_reference_sequences-aligned	fargene_hmms	0.1	rpg_reference_sequences-aligned	fargene	0.1	gene_presence_detected					rpg				639	1	638	combined_plasmids_ERZ24875769.3672|plasmid-1:5760_seq1_1										646	1	644
plasmids_retrieved-genes-tet_rpg-hmmsearched.out.fargene	rpg	rpg_reference_sequences-aligned	fargene_hmms	0.1	rpg_reference_sequences-aligned	fargene	0.1	gene_presence_detected					rpg				639	1	638	combined_plasmids_ERZ24875771.1240|plasmid-1:10269_seq1_1										646	1	644
plasmids_retrieved-genes-tet_rpg-hmmsearched.out.fargene	rpg	rpg_reference_sequences-aligned	fargene_hmms	0.1	rpg_reference_sequences-aligned	fargene	0.1	gene_presence_detected					rpg				639	1	638	combined_plasmids_ERZ24875780.1540|plasmid-1:9725_seq1_4										646	1	644
plasmids_retrieved-genes-tet_rpg-hmmsearched.out.fargene	rpg	rpg_reference_sequences-aligned	fargene_hmms	0.1	rpg_reference_sequences-aligned	fargene	0.1	gene_presence_detected					rpg				639	1	638	combined_plasmids_ERZ24875783.1255|plasmid-1:11950_seq1_1										646	1	644
plasmids_retrieved-genes-tet_rpg-hmmsearched.out.fargene	rpg	rpg_reference_sequences-aligned	fargene_hmms	0.1	rpg_reference_sequences-aligned	fargene	0.1	gene_presence_detected					rpg				639	1	638	combined_plasmids_ERZ24875785.1264|plasmid-1:11976_seq1_4										646	1	644
plasmids_retrieved-genes-tet_rpg-hmmsearched.out.fargene	rpg	rpg_reference_sequences-aligned	fargene_hmms	0.1	rpg_reference_sequences-aligned	fargene	0.1	gene_presence_detected					rpg				639	1	638	combined_plasmids_ERZ24875786.3912|plasmid-1:5493_seq1_4										646	1	644
plasmids_retrieved-genes-tet_rpg-hmmsearched.out.fargene	rpg	rpg_reference_sequences-aligned	fargene_hmms	0.1	rpg_reference_sequences-aligned	fargene	0.1	gene_presence_detected					rpg				639	1	638	combined_plasmids_ERZ24875797.1315|plasmid-1:10284_seq1_1										646	1	644
plasmids_retrieved-genes-tet_rpg-hmmsearched.out.fargene	rpg	rpg_reference_sequences-aligned	fargene_hmms	0.1	rpg_reference_sequences-aligned	fargene	0.1	gene_presence_detected					rpg				639	1	638	combined_plasmids_ERZ24875800.814|plasmid-1:11678_seq1_1										646	1	644
plasmids_retrieved-genes-tet_rpg-hmmsearched.out.fargene	rpg	rpg_reference_sequences-aligned	fargene_hmms	0.1	rpg_reference_sequences-aligned	fargene	0.1	gene_presence_detected					rpg				639	1	638	combined_plasmids_ERZ24875803.2740|plasmid-1:6318_seq1_4										646	1	644
plasmids_retrieved-genes-tet_rpg-hmmsearched.out.fargene	rpg	rpg_reference_sequences-aligned	fargene_hmms	0.1	rpg_reference_sequences-aligned	fargene	0.1	gene_presence_detected					rpg				639	1	638	combined_plasmids_ERZ24879089.612|plasmid-1:12832_seq1_4										646	1	644
plasmids_retrieved-genes-tet_rpg-hmmsearched.out.fargene	rpg	rpg_reference_sequences-aligned	fargene_hmms	0.1	rpg_reference_sequences-aligned	fargene	0.1	gene_presence_detected					rpg				639	1	638	combined_plasmids_ERZ24879090.751|plasmid-1:11997_seq1_1										646	1	644
plasmids_retrieved-genes-tet_rpg-hmmsearched.out.fargene	rpg	rpg_reference_sequences-aligned	fargene_hmms	0.1	rpg_reference_sequences-aligned	fargene	0.1	gene_presence_detected					rpg				639	1	636	combined_plasmids_ERZ24879088.1890|plasmid-1:7386_seq1_4										646	2	643
plasmids_retrieved-genes-tet_rpg-hmmsearched.out.fargene	rpg	rpg_reference_sequences-aligned	fargene_hmms	0.1	rpg_reference_sequences-aligned	fargene	0.1	gene_presence_detected					rpg				639	1	638	combined_plasmids_ERZ24875805.4537|plasmid-1:5136_seq1_1										646	1	644
plasmids_retrieved-genes-tet_rpg-hmmsearched.out.fargene	rpg	rpg_reference_sequences-aligned	fargene_hmms	0.1	rpg_reference_sequences-aligned	fargene	0.1	gene_presence_detected					rpg				639	1	638	combined_plasmids_ERZ24875781.691|plasmid-1:12348_seq1_1										646	1	644
plasmids_retrieved-genes-tet_rpg-hmmsearched.out.fargene	rpg	rpg_reference_sequences-aligned	fargene_hmms	0.1	rpg_reference_sequences-aligned	fargene	0.1	gene_presence_detected					rpg				639	1	638	combined_plasmids_ERZ24875772.474|plasmid-1:14650_seq1_1										646	1	644
plasmids_retrieved-genes-tet_rpg-hmmsearched.out.fargene	rpg	rpg_reference_sequences-aligned	fargene_hmms	0.1	rpg_reference_sequences-aligned	fargene	0.1	gene_presence_detected					rpg				639	1	638	combined_plasmids_ERZ24875778.2036|plasmid-1:7489_seq1_1										646	1	644
plasmids_retrieved-genes-tet_rpg-hmmsearched.out.fargene	rpg	rpg_reference_sequences-aligned	fargene_hmms	0.1	rpg_reference_sequences-aligned	fargene	0.1	gene_presence_detected					rpg				639	1	637	combined_plasmids_ERZ24875789.1518|plasmid-1:10585_seq1_4										646	2	644
plasmids_retrieved-genes-tet_rpg-hmmsearched.out.fargene	rpg	rpg_reference_sequences-aligned	fargene_hmms	0.1	rpg_reference_sequences-aligned	fargene	0.1	gene_presence_detected					rpg				639	1	637	combined_plasmids_ERZ24875802.1334|plasmid-1:9341_seq1_4										646	2	644
plasmids_retrieved-genes-tet_rpg-hmmsearched.out.fargene	rpg	rpg_reference_sequences-aligned	fargene_hmms	0.1	rpg_reference_sequences-aligned	fargene	0.1	gene_presence_detected					rpg				639	1	637	combined_plasmids_ERZ24875808.2552|plasmid-1:6284_seq1_4										646	2	644
plasmids_retrieved-genes-tet_rpg-hmmsearched.out.fargene	rpg	rpg_reference_sequences-aligned	fargene_hmms	0.1	rpg_reference_sequences-aligned	fargene	0.1	gene_presence_detected					rpg				639	1	638	combined_plasmids_ERZ24879091.3097|plasmid-1:5947_seq1_1										646	1	644
plasmids_retrieved-genes-tet_rpg-hmmsearched.out.fargene	rpg	rpg_reference_sequences-aligned	fargene_hmms	0.1	rpg_reference_sequences-aligned	fargene	0.1	gene_presence_detected					rpg				639	1	638	combined_plasmids_ERZ24875763.2632|plasmid-1:5192_seq1_4										646	1	644
plasmids_retrieved-genes-tet_rpg-hmmsearched.out.fargene	rpg	rpg_reference_sequences-aligned	fargene_hmms	0.1	rpg_reference_sequences-aligned	fargene	0.1	gene_presence_detected					rpg				482	1	481	combined_plasmids_ERZ24879085.3205|plasmid-1:5566_seq1_1										646	1	484
plasmids_retrieved-genes-tet_rpg-hmmsearched.out.fargene	rpg	rpg_reference_sequences-aligned	fargene_hmms	0.1	rpg_reference_sequences-aligned	fargene	0.1	gene_presence_detected					rpg				476	1	476	combined_plasmids_ERZ24875797.887|plasmid-1:12730_seq1_1										646	1	479
plasmids_retrieved-genes-tet_rpg-hmmsearched.out.fargene	rpg	rpg_reference_sequences-aligned	fargene_hmms	0.1	rpg_reference_sequences-aligned	fargene	0.1	gene_presence_detected					rpg				507	1	506	combined_plasmids_ERZ24875808.2955|plasmid-1:5792_seq1_4										646	133	643
plasmids_retrieved-genes-tet_rpg-hmmsearched.out.fargene	rpg	rpg_reference_sequences-aligned	fargene_hmms	0.1	rpg_reference_sequences-aligned	fargene	0.1	gene_presence_detected					rpg				507	1	505	combined_plasmids_ERZ24875775.2556|plasmid-1:6621_seq1_4										646	134	643
plasmids_retrieved-genes-tet_rpg-hmmsearched.out.fargene	rpg	rpg_reference_sequences-aligned	fargene_hmms	0.1	rpg_reference_sequences-aligned	fargene	0.1	gene_presence_detected					rpg				405	1	404	combined_plasmids_ERZ24875812.3586|plasmid-1:5272_seq1_2										646	237	643
plasmids_retrieved-genes-tet_rpg-hmmsearched.out.fargene	rpg	rpg_reference_sequences-aligned	fargene_hmms	0.1	rpg_reference_sequences-aligned	fargene	0.1	gene_presence_detected					rpg				326	1	325	combined_plasmids_ERZ24875772.2444|plasmid-1:7318_seq1_2										646	317	643
