# Supplementary material for: Urban Wastewater Metagenomics Reveals the Antibiotic Resistance Gene Distribution Across Latvian Municipalities
Source: Microorganisms. 2026 Jan 9;14(1):145. doi: 10.3390/microorganisms14010145 (PMC12843809; doi:10.3390/microorganisms14010145)
Supplement: Supplementary file 1 [file microorganisms-14-00145-s001.zip › sampleMetadata.csv]

ENA_assemblyID	City	Sample	Date	Regional_Hospital	Hospital_Type	Population	Industrial_wastewater_impact	Industrial_wastewater_impact_from_food	Dairy_farming	Meat_production	Metal_processing	Washrooms
V300072773_L01_125	ERZ24875766	Jurmala	JurmalaS9.1	22.09	no	3	Extra_Large	Seasonal	Seasonal	0	0	0	0
V300072773_L01_127	ERZ24875767	Jurmala	JurmalaS9.2	25.09	no	3	Extra_Large	Seasonal	Seasonal	0	0	0	0
V300072773_L01_41	ERZ24875759	Jelgava	Jelgava.5	4.09	yes	4	Extra_Large	Low	Low	1	1	0	0
V300072773_L01_44	ERZ24875763	Jelgava	Jelgava.6	11.09	yes	4	Extra_Large	Low	Low	1	1	0	0
V300072773_L01_47	ERZ24875765	Jelgava	Jelgava.7	18.09	yes	4	Extra_Large	Low	Low	1	1	0	0
V300072773_L01_65	ERZ24875769	Kuldiga	KuldigaT.1	2.1	yes	3	Medium	Low	Low	0	0	0	1
V300072773_L01_67	ERZ24875768	Jurmala	JurmalaS9.3	7.1	no	3	Extra_Large	Seasonal	Seasonal	0	0	0	0
V300072773_L01_68	ERZ24875771	Kuldiga	KuldigaT.2	7.1	yes	3	Medium	Low	Low	0	0	0	1
V300072773_L01_90	ERZ24875772	Kuldiga	KuldigaT.3	9.1	yes	3	Medium	Low	Low	0	0	0	1
V300079503_L02_57	ERZ24875795	Talsi	Talsi.1	10.11	no	Branch	Small	High	Medium	1	1	1	1
V300079503_L02_58	ERZ24875788	Madona	Madona.1	10.11	yes	3	Small	Low	High	1	0	0	0
V300079503_L02_59	ERZ24875800	Saldus	Saldus.1	10.11	no	Other	Small	Medium	Low	1	0	1	0
V300079503_L02_60	ERZ24875805	Dobele	Dobele.1	11.11	yes	3	Small	Low	None	0	0	0	0
V300079503_L02_61	ERZ24875783	Tukums	Tukums.1	11.11	yes	2	Large	High	High	1	0	0	0
V300079503_L02_62	ERZ24879089	Liepāja	Liepaja.2	13.11	yes	4	Extra_Large	Medium	Low	0	0	0	0
V300079503_L02_63	ERZ24875774	Ventspils	Ventspils.1	12.11	yes	4	Large	Medium	None	0	0	0	0
V300079503_L02_64	ERZ24879087	Valmiera	Valmiera.1	13.11	no	4	Large	High	Medium	1	0	1	0
V300079503_L02_65	ERZ24875778	Salaspils	Salaspils.1	12.11	no	0	Large	Low	None	0	0	0	1
V300079503_L02_66	ERZ24875807	Dobele	Dobele.2	17.11	yes	3	Small	Low	None	0	0	0	0
V300079503_L02_67	ERZ24875785	Tukums	Tukums.2	17.11	yes	2	Large	High	High	1	0	0	0
V300079503_L02_68	ERZ24875797	Talsi	Talsi.2	17.11	no	Branch	Small	High	Medium	1	1	1	1
V300079503_L02_69	ERZ24875789	Madona	Madona.2	17.11	yes	3	Small	Low	High	1	0	0	0
V300079503_L02_70	ERZ24875802	Saldus	Saldus.2	17.11	no	Other	Small	Medium	Low	1	0	1	0
V300079503_L02_71	ERZ24879086	Valmiera	Valmiera.2	17.11	no	4	Large	High	Medium	1	0	1	0
V300079503_L02_72	ERZ24879088	Liepāja	Liepaja.3	19.11	yes	4	Extra_Large	Medium	Low	0	0	0	0
V300079975_L01_13	ERZ24875811	Smiltene	Smiltene.2	1.1	no	Red_cross	Small	Medium	High	1	0	0	0
V300079975_L01_14	ERZ24875814	Cesis	Cesis.2	1.1	no	3	Medium	Medium	Medium	0	1	0	0
V300079975_L01_15	ERZ24875812	Smiltene	Smiltene.3	1.1	no	Red_cross	Small	Medium	High	1	0	0	0
V300079975_L01_16	ERZ24875815	Cesis	Cesis.3	1.1	no	3	Medium	Medium	Medium	0	1	0	0
V300079975_L01_41	ERZ24875775	Ventspils	Ventspils.2	19.11	yes	4	Large	Medium	None	0	0	0	0
V300079975_L01_42	ERZ24875780	Salaspils	Salaspils.2	19.11	no	0	Large	Low	None	0	0	0	1
V300079975_L01_43	ERZ24875791	Sigulda	Sigulda.1	21.1	yes	Specilised	Medium	Low	Low	0	0	0	0
V300079975_L01_44	ERZ24875792	Sigulda	Sigulda.2	21.1	yes	Specilised	Medium	Low	Low	0	0	0	0
V300079975_L01_45	ERZ24875781	Salaspils	Salaspils.3	26.11	no	0	Large	Low	None	0	0	0	1
V300079975_L01_46	ERZ24875798	Talsi	Talsi.3	24.11	no	Branch	Small	High	Medium	1	1	1	1
V300079975_L01_47	ERZ24875810	Smiltene	Smiltene.1	1.1	no	Red_cross	Small	Medium	High	1	0	0	0
V300079975_L01_48	ERZ24875813	Cesis	Cesis.1	1.1	no	3	Medium	Medium	Medium	0	1	0	0
V300079975_L01_65	ERZ24875808	Dobele	Dobele.3	25.11	yes	3	Small	Low	None	0	0	0	0
V300079975_L01_66	ERZ24875786	Tukums	Tukums.3	25.11	yes	2	Large	High	High	1	0	0	0
V300079975_L01_67	ERZ24875803	Saldus	Saldus.3	24.11	no	Other	Small	Medium	Low	1	0	1	0
V300079975_L01_68	ERZ24879091	Madona	Madona.3	24.11	yes	3	Small	Low	High	1	0	0	0
V300079975_L01_69	ERZ24879090	Liepāja	Liepaja.1	26.11	yes	4	Extra_Large	Medium	Low	0	0	0	0
V300079975_L01_70	ERZ24875777	Ventspils	Ventspils.3	26.11	yes	4	Large	Medium	None	0	0	0	0
V300079975_L01_71	ERZ24879085	Valmiera	Valmiera.3	25.11	no	4	Large	High	Medium	1	0	1	0
V300079975_L01_72	ERZ24875794	Sigulda	Sigulda.3	26.11	yes	Specilised	Medium	Low	Low	0	0	0	0
