# Supplementary material for: Urban Wastewater Metagenomics Reveals the Antibiotic Resistance Gene Distribution Across Latvian Municipalities
Source: Microorganisms. 2026 Jan 9;14(1):145. doi: 10.3390/microorganisms14010145 (PMC12843809; doi:10.3390/microorganisms14010145)
Supplement: Supplementary file 1 [file microorganisms-14-00145-s001.zip › Table S1. sequencing_reads_par_sample.tsv]

Raw Reads		After Triming		Diff	% sequence count after filtering	Read counts after human where sequence removal		Diff	Reads mapped to assembly
V300072773_L01_125_1_fastqc	21252581	V300072773_L01_125_F_paired_fastqc	21251292	1289	0.0061%	V300072773_L01_125_host_removed_R1_fastqc	21240355	10937
V300072773_L01_125_2_fastqc	21252581	V300072773_L01_125_R_paired_fastqc	21251292	1289	0.0061%	V300072773_L01_125_host_removed_R2_fastqc	21240355	10937
V300072773_L01_127_1_fastqc	23755549	V300072773_L01_127_F_paired_fastqc	23754201	1348	0.0057%	V300072773_L01_127_host_removed_R1_fastqc	23741695	12506
V300072773_L01_127_2_fastqc	23755549	V300072773_L01_127_R_paired_fastqc	23754201	1348	0.0057%	V300072773_L01_127_host_removed_R2_fastqc	23741695	12506
V300072773_L01_41_1_fastqc	21469367	V300072773_L01_41_F_paired_fastqc	21467525	1842	0.0086%	V300072773_L01_41_host_removed_R1_fastqc	21462663	4862
V300072773_L01_41_2_fastqc	21469367	V300072773_L01_41_R_paired_fastqc	21467525	1842	0.0086%	V300072773_L01_41_host_removed_R2_fastqc	21462663	4862
V300072773_L01_44_1_fastqc	22423463	V300072773_L01_44_F_paired_fastqc	22421537	1926	0.0086%	V300072773_L01_44_host_removed_R1_fastqc	22417661	3876
V300072773_L01_44_2_fastqc	22423463	V300072773_L01_44_R_paired_fastqc	22421537	1926	0.0086%	V300072773_L01_44_host_removed_R2_fastqc	22417661	3876
V300072773_L01_47_1_fastqc	25308015	V300072773_L01_47_F_paired_fastqc	25306138	1877	0.0074%	V300072773_L01_47_host_removed_R1_fastqc	25294778	11360
V300072773_L01_47_2_fastqc	25308015	V300072773_L01_47_R_paired_fastqc	25306138	1877	0.0074%	V300072773_L01_47_host_removed_R2_fastqc	25294778	11360
V300072773_L01_65_1_fastqc	23269945	V300072773_L01_65_F_paired_fastqc	23268704	1241	0.0053%	V300072773_L01_65_host_removed_R1_fastqc	23263729	4975
V300072773_L01_65_2_fastqc	23269945	V300072773_L01_65_R_paired_fastqc	23268704	1241	0.0053%	V300072773_L01_65_host_removed_R2_fastqc	23263729	4975
V300072773_L01_67_1_fastqc	24790200	V300072773_L01_67_F_paired_fastqc	24788721	1479	0.0060%	V300072773_L01_67_host_removed_R1_fastqc	24778752	9969
V300072773_L01_67_2_fastqc	24790200	V300072773_L01_67_R_paired_fastqc	24788721	1479	0.0060%	V300072773_L01_67_host_removed_R2_fastqc	24778752	9969
V300072773_L01_68_1_fastqc	22860494	V300072773_L01_68_F_paired_fastqc	22859048	1446	0.0063%	V300072773_L01_68_host_removed_R1_fastqc	22853086	5962
V300072773_L01_68_2_fastqc	22860494	V300072773_L01_68_R_paired_fastqc	22859048	1446	0.0063%	V300072773_L01_68_host_removed_R2_fastqc	22853086	5962
V300072773_L01_90_1_fastqc	21618532	V300072773_L01_90_F_paired_fastqc	21617098	1434	0.0066%	V300072773_L01_90_host_removed_R1_fastqc	21609720	7378
V300072773_L01_90_2_fastqc	21618532	V300072773_L01_90_R_paired_fastqc	21617098	1434	0.0066%	V300072773_L01_90_host_removed_R2_fastqc	21609720	7378
V300079503_L02_57_1_fastqc	24693087	V300079503_L02_57_F_paired_fastqc	24692019	1068	0.0043%	V300079503_L02_57_host_removed_R1_fastqc	24690116	1903
V300079503_L02_57_2_fastqc	24693087	V300079503_L02_57_R_paired_fastqc	24692019	1068	0.0043%	V300079503_L02_57_host_removed_R2_fastqc	24690116	1903
V300079503_L02_58_1_fastqc	22983561	V300079503_L02_58_F_paired_fastqc	22982190	1371	0.0060%	V300079503_L02_58_host_removed_R1_fastqc	22971652	10538
V300079503_L02_58_2_fastqc	22983561	V300079503_L02_58_R_paired_fastqc	22982190	1371	0.0060%	V300079503_L02_58_host_removed_R2_fastqc	22971652	10538
V300079503_L02_59_1_fastqc	24611668	V300079503_L02_59_F_paired_fastqc	24610722	946	0.0038%	V300079503_L02_59_host_removed_R1_fastqc	24607881	2841
V300079503_L02_59_2_fastqc	24611668	V300079503_L02_59_R_paired_fastqc	24610722	946	0.0038%	V300079503_L02_59_host_removed_R2_fastqc	24607881	2841
V300079503_L02_60_1_fastqc	24577377	V300079503_L02_60_F_paired_fastqc	24576435	942	0.0038%	V300079503_L02_60_host_removed_R1_fastqc	24573731	2704
V300079503_L02_60_2_fastqc	24577377	V300079503_L02_60_R_paired_fastqc	24576435	942	0.0038%	V300079503_L02_60_host_removed_R2_fastqc	24573731	2704
V300079503_L02_61_1_fastqc	23817543	V300079503_L02_61_F_paired_fastqc	23816143	1400	0.0059%	V300079503_L02_61_host_removed_R1_fastqc	23813651	2492
V300079503_L02_61_2_fastqc	23817543	V300079503_L02_61_R_paired_fastqc	23816143	1400	0.0059%	V300079503_L02_61_host_removed_R2_fastqc	23813651	2492
V300079503_L02_62_1_fastqc	25274936	V300079503_L02_62_F_paired_fastqc	25273680	1256	0.0050%	V300079503_L02_62_host_removed_R1_fastqc	25268964	4716
V300079503_L02_62_2_fastqc	25274936	V300079503_L02_62_R_paired_fastqc	25273680	1256	0.0050%	V300079503_L02_62_host_removed_R2_fastqc	25268964	4716
V300079503_L02_63_1_fastqc	22577007	V300079503_L02_63_F_paired_fastqc	22574946	2061	0.0091%	V300079503_L02_63_host_removed_R1_fastqc	22570891	4055
V300079503_L02_63_2_fastqc	22577007	V300079503_L02_63_R_paired_fastqc	22574946	2061	0.0091%	V300079503_L02_63_host_removed_R2_fastqc	22570891	4055
V300079503_L02_64_1_fastqc	22906761	V300079503_L02_64_F_paired_fastqc	22904023	2738	0.0120%	V300079503_L02_64_host_removed_R1_fastqc	22901564	2459
V300079503_L02_64_2_fastqc	22906761	V300079503_L02_64_R_paired_fastqc	22904023	2738	0.0120%	V300079503_L02_64_host_removed_R2_fastqc	22901564	2459
V300079503_L02_65_1_fastqc	22924024	V300079503_L02_65_F_paired_fastqc	22922654	1370	0.0060%	V300079503_L02_65_host_removed_R1_fastqc	22914932	7722
V300079503_L02_65_2_fastqc	22924024	V300079503_L02_65_R_paired_fastqc	22922654	1370	0.0060%	V300079503_L02_65_host_removed_R2_fastqc	22914932	7722
V300079503_L02_66_1_fastqc	27388947	V300079503_L02_66_F_paired_fastqc	27387208	1739	0.0063%	V300079503_L02_66_host_removed_R1_fastqc	27378659	8549
V300079503_L02_66_2_fastqc	27388947	V300079503_L02_66_R_paired_fastqc	27387208	1739	0.0063%	V300079503_L02_66_host_removed_R2_fastqc	27378659	8549
V300079503_L02_67_1_fastqc	28230963	V300079503_L02_67_F_paired_fastqc	28229751	1212	0.0043%	V300079503_L02_67_host_removed_R1_fastqc	28220476	9275
V300079503_L02_67_2_fastqc	28230963	V300079503_L02_67_R_paired_fastqc	28229751	1212	0.0043%	V300079503_L02_67_host_removed_R2_fastqc	28220476	9275
V300079503_L02_68_1_fastqc	24939307	V300079503_L02_68_F_paired_fastqc	24938127	1180	0.0047%	V300079503_L02_68_host_removed_R1_fastqc	24935455	2672
V300079503_L02_68_2_fastqc	24939307	V300079503_L02_68_R_paired_fastqc	24938127	1180	0.0047%	V300079503_L02_68_host_removed_R2_fastqc	24935455	2672
V300079503_L02_69_1_fastqc	27308726	V300079503_L02_69_F_paired_fastqc	27307139	1587	0.0058%	V300079503_L02_69_host_removed_R1_fastqc	27293628	13511
V300079503_L02_69_2_fastqc	27308726	V300079503_L02_69_R_paired_fastqc	27307139	1587	0.0058%	V300079503_L02_69_host_removed_R2_fastqc	27293628	13511
V300079503_L02_70_1_fastqc	22942033	V300079503_L02_70_F_paired_fastqc	22940624	1409	0.0061%	V300079503_L02_70_host_removed_R1_fastqc	22934446	6178
V300079503_L02_70_2_fastqc	22942033	V300079503_L02_70_R_paired_fastqc	22940624	1409	0.0061%	V300079503_L02_70_host_removed_R2_fastqc	22934446	6178
V300079503_L02_71_1_fastqc	28107739	V300079503_L02_71_F_paired_fastqc	28106320	1419	0.0050%	V300079503_L02_71_host_removed_R1_fastqc	28098113	8207
V300079503_L02_71_2_fastqc	28107739	V300079503_L02_71_R_paired_fastqc	28106320	1419	0.0050%	V300079503_L02_71_host_removed_R2_fastqc	28098113	8207
V300079503_L02_72_1_fastqc	22721025	V300079503_L02_72_F_paired_fastqc	22719325	1700	0.0075%	V300079503_L02_72_host_removed_R1_fastqc	22708847	10478
V300079503_L02_72_2_fastqc	22721025	V300079503_L02_72_R_paired_fastqc	22719325	1700	0.0075%	V300079503_L02_72_host_removed_R2_fastqc	22708847	10478
V300079975_L01_13_1_fastqc	30379698	V300079975_L01_13_F_paired_fastqc	30377251	2447	0.0081%	V300079975_L01_13_host_removed_R1_fastqc	30372600	4651
V300079975_L01_13_2_fastqc	30379698	V300079975_L01_13_R_paired_fastqc	30377251	2447	0.0081%	V300079975_L01_13_host_removed_R2_fastqc	30372600	4651
V300079975_L01_14_1_fastqc	22607371	V300079975_L01_14_F_paired_fastqc	22606677	694	0.0031%	V300079975_L01_14_host_removed_R1_fastqc	22597834	8843
V300079975_L01_14_2_fastqc	22607371	V300079975_L01_14_R_paired_fastqc	22606677	694	0.0031%	V300079975_L01_14_host_removed_R2_fastqc	22597834	8843
V300079975_L01_15_1_fastqc	20304888	V300079975_L01_15_F_paired_fastqc	20304385	503	0.0025%	V300079975_L01_15_host_removed_R1_fastqc	20300573	3812
V300079975_L01_15_2_fastqc	20304888	V300079975_L01_15_R_paired_fastqc	20304385	503	0.0025%	V300079975_L01_15_host_removed_R2_fastqc	20300573	3812
V300079975_L01_41_1_fastqc	21714722	V300079975_L01_41_F_paired_fastqc	21713513	1209	0.0056%	V300079975_L01_41_host_removed_R1_fastqc	21709401	4112
V300079975_L01_41_2_fastqc	21714722	V300079975_L01_41_R_paired_fastqc	21713513	1209	0.0056%	V300079975_L01_41_host_removed_R2_fastqc	21709401	4112
V300079975_L01_43_1_fastqc	23916003	V300079975_L01_43_F_paired_fastqc	23914580	1423	0.0059%	V300079975_L01_43_host_removed_R1_fastqc	23908584	5996
V300079975_L01_43_2_fastqc	23916003	V300079975_L01_43_R_paired_fastqc	23914580	1423	0.0059%	V300079975_L01_43_host_removed_R2_fastqc	23908584	5996
V300079975_L01_44_1_fastqc	23321841	V300079975_L01_44_F_paired_fastqc	23320345	1496	0.0064%	V300079975_L01_44_host_removed_R1_fastqc	23316841	3504
V300079975_L01_44_2_fastqc	23321841	V300079975_L01_44_R_paired_fastqc	23320345	1496	0.0064%	V300079975_L01_44_host_removed_R2_fastqc	23316841	3504
V300079975_L01_45_1_fastqc	23302466	V300079975_L01_45_F_paired_fastqc	23301884	582	0.0025%	V300079975_L01_45_host_removed_R1_fastqc	23293253	8631
V300079975_L01_45_2_fastqc	23302466	V300079975_L01_45_R_paired_fastqc	23301884	582	0.0025%	V300079975_L01_45_host_removed_R2_fastqc	23293253	8631
V300079975_L01_46_1_fastqc	21721241	V300079975_L01_46_F_paired_fastqc	21720893	348	0.0016%	V300079975_L01_46_host_removed_R1_fastqc	21710942	9951
V300079975_L01_46_2_fastqc	21721241	V300079975_L01_46_R_paired_fastqc	21720893	348	0.0016%	V300079975_L01_46_host_removed_R2_fastqc	21710942	9951
V300079975_L01_47_1_fastqc	23465919	V300079975_L01_47_F_paired_fastqc	23464818	1101	0.0047%	V300079975_L01_47_host_removed_R1_fastqc	23460542	4276
V300079975_L01_47_2_fastqc	23465919	V300079975_L01_47_R_paired_fastqc	23464818	1101	0.0047%	V300079975_L01_47_host_removed_R2_fastqc	23460542	4276
V300079975_L01_48_1_fastqc	23250316	V300079975_L01_48_F_paired_fastqc	23249495	821	0.0035%	V300079975_L01_48_host_removed_R1_fastqc	23239727	9768
V300079975_L01_48_2_fastqc	23250316	V300079975_L01_48_R_paired_fastqc	23249495	821	0.0035%	V300079975_L01_48_host_removed_R2_fastqc	23239727	9768
V300079975_L01_65_1_fastqc	22898634	V300079975_L01_65_F_paired_fastqc	22897895	739	0.0032%	V300079975_L01_65_host_removed_R1_fastqc	22892987	4908
V300079975_L01_65_2_fastqc	22898634	V300079975_L01_65_R_paired_fastqc	22897895	739	0.0032%	V300079975_L01_65_host_removed_R2_fastqc	22892987	4908
V300079975_L01_66_1_fastqc	23198605	V300079975_L01_66_F_paired_fastqc	23197488	1117	0.0048%	V300079975_L01_66_host_removed_R1_fastqc	23159613	37875
V300079975_L01_66_2_fastqc	23198605	V300079975_L01_66_R_paired_fastqc	23197488	1117	0.0048%	V300079975_L01_66_host_removed_R2_fastqc	23159613	37875
V300079975_L01_67_1_fastqc	22565803	V300079975_L01_67_F_paired_fastqc	22565031	772	0.0034%	V300079975_L01_67_host_removed_R1_fastqc	22558393	6638
V300079975_L01_67_2_fastqc	22565803	V300079975_L01_67_R_paired_fastqc	22565031	772	0.0034%	V300079975_L01_67_host_removed_R2_fastqc	22558393	6638
V300079975_L01_68_1_fastqc	23065103	V300079975_L01_68_F_paired_fastqc	23064473	630	0.0027%	V300079975_L01_68_host_removed_R1_fastqc	23051805	12668
V300079975_L01_68_2_fastqc	23065103	V300079975_L01_68_R_paired_fastqc	23064473	630	0.0027%	V300079975_L01_68_host_removed_R2_fastqc	23051805	12668
V300079975_L01_69_1_fastqc	24164861	V300079975_L01_69_F_paired_fastqc	24164144	717	0.0030%	V300079975_L01_69_host_removed_R1_fastqc	24156839	7305
V300079975_L01_69_2_fastqc	24164861	V300079975_L01_69_R_paired_fastqc	24164144	717	0.0030%	V300079975_L01_69_host_removed_R2_fastqc	24156839	7305
V300079975_L01_70_1_fastqc	20151831	V300079975_L01_70_F_paired_fastqc	20150828	1003	0.0050%	V300079975_L01_70_host_removed_R1_fastqc	20143224	7604
V300079975_L01_70_2_fastqc	20151831	V300079975_L01_70_R_paired_fastqc	20150828	1003	0.0050%	V300079975_L01_70_host_removed_R2_fastqc	20143224	7604
V300079975_L01_71_1_fastqc	23245676	V300079975_L01_71_F_paired_fastqc	23244540	1136	0.0049%	V300079975_L01_71_host_removed_R1_fastqc	23239511	5029
V300079975_L01_71_2_fastqc	23245676	V300079975_L01_71_R_paired_fastqc	23244540	1136	0.0049%	V300079975_L01_71_host_removed_R2_fastqc	23239511	5029
V300079975_L01_72_1_fastqc	24458199	V300079975_L01_72_F_paired_fastqc	24457348	851	0.0035%	V300079975_L01_72_host_removed_R1_fastqc	24452414	4934
V300079975_L01_72_2_fastqc	24458199	V300079975_L01_72_R_paired_fastqc	24457348	851	0.0035%	V300079975_L01_72_host_removed_R2_fastqc	24452414	4934
V300079975_L01_16_1_fastqc	22289601	V300079975_L01_16_F_paired_fastqc	22288982	619	0.0028%	V300079975_L01_16_host_removed_R1_fastqc	22265214	23768
V300079975_L01_16_2_fastqc	22289601	V300079975_L01_16_R_paired_fastqc	22288982	619	0.0028%	V300079975_L01_16_host_removed_R2_fastqc	22265214	23768
