# Supplementary material for: Urban Wastewater Metagenomics Reveals the Antibiotic Resistance Gene Distribution Across Latvian Municipalities
Source: Microorganisms. 2026 Jan 9;14(1):145. doi: 10.3390/microorganisms14010145 (PMC12843809; doi:10.3390/microorganisms14010145)
Supplement: Supplementary file 1 [file microorganisms-14-00145-s001.zip › Table S2. Assembly_stats.csv]

Assembly	V300072773_L01_41	V300072773_L01_44	V300072773_L01_47	V300072773_L01_65	V300072773_L01_67	V300072773_L01_68	V300072773_L01_90	V300072773_L01_125	V300072773_L01_127	V300079503_L02_57	V300079503_L02_58	V300079503_L02_59	V300079503_L02_60	V300079503_L02_61	V300079503_L02_62	V300079503_L02_63	V300079503_L02_64	V300079503_L02_65	V300079503_L02_66	V300079503_L02_67	V300079503_L02_68	V300079503_L02_69	V300079503_L02_70	V300079503_L02_71	V300079503_L02_72	V300079975_L01_13	V300079975_L01_14	V300079975_L01_15	V300079975_L01_16	V300079975_L01_41	V300079975_L01_42	V300079975_L01_43	V300079975_L01_44	V300079975_L01_45	V300079975_L01_46	V300079975_L01_47	V300079975_L01_48	V300079975_L01_65	V300079975_L01_66	V300079975_L01_67	V300079975_L01_68	V300079975_L01_69	V300079975_L01_70	V300079975_L01_71	V300079975_L01_72	Summary		V300049620_L02_121	V300049620_L02_122
# contigs (>= 0 bp)	248218	257038	309308	338879	335350	307900	277514	272318	308851	317896	234134	346584	352236	287378	343840	266337	232086	305249	389864	368778	331500	317762	315920	333955	305979	372621	284187	261277	291241	261326	350044	331683	274970	349899	234157	387458	304840	276111	236602	284818	264321	308842	211728	218572	288048	13497619		339550	283577
# contigs (>= 1000 bp)	54357	51557	69643	80310	70535	75317	70471	64808	70895	75755	53714	83655	78716	67949	75516	66258	49842	70651	84831	84304	79582	74089	73753	62092	68820	98689	73140	57809	69431	61421	78809	53337	51176	67590	47595	68942	78916	66966	58475	69110	60902	73009	56048	49295	58005	3056085		50656	42406
# contigs (>= 5000 bp)	3144	2980	4725	5238	5274	5449	5312	4375	5291	6404	4459	5798	5718	5790	4511	4927	3254	4822	5353	7010	5796	5974	5086	3991	4503	7200	6755	4773	5867	5088	5440	1757	2306	4494	4374	4118	6981	4638	5138	5435	4703	5449	4708	3648	3907	221963		3114	2363
# contigs (>= 10000 bp)	684	849	1222	1498	1533	1531	1410	1137	1505	1899	1164	1296	1474	1819	1187	1540	1250	1218	1332	1998	1615	2003	1368	1226	1174	1951	1975	1574	1826	1675	1578	341	537	1236	1319	1108	2041	1220	1741	1377	1371	1335	1440	1017	978	62572		731	549
# contigs (>= 25000 bp)	35	100	150	188	177	190	151	99	237	347	119	111	131	365	155	218	289	138	104	307	243	390	185	212	165	345	313	346	299	323	197	24	52	130	208	213	346	131	351	136	231	92	229	227	65	9064		103	56
# contigs (>= 50000 bp)	4	15	23	17	24	25	11	4	50	85	5	4	12	92	20	41	90	12	9	44	43	62	17	78	28	102	99	88	75	103	14	5	12	12	47	98	95	17	78	13	48	8	52	84	5	1870		26	5
Total length (>= 0 bp)	229576467	231826034	299166168	334289830	319837980	314634439	289250532	269331100	310145758	334229809	234023367	343760337	339481245	303878490	322277841	277885602	229148667	297651566	362869644	374535973	334567346	330171332	310475196	301912112	293775062	404666839	319420624	267688084	308036415	276962758	339334680	256535371	230555025	312180703	227733107	338359121	338134204	276725123	258164550	290621610	269877122	305787919	234891163	222878609	262296787	13329551711		266873940	219172769
Total length (>= 1000 bp)	116926531	112723442	159439251	183078465	166805333	178678075	167978710	147476859	171609989	195596960	130228236	192271825	182382591	178927958	167998488	161487136	122558710	162343413	188106356	210903826	189651691	190149953	170898150	147627809	157880157	244020768	198423945	151741248	180524865	162115567	183854443	101075330	102382429	153995754	125207997	161864306	208470403	154836255	155393567	166020034	152952673	169370689	143906971	124767450	130551813	7325206421		113141243	90559620
Total length (>= 5000 bp)	26702216	28878972	45414729	50656920	51798157	52841941	49477475	39938355	53742759	68261796	41101177	50462639	52374800	64402311	42743743	51608303	43664988	44247996	47711417	70127762	57927808	67580808	48532172	45981064	43087231	77708140	74086564	56295981	65148087	58979378	53023810	15040612	20707769	42619175	45879861	47813067	75243561	43198604	59256778	50065100	50509707	48725571	50453281	41917788	34757526	2250697899		29382108	20983798
Total length (>= 10000 bp)	10151053	14504825	21757966	25360612	26394264	26390816	23107140	18086241	28184538	37823775	18755530	20294544	23650229	37463635	20503681	28777350	29894246	20017141	20877993	36396074	29800127	40693251	23574376	27430108	20751129	42457753	41763024	34672722	37738196	35890174	26990960	5635023	8807008	20526539	25034155	27621584	41770857	20260466	36136909	22525776	28054980	20840747	28217790	24306984	15064676	1174956967		13459646	8797683
Total length (>= 25000 bp)	1210783	3751298	6569413	6658428	6818991	7245711	5256578	3372140	10056625	15430249	3945424	3713456	4614403	16315830	5799135	9472916	15474500	4876495	3603981	12136951	10200032	17090250	6831278	12515849	6403252	19532124	17436418	16838218	15639456	16001267	6861463	1267483	2078708	4589660	8922654	14986022	17520671	4820834	16141668	4797129	11535858	3199792	10684836	12853671	2240573	407312473		4579777	1977570
Total length (>= 50000 bp)	235408	979972	2338507	1120967	1727015	1818390	785651	241869	3744832	6824793	287359	245209	808868	7235434	1305193	3691813	8760322	824213	504276	3365879	3607510	6466451	1146310	7985419	1874740	11387299	10284529	8104314	8227582	8593538	885483	628841	846247	830013	3605973	11111469	9132243	1197211	6928492	847170	5501831	537261	4826366	7873369	346969	169622600		2041741	304760
# contigs	174133	178346	219179	242421	232751	220598	200235	196257	219066	220113	162646	242347	242239	195814	236413	188827	163781	211911	265301	255942	229953	220115	218415	221012	208609	270864	198878	177805	202947	181464	239299	206900	183994	225133	146714	240170	213488	197022	166668	200719	183481	216557	152932	153574	195629	9320662		186041	155954
Largest contig	62167	87045	298390	133539	178456	128690	100038	72274	178456	248014	72877	78238	128888	232165	136994	355538	331384	90641	63494	144084	247926	956861	113684	495587	115063	417518	383270	257768	552883	186152	107234	205155	88634	106146	252301	417518	439577	112546	254651	110619	745858	102967	237806	256807	91226	956861		215419	74217
Total length	198617247	198789922	261764572	294218873	276985897	278507142	257476713	237710350	272786750	294224499	204534844	300957008	294031426	266096477	277745666	246267289	200627976	259036066	311430210	327823839	292993929	290109471	270326087	254480072	253534474	362885867	284268597	233033860	271449495	243786723	293658561	204119276	192421410	260181736	191862003	276864159	300702445	244417488	229802917	256179160	236416095	267735005	210868917	195773843	223574965	11601079321		203191963	166230447
Reference length	33819394	28931016	22550947	38426020	35034938	34891950	17515976	24189234	28713898	26436469	18228151	32086559	34883237	32667284	32336193	35243619	15375630	38846545	34104278	24509780	24329050	29217967	22492876	12748669	37355777	27542534	12602931	20732018	21650158	18627347	43641326	8529649	7557053	26618273	30644184	29333942	17368819	32170385	37230116	29564097	25797123	33589226	10882567	16107236	16698405	1181822846		22755661	20429900
N50	1226	1164	1301	1344	1298	1445	1495	1345	1412	1622	1449	1425	1353	1678	1282	1506	1313	1376	1278	1501	1460	1553	1389	1224	1357	1593	1857	1549	1613	1637	1372	991	1067	1256	1587	1238	1785	1399	1674	1489	1517	1394	1678	1470	1227	1426.422222		1149	1108
N90	586	579	593	597	586	605	611	598	597	607	598	601	594	607	589	614	594	597	590	598	605	606	601	575	595	618	619	596	605	604	597	560	572	578	590	574	620	604	616	604	599	600	623	597	579	597.2888889		563	562
auN	2743.1	3330.3	4447.5	3719.8	4063.8	4146	3839.8	3349.7	4851.4	6360.7	3769.5	3274.4	3529.8	6832	3503.8	5694.6	9630.7	3534.9	3116.8	4871.9	4992.1	10531	3880.1	7951.3	3867.9	8769.1	9297.5	8291.6	9268.5	7564.5	3823.8	2391.5	2657.2	3466.3	6049.3	9342.1	8457.4	3725.3	7909.7	3826.9	9498.4	3454	6783.4	8727.3	3089.5	5471.693333		3771.3	2772.9
L50	38368	39165	44420	49031	45492	42082	37921	39927	40894	36901	30157	48268	48020	31753	49624	34530	30251	42382	55981	45358	43356	37267	43127	43577	41853	48160	30667	29015	33494	29359	46893	54327	45198	46144	23972	47759	34263	39052	26396	37583	32244	42618	25691	26795	40977	39562.48889		39856	35321
L90	137454	141404	171118	188561	181570	169976	153686	152829	169130	166674	125252	187454	188252	147499	185229	144419	126983	164505	207921	195989	176678	167389	169118	173509	162125	205658	147752	135073	153540	137094	185510	168294	147981	176668	111309	188377	159464	152574	125303	154113	140295	167663	115213	117731	154042	159963.9556		147667	124521
# misassemblies	557	307	224	356	641	448	546	430	540	694	400	572	651	843	644	606	216	734	300	511	373	413	417	160	610	561	107	426	401	265	625	167	81	449	671	382	324	538	843	654	624	644	184	173	305	20617		308	160
# misassembled contigs	502	287	209	319	575	391	474	390	480	612	355	493	595	764	577	540	192	660	267	455	329	355	376	150	523	501	91	375	362	236	570	152	69	399	598	345	293	487	773	575	555	592	162	152	274	18431		278	145
Misassembled contigs length	1878957	1144527	877849	2316220	1986894	1470026	2041844	2166549	1907220	2684882	1218227	1832624	2661197	2956644	1829259	2643544	699448	2970373	1744734	2878706	1000233	3973866	1137644	686847	2158938	2126900	506910	934544	1416448	1090814	3024407	499331	326924	1238635	2229482	1045267	1172089	1831856	3576357	2629867	2157037	1950043	933098	654423	1180389	79392073		1029723	448476
# local misassemblies	297	131	116	178	244	204	240	236	355	433	249	293	292	339	308	296	136	264	177	260	136	239	274	64	244	264	101	154	176	158	273	120	68	169	439	207	207	252	390	360	348	376	126	116	137	10446		231	101
# scaffold gap ext. mis.	0	0	0	0	0	0	0	0	0	0	0	0	0	0	0	0	0	0	0	0	0	0	0	0	0	0	0	0	0	0	0	0	0	0	0	0	0	0	0	0	0	0	0	0	0	0		0	0
# scaffold gap loc. mis.	0	0	0	0	0	0	0	0	0	0	0	0	0	0	0	0	0	0	0	0	0	0	1	0	0	0	0	0	0	0	0	0	0	0	0	0	0	0	0	0	0	0	0	0	0	1		0	0
# unaligned mis. contigs	242	136	139	229	308	311	258	238	350	554	292	378	389	354	316	289	129	303	220	381	211	226	288	64	228	292	135	181	168	141	312	112	50	233	394	234	169	245	568	387	409	500	113	100	146	11722		141	120
# unaligned contigs	159284 + 1816 part	167975 + 1194 part	209980 + 1445 part	227245 + 2284 part	216900 + 2300 part	207607 + 2920 part	192736 + 1550 part	186585 + 1864 part	205199 + 3007 part	201913 + 3946 part	154037 + 1959 part	229578 + 2896 part	223516 + 3084 part	178975 + 2616 part	223006 + 2316 part	177100 + 2572 part	159419 + 794 part	195211 + 2579 part	252523 + 2152 part	243121 + 3410 part	218224 + 2128 part	211296 + 1745 part	205590 + 2258 part	216239 + 695 part	193972 + 1768 part	259514 + 2047 part	194869 + 1316 part	168383 + 1232 part	194531 + 1575 part	174944 + 1256 part	222472 + 2270 part	202904 + 998 part	181857 + 404 part	214276 + 1570 part	130536 + 2959 part	227249 + 1738 part	204967 + 1517 part	183139 + 2585 part	149662 + 3496 part	187702 + 2786 part	170910 + 2619 part	193523 + 4076 part	148917 + 655 part	147391 + 815 part	189079 + 1498 part			177154 + 928 part	148508 + 1115
Unaligned length	176736316	184017114	248785606	272743788	255477665	263467455	244162388	219390242	253590594	270083271	193519968	285437585	266171333	238222291	259787358	225523573	194385624	232308191	293994646	304566941	278762323	274621779	254034663	245741979	231436559	346573963	280216007	221399738	259635320	236379898	266193507	198925054	189753935	246720218	169811507	262262414	288005372	224299242	200542664	235337160	216189862	239499998	204668825	188030657	214121686	10855536279		192079522	157429061
Genome fraction (%)	56.952	46.87	50.149	48.835	52.017	34.46	64.002	64.001	55.351	63.623	46.907	39.174	61.258	69.698	47.252	51.068	36.808	57.201	44.621	75.083	49.096	45.899	55.247	62.184	51.471	49.896	24.128	47.398	45.316	34.708	55.68	49.6	32.153	41.875	55.218	43.15	60.819	51.741	66.666	56.546	62.205	56.943	51.805	43.119	44.602	51.17322222		45.099	45.468
Duplication ratio	1.165	1.147	1.2	1.198	1.212	1.332	1.255	1.22	1.244	1.498	1.323	1.286	1.361	1.281	1.239	1.194	1.168	1.262	1.259	1.301	1.224	1.186	1.325	1.148	1.207	1.227	1.304	1.226	1.236	1.133	1.208	1.206	1.063	1.253	1.343	1.159	1.226	1.203	1.228	1.277	1.305	1.511	1.096	1.128	1.255	1.240488889		1.151	1.196
# N's per 100 kbp	0.24	0.18	0.24	0.13	0.04	0.17	0.84	0.38	0.26	0.07	0.23	0.05	0.02	0.06	0.03	1.35	0.82	0.05	0.04	0.01	0.07	0.1	0.18	0	0.05	1.03	0.03	0.01	0.04	0.09	0.03	0.01	0.04	0	0	0	0.04	0.36	0.43	0.15	0.04	0.08	0.7	0.21	0.02	0.1982222222		0	0
# mismatches per 100 kbp	2848.38	2780.79	3033.45	2881.63	3074.56	4496.05	2588.49	2788.93	3618.95	3477.1	4126.2	4193.97	2943.22	2857.38	3145.24	2573.08	4389.59	2706.93	3065.89	2732.13	2955.97	2905.37	3938.45	1865.72	2692.68	3185.01	6240.89	3563.53	3182.14	4578.86	2379.67	4638.37	4907.79	2820.78	3078.04	3536.22	3034.62	2654.97	2920.21	3282.68	3521.06	3969.69	3498.52	3730.55	3410	3351.416667		3055.25	3047.23
# indels per 100 kbp	128.33	142.27	164.05	126.11	134.41	260.3	155.23	134.31	172.51	165.99	218.53	210.56	130.51	126.67	169.04	139.55	233.42	124.99	172.55	123.8	149.75	133.68	192.35	116.12	122.35	160.05	298.2	159.21	147.11	180.73	118.33	223.72	165.13	128.3	147.29	140.54	151.17	124.58	125.54	172.06	186.03	168.07	151.69	155.35	172.29	160.506		156.01	145.51
Largest alignment	58345	31515	32469	72422	49470	73527	77377	58919	58281	64360	37411	37594	60733	60901	51522	68431	64791	46304	61418	45895	41938	232386	36636	23206	38675	50066	48991	49037	45218	65941	52041	31058	24492	39798	57671	76284	56241	67096	78549	56531	59523	51121	76339	48535	69325	232386		72214	38107
Total aligned length	21179013	14290692	12432930	20675601	20768935	14162504	12854273	17793259	18353999	23214550	10431805	14644976	26963015	26986143	17223531	19995754	5924899	25946322	16815190	22485443	13614596	15011476	15556719	8476363	21464580	15583198	3709949	11092545	11341253	7001982	26849638	4895315	2562825	13001011	21137476	13933955	12270447	19401891	28340077	19940695	19307234	27043194	5995023	7443710	8944261	717062247		10688170	8463889
NA50	-	-	-	-	-	-	-	-	-	-	-	-	-	-	-	-	-	-	-	-	-	-	-	-	-	-	-	-	-	-	-	-	-	-	-	-	-	-	-	-	-	-	-	-	-			-	-
NA90	-	-	-	-	-	-	-	-	-	-	-	-	-	-	-	-	-	-	-	-	-	-	-	-	-	-	-	-	-	-	-	-	-	-	-	-	-	-	-	-	-	-	-	-	-			-	-
auNA	438.4	311.7	234.1	625.8	373.7	265.7	365.7	609.2	363.3	393.5	195	214.1	482	545.7	255.4	571.1	167.8	614.3	382.4	489.7	162.3	1384.4	192.1	172.3	422	228.9	76.8	146.8	225.1	136.5	665.7	76.2	52.3	231.1	490.6	153.8	201.9	403.5	806.4	560.9	508.9	360.7	163.5	136.6	248.9			201.4	228
LA50	-	-	-	-	-	-	-	-	-	-	-	-	-	-	-	-	-	-	-	-	-	-	-	-	-	-	-	-	-	-	-	-	-	-	-	-	-	-	-	-	-	-	-	-	-			-	-
LA90	-	-	-	-	-	-	-	-	-	-	-	-	-	-	-	-	-	-	-	-	-	-	-	-	-	-	-	-	-	-	-	-	-	-	-	-	-	-	-	-	-	-	-	-	-			-	-
[truncated: 10 more columns]
