# Supplementary material for: Urban Wastewater Metagenomics Reveals the Antibiotic Resistance Gene Distribution Across Latvian Municipalities
Source: Microorganisms. 2026 Jan 9;14(1):145. doi: 10.3390/microorganisms14010145 (PMC12843809; doi:10.3390/microorganisms14010145)
Supplement: Supplementary file 1 [file microorganisms-14-00145-s001.zip › Table S3. taxonomy_species.xlsx]

## Sheet: Species_phyloseq_export
	JurmalaS9.1	JurmalaS9.2	Jelgava.5	Jelgava.6	Jelgava.7	KuldigaT.1	JurmalaS9.3	KuldigaT.2	KuldigaT.3	Talsi.1	Madona.1	Saldus.1	Dobele.1	Tukums.1	Liepaja.2	Ventspils.1	Valmiera.1	Salaspils.1	Dobele.2	Tukums.2	Talsi.2	Madona.2	Saldus.2	Valmiera.2	Liepaja.3	Smiltene.2	Cesis.2	Smiltene.3	Cesis.3	Ventspils.2	Salaspils.2	Sigulda.1	Sigulda.2	Salaspils.3	Talsi.3	Smiltene.1	Cesis.1	Dobele.3	Tukums.3	Saldus.3	Madona.3	Liepaja.1	Ventspils.3	Valmiera.3	Sigulda.3
Arcobacter_cryaerophilus	880012	938202	390147	294867	647028	1402481	1053608	1187185	1138035	1777889	1130479	2074710	1919265	966980	1229549	914865	392586	1312260	1961708	1430378	1547145	1313401	1206461	703910	926697	787218	638969	750574	631728	413752	1496625	408827	497326	1665762	613464	612361	859431	2425673	1155547	2278575	1414933	1720533	683179	667308	708242
Arcobacter_suis	99716	87984	28633	27850	53480	188495	103734	199096	181942	427933	60637	146610	112387	165960	107639	442549	30594	59933	117181	164314	348771	63311	88482	55675	103497	310713	222951	327555	170461	181278	61397	76610	107962	76440	362054	174662	278769	162761	221753	290307	90847	189399	246956	71311	258530
Arcobacter_cibarius	57490	60465	28408	19930	43611	75405	66390	68044	62330	107967	52249	97130	100101	65567	77378	96554	20904	69682	96008	84552	98011	63288	59391	36442	61597	71403	56591	75846	52709	46527	77496	26156	34291	88538	56739	52823	72520	122350	79330	120524	68690	111284	62271	38809	67469
Arcobacter_skirrowii	70046	74227	30295	23048	50503	117258	82569	101477	96636	155705	93728	173487	162049	85869	100195	81657	33057	105981	165456	124411	137576	108402	101797	59701	74411	75350	60740	73499	60105	37608	120564	35635	43515	136440	59652	58846	81511	207346	102215	195296	118300	142254	61392	57718	68428
Arcobacter_ellisii	51336	53073	29762	23996	41447	44669	68526	45445	40258	81398	22759	41812	43910	49309	44753	79829	9001	28445	43961	48993	66474	25636	25971	15965	38228	56865	54831	61786	46371	37248	29546	18503	25257	34361	57788	41086	68341	55519	55548	65921	31519	65397	54524	19804	64270
Arcobacter_butzleri	48891	49746	24356	23945	44678	70377	58462	64707	57512	99475	35510	64551	65885	46889	57392	75825	12140	40164	63826	55956	77898	96717	38274	21553	47322	51946	47731	57042	42752	36843	45244	20100	27788	48526	56288	38829	59504	80556	55540	82280	48976	79186	50536	23319	58072
Arcobacter_venerupis	52673	47948	14056	13666	25651	85473	55934	89561	81131	204783	31104	64904	61705	79421	58812	208027	14605	33286	62288	83932	158144	32503	42065	26205	51264	151471	117892	166979	100267	92517	35288	36841	53810	43591	175647	97978	147729	81178	111810	126260	47481	103364	120574	35095	145409
Arcobacter_cloacae	37998	35022	10386	8592	17203	42184	45707	41559	37249	76713	20289	39590	41452	36613	33221	74139	8462	24249	40423	39265	63770	27352	24679	14781	28803	51900	51753	57295	44327	33636	27358	16837	23223	31304	53305	38682	64365	51820	46316	62655	28655	53072	49441	18606	58911
Arcobacter_aquimarinus	17148	15779	5206	4731	8954	23063	19201	23223	21031	46369	10253	20254	22938	21312	17991	42976	4300	12702	22048	22403	38385	11054	13383	7445	15735	31157	31843	35490	26451	20621	13984	9732	13453	16393	34257	23359	38867	27591	27181	33760	14756	29135	29654	10084	36482
Arcobacter_trophiarum	11912	12303	5648	3975	8547	18674	13933	16656	15492	26432	13343	24774	24553	14125	15866	17460	4689	15105	24736	18888	22985	15600	15043	8553	12263	13756	12193	14521	11329	8319	17129	5803	7530	19296	12982	11136	15512	29535	16800	29027	17076	22193	12019	8399	14024
Arcobacter_defluvii	11206	11071	3950	3368	7392	16142	12983	15420	14160	28236	10403	19114	17905	13446	13943	23821	3986	11957	18440	16829	23126	12423	11491	7100	10194	17427	15783	19000	14058	11335	13333	6297	8404	15760	17349	12737	19856	23820	18023	26096	13975	21025	16564	7985	19138
Arcobacter_pacificus	11211	10930	3723	3092	5984	15360	12346	15196	13492	30025	7859	15091	16860	14727	13575	28825	3293	10124	16484	16428	25208	8848	10017	5697	10729	20935	20544	23990	18385	16194	11256	6641	9011	12652	20698	16263	25232	20070	18805	23902	11224	20572	20097	7235	24522
Arcobacter_lanthieri	7982	7977	3377	2702	5352	12488	9233	11672	10732	20160	7502	14330	15471	10321	9881	16387	2854	8745	14706	12624	17478	9101	8726	5151	7820	12256	11456	13423	10429	8096	9962	4453	5897	11229	12333	9514	13799	19007	12822	18548	9723	14878	11428	5584	13675
Arcobacter_thereius	7900	8164	3286	2550	5428	11962	9110	10812	9898	18194	8413	16331	16237	9634	10467	11894	3208	10568	16197	12877	15962	9971	9901	5758	8139	10404	8550	10667	8162	5929	11968	4052	5170	13684	9203	7849	10904	20294	11913	19970	11475	15285	8708	6002	10164
Arcobacter_lekithochrous	7307	6869	1998	1826	3615	10101	7986	10636	9530	23764	4819	9423	11326	10907	9013	22424	1919	5819	10482	11895	19408	5020	6202	3434	7144	16673	16201	19527	14446	12931	6851	4652	6197	7701	18105	12639	19484	13098	14553	16143	7356	14081	15396	4866	19041
Arcobacter_nitrofigilis	5746	5032	1694	1433	2858	7182	6055	7233	6719	16459	3183	6571	7976	7484	6207	14556	1434	4004	7537	8129	13159	3522	4441	2437	5006	11008	10452	12776	9069	8138	4618	3236	4248	5121	11805	8296	12453	9164	9490	10799	4996	9490	10144	3485	12440
Arcobacter_mytili	5598	5395	1779	1623	3165	7528	6370	7220	6618	15137	3713	7153	8003	7172	6333	13252	1468	4631	7744	8002	12533	3945	4477	2707	5062	9742	9925	11404	8820	7248	5044	3027	4252	5898	10738	7774	11864	9608	9227	11308	5368	9529	9615	3411	11587
Arcobacter_molluscorum	3654	3434	1173	1021	2099	4805	4082	4880	4429	10063	2288	4506	5439	4858	4136	8792	1016	2888	5313	5380	8332	2497	3067	1748	3369	6969	6910	7850	6017	5034	3411	2163	2900	3811	7244	5493	8163	6555	6339	7333	3449	6499	6431	2248	8101
Arcobacter_halophilus	3595	3377	1239	1034	2028	4782	4080	4768	4244	9407	2197	4564	5470	4806	4027	8155	973	2829	5203	5040	8100	2535	3026	1709	3269	6122	6315	7186	5751	4288	3304	1943	2599	3701	6534	4930	7614	6279	5892	7173	3348	6427	5820	2270	7427
Arcobacter_anaerophilus	2835	2740	1050	825	1717	3671	3202	3592	3227	7436	1709	3618	4176	3592	3146	6493	710	2303	3919	4021	6284	1988	2307	1386	2645	4943	4633	5591	4237	3610	2577	1456	2059	2870	5283	3832	5544	4841	4543	5479	2613	4946	4603	1715	5562
Arcobacter_canalis	2340	2207	794	727	1341	3117	2600	3178	2839	6194	1831	3335	3506	2877	2803	5174	745	2085	3580	3549	5194	1947	2098	1355	2225	4038	4022	4421	3516	2744	2345	1230	1759	2665	3975	3034	4865	4220	3810	4900	2421	4271	3745	1597	4721
Arcobacter_peruensis	2259	2175	665	555	1200	3022	2450	3006	2747	6487	1665	3161	3623	3153	2920	5802	646	2093	3416	3570	5373	1998	2031	1089	2299	4300	4511	4962	3960	3537	2416	1290	1790	2748	4438	3435	5223	4143	3969	5081	2562	4405	4001	1496	4955
Arcobacter_marinus	1861	1888	691	579	1114	2615	2217	2703	2405	5129	1365	2612	2894	2620	2490	4714	563	1676	2814	2928	4494	1525	1742	1049	1828	3652	3524	4232	3123	2735	1910	1085	1496	2179	3713	2797	4267	3564	3419	4093	2021	3622	3242	1230	4127
Pseudoarcobacter_acticola	248435	259645	45967	39705	84154	118202	257850	143517	117363	298048	67587	138517	157040	188652	294884	379349	26923	118517	153146	238955	265022	92574	93578	44354	193639	302411	401772	371197	349622	274139	136234	69734	92502	156851	226378	257700	403333	181355	256830	240144	118762	408113	252665	76785	284243
Aliiarcobacter_faecis	19705	20898	9008	6586	14342	31114	23367	27635	25970	42046	23474	42988	41474	23580	28589	26848	9152	28721	42952	33300	38274	27771	26055	15606	21115	24475	18602	24813	18090	12258	32279	9779	12700	38211	20051	18455	24209	55383	29692	52462	30193	40642	20188	16114	22735
Aliiarcobacter_[Arcobacter] porcinus	10719	11508	4686	3568	7869	15964	12402	14070	13113	22107	12781	23059	22265	12148	15337	13692	4790	15642	23218	17434	20012	15623	13834	8320	11232	11575	9287	11740	9198	6527	17821	5174	6582	20518	9733	9071	12190	30129	15142	27101	16633	21884	10078	8678	11181
Aliiarcobacter_Arcobacter sp. L	4967	4613	1679	1499	3096	4575	5928	4508	4042	9513	2414	5020	5392	4524	4679	9455	939	3038	5433	5199	7947	3096	3022	1729	3707	5700	5703	6274	4899	4605	3662	1824	2532	4001	6177	4183	6908	6963	5818	7797	3410	6863	5835	2042	6484
Aliiarcobacter_Arcobacter sp. LPB0137	1685	1625	460	440	874	2108	1837	2161	1907	4541	1172	2347	2809	2501	2276	3935	492	1548	2770	2961	3874	1396	1575	946	1749	3521	3140	4271	3115	2820	1866	932	1262	2124	3392	2853	3760	3274	3355	3603	1934	3621	2992	1281	3882
Halarcobacter_bivalviorum	2579	2506	893	756	1570	3147	2907	3320	2789	6547	1493	2958	3777	3246	2949	6543	650	1967	3544	3605	5557	1674	2054	1232	2299	4471	4554	5116	4171	4061	2298	1371	1891	2620	4663	3559	5440	4284	4198	4808	2248	4400	4726	1594	5365
Halarcobacter_ebronensis	2366	2225	824	670	1482	2623	2666	2602	2365	5659	1284	2543	2948	2618	2551	4775	621	1537	2868	3005	4516	1343	1705	1129	1938	3774	3562	4475	3258	2483	1775	1094	1502	2040	4172	2891	4223	3427	3383	3942	1879	3699	3385	1249	4284
Sulfurospirillum_cavolei	14357	17232	43823	111658	208043	5215	27054	4585	4107	4105	2570	3329	6542	58937	44283	2667	68445	4064	6700	56559	3409	1847	3151	50890	11752	2256	1740	2575	1889	1625	4143	1103	1543	3456	1936	1398	1848	4362	39992	2657	1222	48934	1432	50632	3149
Sulfurospirillum_sp. UCH001	24997	26824	28282	41451	53955	13246	25261	11666	9914	15193	8108	8737	13067	48440	42965	7913	17609	10824	12367	57499	13286	4963	8874	24093	12819	12689	2590	13210	3695	4577	8840	2373	3914	6780	8764	5603	3126	10999	41980	8003	4291	53270	4642	18665	5887
Sulfurospirillum_sp. JPD-1	4109	4339	4954	4437	8613	3162	4770	2824	2405	5683	963	2516	3478	11853	5509	1855	1439	1954	3302	14903	4593	1178	2584	1777	2674	3178	864	3614	1147	1152	1880	619	987	1649	4344	1579	1053	2744	12105	2400	987	5946	1141	1223	1831
Sulfurospirillum_sp. ACSTCE	1898	2043	1994	2642	5375	779	2069	662	547	712	235	804	1096	2644	2452	565	690	860	1072	3453	952	260	923	764	1119	796	283	904	362	420	782	209	344	672	492	426	259	898	2425	757	224	2378	389	550	612
Sulfurospirillum_sp. ACSDCE	248	280	238	268	516	205	306	149	124	230	78	178	206	447	299	162	85	146	227	558	213	78	166	132	195	215	117	213	125	103	144	55	98	162	184	109	103	214	431	194	104	368	135	136	187
Sulfurospirillum_sp. SL2-2	40	39	35	37	86	32	45	34	24	82	7	28	32	118	42	10	8	12	36	175	75	11	19	17	32	32	7	27	10	10	9	3	10	10	111	13	6	30	121	28	12	52	4	11	10
Sulfurospirillum_sp. SL2-1	73	79	80	70	114	43	87	37	40	84	14	45	64	124	82	26	52	48	55	167	83	16	38	44	44	33	13	36	18	18	39	12	11	26	96	17	13	34	150	30	16	78	19	18	22
Sulfurospirillum_deleyianum	21580	23079	25166	21542	49302	10403	30316	6830	7103	9310	2228	9916	14043	20978	33638	4389	3234	9994	13429	24950	18392	3263	13856	4533	16360	6423	2710	8274	3195	2763	8680	1727	2997	7345	3503	5049	2527	10066	12459	10708	2187	25534	2622	3031	4209
Sulfurospirillum_barnesii	14006	15215	15429	11669	24505	6927	18199	5687	4999	5396	1642	6512	9050	12372	16846	3973	2939	6711	8296	15625	8018	2211	7607	4247	7931	4558	2277	5629	2823	2676	5728	1383	2219	4896	2588	3009	2129	6125	8595	5938	1608	15550	2399	2526	3526
Sulfurospirillum_multivorans	9293	9283	10751	10892	20115	6925	10388	6242	5446	9060	2079	6124	11371	19092	11951	5099	3853	4041	7863	24488	8826	2544	6281	4122	5980	6519	2704	7642	3318	2848	3821	1525	2496	3550	5602	4026	3239	6543	17884	6365	2347	13075	3306	3188	4602
Sulfurospirillum_halorespirans	7630	7556	9336	9079	16756	5435	8573	5056	4498	6794	1474	4730	9273	17784	9885	3558	2715	3077	6233	22401	6869	1930	5205	2986	4828	5154	1431	5927	2039	2040	3116	1018	1687	2688	4177	3070	1618	5118	16295	4824	1690	10976	1932	2147	2881
Campylobacter_sp. CCUG 57310	207	235	151	112	244	146	223	130	126	99	61	110	130	152	200	100	47	113	172	186	138	58	113	74	147	83	79	105	103	63	118	53	60	100	62	63	159	111	122	102	48	198	73	43	98
Campylobacter_sp. RM6914	197	216	169	111	189	129	209	134	124	166	94	133	151	149	213	104	55	111	130	199	161	98	117	93	121	111	101	124	140	91	119	68	65	118	78	80	104	120	138	127	112	226	68	69	104
Campylobacter_sp. RM16192	201	225	140	122	208	107	243	99	91	97	58	108	123	112	174	71	50	97	130	158	108	75	100	91	96	122	49	97	101	75	117	40	59	102	73	81	70	110	95	106	49	182	57	52	98
Campylobacter_sp. RM6137	125	118	98	49	136	111	134	92	96	111	30	79	114	106	124	121	48	69	92	140	117	49	59	62	78	111	59	91	73	61	84	37	51	70	118	68	84	92	120	77	31	138	64	46	95
Campylobacter_sp. RM16704	89	92	67	62	94	75	111	88	68	131	40	56	69	88	104	86	33	49	91	110	118	46	49	45	65	86	66	114	90	49	56	32	38	42	108	59	94	82	83	82	40	130	41	34	80
Campylobacter_sp. RM8964	99	109	74	56	121	77	125	75	66	67	36	74	81	78	104	48	32	70	85	109	103	45	65	49	69	48	53	69	56	43	71	30	38	57	46	51	48	86	57	94	51	124	36	41	62
Campylobacter_sp. NCTC 13003	89	98	60	55	99	50	111	55	46	72	40	49	61	75	100	49	31	56	79	90	71	34	53	46	54	42	41	77	70	36	50	28	27	49	43	48	68	63	57	61	37	102	35	32	44
Campylobacter_sp. RM12175	66	61	47	32	65	54	77	41	40	50	18	31	52	39	66	45	27	41	53	74	60	34	42	36	52	47	43	53	40	40	38	17	26	31	27	28	37	48	40	35	33	95	31	28	40
Campylobacter_sp. CFSAN093224	0	0	0	0	0	0	0	0	0	0	1	0	0	0	0	0	0	0	0	0	0	0	0	0	0	0	0	0	0	0	0	0	0	0	0	0	0	0	1	0	0	0	0	0	0
Campylobacter_sp. CFSAN093257	0	0	0	0	0	0	0	1	0	3	0	1	0	0	0	0	0	0	0	0	0	0	0	0	0	0	0	0	0	0	0	0	0	0	0	0	0	1	0	0	0	0	0	0	0
Campylobacter_jejuni	635	645	540	339	752	516	703	520	422	483	342	447	530	494	623	488	230	476	581	743	561	413	442	377	477	400	323	433	430	293	553	211	256	489	356	314	387	578	568	459	390	754	306	253	443
Campylobacter_sputorum	566	607	419	331	697	411	671	462	408	559	319	565	627	532	639	499	229	426	608	708	584	373	430	284	440	434	335	464	398	308	476	202	244	481	294	320	391	663	494	605	367	720	329	239	444
Campylobacter_coli	509	524	408	311	575	383	573	355	304	313	234	299	379	355	511	344	181	333	436	470	383	245	308	320	314	284	241	291	317	243	395	147	194	352	218	216	254	370	327	343	252	499	253	191	318
Campylobacter_lari	418	445	366	275	531	358	527	344	301	391	175	325	393	501	451	319	196	263	403	753	378	202	299	223	296	353	251	354	324	217	0	139	160	288	263	282	317	397	456	305	196	484	240	196	344
Campylobacter_pinnipediorum	456	412	319	248	435	307	494	291	273	344	178	312	315	349	412	255	149	222	349	409	358	209	263	191	252	249	232	257	288	211	0	150	155	261	211	183	241	308	318	332	211	459	215	169	297
Campylobacter_concisus	446	499	398	303	551	345	547	301	310	329	183	309	401	378	488	294	155	286	398	520	357	216	289	218	266	335	218	278	284	192	348	115	155	291	210	251	235	353	386	340	246	565	191	177	277
Campylobacter_ureolyticus	415	539	301	209	428	293	502	271	249	323	167	301	325	310	367	334	133	273	333	387	325	209	238	176	295	255	233	287	292	208	0	130	154	276	211	235	224	322	281	354	174	464	228	163	254
Campylobacter_hyointestinalis	341	373	252	184	379	261	420	241	208	399	166	279	364	252	353	280	104	220	321	391	382	175	268	166	218	245	222	293	262	207	0	142	152	253	277	197	240	343	309	347	198	448	192	146	237
Campylobacter_fetus	353	364	259	229	377	278	406	279	247	303	191	296	329	289	369	238	131	212	345	397	332	161	255	167	263	250	201	247	254	184	0	114	141	273	220	188	248	373	318	320	198	423	167	146	235
Campylobacter_iguaniorum	443	437	291	234	459	374	473	361	305	378	198	367	416	325	470	668	120	314	446	421	421	245	305	198	287	285	230	351	282	379	0	117	178	367	240	279	349	471	366	427	290	539	287	159	318
Campylobacter_blaseri	318	296	186	172	287	255	318	210	187	255	137	194	281	265	315	228	81	190	265	296	271	155	208	142	190	191	194	249	218	153	0	104	100	203	187	145	224	272	263	274	143	311	158	110	230
Campylobacter_geochelonis	295	310	200	156	319	160	368	152	149	168	121	134	188	199	253	166	99	144	191	271	199	100	167	115	149	127	104	179	131	113	0	100	93	126	107	94	111	155	182	159	93	293	103	90	157
Campylobacter_mucosalis	275	255	204	146	310	158	282	190	180	165	109	172	207	183	253	152	83	158	203	409	159	101	132	132	166	204	144	166	168	107	0	89	112	134	108	119	140	165	199	168	96	313	117	92	188
Campylobacter_canadensis	189	187	152	114	251	153	226	119	123	196	106	161	161	164	197	172	68	148	206	222	211	116	125	99	128	180	153	199	146	111	0	70	86	155	136	146	132	228	194	208	101	229	117	91	163
Campylobacter_curvus	199	203	162	133	212	124	194	130	125	103	82	118	128	150	184	98	119	118	147	178	109	78	124	126	130	130	102	95	105	91	0	79	97	95	51	87	112	121	106	89	65	181	74	101	124
Campylobacter_hepaticus	209	219	150	124	266	132	252	137	123	133	96	126	167	162	226	144	79	147	175	171	147	117	140	85	141	112	111	132	109	105	0	69	76	112	79	98	104	168	170	141	106	196	85	90	135
Campylobacter_corcagiensis	226	212	156	125	251	151	241	142	145	146	86	129	159	172	222	150	78	118	180	201	194	116	134	116	123	141	160	147	160	129	0	77	71	122	98	122	141	150	201	175	95	219	109	82	162
Campylobacter_insulaenigrae	188	184	157	127	243	133	218	120	108	186	85	118	189	165	173	172	57	119	161	227	171	72	135	80	96	124	92	157	129	107	0	56	62	112	96	85	86	152	147	176	94	168	103	70	126
Campylobacter_hominis	192	191	151	122	179	163	183	138	134	150	100	162	162	149	156	128	68	121	206	171	162	115	125	115	135	88	114	124	120	112	0	55	61	147	84	78	114	201	136	159	112	218	86	80	133
Campylobacter_helveticus	189	166	151	104	233	156	146	142	124	125	74	136	145	142	178	114	60	131	158	203	122	64	126	77	142	103	74	110	98	79	0	59	63	129	74	120	106	141	112	135	71	228	94	77	113
Campylobacter_showae	138	150	124	119	173	123	151	118	84	97	80	91	108	109	146	84	76	106	128	139	99	79	110	99	133	116	88	87	104	89	0	69	92	88	67	101	88	102	83	101	57	139	83	88	102
Campylobacter_volucris	140	127	92	73	159	93	158	102	69	139	69	91	131	117	146	134	48	70	133	145	128	79	72	102	82	99	95	116	88	94	0	48	67	92	109	82	135	132	120	105	75	176	98	73	103
Campylobacter_armoricus	144	139	97	66	147	109	159	101	79	121	28	98	101	103	116	106	40	78	108	132	107	55	62	57	84	95	87	107	81	82	0	48	57	73	65	74	66	79	102	96	52	154	75	43	84
Campylobacter_cuniculorum	198	166	134	93	176	101	202	114	110	121	58	104	140	156	145	88	66	101	158	209	136	88	108	91	106	99	118	118	135	80	0	39	59	104	66	73	96	134	150	150	88	189	71	67	109
Campylobacter_upsaliensis	180	182	178	111	259	143	196	140	103	177	64	120	144	169	181	87	86	111	154	202	132	89	122	130	131	100	70	104	101	85	0	47	82	114	72	71	71	131	157	101	84	209	77	77	112
Campylobacter_avium	139	148	118	85	154	88	161	99	93	97	64	77	125	93	145	82	45	74	109	151	96	59	69	71	83	80	84	88	71	55	0	49	54	64	85	88	93	102	90	107	74	145	82	71	80
Campylobacter_peloridis	142	130	97	82	149	112	172	104	119	130	54	94	115	112	129	99	62	86	106	141	124	63	79	82	79	154	102	131	94	61	0	55	74	111	88	102	118	114	138	114	73	159	86	70	122
Campylobacter_subantarcticus	135	111	86	63	131	101	134	93	68	91	53	90	99	88	118	90	37	50	110	117	99	55	82	62	67	62	63	78	85	65	0	29	61	60	65	66	86	85	98	79	49	120	61	52	76
Campylobacter_gracilis	91	92	72	73	98	90	98	80	62	66	63	63	61	97	69	48	50	71	63	86	54	60	58	70	62	72	59	40	57	50	0	63	55	63	40	40	66	58	87	55	47	74	34	46	68
Campylobacter_rectus	103	118	77	74	162	99	111	95	70	74	101	125	121	121	115	71	50	85	133	152	89	89	101	89	89	105	63	90	83	37	0	47	58	118	49	70	76	116	135	115	89	137	53	56	82
Campylobacter_lanienae	95	127	65	61	116	56	94	46	42	49	28	48	71	64	87	37	26	47	67	113	63	33	58	35	61	45	40	53	62	50	0	28	17	35	46	39	54	60	78	62	33	79	26	28	51
Campylobacter_ornithocola	54	61	57	44	68	39	85	59	30	64	47	51	68	50	74	54	21	48	65	65	62	30	40	27	39	67	58	64	58	36	0	19	32	28	47	55	60	51	42	52	32	80	34	31	54
Sulfuricurvum_kujiense	18175	17170	7537	4105	8566	2241	16629	2723	2286	3549	1766	1668	2721	2675	10155	1523	614	1813	3251	4261	3526	643	1324	852	6843	1316	5103	1005	2558	1452	0	1040	1078	1664	1894	868	3759	3173	2821	1833	681	12586	1193	735	2149
Sulfurimonas_sp. CVO	1206	1372	573	477	973	1248	1351	1132	1099	1624	787	1402	1576	1137	1601	1221	380	1055	1640	1622	1445	996	975	596	1031	1026	982	1043	1404	657	0	435	521	1342	822	720	1115	1933	1425	1833	1000	2005	1095	579	1001
Sulfurimonas_sp. 1-1N	659	629	355	312	659	575	833	531	472	736	398	707	767	540	767	628	161	545	772	799	678	457	446	304	550	370	493	457	855	303	0	152	232	707	425	304	508	903	684	858	452	1022	412	229	419
Sulfurimonas_sp. GYSZ_1	865	778	410	267	590	513	965	456	426	708	257	482	543	502	677	538	141	339	625	706	794	290	379	248	475	535	713	557	1365	406	0	172	246	410	539	420	696	723	631	596	306	994	446	233	440
Sulfurimonas_sp. NW10	674	596	364	261	495	310	694	286	243	429	170	333	381	376	535	361	130	264	446	584	456	190	276	221	320	345	487	330	806	280	0	120	147	313	344	280	393	486	488	383	212	736	260	199	322
Sulfurimonas_denitrificans	3327	3592	1716	1257	2686	2970	3845	2650	2675	3921	1746	3132	3835	3322	3885	3745	1131	2790	5341	4989	4377	1866	2508	1814	2420	4157	8120	4086	10797	3420	0	1134	1395	3202	3052	3107	5140	4877	4778	4900	2096	5958	3398	2095	2924
Sulfurimonas_gotlandica	1190	1088	478	334	687	635	1367	619	595	1093	343	607	902	764	911	780	202	451	968	1109	1268	364	587	312	610	952	1332	898	2086	675	0	262	328	523	978	747	1073	1048	1040	977	423	1392	655	339	794
Sulfurimonas_autotrophica	708	647	368	279	513	399	820	387	361	666	177	358	407	461	620	522	130	236	477	705	680	178	339	218	396	463	644	595	951	338	0	160	222	271	597	366	514	501	597	522	232	781	406	220	482
Helicobacter_pylori	554	659	539	395	679	460	647	479	356	504	364	454	542	614	558	379	325	431	561	714	502	450	429	417	416	511	429	459	462	371	0	332	364	432	334	427	498	494	556	454	364	626	319	328	461
Helicobacter_canadensis	203	181	146	107	237	105	222	117	103	105	82	113	113	130	181	77	61	99	161	186	124	104	107	87	94	103	87	115	83	66	0	54	49	114	69	100	81	122	137	124	83	207	74	74	101
Helicobacter_pullorum	203	211	146	109	201	115	200	117	102	96	67	109	109	115	198	106	62	99	170	152	99	61	100	99	104	104	74	93	121	84	0	59	72	97	69	79	90	118	92	113	75	170	93	82	112
Helicobacter_apodemus	247	237	115	99	214	112	278	137	133	98	63	100	135	153	163	108	66	91	137	177	124	64	102	83	101	143	90	103	100	65	0	49	61	109	73	84	93	132	143	119	116	160	68	67	104
Helicobacter_cetorum	139	147	128	93	169	100	158	111	88	117	77	132	121	127	153	102	55	100	106	161	134	77	99	92	101	120	67	114	94	70	0	53	65	90	78	102	77	122	106	103	69	160	70	59	105
Helicobacter_cholecystus	150	164	112	90	154	92	171	84	91	83	52	81	85	106	108	98	44	80	98	137	76	62	102	69	135	89	53	74	67	53	0	37	47	60	44	44	47	90	99	71	46	145	55	41	98
Helicobacter_cinaedi	146	135	107	92	136	79	159	85	75	70	62	82	81	87	117	76	47	54	84	119	89	55	66	55	100	67	64	70	83	44	0	47	49	85	50	44	76	75	91	76	66	141	40	55	80
Helicobacter_hepaticus	100	114	83	70	126	66	117	68	51	63	44	60	76	69	89	49	27	62	88	91	88	51	58	52	52	71	51	41	62	60	0	36	39	45	70	41	38	66	90	43	38	101	31	44	51
Helicobacter_typhlonius	111	93	83	75	123	64	107	62	46	71	54	68	78	70	93	43	39	77	80	90	63	50	60	50	65	67	66	77	76	50	0	29	39	60	33	43	48	55	48	69	37	101	33	33	44
Helicobacter_himalayensis	84	114	83	62	113	84	108	77	71	82	51	82	64	86	94	48	76	66	85	103	87	51	87	120	60	69	59	70	75	38	0	48	60	66	43	45	85	82	79	80	38	99	43	65	63
Helicobacter_canis	110	118	100	72	123	113	111	100	78	103	55	82	88	90	140	75	78	126	113	150	77	72	83	120	109	68	60	57	69	43	0	54	65	126	85	50	58	97	94	82	85	154	81	79	73
Helicobacter_bilis	113	118	74	70	120	75	123	83	63	78	47	63	102	93	105	62	36	59	91	118	91	47	80	48	57	87	85	96	55	77	0	48	51	65	56	77	75	78	105	67	63	117	44	35	76
Helicobacter_sp. MIT 01-6242	90	85	59	39	84	68	94	74	59	81	51	75	90	66	81	61	35	67	99	99	82	61	70	61	48	54	48	47	52	57	0	27	40	70	51	53	60	85	79	95	72	98	40	37	58
Helicobacter_suis	87	111	88	54	109	87	79	65	73	72	62	96	80	60	77	47	32	63	73	82	95	51	66	45	81	51	41	55	70	71	0	25	37	62	49	31	52	80	71	58	36	89	61	38	68
Helicobacter_mustelae	86	84	77	50	92	52	101	55	46	44	31	55	62	55	59	48	34	34	83	71	53	32	58	47	67	49	46	42	50	33	0	36	30	52	26	50	37	45	37	49	65	71	34	26	48
Helicobacter_bizzozeronii	50	64	40	33	64	39	60	32	34	22	29	36	41	40	44	22	26	29	39	39	25	33	29	25	23	29	35	18	22	35	0	22	19	21	15	19	23	33	30	35	21	56	20	30	29
Helicobacter_felis	62	53	67	37	69	32	59	40	33	28	29	41	43	51	57	25	29	35	47	74	37	43	38	34	29	61	25	26	27	25	0	27	33	27	22	38	20	31	38	36	25	67	13	34	36
Helicobacter_heilmannii	42	49	45	36	55	39	62	28	35	21	29	34	56	32	38	22	30	33	46	62	33	43	38	37	23	28	33	30	51	24	0	32	25	30	13	31	26	24	17	29	19	49	22	21	27
Helicobacter_acinonychis	19	18	15	9	19	16	17	18	10	23	19	9	20	17	16	19	5	13	12	25	11	12	21	12	8	17	21	17	14	13	0	18	11	6	14	8	23	20	11	12	6	21	13	12	20
Wolinella_succinogenes	499	472	416	269	599	188	502	206	167	159	118	193	259	420	532	139	111	241	235	506	182	1018	141	163	244	152	173	131	207	103	0	110	121	247	73	115	182	246	335	185	136	698	124	80	152
Nitratifractor_salsuginis	214	240	171	190	209	127	269	123	110	106	142	111	158	131	201	86	150	109	144	186	108	133	162	142	163	206	261	128	142	119	0	159	146	125	62	143	166	115	130	90	106	187	69	127	137
Nautilia_profundicola	108	134	95	105	134	75	154	94	92	112	85	92	120	129	136	110	85	86	124	139	124	76	120	91	89	95	80	87	98	95	0	98	88	95	86	93	84	126	112	122	82	148	70	78	151
Nautilia_sp. PV-1	113	138	88	88	135	93	140	83	88	70	61	77	91	81	120	73	53	66	117	122	80	61	66	66	84	99	69	72	83	62	0	52	62	79	50	58	72	93	76	83	53	116	68	50	77
Caminibacter_mediatlanticus	340	327	174	135	311	234	326	217	189	312	134	182	275	235	276	271	74	155	294	296	308	146	199	151	190	229	188	230	207	208	0	79	126	208	205	179	215	254	234	257	156	349	195	102	222
Cetia_pacifica	171	162	98	82	124	107	178	87	76	110	56	91	91	105	131	95	100	70	128	155	105	71	76	208	100	115	70	100	98	81	0	55	59	95	79	91	91	102	106	103	89	146	79	128	108
Sulfurovum_sp. NBC37-1	290	265	140	116	171	117	267	112	127	180	106	158	149	140	196	115	68	120	180	178	170	99	123	90	184	124	143	140	158	146	0	84	95	129	110	108	142	180	137	155	98	219	122	78	180
Sulfurovum_lithotrophicum	325	293	140	85	157	119	316	130	125	200	93	145	141	168	181	189	62	93	152	199	188	98	122	92	141	163	156	153	140	118	0	80	91	124	176	95	148	121	160	135	91	233	98	63	155
Nitratiruptor_sp. SB155-2	245	282	188	150	245	129	269	123	108	157	75	125	164	137	201	122	104	105	190	218	173	80	109	106	150	125	109	126	127	120	0	73	86	102	97	82	116	139	122	116	71	237	81	88	128
Desulfovibrio_desulfuricans	16916	21472	33457	32375	60756	16055	22365	18297	18080	25608	6764	19761	15548	60743	22600	7066	4300	8928	18351	119628	24053	8704	13147	6110	70764	7928	3612	9596	2799	6240	0	2414	4911	6881	25969	5013	5420	11230	30946	6831	5481	18234	3056	3810	5343
Desulfovibrio_sp. G11	1661	1988	3138	2594	5459	2276	2003	2521	2422	2604	986	2346	2080	6013	2365	859	557	1309	2338	11660	2569	1646	1834	809	6912	809	280	1029	331	761	0	296	490	1064	2563	621	413	1590	3294	1016	876	1912	416	527	744
Desulfovibrio_sp. IOR2	1017	1460	1563	996	1384	591	1466	616	634	392	538	1058	835	725	1496	438	448	746	891	1345	690	618	1252	517	2332	545	349	406	488	607	0	493	503	670	214	524	376	507	398	338	374	1055	341	400	715
Desulfovibrio_sp. DSM 106783	113	171	162	120	137	48	116	54	50	43	54	80	72	74	139	45	55	89	77	112	57	59	95	74	183	33	46	36	59	59	0	56	58	84	21	49	39	54	42	43	41	102	22	52	82
Desulfovibrio_sp. DSM 107105	94	159	147	123	137	62	124	51	56	44	47	75	73	85	136	30	52	83	84	145	40	45	118	41	217	41	48	40	46	54	0	56	47	63	20	35	46	48	35	33	21	99	25	35	52
Desulfovibrio_vulgaris	4686	5923	7080	4329	6779	3160	6966	3337	3360	2223	2273	4828	4295	3236	7317	2002	1577	4166	4264	5003	2579	2734	3905	2270	24314	1444	2103	1247	1428	1850	0	1501	1607	3237	1262	1204	1428	2302	1787	1941	1630	4956	1255	1493	2141
Desulfovibrio_piger	3446	3612	4092	2657	5454	4770	3931	3353	3600	2246	2235	4633	4128	3077	3979	2041	1256	3940	4441	5582	2098	3102	4154	2311	5854	1082	1154	1132	1711	1260	0	984	1636	3629	1579	924	1801	3315	2181	3505	2763	3772	985	1414	1728
Desulfovibrio_fairfieldensis	2015	2352	2808	2316	4193	2106	2275	2086	2153	1911	995	2061	1767	3543	2377	893	611	1366	1970	6427	2017	1489	1744	919	6051	704	485	696	500	794	0	525	669	1149	1680	565	602	1220	2013	965	877	1805	474	618	767
Desulfovibrio_carbinoliphilus	2066	3068	2308	1661	2254	877	2977	871	874	731	732	1843	1219	1146	2261	603	715	1102	1367	2119	966	757	2471	879	3810	742	821	610	931	835	0	707	665	1089	371	573	908	724	537	603	844	1666	356	681	989
Desulfovibrio_carbinolicus	1951	3177	2357	1535	2419	868	2847	858	895	575	600	1835	1274	948	2427	602	484	1401	1340	1770	735	609	1778	616	3330	487	571	463	600	843	0	512	717	1076	338	353	551	682	439	562	504	1687	376	500	866
Desulfovibrio_sulfodismutans	1640	2034	2197	1350	2082	654	2155	608	659	430	500	1156	975	879	1950	436	459	972	958	1459	681	572	1370	586	2819	573	465	418	530	620	0	478	519	934	270	474	442	638	412	436	322	1369	313	445	716
Desulfovibrio_magneticus	1879	3018	2208	1493	2174	812	2635	879	929	534	595	1789	1207	974	2425	586	507	1236	1259	1709	711	570	1858	629	3121	646	541	473	612	830	0	523	724	987	312	529	550	640	451	532	542	1646	378	528	912
Desulfovibrio_marinus	898	1300	1359	1017	1273	575	1230	576	610	394	606	945	725	695	1193	384	591	757	836	1059	628	593	1151	641	2036	524	364	348	415	515	0	602	583	672	208	451	356	462	330	358	361	925	296	522	736
Desulfovibrio_gigas	896	1252	1399	929	1286	581	1236	532	572	422	535	913	729	790	1261	377	503	848	862	1224	615	591	1074	572	1993	497	390	387	379	612	0	549	517	683	241	418	310	534	396	384	344	843	307	450	606
Desulfovibrio_alaskensis	1141	1488	1668	1006	1736	812	1612	726	685	539	628	1137	1029	988	1387	556	335	948	1100	1777	723	860	1495	459	3218	423	457	407	569	674	0	354	361	823	348	384	539	680	493	509	439	1046	347	308	580
Desulfovibrio_ferrophilus	429	619	685	463	594	260	649	296	269	182	277	470	374	369	593	179	245	416	404	650	311	299	579	280	944	254	193	216	191	326	0	279	244	322	139	227	178	266	171	198	197	461	139	170	349
Desulfovibrio_Candidatus Desulfovibrio trichonymphae	233	314	368	319	522	312	298	344	321	273	209	355	308	468	335	162	183	230	346	832	280	303	301	232	728	113	91	131	120	131	0	92	114	222	184	90	102	251	240	170	144	233	83	175	147
Desulfovibrio_salexigens	287	331	344	210	368	267	398	216	209	174	230	286	306	254	323	157	146	222	305	410	237	229	366	168	464	125	153	133	155	187	0	120	133	249	109	161	167	193	231	182	160	325	102	123	208
Desulfovibrio_hydrothermalis	190	228	235	143	258	169	243	219	164	128	166	222	201	233	216	114	97	185	266	323	163	188	255	134	307	141	89	128	108	123	0	112	107	175	101	105	129	193	142	166	160	196	86	111	201
Pseudodesulfovibrio_sp. SRB007	532	736	866	614	747	316	789	315	332	188	332	600	438	412	799	233	254	452	486	654	361	334	704	349	1202	285	244	224	260	342	0	301	306	337	102	280	222	352	194	191	211	546	149	256	391
Pseudodesulfovibrio_sp. zrk46	295	408	419	293	398	216	399	246	198	131	198	314	273	269	389	134	180	266	296	398	222	213	355	216	608	229	141	152	162	246	0	184	172	243	77	191	128	236	115	166	153	306	126	155	222
Pseudodesulfovibrio_aespoeensis	1050	1430	1512	1003	1316	562	1387	601	567	327	554	1012	830	650	1494	428	390	892	830	1121	670	622	1337	510	2625	427	427	378	477	580	0	417	407	680	177	369	363	528	360	369	296	1000	288	323	585
Pseudodesulfovibrio_indicus	770	1110	1189	730	1001	462	1072	408	407	265	382	701	597	619	1054	351	398	569	634	1005	473	417	853	476	1549	424	299	350	355	474	0	455	452	479	169	371	270	484	537	268	247	766	205	398	571
Pseudodesulfovibrio_profundus	858	1237	1268	726	1129	424	1312	512	471	274	432	670	683	507	1129	365	266	701	657	844	422	510	986	351	2444	339	428	282	472	422	0	271	252	565	152	250	330	497	257	306	270	847	245	263	423
Pseudodesulfovibrio_piezophilus	140	208	193	167	211	105	202	111	103	61	117	164	171	174	209	97	91	142	152	248	104	132	201	116	248	124	81	91	107	120	0	109	103	136	54	101	101	150	98	90	102	172	66	94	152
Desulfocurvibacter_africanus	640	977	1123	805	963	429	975	424	387	244	442	675	537	559	1013	288	420	587	596	904	427	482	859	434	1540	440	363	312	354	460	0	479	415	502	129	382	267	353	291	241	279	732	203	329	575
Lawsonia_intracellularis	80	81	88	49	90	104	90	83	78	69	61	108	98	76	90	81	58	104	115	114	83	82	112	65	123	64	59	62	67	60	0	42	65	112	51	48	83	97	58	69	68	74	59	51	80
Desulfomicrobium_baculatum	31768	41417	47467	29641	39130	11722	46701	6567	6646	2820	4089	18315	15552	8471	40909	7598	1985	19371	12168	11600	8672	4281	22990	2821	27494	2905	8991	4977	11440	13726	0	2949	3853	9892	1214	2502	4315	8352	3573	6437	2209	25642	4576	1830	10440
Desulfomicrobium_orale	2234	3207	3977	2075	3399	709	3275	655	613	345	524	1514	1541	1054	3380	747	283	1505	1265	1769	711	576	1953	411	2781	467	671	557	785	1417	0	394	463	969	183	390	362	780	409	541	294	2226	497	311	1170
Desulfohalobium_retbaense	256	303	359	256	307	146	313	132	140	132	163	203	196	226	303	107	151	191	213	334	137	165	306	146	433	196	106	103	110	153	0	197	186	135	59	109	129	156	110	100	104	214	68	141	208
Desulfobacter_postgatei	61689	71992	41820	25984	33166	2803	105766	1734	725	520	990	1874	7400	3414	37390	1220	253	5159	5678	2592	26106	485	5349	711	62744	492	5107	636	7531	13524	0	998	977	3875	305	560	3562	6001	1155	785	213	47552	1261	325	6537
Desulfobacter_hydrogenophilus	5594	7733	5616	2428	3246	458	9234	328	220	144	297	339	1091	461	3560	244	130	577	833	554	2205	196	725	224	5457	229	532	204	731	1136	0	237	199	500	81	221	358	702	239	191	174	4300	183	157	769
Desulfosarcina_ovata	918	1302	1379	914	961	500	1396	600	521	334	579	684	786	652	1089	396	628	757	768	1067	559	591	1401	662	1544	611	518	450	552	592	0	612	578	637	174	595	400	466	347	381	394	792	305	512	673
Desulfosarcina_alkanivorans	852	1101	1383	844	907	443	1231	516	437	272	507	657	625	684	979	388	469	668	643	901	445	572	1161	526	1903	429	485	355	518	513	0	449	444	549	158	353	398	394	316	298	322	757	315	430	577
Desulfosarcina_widdelii	602	791	903	657	664	305	816	346	278	195	410	451	465	447	678	244	422	509	461	626	333	385	921	515	1012	381	354	271	406	403	0	439	386	377	101	400	281	266	238	231	247	510	216	383	495
Desulfococcus_multivorans	726	869	1101	681	798	330	1035	373	339	178	414	520	492	400	802	294	342	544	546	661	334	441	919	386	1220	289	310	278	389	422	0	372	347	470	126	295	220	308	280	247	233	592	245	261	454
Desulfococcus_oleovorans	536	692	829	514	613	257	855	301	229	163	347	377	381	341	547	221	336	412	445	597	268	344	818	298	871	366	269	237	330	307	0	305	316	352	79	333	185	234	169	182	163	405	165	251	380
Desulfobacterium_autotrophicum	623	865	1645	467	614	358	962	601	241	135	559	292	2313	263	626	293	192	390	2099	740	294	212	490	172	655	180	241	177	314	215	0	173	178	288	77	565	142	660	160	365	311	508	141	173	306
Desulfatibacillum_aliphaticivorans	469	601	638	454	532	265	613	274	244	154	346	389	390	367	496	193	351	345	363	507	304	317	650	367	737	305	231	221	265	278	0	344	322	325	103	329	205	215	201	224	187	365	143	315	384
Desulfobacula_toluolica	740	857	599	392	471	157	1135	202	146	103	165	209	344	212	583	98	116	210	316	333	296	122	320	119	674	171	221	138	286	241	0	141	122	203	95	153	159	224	102	112	91	587	91	124	229
Desulfobulbus_propionicus	19417	28569	23786	16781	25095	9124	28799	16663	10038	4064	9527	18887	15468	12949	25484	4684	2877	14913	17370	43093	10916	10932	55868	3982	50174	5777	5779	9269	5794	11154	0	4011	4016	8737	1733	6219	4013	7276	4766	6096	2900	17111	4093	3293	13511
Desulfobulbus_oralis	1217	1816	1427	1065	1401	612	1955	912	662	329	691	1130	938	839	1557	389	411	1138	1114	2225	646	979	2522	445	2487	455	416	545	476	660	0	457	415	742	180	471	307	491	433	465	333	1028	320	375	821
Desulfopila_sp. IMCC35004	310	451	393	364	382	199	489	265	186	129	252	295	270	356	375	184	198	286	302	572	248	227	532	222	519	253	228	205	294	262	0	241	182	221	78	226	160	192	167	155	143	276	161	165	275
Desulfopila_sp. IMCC35005	301	339	289	229	271	197	422	192	200	158	200	269	255	216	280	129	146	224	234	324	273	184	393	179	340	190	183	156	323	189	0	148	178	184	101	175	203	178	145	155	155	235	118	133	223
Desulfurivibrio_alkaliphilus	554	886	728	637	708	325	823	419	336	208	422	476	488	537	671	271	380	553	529	1026	372	478	1088	392	1051	518	332	426	376	512	0	398	329	380	125	495	271	263	281	245	242	467	267	294	446
Desulfotalea_psychrophila	271	320	259	241	276	185	332	223	146	119	174	204	220	220	293	149	119	194	232	400	225	175	324	137	348	236	131	221	232	197	0	174	145	174	124	202	122	153	139	130	120	220	102	123	198
Desulfocapsa_sulfexigens	192	285	202	180	217	146	286	136	131	100	154	171	175	153	215	113	94	133	200	276	170	92	302	125	321	154	146	121	227	154	0	112	114	113	68	121	108	128	121	108	98	219	96	110	179
Sorangium_cellulosum	1659	2153	5839	13131	5152	1225	2007	1356	1221	1345	7917	1505	1437	5878	2980	1761	12583	2382	1617	3768	1197	5977	1621	12315	3181	28043	3570	8169	1616	4116	0	25994	21907	2318	836	25390	1571	1074	4104	868	4025	1955	2794	9629	12531
Chondromyces_crocatus	296	343	1032	2165	791	206	335	215	203	223	1307	262	240	994	451	339	2041	400	294	641	201	923	272	1946	544	4906	618	1535	313	789	0	4351	3675	352	129	4514	259	194	662	156	603	335	444	1633	2018
Pajaroellobacter_abortibovis	47	35	39	65	54	37	26	30	19	14	61	34	35	65	43	36	56	32	35	60	22	46	36	82	34	106	24	58	33	28	0	144	131	32	13	90	30	29	42	25	32	40	19	69	89
Minicystis_rosea	460	588	2061	4829	1748	364	549	333	352	393	2726	420	401	2085	919	627	4203	702	519	1229	369	1972	488	4231	1101	10689	1116	3099	428	1916	0	9048	7772	668	256	9596	427	392	1279	249	1461	582	1111	3226	4314
Sandaracinus_amylolyticus	384	446	1552	3720	1243	259	438	267	253	464	2413	272	322	2139	824	509	4098	612	436	1265	305	1810	362	3887	871	9229	871	2919	386	920	0	9959	8692	730	221	8334	366	217	1638	185	1155	490	790	3295	4762
Labilithrix_luteola	284	374	1084	2409	881	217	373	228	214	296	1782	253	318	1317	665	348	2271	460	367	841	258	1411	298	2342	720	4718	536	1493	331	662	0	6580	5369	512	155	4164	260	221	826	142	884	424	550	2022	2607
Myxococcus_xanthus	339	463	697	1075	578	270	426	248	292	290	711	303	288	656	458	379	1251	469	339	523	248	697	374	1210	599	1572	399	565	333	468	0	1772	1517	400	121	1420	288	207	504	187	488	308	330	947	1001
Myxococcus_stipitatus	274	316	557	985	517	201	321	206	196	215	680	238	235	569	342	238	1169	317	247	405	159	531	417	1096	635	1439	336	492	269	368	0	1729	1598	316	89	1341	209	142	375	138	358	282	230	855	889
Myxococcus_hansupus	161	228	376	613	314	130	189	126	123	142	424	164	172	392	247	182	721	273	182	272	115	364	195	736	409	1057	247	385	195	268	0	1186	1008	200	70	939	162	102	273	98	244	160	169	611	655
Myxococcus_fulvus	0	0	0	0	0	0	0	0	0	0	0	0	0	1	2	0	0	0	1	0	0	0	0	0	1	2	0	0	0	0	0	0	0	0	0	2	0	0	0	0	0	1	1	2	0
Corallococcus_coralloides	376	557	1707	1678	841	316	508	315	265	323	1110	390	381	1028	677	434	1935	588	458	706	310	970	495	1859	799	24711	548	986	433	572	0	3085	2573	578	146	2424	396	269	677	245	575	453	433	1497	1601
Corallococcus_macrosporus	220	261	439	773	401	173	244	160	186	165	467	212	181	486	323	312	849	307	246	333	143	469	235	898	451	1207	313	416	247	375	0	1197	1095	238	75	1118	262	125	297	141	349	237	343	633	734
Archangium_gephyra	373	457	821	1351	647	252	449	252	260	332	825	328	313	826	538	362	1523	470	417	594	254	781	335	1563	576	2351	482	804	375	533	0	2391	2069	426	136	2227	295	207	572	201	532	371	415	1187	1338
Cystobacter_fuscus	339	440	710	1109	644	263	402	262	253	228	808	293	267	792	479	368	1260	461	399	571	241	613	377	1268	645	1746	368	690	297	451	0	2039	1783	422	130	1674	273	204	541	193	496	344	360	1069	1183
Stigmatella_aurantiaca	242	323	547	940	498	194	382	207	187	235	634	224	230	578	370	256	1133	334	282	438	186	568	278	1128	530	1505	352	489	288	373	0	1764	1542	346	104	1320	210	152	397	135	339	271	234	948	968
Melittangium_boletus	251	329	530	980	435	190	292	190	184	179	558	255	220	557	385	228	974	298	261	445	186	505	238	955	457	1496	296	571	214	330	0	1514	1331	253	75	1350	231	159	337	127	366	249	237	714	866
Anaeromyxobacter_sp. Fw109-5	374	476	829	1439	724	270	492	283	243	251	931	333	277	740	563	296	1623	474	335	544	255	812	371	1603	799	1874	368	639	270	460	0	2504	2159	444	125	1686	292	163	509	148	462	435	276	1220	1419
Anaeromyxobacter_sp. K	113	140	249	344	229	89	150	81	67	74	205	98	86	209	163	90	426	132	109	192	57	199	118	412	171	470	125	128	88	104	0	618	566	127	30	406	91	62	140	50	123	99	69	326	338
Anaeromyxobacter_dehalogenans	325	424	669	1227	604	246	399	266	252	224	722	322	260	674	493	281	1345	434	279	476	189	633	285	1338	649	1446	353	517	279	371	0	1877	1668	352	100	1277	259	161	413	182	399	332	296	1034	1134
Vulgatibacter_incomptus	199	305	497	896	453	146	238	137	143	165	555	186	160	502	297	180	995	254	196	345	155	463	237	955	513	1260	283	472	206	255	0	1680	1436	282	86	1094	179	111	352	118	319	218	184	851	906
Haliangium_ochraceum	467	542	1890	3408	1266	341	518	328	299	480	1741	427	415	1885	863	586	3014	762	472	1096	335	1494	448	2910	1075	5593	1274	2027	721	1001	0	6050	4953	714	219	5227	554	262	1165	233	984	519	807	2202	3119
Geobacter_lovleyi	13127	13294	6629	3562	5592	1991	15952	2100	1723	1673	927	1933	2974	3975	8385	2086	778	2987	2452	6449	1385	1065	2817	996	4626	1711	1728	1334	2184	3832	0	842	966	1612	802	1092	862	1569	1285	1246	611	5432	2667	1209	1292
Geobacter_sp. FeAm09	770	943	1426	824	1067	475	927	618	482	492	650	689	625	3255	867	450	572	618	711	4831	636	690	1055	645	1176	1188	466	980	476	518	0	694	612	558	353	854	537	385	697	356	447	623	298	559	690
Geobacter_sp. M18	802	1033	1159	956	964	464	1016	545	411	348	648	652	650	1288	929	405	782	742	699	1811	490	645	970	790	1881	791	532	564	509	570	0	942	791	545	190	649	541	394	413	319	340	681	335	668	766
Geobacter_sp. M21	265	375	437	415	370	217	371	224	244	144	294	287	218	657	335	170	359	271	288	917	211	217	338	386	507	436	223	268	208	232	0	418	346	235	109	359	234	162	203	146	168	241	129	314	359
Geobacter_sp. DSM 9736	239	279	355	254	254	164	280	191	151	139	186	207	195	550	262	152	203	196	218	772	168	211	308	226	301	275	178	203	185	153	0	228	214	182	100	210	204	125	166	117	157	171	108	193	240
Geobacter_sulfurreducens	1110	1363	1792	986	1489	650	1435	735	675	450	771	889	964	1485	1255	561	616	937	957	2270	692	893	1372	655	2144	683	560	558	655	691	0	592	606	782	260	514	559	585	544	420	460	960	421	542	709
Geobacter_uraniireducens	644	799	843	610	718	368	799	465	362	384	461	571	479	1506	699	331	404	439	550	2362	474	455	889	507	758	697	457	591	398	431	0	476	436	424	277	542	415	299	413	263	301	482	261	416	582
Geobacter_metallireducens	398	551	692	530	560	261	525	329	230	238	352	360	315	1055	505	195	441	380	361	1502	301	348	587	483	649	509	364	409	356	286	0	475	386	286	150	441	377	222	291	193	227	344	170	350	417
Geobacter_daltonii	453	485	523	340	493	294	529	313	255	220	273	292	348	1039	398	215	258	307	338	1502	288	287	512	252	472	413	329	349	347	327	0	295	282	316	151	300	347	218	282	191	199	339	168	193	311
Geobacter_pickeringii	412	512	531	529	458	239	471	282	242	188	367	319	291	795	418	190	465	312	305	1039	274	334	494	465	627	553	375	332	336	268	0	524	420	257	99	423	368	161	249	183	267	306	195	383	480
Geobacter_bemidjiensis	271	371	424	369	369	188	331	241	173	135	276	234	236	504	330	156	338	236	260	698	166	251	384	353	540	418	205	231	194	203	0	395	379	231	76	382	207	153	157	138	161	237	153	262	359
Geobacter_anodireducens	242	378	371	267	355	168	334	200	167	102	209	245	204	515	284	136	264	210	234	704	195	225	369	340	410	303	204	215	224	195	0	235	215	202	72	258	197	118	154	110	168	221	97	263	260
Geoalkalibacter_subterraneus	593	847	857	566	804	367	838	404	349	266	376	463	486	901	759	310	388	551	503	1295	366	506	816	459	1399	506	337	379	350	388	0	439	415	434	124	430	322	305	283	239	268	553	251	309	449
Pelobacter_propionicus	3774	4516	14876	6613	13039	12826	4713	30853	20881	7833	26491	27310	27414	25965	9035	6001	5123	14940	31061	68599	21966	33658	40730	7054	11642	8744	2482	14625	2197	7333	0	3744	4022	9197	6607	8640	1712	13581	8770	9252	13550	6013	3787	4781	8815
Pelobacter_acetylenicus	462	551	610	500	502	372	613	331	271	206	341	442	439	577	577	211	292	450	489	855	356	419	900	371	782	507	278	332	312	254	0	297	302	410	99	414	234	261	259	226	233	432	173	279	386
Pelobacter_carbinolicus	503	642	545	442	438	336	639	374	230	181	300	400	312	422	568	186	240	439	400	636	361	275	1198	282	745	297	257	256	245	262	0	287	285	296	96	263	273	246	206	185	216	504	156	208	331
Pelobacter_sp. SFB93	237	287	333	269	299	192	286	198	158	162	229	204	204	373	260	122	234	221	191	575	195	215	375	246	336	302	170	179	181	155	0	216	228	187	73	239	181	144	132	95	143	229	137	199	212
Desulfuromonas_soudanensis	586	852	783	783	665	351	700	383	308	198	591	455	382	674	777	313	640	507	478	969	375	452	703	736	962	572	367	341	294	455	0	731	649	423	133	473	321	284	341	218	294	471	247	547	701
Desulfuromonas_sp. DDH964	540	721	710	733	612	362	671	363	338	255	526	457	431	650	721	329	747	502	429	870	339	514	705	804	1122	603	331	370	330	426	0	680	652	377	137	582	317	296	331	230	320	478	333	622	592
Bradymonas_sediminis	125	169	291	511	222	129	173	120	124	119	349	150	152	305	226	155	478	197	177	233	118	281	139	515	269	596	212	254	160	303	0	740	631	173	60	614	144	95	168	100	169	143	196	451	432
Bradymonas_Bradymonadales bacterium V1718	74	94	126	222	137	86	100	73	61	66	138	74	76	129	112	69	213	80	112	111	67	139	77	218	107	346	88	146	82	104	0	324	264	87	46	275	76	67	101	61	95	72	73	172	210
Syntrophobacter_fumaroxidans	472	730	738	573	603	318	728	336	268	201	390	416	437	411	679	230	370	469	490	603	280	434	725	400	1421	373	4009	228	3553	319	0	396	411	440	86	317	8251	228	189	186	228	459	169	313	405
Desulfoglaeba_alkanexedens	279	388	481	364	323	167	388	161	163	86	282	251	211	248	334	121	280	236	250	339	181	193	437	311	533	241	290	119	266	179	0	303	282	247	54	219	400	148	157	133	133	234	102	236	283
Syntrophus_aciditrophicus	561	572	743	423	606	324	706	323	281	151	606	580	410	496	626	211	199	539	625	671	638	512	2737	259	866	280	281	279	347	289	0	280	268	820	135	209	335	331	194	276	187	556	191	229	371
Desulfomonile_tiedjei	204	199	195	220	220	132	224	140	122	91	148	229	159	222	225	89	179	198	170	236	135	166	204	157	233	171	107	126	135	136	0	163	149	192	60	158	106	140	129	84	98	170	60	130	171
Desulfobacca_acetoxidans	180	210	225	191	223	84	208	135	115	73	130	173	168	207	187	72	163	166	184	260	148	150	256	195	242	202	107	131	155	96	0	160	174	142	69	169	121	105	151	98	120	143	80	108	142
Desulfarculus_baarsii	816	1061	1071	905	912	436	1109	499	428	250	563	579	595	565	950	347	649	654	659	837	373	592	920	655	1909	511	467	336	508	408	0	686	626	581	146	461	364	297	333	281	321	694	287	526	630
Desulfurella_acetivorans	85	89	84	94	118	91	98	97	88	82	71	113	123	84	107	62	74	89	127	108	96	84	99	80	76	85	79	60	78	85	0	69	68	84	40	56	79	104	108	109	109	92	56	63	96
Hippea_maritima	93	148	88	94	97	93	119	101	85	57	72	83	98	74	97	67	69	78	101	118	77	46	80	82	192	60	42	37	65	62	0	61	53	98	39	49	78	65	51	71	48	93	45	69	72
Candidatus Desulfofervidus_auxilii	65	71	49	59	75	61	72	51	58	50	57	53	81	56	76	39	50	50	84	60	56	58	71	64	58	64	52	49	44	49	0	77	78	60	29	57	44	67	48	49	60	72	38	62	86
Pseudomonas_sp. HLS-6	4578	8697	5359	1813	3626	9621	10020	8679	5216	12576	1897	13655	4752	3635	4425	3500	906	3444	5946	3682	17827	3935	5780	2218	6447	1271	2472	1684	2422	5018	0	1244	1871	1877	2729	1245	2198	5381	2619	7977	2534	5243	4833	1032	2979
Pseudomonas_sp. C27(2019)	3329	4074	3264	1457	3783	6057	5631	10848	9019	8508	9705	10303	56852	5487	5604	7422	2517	8470	42012	11422	15647	11990	11089	4422	6941	10417	7975	11324	12832	6416	0	2183	2413	7622	3807	15921	6843	29150	5221	36226	14142	8435	6503	3137	5514
Pseudomonas_sp. S1-A32-2	5886	5700	4005	2194	2630	5096	9131	6513	5923	5452	3910	6646	6963	6653	7914	30847	2201	7205	15389	8148	5573	9173	6647	4528	8863	3697	17817	4227	16857	28313	0	3163	3042	7936	4010	2538	11939	8236	9029	12001	29098	10547	23095	3845	5523
Pseudomonas_sp. CC6-YY-74	2875	3174	2296	1457	1557	3390	4900	3256	3301	3758	2372	4922	3266	2526	3573	9522	1231	2805	4686	4583	3643	5607	4374	1960	3763	2920	9208	3311	9975	22591	0	1801	2348	3052	2932	2017	7362	2605	5828	8642	6902	3990	18140	1780	3371
Pseudomonas_sp. K2W31S-8	2024	2033	1610	1434	1349	1935	3266	2005	2022	2318	1605	2591	2273	1725	2994	6904	1194	2012	2881	3543	2322	3648	2610	1732	2481	1827	6897	2026	7167	16937	0	1383	1571	1938	2041	1400	5421	1504	7980	4842	4499	2708	13077	1449	2174
Pseudomonas_sp. TUM18999	1669	1869	1593	1252	1252	1900	2954	1900	1928	1880	1348	1948	1899	1451	2229	3750	1164	1623	2354	2799	1611	3081	2626	1528	1995	1544	3617	1297	3710	7638	0	1215	1307	1613	1241	1212	3259	1244	6253	3423	2830	1931	6252	1284	1567
Pseudomonas_sp. TCU-HL1	1012	1084	977	844	819	1003	1614	997	1010	1093	803	1333	1188	1015	1357	2666	750	989	1463	1769	1062	2020	1311	1006	1220	1032	2645	912	2921	6100	0	870	844	1019	771	780	2104	739	4320	2102	1823	1217	4791	870	1124
Pseudomonas_sp. phDV1	1814	2910	1626	715	1446	1804	2831	1803	2123	1190	1151	2168	2203	1005	1763	1610	474	3674	2244	1377	860	6745	1436	881	1811	803	1565	630	1815	2379	0	546	560	3716	641	395	1796	1266	1143	1742	1659	1937	2237	580	732
Pseudomonas_sp. PE08	938	980	867	771	801	870	1540	908	827	999	700	1121	1060	874	1306	2310	801	970	1337	1725	938	1883	1173	1057	1165	945	2456	852	2419	4956	0	807	891	930	734	792	1925	649	3885	1709	1641	1115	3810	903	1050
Pseudomonas_sp. StFLB209	795	922	735	615	653	859	1246	866	818	987	748	1122	992	841	981	1707	563	815	1097	1069	948	1507	1224	820	999	901	1781	731	2054	3324	0	534	648	721	632	715	1459	675	1707	1906	1329	881	2706	619	805
Pseudomonas_sp. ATCC 13867	659	663	712	620	569	642	1020	661	692	681	591	797	763	586	1132	1567	652	789	963	1103	663	1186	742	844	847	676	1500	571	1435	3095	0	621	661	690	479	514	1249	479	2543	1102	1011	884	2589	633	700
Pseudomonas_sp. DY-1	843	851	760	682	646	739	1334	825	746	865	682	1055	899	759	1109	2138	745	846	1228	1286	834	1608	1018	896	944	875	2143	771	2045	4457	0	688	704	824	659	648	1637	598	2649	1648	1527	993	3609	720	934
Pseudomonas_sp. ABC1	879	985	834	674	766	881	1550	826	849	880	721	1139	1059	774	1226	1966	692	870	1234	1541	909	2078	1081	825	1133	948	1914	725	2113	4158	0	653	738	908	622	655	1658	655	3536	1579	1446	1034	3446	699	953
Pseudomonas_sp. NP-1	597	627	576	603	504	589	792	584	625	902	552	847	745	662	843	1435	573	635	994	936	817	1144	983	760	776	819	1408	629	1410	2811	0	613	624	612	546	684	1124	519	1819	1572	1089	726	2339	612	708
Pseudomonas_sp. S-6-2	571	615	632	567	543	558	905	615	541	559	577	669	730	519	824	1211	793	657	775	844	559	1114	667	847	713	828	982	616	1189	2167	0	582	605	593	352	650	839	543	1590	1088	860	702	1715	647	634
Pseudomonas_sp. SCB32	611	665	657	578	509	552	927	614	608	655	588	710	692	657	854	1463	653	667	893	1110	617	1041	788	779	757	743	1452	620	1533	3150	0	635	637	604	481	618	1268	455	2464	1115	984	738	2523	621	677
Pseudomonas_sp. DG56-2	653	598	551	503	615	1517	886	1387	1301	1777	651	1513	1139	967	906	1644	408	561	1353	1156	1401	1120	1777	658	1151	2530	1514	701	1631	2885	0	783	844	2249	788	1113	1219	1173	1198	2803	1097	998	2736	512	740
Pseudomonas_sp. 02C 26	703	722	612	474	722	1119	997	934	851	1120	579	1039	1546	725	837	1388	474	821	967	936	1011	1720	1007	666	919	721	1265	613	1271	2459	0	505	543	978	519	581	1053	681	1087	2216	1155	878	2165	518	616
Pseudomonas_sp. LPH1	878	1076	853	478	608	948	1931	877	892	784	580	1233	952	628	1012	1358	459	1062	1099	928	639	2349	944	607	951	602	1400	515	1481	2349	0	453	485	997	464	435	1189	647	1314	1375	1210	917	2027	480	634
Pseudomonas_sp. R32	486	560	492	422	482	833	772	706	743	1060	493	919	738	646	749	1547	506	586	859	923	1243	984	1119	763	840	664	1241	534	1270	2461	0	504	491	640	541	525	1016	572	1195	1807	971	728	2115	526	634
Pseudomonas_sp. M30-35	812	875	619	492	489	918	1320	915	907	1111	754	1351	1170	712	974	2413	404	796	1541	1233	1168	1471	1282	621	1058	1324	2481	1296	2459	4989	0	585	646	869	882	998	1918	895	1120	2885	2081	1093	4136	535	963
Pseudomonas_sp. SNU WT1	508	547	479	397	409	699	762	691	681	1021	501	904	769	641	753	1501	373	521	775	779	1119	1000	1040	516	777	587	1204	469	1193	2568	0	409	483	551	438	448	975	544	1011	1559	922	707	2139	410	577
Pseudomonas_sp. gcc21	383	431	404	365	385	343	489	347	347	342	355	419	516	385	463	629	377	436	566	460	345	617	416	469	418	554	616	387	634	1169	0	368	348	389	212	443	480	324	625	523	482	442	869	426	403
Pseudomonas_sp. 7SR1	355	333	343	360	297	359	472	355	367	501	353	487	404	402	423	748	317	350	530	564	475	617	656	436	465	463	797	378	723	1482	0	355	369	319	317	401	623	268	1059	1091	563	424	1205	350	408
Pseudomonas_sp. OIL-1	383	468	408	373	388	413	617	380	366	361	374	487	579	417	504	680	455	448	536	561	358	618	488	539	462	765	605	530	738	1207	0	406	433	384	220	617	509	361	662	611	527	395	976	486	471
Pseudomonas_sp. CMR5c	608	548	378	364	389	537	759	551	549	900	609	593	683	468	573	1062	386	422	712	778	656	997	1001	615	695	489	933	400	905	1968	0	400	413	368	536	330	756	421	1534	1537	867	576	1667	447	468
Pseudomonas_sp. Leaf58	358	394	316	328	343	518	500	412	377	513	355	517	434	385	446	840	276	399	507	543	457	635	521	405	479	473	757	398	801	1578	0	349	341	541	268	384	655	288	756	815	603	419	1292	337	378
Pseudomonas_sp. LAB-08	296	350	291	320	281	345	420	364	337	668	368	483	426	363	381	644	284	312	501	517	501	576	783	406	515	471	646	446	635	1088	0	272	337	318	433	361	578	301	673	1255	601	408	1006	319	395
Pseudomonas_sp. URMO17WK12:I11	319	390	295	270	260	345	416	412	388	668	332	538	453	351	455	826	304	350	523	545	569	589	740	413	496	547	846	467	868	1616	0	331	377	325	409	400	705	327	744	1249	638	407	1387	373	405
Pseudomonas_sp. UW4	242	250	248	239	231	314	373	359	328	569	274	424	329	287	352	610	284	270	379	384	453	478	662	440	437	367	539	347	514	1062	0	295	280	283	342	303	434	263	405	1056	484	290	970	311	338
Pseudomonas_sp. MPC6	329	345	281	290	236	333	413	372	328	601	307	459	381	298	413	755	261	320	424	500	478	567	672	330	510	490	833	456	756	1320	0	313	334	313	412	389	796	331	659	1229	621	398	1163	303	418
Pseudomonas_sp. SK	274	305	280	295	293	334	394	312	353	408	265	406	365	328	417	698	315	354	411	538	393	558	454	407	422	340	588	256	646	1329	0	343	330	536	202	275	466	255	814	618	426	339	1024	356	343
Pseudomonas_sp. 11K1	237	245	216	249	216	256	341	279	266	406	252	368	349	306	343	575	283	259	384	373	340	391	476	344	341	333	575	302	595	1171	0	235	226	257	244	270	502	252	561	750	474	307	956	260	298
Pseudomonas_sp. S35	240	252	207	249	231	311	296	277	295	503	226	394	356	265	326	467	209	261	398	379	350	505	621	271	369	306	459	286	495	900	0	251	237	249	298	288	395	236	404	959	444	305	731	211	287
Pseudomonas_sp. 31-12	214	264	221	245	207	260	300	283	269	502	262	345	291	265	275	508	197	205	343	366	352	378	527	284	326	312	451	264	464	840	0	204	224	201	280	236	398	225	395	967	474	281	778	227	256
Pseudomonas_sp. S34	250	277	260	240	238	345	371	345	362	591	275	451	366	359	406	620	268	250	404	428	440	498	660	363	469	357	644	349	578	1115	0	250	289	304	374	346	540	272	628	1148	521	390	1110	285	377
Pseudomonas_sp. ADAK13	227	315	240	223	223	266	345	421	502	476	377	350	296	322	287	490	237	258	369	399	5407	520	751	386	368	369	503	302	458	948	0	227	337	247	300	257	418	218	508	1688	436	291	809	283	281
Pseudomonas_sp. 43A	251	218	207	268	190	490	358	382	361	570	257	528	388	231	321	582	239	259	386	357	416	447	1634	319	458	540	540	424	487	949	0	241	260	392	482	431	487	267	355	2315	597	335	1155	295	335
Pseudomonas_sp. ADAK18	279	268	250	234	263	306	331	358	327	682	306	463	380	335	369	728	248	354	477	419	467	608	706	300	472	377	693	339	705	1385	0	273	271	307	377	283	556	280	387	1290	605	378	1236	280	363
Pseudomonas_sp. R2A2	204	234	223	204	193	186	314	165	162	207	187	258	233	219	345	398	225	212	298	455	212	517	699	248	270	204	381	189	455	759	0	215	225	225	119	167	354	148	1288	448	321	264	608	209	236
Pseudomonas_sp. DTU12.3	273	251	263	244	238	439	408	410	395	543	259	553	361	279	359	612	221	271	444	367	458	552	1156	310	447	480	553	388	512	872	0	276	296	325	412	379	463	279	329	1964	566	392	909	274	350
Pseudomonas_sp. S09G 359	263	260	215	242	233	273	330	296	262	474	231	384	307	280	284	530	181	319	412	368	320	470	754	246	376	363	522	340	589	1021	0	196	233	215	301	239	422	240	434	1199	552	302	884	212	258
Pseudomonas_sp. R84	254	207	177	170	165	429	310	424	333	567	220	529	328	245	315	496	173	254	359	342	359	439	1362	250	374	377	658	358	464	703	0	221	221	302	470	279	468	272	330	1901	542	344	940	226	273
Pseudomonas_sp. CCOS 191	187	201	188	206	210	337	294	281	264	343	265	362	304	255	282	457	217	217	361	324	282	391	320	303	254	222	365	164	384	755	0	238	219	239	156	196	332	321	658	506	292	271	630	253	250
Pseudomonas_sp. ACM7	218	249	210	177	186	237	291	284	286	476	231	362	294	259	271	557	185	208	325	352	371	434	634	285	345	429	544	340	538	1027	0	214	232	254	402	303	472	236	321	953	493	268	832	262	260
Pseudomonas_sp. BJP69	284	314	297	197	345	588	455	323	303	322	255	560	351	224	378	317	168	360	413	374	226	465	330	240	379	136	228	104	366	436	0	114	160	325	153	102	231	296	281	522	224	391	392	151	153
Pseudomonas_sp. THAF7b	259	270	254	176	202	204	367	239	228	225	202	317	315	215	351	447	154	294	369	336	228	555	786	212	276	316	389	240	416	718	0	213	200	272	145	256	390	226	727	548	335	302	589	188	224
Pseudomonas_sp. R76	304	231	193	183	192	264	248	268	262	420	240	301	253	182	261	447	178	211	349	311	310	415	506	226	332	355	508	302	484	838	0	240	233	199	260	260	401	174	288	826	444	242	732	198	265
Pseudomonas_sp. 14181154	219	280	248	187	261	565	302	297	367	326	243	431	380	212	313	380	180	688	363	307	265	447	312	237	346	191	335	153	354	748	0	150	156	264	155	162	281	255	401	497	315	317	570	154	186
Pseudomonas_sp. LTJR-52	134	176	152	148	157	143	241	127	137	120	128	166	199	147	192	244	117	166	195	203	113	198	157	127	166	200	219	140	232	507	0	125	117	123	96	142	149	135	316	275	191	167	338	127	144
Pseudomonas_sp. LG1E9	231	241	171	190	187	220	294	254	249	517	199	368	316	295	258	449	156	212	395	382	323	443	733	203	366	262	428	275	466	821	0	182	194	236	292	207	386	251	469	882	406	274	765	179	285
Pseudomonas_sp. NS1(2017)	178	189	157	167	168	223	249	259	293	485	223	1773	249	346	247	364	165	213	336	310	308	495	617	275	286	266	417	224	353	574	0	149	235	231	293	205	338	221	316	1213	480	249	594	218	252
Pseudomonas_sp. R5-89-07	170	180	147	171	195	202	265	191	203	335	199	268	210	194	201	339	125	185	294	233	248	310	390	170	246	284	344	186	342	504	0	183	182	158	170	241	290	155	354	651	318	211	435	179	216
Pseudomonas_sp. BIOMIG1BAC	194	210	170	158	171	306	256	282	254	258	161	261	254	173	224	417	161	180	275	293	228	291	346	300	252	260	437	199	433	607	0	152	150	194	159	209	312	202	364	467	283	248	809	246	231
Pseudomonas_sp. CMR12a	70	1082	99	80	115	89	133	62	86	121	153	91	81	92	156	183	238	87	94	128	108	263	139	549	129	240	142	294	153	384	0	91	98	68	69	611	132	80	231	207	732	104	300	319	185
Pseudomonas_sp. IB20	159	157	123	128	128	197	241	213	199	368	199	288	240	180	206	379	95	153	262	232	254	308	379	153	248	291	414	212	424	782	0	148	151	174	255	199	367	170	223	694	376	213	590	143	200
Pseudomonas_sp. MRSN12121	101	117	128	128	126	122	139	127	134	159	126	382	158	116	170	190	72	113	205	183	167	232	252	100	161	99	183	77	209	262	0	103	106	130	109	75	165	123	247	298	175	142	224	97	123
Pseudomonas_sp. Z003-0.4C(8344-21)	121	134	120	113	117	161	147	140	153	217	126	227	133	116	156	250	91	133	180	195	176	230	406	136	167	249	234	163	211	421	0	130	135	130	126	144	195	115	199	511	218	153	384	111	149
Pseudomonas_sp. B10	119	131	139	104	117	183	217	171	183	236	136	235	149	169	203	337	145	182	226	246	206	278	522	228	238	173	277	187	297	474	0	128	143	163	162	133	239	163	321	708	299	232	463	167	206
Pseudomonas_sp. FDAARGOS_380	142	170	158	111	127	205	229	340	472	424	147	312	435	147	198	307	74	190	280	227	218	237	595	137	223	149	453	176	408	347	0	107	125	170	194	123	292	181	233	909	409	264	449	92	143
Pseudomonas_sp. SXM-1	181	181	108	145	126	161	175	191	225	261	363	167	148	225	189	157	82	154	173	204	163	249	487	136	216	121	200	118	149	180	0	80	184	117	193	93	175	126	149	1180	211	196	217	111	110
Pseudomonas_sp. J380	113	141	135	103	128	372	247	342	618	444	177	273	293	179	176	333	97	459	256	227	188	262	492	131	206	155	195	143	241	322	0	100	262	164	187	142	222	180	210	613	310	243	438	115	168
Pseudomonas_sp. DR 5-09	102	121	91	114	97	147	171	134	138	187	119	184	167	122	123	218	96	107	181	184	162	196	294	127	155	153	230	127	210	425	0	91	116	112	131	122	159	96	208	436	236	122	324	111	130
Pseudomonas_sp. NIBRBAC000502773	163	133	138	111	138	152	158	189	160	237	149	175	137	136	163	246	121	135	299	186	148	341	356	137	190	197	304	154	204	432	0	136	164	147	149	188	231	119	163	472	248	165	428	103	141
Pseudomonas_sp. NC02	192	174	111	107	133	157	196	185	226	257	363	170	135	96	162	253	82	123	174	157	200	262	479	122	197	102	223	112	200	410	0	82	178	128	201	96	209	109	147	1304	197	206	453	109	143
Pseudomonas_sp. St29	68	81	82	86	68	108	125	102	107	150	93	149	102	88	81	188	105	76	110	123	124	169	181	126	129	96	209	88	184	351	0	85	95	77	97	63	143	62	271	304	153	116	278	109	98
Pseudomonas_sp. Os17	72	89	61	93	98	80	106	90	103	128	83	106	87	102	79	190	75	68	104	112	145	148	155	88	120	104	182	76	157	330	0	57	84	83	91	76	150	73	159	308	173	89	325	59	96
Pseudomonas_sp. 09C 129	84	98	84	67	96	103	116	124	120	173	88	148	134	108	110	258	262	112	159	149	144	199	170	168	115	110	206	83	186	342	0	69	82	111	80	82	154	91	181	244	165	110	326	68	108
Pseudomonas_sp. PONIH3	90	97	115	89	103	183	124	166	133	123	103	184	144	121	140	160	68	89	160	190	115	160	143	128	149	82	95	68	122	239	0	80	81	100	67	60	110	109	178	287	138	99	191	52	82
Pseudomonas_sp. ATCC 43928	40	43	40	43	43	51	66	73	52	91	47	74	62	48	57	115	60	50	62	75	73	88	99	100	78	76	81	81	108	189	0	58	65	45	60	47	64	41	87	166	74	47	176	74	63
Pseudomonas_sp. SWI44	40	81	62	54	64	73	75	63	63	61	49	68	64	52	64	97	77	54	60	75	58	74	77	120	64	56	40	33	58	124	0	56	53	83	26	39	51	36	110	69	65	65	99	98	54
Pseudomonas_sp. S49	74	77	74	80	66	129	110	128	121	165	92	185	101	98	109	160	74	100	123	119	127	150	544	97	143	175	157	117	121	260	0	85	91	100	166	103	169	92	68	786	188	120	292	77	112
Pseudomonas_sp. FGI182	78	89	86	66	71	91	99	87	91	112	88	90	94	80	104	161	83	324	106	109	89	117	114	97	82	109	128	78	130	359	0	90	71	1041	75	106	103	68	190	163	117	89	256	67	82
Pseudomonas_sp. DTU12.1	81	148	80	48	85	200	140	301	254	397	146	214	150	149	135	202	55	113	141	192	202	185	714	80	145	98	251	138	167	302	0	61	77	132	294	53	258	185	123	615	221	137	442	89	96
Pseudomonas_sp. XWY-1	79	105	61	52	86	94	94	88	92	102	77	96	84	89	245	100	47	79	107	162	90	126	99	95	113	61	102	55	81	165	0	55	61	131	42	42	94	66	479	140	97	151	137	61	79
Pseudomonas_sp. S150	93	86	94	65	78	125	111	133	99	158	97	132	108	101	130	177	118	86	138	132	127	143	240	108	133	131	198	125	177	359	0	97	88	86	103	102	155	75	163	391	171	110	319	97	123
Pseudomonas_sp. SWI6	66	68	82	51	83	61	83	54	51	39	38	65	69	49	86	59	35	62	71	45	49	66	60	77	84	57	51	31	92	57	0	38	33	72	19	39	36	45	29	119	72	72	56	49	41
Pseudomonas_sp. LG1D9	64	106	54	59	72	146	85	254	211	358	105	170	124	87	93	180	45	82	92	145	185	194	631	76	126	71	221	118	141	282	0	44	53	76	193	57	201	148	98	801	163	122	338	55	89
Pseudomonas_sp. GR 6-02	47	56	40	54	46	48	58	48	44	111	52	70	58	47	68	120	41	52	74	73	71	104	120	56	90	65	106	60	112	241	0	58	51	65	46	36	110	54	89	166	75	64	184	37	50
Pseudomonas_sp. JY-Q	69	99	80	35	66	114	109	93	70	125	60	130	103	95	76	131	39	98	88	74	67	232	87	89	74	27	85	32	112	227	0	32	41	123	34	26	76	72	91	117	76	89	173	37	45
Pseudomonas_sp. LH1G9	82	109	46	68	63	165	125	211	283	844	141	154	90	135	177	175	71	90	161	188	303	172	719	135	210	134	185	170	175	187	0	75	130	113	428	105	249	113	149	1381	147	151	218	72	161
Pseudomonas_sp. MYb193	91	106	89	105	94	182	149	201	247	250	125	162	144	102	117	194	60	189	155	149	131	188	281	91	166	144	178	114	170	317	0	84	123	152	121	137	166	107	179	358	197	161	316	63	170
Pseudomonas_sp. SWI7	26	30	36	60	34	45	41	38	37	39	46	31	23	46	40	57	47	25	47	44	32	34	36	68	52	49	34	33	33	41	0	46	43	44	20	42	38	45	44	54	28	43	31	58	38
Pseudomonas_sp. QZS01	48	63	41	39	51	73	69	80	81	78	56	65	99	64	57	90	39	47	117	92	84	64	74	62	40	107	95	99	105	90	0	46	44	45	72	98	91	67	51	103	61	76	96	28	71
Pseudomonas_sp. TMW 2.1634	111	117	87	52	76	159	119	183	127	1019	110	269	153	130	148	182	47	146	210	151	334	203	255	108	216	115	136	100	202	181	0	69	101	143	213	74	171	189	232	546	195	172	368	78	140
Pseudomonas_sp. RU47	72	71	68	50	43	163	106	123	127	189	95	194	109	84	119	170	82	73	148	111	145	150	557	126	158	107	184	109	194	394	0	72	80	97	156	80	164	104	94	773	185	121	386	118	104
Pseudomonas_sp. A214	43	45	37	49	32	42	60	41	37	47	37	45	41	26	53	78	21	45	40	48	39	68	76	39	59	47	76	35	71	188	0	28	35	44	29	43	57	27	59	90	71	49	143	31	40
Pseudomonas_sp.	100	114	64	46	91	137	151	143	109	253	91	158	173	91	120	317	32	95	192	143	199	182	144	99	150	74	298	85	337	876	0	44	57	97	107	66	253	91	213	289	200	157	640	53	128
Pseudomonas_sp. LBUM920	49	72	58	62	42	60	65	68	62	126	71	90	93	69	61	140	39	56	91	94	84	135	112	69	93	94	136	59	126	304	0	65	52	69	64	56	97	53	105	191	116	70	260	59	81
Pseudomonas_sp. TKP	35	45	28	30	26	40	68	131	106	122	38	64	60	72	53	107	92	52	83	57	61	95	117	138	63	73	137	46	126	238	0	32	44	55	66	55	105	60	39	237	82	63	216	80	65
Pseudomonas_sp. ADAK22	54	59	60	56	52	75	68	50	64	130	82	60	86	67	77	132	70	59	76	67	84	150	107	93	76	71	107	64	115	190	0	50	56	59	73	69	92	59	62	166	116	67	161	70	76
Pseudomonas_sp. CFSAN084952	31	38	48	31	29	135	58	89	91	87	49	152	49	45	59	82	29	42	50	53	45	73	183	48	67	47	80	43	72	129	0	30	38	57	63	30	66	41	23	178	73	54	136	44	53
Pseudomonas_sp. R3-52-08	26	25	35	25	31	43	45	29	30	53	35	38	48	37	32	67	24	23	46	42	30	46	54	21	41	28	65	40	56	110	0	29	27	31	29	22	41	29	54	85	60	42	104	22	32
Pseudomonas_sp. R3-18-08	30	35	38	22	27	43	62	42	49	94	39	52	49	43	52	94	29	34	53	52	68	58	89	34	48	47	86	45	69	199	0	33	37	53	58	49	69	28	51	160	81	44	149	33	48
Pseudomonas_sp. R2-37-08W	25	33	38	23	20	19	39	25	22	44	27	35	24	26	47	51	23	27	31	47	28	49	77	34	32	59	55	41	52	118	0	32	34	27	22	64	40	30	46	80	47	32	97	31	35
Pseudomonas_sp. s211(2017)	27	38	30	33	28	33	47	33	39	46	34	39	34	33	27	74	30	29	53	30	39	48	36	29	39	57	59	35	46	162	0	28	34	30	31	47	52	32	61	103	45	28	101	26	44
Pseudomonas_sp. B14-6	39	33	50	41	55	56	54	73	63	91	60	76	81	49	58	87	66	56	91	67	91	74	168	71	82	46	87	59	78	186	0	44	50	66	66	49	80	64	53	241	110	78	139	61	71
Pseudomonas_sp. SWI36	39	52	60	32	41	72	53	46	41	81	47	70	57	35	53	116	47	47	53	43	60	75	72	77	113	104	69	76	73	192	0	38	33	90	31	78	53	38	63	90	67	59	181	38	43
Pseudomonas_sp. R4-34-07	31	30	26	31	20	19	31	24	25	50	29	41	32	27	27	50	31	29	47	33	30	38	55	40	29	52	45	42	42	95	0	32	37	20	25	39	41	17	17	99	50	25	59	34	32
Pseudomonas_sp. R1-43-08	25	29	15	27	14	25	26	27	24	33	29	41	31	34	26	54	19	25	43	15	31	35	41	22	29	47	46	42	61	122	0	19	25	18	26	36	45	18	44	69	39	19	102	23	28
Pseudomonas_sp. R4-35-07	28	22	25	26	21	20	27	25	26	44	18	31	34	30	33	32	28	23	29	40	33	38	54	25	38	67	69	49	70	51	0	24	33	20	25	47	47	20	29	82	58	27	63	34	30
Pseudomonas_sp. 13159349	35	43	33	24	36	34	60	28	24	37	35	40	40	26	59	53	37	52	45	50	44	51	34	36	37	37	60	26	49	49	0	32	20	194	24	23	38	26	63	49	36	44	59	39	27
Pseudomonas_sp. LM8	22	35	25	10	25	33	34	26	28	19	19	32	38	21	32	39	10	22	45	42	26	48	35	12	21	13	50	26	123	33	0	10	16	33	11	9	56	23	70	33	33	31	45	16	16
Pseudomonas_sp. VLB120	34	32	33	28	39	47	40	31	32	45	31	47	50	30	31	54	27	44	41	25	44	53	47	50	96	27	30	18	38	110	0	21	21	54	27	18	36	33	77	61	43	49	88	25	36
Pseudomonas_sp. R4-39-08	37	13	23	31	36	26	44	36	42	49	26	57	56	28	35	176	22	29	41	49	46	68	55	32	51	35	118	34	85	554	0	18	29	38	40	24	68	36	29	109	89	42	359	28	26
Pseudomonas_sp. GZ9	42	25	32	28	17	32	32	34	31	50	33	48	56	28	41	132	27	35	51	45	45	49	67	37	57	38	93	37	116	368	0	28	32	29	34	36	81	33	68	84	63	38	276	38	44
Pseudomonas_sp. FDAARGOS_761	3	3	13	21	7	7	9	12	5	7	14	12	14	7	7	11	31	6	10	26	6	7	13	22	15	46	15	22	7	9	0	10	16	7	9	48	7	6	94	12	12	10	13	16	13
Pseudomonas_sp. bs2935	6	11	6	18	4	4	9	7	8	9	11	5	10	10	5	6	7	5	6	6	4	12	10	10	9	25	7	7	9	7	0	15	6	2	5	16	8	2	4	127	7	8	14	3	12
Pseudomonas_sp. R2-60-08W	18	11	19	17	17	25	16	22	22	34	21	27	26	18	28	28	19	17	31	20	27	58	41	21	21	18	31	25	34	33	0	16	17	15	18	30	30	20	19	51	35	24	34	7	22
Pseudomonas_sp. R11-23-07	13	19	16	11	11	13	16	25	15	32	9	26	17	18	22	36	10	12	29	15	18	27	32	14	18	19	30	21	30	86	0	14	18	19	14	32	22	12	9	51	30	18	80	9	17
Pseudomonas_sp. LTGT-11-2Z	25	23	21	9	10	30	18	28	25	20	12	30	22	12	26	49	6	18	39	25	16	23	28	12	27	20	19	12	23	68	0	11	10	27	12	12	32	16	13	40	24	17	62	15	17
Pseudomonas_sp. CT14	6	5	10	3	17	11	5	10	11	16	12	12	8	11	6	12	10	15	22	14	12	12	11	11	8	12	38	13	93	21	0	5	7	7	9	13	19	8	6	10	18	11	24	3	3
Pseudomonas_sp. R2-7-07	10	13	15	10	7	20	25	23	20	31	15	14	14	13	17	29	12	11	22	26	19	23	24	12	17	19	31	16	19	52	0	19	17	18	10	10	32	14	49	60	32	19	47	14	20
Pseudomonas_sp. K-62	2	3	9	5	5	1	3	4	1	3	2	2	0	2	8	4	5	3	6	2	1	8	1	4	4	4	3	1	2	3	0	3	1	1	0	2	0	1	2	0	0	2	2	2	6
Pseudomonas_sp. GLE121	5	6	7	7	10	5	13	3	4	13	2	6	4	7	5	11	4	7	8	8	6	8	6	5	4	16	19	4	22	11	0	3	5	7	0	8	20	1	1	10	7	7	11	3	5
Pseudomonas_sp. KUIN-1	14	4	13	7	9	10	19	10	10	24	5	8	8	8	10	17	6	6	14	8	15	17	22	8	13	46	18	15	20	31	0	11	13	13	7	28	17	11	10	18	10	16	31	8	8
Pseudomonas_sp. WCS374	2	5	8	8	9	7	13	4	8	14	10	10	9	9	4	7	2	7	12	11	11	11	25	5	4	2	4	2	7	19	0	3	3	8	12	2	6	7	9	31	16	10	15	4	5
Pseudomonas_sp. AK6U	5	3	4	6	3	7	6	2	3	6	2	8	4	3	7	3	5	8	4	4	5	52	3	2	4	6	19	5	7	4	0	2	5	5	0	2	14	0	1	8	5	5	7	1	7
Pseudomonas_sp. KBS0707	0	0	0	0	1	0	0	0	0	1	0	2	0	0	3	8	0	1	0	0	1	0	0	1	2	0	0	1	1	13	0	1	0	1	0	1	0	0	0	0	0	0	14	1	1
Pseudomonas_alcaligenes	33039	30228	34347	14541	32612	22051	44107	20169	19225	20716	13926	24941	34081	11583	33300	37292	7256	40917	33127	16145	12761	27781	17859	12612	29306	4323	11637	4755	15803	30689	0	6616	6070	36659	10503	2852	11693	15209	12735	16688	18438	32725	35511	9358	8635
Pseudomonas_aeruginosa	13113	15832	14900	9860	14905	12294	18861	13097	12618	11210	10832	14622	15704	10488	17110	20026	8782	17805	18045	16452	10294	24199	14048	13917	15480	10420	16303	8112	17660	29810	0	7607	7649	14537	5948	8176	13950	10584	29512	16125	16283	14516	25084	11243	10178
Pseudomonas_mendocina	6221	7372	5922	3630	4581	6219	12725	5974	5925	5616	4483	8092	6570	4680	7378	11874	3158	7252	8375	8082	4883	15532	6581	4596	6715	4319	11080	4006	12281	22257	0	3394	3784	6788	3712	3277	10344	4507	13531	10678	9708	6976	18598	3786	4848
Pseudomonas_oleovorans	2453	3663	2276	1089	1775	2456	4060	2416	2712	1695	1681	2959	2693	1407	2442	2497	924	4677	2979	2031	1232	8227	2075	1389	2450	1466	2474	1069	2946	3952	0	925	1087	4678	970	825	2698	1831	2045	2578	2421	2688	3606	1043	1272
Pseudomonas_furukawaii	962	1034	940	879	845	868	1562	942	847	899	801	1081	1063	946	1500	2297	1036	3540	1238	1843	923	1743	1080	1178	1156	971	2197	777	2304	4880	0	874	891	1003	607	836	1820	749	4606	1727	1460	1167	4001	1004	1060
Pseudomonas_citronellolis	1315	1523	1374	1313	1315	1163	2099	1145	1150	1187	1148	1434	1404	1362	2490	2627	1502	1443	1625	2955	1077	2478	1430	1714	1544	1389	2544	1011	2627	5182	0	1398	1263	1170	762	1179	2135	863	8392	1775	1749	1678	4086	1484	1382
Pseudomonas_nitroreducens	634	823	670	551	514	971	1301	773	791	510	514	647	574	580	921	1077	578	560	765	796	472	889	594	749	650	504	809	415	922	2033	0	559	533	532	322	420	769	420	1394	777	683	779	1528	561	574
Pseudomonas_multiresinivorans	451	494	497	462	362	535	733	482	471	437	358	484	505	419	647	941	418	412	567	626	403	834	481	506	525	469	849	364	941	1766	0	427	493	386	291	359	726	309	1380	717	635	511	1349	414	510
Pseudomonas_resinovorans	1028	1045	930	837	736	859	1510	884	905	995	787	1143	1032	884	1435	2535	836	946	1289	1693	939	2003	1140	1140	1236	1014	2474	887	2621	5910	0	898	875	955	712	826	2093	698	4018	1837	1635	1153	4540	903	1063
Pseudomonas_fluorescens	5584	5866	4891	4591	4724	7191	7337	7094	7438	12955	7404	9763	8117	6747	7506	17323	4899	6221	9095	9969	8716	10593	17376	6954	9063	7674	12272	7087	11952	21651	0	5107	5667	5785	7022	6079	9859	5488	9682	25095	10687	6948	20708	5491	6464
Pseudomonas_protegens	1077	1115	1122	1000	1044	1247	1472	1223	1443	1868	1105	1565	1321	1297	1327	2162	1065	1022	1518	1608	1641	2103	2809	1262	1619	1259	2186	925	2103	3740	0	957	1005	971	1036	933	1769	979	2308	4598	2078	1349	3512	1055	1186
Pseudomonas_synxantha	777	831	758	740	758	968	1181	1020	1072	2219	899	1301	1087	909	1025	1794	702	898	1260	1151	1260	1548	1904	951	1166	1277	1755	1008	1755	3424	0	782	808	874	935	1040	1349	817	1278	3049	1547	1080	2865	739	1192
Pseudomonas_orientalis	579	636	600	608	565	666	851	709	694	1104	704	855	797	693	774	1279	588	606	988	871	830	1467	1284	726	799	974	1226	762	1361	2365	0	652	604	638	630	811	986	588	992	2021	1108	741	2042	695	780
Pseudomonas_azotoformans	604	618	632	561	594	747	791	852	866	1330	800	2305	880	1014	1084	1244	540	705	1166	1058	926	1572	2489	740	974	1002	1321	932	1118	2100	0	591	663	888	906	755	1147	690	1320	4171	1329	793	1934	674	749
Pseudomonas_veronii	582	678	435	365	736	1054	847	883	1059	3158	611	849	616	790	729	714	276	472	692	926	1154	729	2580	645	897	571	857	659	691	746	0	298	505	563	1508	402	857	529	760	4916	710	720	992	373	647
Pseudomonas_rhodesiae	477	540	436	423	368	633	741	527	582	990	696	757	626	479	554	1021	324	547	729	586	634	1644	1088	418	662	675	895	536	1075	1713	0	371	436	463	543	509	734	574	883	1678	941	577	1579	320	498
Pseudomonas_trivialis	406	378	370	382	297	456	515	440	437	835	421	620	472	458	464	798	383	404	635	546	501	757	890	538	504	516	808	527	781	1615	0	338	427	392	442	429	664	394	599	1369	785	451	1398	456	439
Pseudomonas_mediterranea	270	298	289	261	261	287	406	258	308	399	274	393	352	317	368	568	265	302	384	387	341	615	471	328	374	364	593	253	596	960	0	297	276	261	268	244	466	207	619	756	493	299	857	273	273
Pseudomonas_brenneri	621	467	315	238	294	900	599	984	1536	24981	1456	1351	833	677	574	900	362	751	884	871	1758	3093	5648	667	822	534	1112	632	967	1545	0	223	294	595	1854	405	886	753	796	2877	2766	591	1677	543	423
Pseudomonas_corrugata	262	316	274	283	214	287	361	268	277	396	305	367	323	288	353	580	270	284	383	416	309	462	456	340	335	478	581	313	701	1051	0	283	284	256	217	392	485	244	597	779	428	294	929	316	352
Pseudomonas_poae	248	277	264	249	313	293	361	294	305	489	289	369	330	307	328	662	262	274	432	368	394	548	586	355	374	342	624	320	605	1149	0	245	284	268	300	265	510	245	433	873	503	321	1026	248	326
Pseudomonas_tolaasii	265	265	259	229	204	263	371	272	276	473	304	361	321	301	345	508	282	267	402	379	348	471	516	355	340	367	521	319	555	922	0	229	287	256	266	272	446	230	403	873	492	271	764	250	312
Pseudomonas_mucidolens	297	315	273	287	267	295	409	334	332	580	305	441	345	298	380	654	228	259	444	408	408	620	665	291	368	443	690	395	668	1224	0	271	284	301	309	360	562	260	534	1004	569	329	1029	249	345
Pseudomonas_cedrina	213	197	198	182	215	214	257	249	272	387	214	341	275	253	248	454	221	222	355	315	252	411	493	272	300	306	447	217	481	696	0	213	192	216	219	210	359	225	396	754	386	234	623	218	248
Pseudomonas_mandelii	254	263	189	215	261	311	332	381	316	531	304	411	414	273	347	611	189	303	507	305	493	405	804	320	475	345	620	356	696	1248	0	167	273	424	424	315	606	361	355	1177	593	377	1100	260	395
Pseudomonas_libanensis	199	199	183	172	156	294	298	313	351	497	283	333	323	214	245	451	180	242	327	291	286	474	546	289	269	287	479	225	513	823	0	173	181	230	243	211	390	222	372	913	514	313	797	269	226
Pseudomonas_extremorientalis	138	180	137	144	155	164	210	198	187	311	172	295	149	188	218	388	137	153	257	227	215	290	391	174	203	279	331	217	341	724	0	147	152	157	164	205	272	155	340	688	293	181	572	142	170
Pseudomonas_migulae	20	21	12	15	14	27	17	24	20	52	12	24	28	10	18	101	3	17	25	17	24	35	31	4	16	20	25	26	29	164	0	7	12	22	26	16	29	22	19	73	28	14	267	16	7
Pseudomonas_putida	7103	8115	6785	5876	6982	12117	10655	10192	9931	12350	7303	14206	11052	8987	9671	13317	5823	9205	12266	10944	12043	12738	11271	8795	10978	7843	11300	5945	11883	22690	0	5776	6282	15268	5450	6507	9962	9790	16569	16370	10887	9282	19680	6382	7341
Pseudomonas_oryzihabitans	877	1053	992	1049	1031	947	1442	909	797	871	965	1061	1098	1028	1418	1718	1175	1131	1194	1650	807	1711	1029	1348	1138	1128	1574	825	1713	3180	0	1090	1015	892	473	1045	1340	757	3913	1238	1282	1102	2556	1134	1048
Pseudomonas_fulva	1247	1318	1168	834	891	1294	2219	1357	1295	1407	1040	1737	1393	1161	1614	2982	823	1282	1884	2081	1317	2821	1651	1099	1549	1130	2895	1127	3170	6384	0	948	1014	1245	941	857	2354	1051	3807	2681	2315	1598	5190	899	1343
Pseudomonas_monteilii	855	877	843	696	834	992	1517	872	861	1032	740	1165	1084	896	1124	1614	788	966	1187	1460	972	1648	1085	1075	1103	924	1372	645	1391	2678	0	768	739	1338	528	718	1099	747	2182	1493	1162	1034	2382	869	815
Pseudomonas_plecoglossicida	345	437	364	388	386	465	553	430	457	525	356	537	472	373	485	809	392	450	547	559	480	666	548	521	487	475	691	337	695	1740	0	374	380	737	253	450	485	351	962	761	541	472	1346	355	396
Pseudomonas_mosselii	84	94	87	82	92	111	131	95	85	112	65	108	125	96	131	138	112	96	126	135	128	161	122	135	111	101	122	69	179	165	0	70	80	85	53	99	83	81	281	144	97	93	184	137	69
Pseudomonas_sp. SGAir0191	78	106	94	82	99	94	114	74	82	108	65	129	106	69	115	170	104	102	141	117	88	125	124	109	109	96	138	89	149	253	0	60	86	123	52	76	130	79	250	137	94	110	182	114	99
Pseudomonas_stutzeri	10187	11106	9637	7750	8771	9199	16240	9324	8922	9129	8154	13053	11827	9028	14594	19629	7265	15359	14373	16984	8783	28939	11755	9404	14291	9986	19369	8124	20643	37705	0	7061	7371	15209	6208	7844	16752	8498	40250	18955	15002	12171	30722	7767	9107
Pseudomonas_balearica	1502	1746	1571	1148	1441	1252	2448	1333	1323	1319	1132	1605	1646	1325	2120	2499	1047	1710	1889	2619	1185	3224	1478	1300	1558	1235	2159	1061	2317	4288	0	1053	1017	1388	728	1088	2103	1124	6903	1993	1741	1681	3472	1092	1204
Pseudomonas_xanthomarina	490	519	504	476	470	430	749	471	442	435	431	647	582	501	672	1031	494	554	716	833	500	1001	580	571	549	589	966	472	1013	1857	0	428	432	496	308	442	775	457	1715	984	818	592	1502	502	523
Pseudomonas_luteola	158	287	177	131	148	218	364	147	137	132	119	206	180	175	169	198	154	134	190	195	116	175	170	171	155	107	245	116	435	343	0	107	128	122	68	123	154	114	305	197	168	152	247	159	157
Pseudomonas_syringae	1224	1270	1208	1163	1138	1266	1673	1282	1221	1668	1238	1604	1496	1311	1510	2520	1059	1231	1732	1601	1439	2055	1727	1496	1536	1765	2410	1315	2352	4652	0	1181	1179	1268	953	1387	1782	1106	2344	2816	2024	1352	3751	1233	1382
Pseudomonas_viridiflava	414	435	401	411	416	398	602	441	407	520	369	535	490	380	486	770	350	431	566	574	499	717	671	465	485	605	812	483	803	1565	0	373	375	437	358	464	630	390	1020	981	661	503	1279	342	452
Pseudomonas_syringae group genomosp. 3	557	555	501	409	437	516	678	548	481	605	496	635	593	474	575	943	424	485	693	686	582	794	716	659	563	717	1152	525	1001	1755	0	408	438	483	400	569	944	442	1057	1021	745	565	1406	536	629
Pseudomonas_asturiensis	390	403	356	372	324	409	507	390	353	545	380	487	486	383	444	738	355	387	553	473	500	625	612	413	474	612	794	423	763	1255	0	359	372	374	330	458	569	325	640	927	637	422	1096	365	465
Pseudomonas_cichorii	394	434	373	337	346	385	586	455	461	597	412	571	538	390	529	1067	389	397	592	548	585	726	713	463	518	658	1018	519	1013	2209	0	406	426	406	482	544	820	373	806	1197	787	439	1744	394	482
Pseudomonas_coronafaciens	272	327	294	250	240	322	427	341	302	394	269	368	397	307	347	680	273	285	432	441	361	473	465	364	373	454	644	377	635	1327	0	313	282	276	221	328	469	289	510	711	529	320	1001	318	331
Pseudomonas_amygdali	105	97	111	110	126	98	133	115	148	155	94	147	119	131	117	205	96	108	158	166	143	152	126	117	139	135	203	111	200	274	0	79	103	116	87	107	175	93	213	242	220	101	314	83	118
Pseudomonas_savastanoi	25	38	31	34	24	37	53	45	38	69	29	41	50	25	53	132	44	40	52	39	46	49	52	65	53	43	51	40	51	143	0	36	33	25	24	41	49	38	26	88	56	43	228	49	46
Pseudomonas_fuscovaginae	120	168	127	126	122	143	193	144	146	212	131	161	165	159	148	262	124	142	209	192	168	267	207	169	147	162	285	133	361	499	0	127	129	116	107	130	234	114	358	323	194	158	478	144	150
Pseudomonas_sp. Lz4W	116	160	81	45	78	158	118	200	114	553	112	246	117	254	121	242	53	160	189	165	281	169	206	75	159	73	234	69	338	310	0	64	64	157	222	53	206	142	158	412	215	146	493	62	121
Pseudomonas_avellanae	7	3	10	30	10	8	9	7	6	9	11	6	9	6	12	22	17	8	16	7	8	20	17	10	10	9	17	6	12	49	0	10	14	14	5	8	13	4	6	19	14	10	37	22	16
Pseudomonas_chlororaphis	2211	2471	2326	2376	2248	2483	3207	2489	2456	3504	2283	3528	2848	2811	3057	4865	2588	2528	3526	3889	3005	4083	4448	3290	3220	3453	4996	2579	5076	9081	0	2593	2544	2398	2035	2766	3991	2136	6157	6727	3957	2887	7641	2583	2881
Pseudomonas_Psychrobacter sp. FME2	1252	1324	833	654	1129	4883	1395	2446	2308	12985	1436	4158	4514	2576	2564	3466	842	2241	3943	2040	4102	4248	3129	1533	3433	1122	1797	1064	1957	2999	0	678	903	2322	3125	879	2316	2804	2323	5535	2754	3311	3696	819	1483
Pseudomonas_fragi	1592	1177	691	418	979	2621	1237	2046	2186	20135	1491	3910	2974	2687	2023	3136	571	1933	3588	2087	5485	3567	3238	1227	3175	1137	2449	1290	2622	2826	0	662	1304	2652	4436	941	2728	2322	1966	8535	3303	3458	5608	826	1819
Pseudomonas_taetrolens	455	434	324	310	374	539	570	847	526	2511	446	801	691	542	581	927	337	537	769	572	865	844	957	475	669	781	907	599	992	1681	0	352	338	499	1091	554	860	585	766	2029	817	644	1475	362	535
Pseudomonas_guangdongensis	7151	8054	6395	2079	3263	20630	20258	5720	5513	1729	974	5908	8777	2626	10949	2828	1309	2656	4294	3902	2131	2887	1837	1925	4558	1066	8054	801	6611	3997	0	1004	1269	2423	632	847	4966	3233	12065	1882	1617	6262	3201	1431	1054
Pseudomonas_oryzae	1567	2037	1536	1200	1393	1878	2676	1435	1429	1236	1101	1519	1529	1600	16744	2396	1399	2282	1648	5508	1573	2879	1236	1793	1542	1370	20328	923	14360	4061	0	1206	1095	1350	722	1068	10512	890	20731	1640	1605	6903	3372	1427	1205
Pseudomonas_pohangensis	2879	2231	1578	1702	1746	1615	3604	2082	1773	1992	1603	2270	1999	1416	5005	6363	1339	1885	2521	2231	2319	3435	2397	1755	2490	2405	6538	2434	6063	15341	0	1553	1673	1981	1645	1681	4337	1430	3042	4815	4586	2717	11083	1443	2440
Pseudomonas_knackmussii	1057	1205	1042	1057	1021	936	1765	993	976	980	955	1242	1174	1013	1856	2343	1158	1123	1325	1972	1029	1989	1183	1276	1353	1202	2248	909	2298	4805	0	1058	1076	1006	686	1054	1817	771	4968	1634	1585	1259	3779	1067	1192
Pseudomonas_psychrotolerans	784	875	840	981	852	753	1127	744	668	658	715	832	837	851	1172	1369	1034	785	937	1475	645	1399	879	1305	967	1082	1343	627	1465	2248	0	938	877	754	430	879	1095	535	3722	985	1004	901	1823	1037	894
Pseudomonas_otitidis	1130	1263	1033	941	884	1038	1876	1139	1037	980	882	1248	1167	996	1576	2534	931	1173	1435	2223	1005	2124	1252	1234	1252	1067	2495	917	2926	5652	0	918	1008	981	756	827	2098	857	5414	1876	1838	1256	4599	941	1106
Pseudomonas_entomophila	950	1033	834	798	877	1306	1316	1171	1113	1518	819	1276	1389	1088	1147	1817	932	1039	1460	1368	1169	1560	1275	1257	1212	963	1541	763	1650	2875	0	898	929	1289	708	810	1296	946	2355	1933	1244	1121	2643	918	1001
Pseudomonas_litoralis	471	581	570	544	510	503	702	454	427	435	471	567	646	478	646	809	449	491	716	752	452	957	543	537	615	973	827	554	889	1379	0	497	460	501	249	811	665	432	1185	681	691	559	1052	441	530
Pseudomonas_sabulinigri	478	592	566	590	536	439	757	508	457	469	458	601	729	501	701	929	524	552	729	657	456	968	541	712	640	783	804	512	824	1587	0	554	485	474	277	606	681	460	1008	807	736	632	1226	517	573
Pseudomonas_marincola	1038	1032	815	636	651	1226	1585	1156	1119	1314	887	1614	1359	912	1188	2858	540	1026	1699	1395	1297	2056	1384	849	1322	1298	2813	1235	3026	6679	0	741	794	1127	968	927	2273	1002	1454	3102	2377	1355	5219	700	1182
Pseudomonas_parafulva	484	597	489	593	482	590	691	512	526	672	537	634	646	638	771	1042	513	578	753	800	646	1005	777	660	640	675	1016	548	997	1790	0	557	593	599	353	595	783	458	1385	1197	813	633	1443	506	635
Pseudomonas_alkylphenolica	776	801	613	596	630	974	998	957	921	1881	701	1313	1056	814	1016	2165	698	827	1142	1115	1370	1428	1461	934	1077	1021	1728	766	1938	4266	0	648	716	12269	727	740	1447	754	1345	2548	1403	1053	3462	707	839
Pseudomonas_saudiphocaensis	723	805	655	555	600	762	1163	715	680	688	610	1020	908	680	949	1559	522	806	1135	1242	688	1503	853	664	918	758	1437	641	1673	3203	0	568	538	680	486	613	1275	649	2833	1381	1104	912	2425	537	712
Pseudomonas_frederiksbergensis	532	617	526	509	490	621	748	633	580	980	583	852	743	624	736	1284	612	557	855	778	828	949	1214	761	751	876	1281	722	1341	2334	0	538	563	520	617	752	990	518	808	2039	1128	688	2144	692	690
Pseudomonas_salegens	468	546	541	488	488	383	644	432	425	415	427	484	626	457	541	728	483	498	648	523	363	855	503	590	509	875	728	541	784	1286	0	479	481	442	234	787	565	423	633	758	611	468	914	505	502
Pseudomonas_alcaliphila	1161	1533	971	520	739	1316	2067	1552	1403	1042	848	1721	1250	786	1210	2363	445	1616	1527	1122	843	3214	1302	684	1270	766	1915	808	2329	5075	0	507	613	1581	738	535	1755	890	1032	2408	1873	1365	4154	570	811
Pseudomonas_denitrificans (nom. rej.)	529	636	603	639	484	563	874	586	583	585	494	617	564	556	720	1082	616	574	719	831	489	1101	605	768	589	605	975	475	1082	1871	0	590	590	490	340	481	870	390	1810	837	829	683	1475	587	610
Pseudomonas_extremaustralis	743	887	494	627	524	1035	1370	2079	3106	2712	746	1074	787	806	864	927	431	819	965	1155	1549	2515	2009	886	1281	864	889	1117	975	1383	0	404	815	687	3529	528	987	900	871	4633	1266	1100	1631	542	985
Pseudomonas_brassicacearum	457	495	476	455	459	550	614	469	486	656	436	615	577	580	560	982	404	449	649	792	571	782	811	560	607	776	875	528	941	1779	0	527	452	433	411	658	737	423	987	1180	754	531	1517	405	595
Pseudomonas_sihuiensis	990	1287	995	481	708	1032	1909	1111	1060	758	619	1505	1093	620	1048	1379	403	1318	1186	883	593	2736	1047	600	1142	521	1159	447	1645	2412	0	416	469	1318	479	309	1273	711	1077	1343	1167	1041	2074	487	554
Pseudomonas_pelagia	408	480	451	456	384	398	578	416	440	420	411	493	585	462	585	701	451	492	639	551	410	713	493	563	545	901	695	578	752	1344	0	439	445	460	256	723	554	380	707	763	699	506	968	473	537
Pseudomonas_graminis	404	474	400	425	385	430	617	439	453	568	423	636	515	430	558	1095	448	407	663	663	1038	787	661	586	652	598	1069	498	1153	2175	0	494	474	486	428	503	899	391	962	1188	810	519	1862	439	548
Pseudomonas_cremoricolorata	407	452	433	425	400	429	621	472	442	536	359	556	564	465	564	863	400	473	641	703	475	756	537	480	530	502	846	396	897	1664	0	385	443	410	312	454	659	335	1283	891	673	510	1313	409	488
Pseudomonas_xinjiangensis	322	376	357	406	363	292	390	306	277	251	312	334	375	411	438	503	443	349	409	518	276	620	353	520	427	499	478	308	522	825	0	429	355	318	170	431	362	275	842	430	396	346	612	433	398
Pseudomonas_rhizosphaerae	464	508	494	472	455	496	700	503	480	603	409	626	599	458	621	966	414	495	611	630	516	697	728	520	561	558	905	453	935	1812	0	436	501	423	361	477	792	373	1185	976	767	534	1439	405	494
Pseudomonas_agarici	408	439	365	381	340	431	582	418	439	635	325	549	527	391	527	854	312	420	603	588	526	695	797	392	536	517	983	414	940	1817	0	318	362	403	347	414	735	397	1148	1377	670	452	1477	335	453
Pseudomonas_umsongensis	399	435	376	386	343	479	534	505	450	798	431	705	513	458	501	836	396	451	565	590	625	701	955	522	542	664	753	542	795	1445	0	440	438	463	534	540	752	446	739	1389	736	536	1238	431	514
Pseudomonas_koreensis	377	467	371	395	354	556	591	570	575	768	446	704	503	458	599	866	406	422	671	594	573	700	1070	576	701	625	777	545	755	1251	0	420	449	425	482	461	626	474	806	1871	804	569	1174	459	583
Pseudomonas_psychrophila	667	762	440	351	569	922	800	914	709	8738	759	1580	1066	1056	1029	1398	361	908	1451	990	2297	1655	1426	619	1386	985	1588	1004	1779	2016	0	463	500	1013	2192	717	1586	1104	1001	3594	1574	1286	3249	498	958
Pseudomonas_moraviensis	381	416	369	378	369	594	556	412	459	676	383	666	531	558	503	748	347	436	647	529	525	610	1228	501	699	615	711	462	656	1262	0	428	415	434	356	439	565	444	650	1737	754	515	1136	353	615
Pseudomonas_antarctica	317	352	307	331	292	350	419	402	390	678	395	495	473	387	430	710	292	341	578	436	459	593	612	400	459	673	717	485	689	1438	0	338	381	363	364	506	610	343	439	1098	628	425	1230	348	435
Pseudomonas_simiae	331	340	555	301	299	392	673	639	629	683	1261	592	425	307	386	597	252	308	415	443	348	953	955	438	571	372	532	345	516	923	0	303	446	491	384	308	449	273	315	1947	1811	633	974	307	307
Pseudomonas_silesiensis	210	233	255	261	221	238	292	247	196	417	258	341	258	255	302	520	268	244	355	289	340	426	416	318	287	415	450	326	408	773	0	294	267	256	242	275	378	229	437	741	399	253	761	285	328
Pseudomonas_vancouverensis	274	252	292	329	247	330	414	325	300	578	305	484	355	320	413	593	336	347	432	378	402	491	603	467	440	463	598	340	559	1149	0	316	308	363	325	395	514	309	399	994	515	383	944	360	342
Pseudomonas_versuta	428	465	299	280	291	501	507	561	430	2308	419	747	606	500	491	787	252	486	771	628	825	730	773	407	614	479	791	453	806	1199	0	271	330	537	692	385	756	506	582	1744	774	520	1269	309	434
Pseudomonas_prosekii	226	228	231	216	219	266	343	280	284	437	285	351	373	241	351	611	239	258	372	355	352	440	536	346	367	391	584	337	600	974	0	253	264	260	274	295	439	211	381	900	431	284	861	266	295
Pseudomonas_reinekei	291	269	209	235	242	288	375	340	314	541	265	427	324	330	337	703	267	281	419	400	472	465	611	344	466	441	635	399	589	1415	0	267	307	280	337	292	522	277	478	1037	535	406	1195	316	306
Pseudomonas_yamanorum	217	258	254	212	201	234	327	300	246	416	284	270	282	289	318	413	201	237	284	338	343	444	613	255	375	351	419	274	399	747	0	219	268	205	250	264	328	188	324	1189	395	222	696	206	285
Pseudomonas_palleroniana	217	220	233	227	205	295	277	267	292	401	254	362	379	305	286	583	195	252	398	390	309	503	497	282	288	376	556	293	525	1104	0	213	237	255	241	291	435	241	420	788	433	309	949	207	311
Pseudomonas_lurida	282	273	300	237	230	304	301	375	426	647	417	393	310	246	285	525	220	275	394	337	317	480	674	317	306	326	458	324	427	757	0	243	303	254	279	308	402	217	382	1019	3376	319	874	290	275
Pseudomonas_thivervalensis	171	200	175	161	176	174	252	207	186	278	199	256	246	180	266	436	201	202	292	222	249	346	336	255	245	230	461	215	465	814	0	206	186	179	161	224	377	183	320	488	343	212	665	207	235
Pseudomonas_arsenicoxydans	217	228	238	195	202	256	305	240	252	410	243	325	300	269	253	489	209	226	316	347	318	438	467	356	340	505	451	305	504	870	0	239	227	254	282	398	372	216	490	747	425	286	727	274	287
Pseudomonas_lini	199	218	195	219	204	204	274	202	182	323	210	320	273	224	284	448	173	186	327	299	314	314	391	240	287	340	441	303	401	853	0	198	224	220	240	244	387	182	281	673	385	252	756	177	262
Pseudomonas_kribbensis	179	183	184	186	139	214	229	208	182	254	175	243	215	190	219	324	172	157	251	266	230	289	350	212	241	206	298	174	333	513	0	197	174	177	165	186	252	160	396	573	278	186	433	179	212
Pseudomonas_asplenii	113	118	119	100	94	138	158	149	148	144	131	155	121	138	151	229	126	105	180	178	126	198	225	131	143	144	229	83	226	409	0	131	124	94	123	121	178	92	360	359	177	163	365	85	151
Pseudomonas_granadensis	111	107	110	98	88	117	142	130	105	128	109	153	128	100	137	255	97	109	115	148	136	158	243	121	146	142	174	124	205	373	0	111	121	94	99	117	149	88	210	350	196	110	348	96	111
Pseudomonas_lactis	92	109	99	77	127	184	154	164	213	251	108	234	157	132	156	181	83	115	162	94	115	187	493	109	179	165	199	170	188	285	0	99	152	136	127	150	142	187	119	468	210	153	354	98	111
Pseudomonas_Candidatus Pseudomonas adelgestsugas	76	84	80	53	61	64	90	90	90	98	82	108	113	68	91	129	80	81	150	113	112	110	110	117	77	137	111	120	147	177	0	72	60	80	62	121	91	122	78	224	131	79	131	79	81
Pseudomonas_soli	65	102	77	60	78	185	86	122	105	125	81	116	105	85	102	131	74	90	134	74	98	125	93	98	99	75	98	69	120	219	0	57	65	81	45	43	83	70	87	169	100	96	155	88	85
Pseudomonas_cerasi	37	24	30	34	36	30	38	34	30	47	41	39	61	29	37	57	24	34	52	50	43	43	56	36	48	55	48	39	60	56	0	33	28	34	30	45	63	24	95	65	47	45	59	27	40
Azotobacter_chroococcum	853	1172	1050	1068	943	951	1368	811	754	723	800	919	915	1719	1972	1195	1119	1006	1069	8310	657	1296	812	1252	969	1066	1701	683	1865	2030	0	943	876	885	416	1044	1278	607	34272	915	880	1221	1762	1035	873
Azotobacter_vinelandii	492	623	593	710	586	511	616	424	456	386	552	471	516	859	988	650	767	578	597	4490	379	726	442	883	586	783	756	427	745	1008	0	668	647	457	226	731	629	323	18671	486	524	641	783	718	611
Azotobacter_salinestris	437	549	531	588	479	407	624	429	376	364	452	452	450	969	1102	715	666	461	485	5352	417	684	432	786	501	766	984	477	960	1228	0	582	539	413	232	621	761	287	22817	453	488	597	938	676	553
Oblitimonas_alkaliphila	473	632	532	322	584	800	807	1358	1687	1049	1083	1222	3410	722	723	1008	436	1070	3494	1321	1928	1349	1233	641	938	1575	988	1373	1434	920	0	445	402	904	519	1632	903	2376	710	3634	1566	1016	861	495	733
Permianibacter_aggregans	231	308	352	385	318	228	288	223	246	221	280	269	328	362	351	322	370	295	317	301	218	340	289	450	256	661	311	410	268	484	0	395	385	287	102	565	221	199	242	210	220	242	318	327	353
Permianibacter_Pseudomonadaceae bacterium SI-3	107	126	127	164	114	111	151	122	97	104	97	148	167	116	139	198	142	151	177	158	135	200	124	153	137	184	221	140	178	263	0	154	139	130	93	143	150	114	160	180	154	149	233	133	139
Acinetobacter_sp. NEB 394	53779	50398	14387	8780	15461	53464	47800	62913	65661	71815	41348	49573	41180	31591	38275	69333	14187	60854	48651	41618	58750	63510	39819	24711	43495	29301	72618	24609	68585	42546	0	21627	16323	67079	46787	20120	95179	34438	28127	54376	51326	54141	67725	21617	25792
Acinetobacter_sp. WCHA45	18724	18418	11398	9085	15680	11149	20456	17446	16447	14147	9249	9810	14289	5337	11708	23685	6077	18303	19296	8872	11495	16596	9486	9034	13767	6012	11380	6031	15796	18538	0	6297	4248	22482	14511	3795	13974	11954	5702	13192	11996	21697	22578	7449	7443
Acinetobacter_sp. WCHAc010034	28678	26620	11486	11066	13737	40714	23479	43029	47960	50257	10839	18884	11245	15559	12380	38346	6712	12190	19190	22813	43801	22151	17269	11874	18990	15612	24473	15715	32949	40459	0	13003	7200	12232	44799	10602	33582	12964	17822	22384	22306	18331	64900	7779	12304
Acinetobacter_sp. SWBY1	6184	6686	3889	2324	4774	2704	7964	3471	3794	5479	2379	3441	5431	1736	3988	6482	1409	7329	4737	2585	4415	4720	2953	2176	4614	2909	4080	2749	5654	7091	0	1834	1564	5898	6635	2076	5183	3133	1712	4230	3528	5465	9048	1533	2238
Acinetobacter_sp. WCHA55	11763	11602	3502	2390	3726	12645	10650	15202	16002	18650	8704	11827	9871	6599	8853	16528	3186	11783	11503	9004	14727	15286	9867	5631	10435	6929	16145	6676	16580	15064	0	4900	3944	12869	15602	4593	22001	8134	5935	13695	11566	12534	21569	4673	6271
Acinetobacter_sp. TTH0-4	8818	7767	2425	1778	3029	15909	6694	20659	24220	51789	10152	21656	12142	7177	8506	39117	10132	7474	17065	13733	48019	24398	20064	13302	14299	31955	48014	33124	67005	91491	0	7814	6581	11121	102802	18813	60682	14511	9815	38442	21165	17452	130384	11299	20728
Acinetobacter_sp. ACNIH2	4903	4727	1813	1351	2073	6449	4562	8196	8820	13324	3697	7044	4231	2830	4249	9987	2488	3938	5820	4735	12427	9709	5905	3832	4750	8240	17282	8772	22001	18837	0	2461	2098	5013	23368	5620	20810	4676	3271	9629	6512	5949	26653	3200	5266
Acinetobacter_sp. TGL-Y2	2438	2385	868	698	1174	5165	2214	6437	7147	12085	2968	7898	3418	2206	2175	7663	2046	2566	4870	3680	11412	6076	6373	3129	2823	7460	17287	9438	21742	13391	0	2012	1768	3298	23771	5185	19527	4067	2622	8578	5804	3596	19199	2739	4750
Acinetobacter_sp. 10FS3-1	2353	2272	1025	760	1204	3279	2342	4097	4511	7249	2033	3852	2286	1452	1806	4937	1505	2255	3090	2436	6400	4477	3372	1982	2499	4232	8756	4493	11453	8072	0	1411	1103	2590	11093	3091	9585	2472	1584	5068	3484	3100	11252	1609	2668
Acinetobacter_sp. WCHAc010052	2008	2597	953	689	889	2258	1990	4005	4700	2936	934	1760	1177	653	859	2240	622	1182	1517	1109	2836	1897	1531	906	1228	1669	4518	1690	5868	2964	0	637	512	1302	5421	1063	4906	1152	707	2231	1489	1436	4251	741	1068
Acinetobacter_sp. dk386	2080	1902	809	616	907	4358	1942	5461	5949	10086	2464	5382	2528	1637	1655	6382	1761	2043	3763	2912	9148	5270	4458	2582	2452	5936	12630	6663	16320	11666	0	1623	1302	2726	19078	3973	14190	3001	2047	7167	4847	2929	16587	2143	3445
Acinetobacter_sp. 323-1	1995	1779	744	522	885	4360	1814	5522	5998	9805	2466	6197	2537	1691	1598	5960	1736	2113	3918	2957	9252	5042	4931	2512	2213	6068	13651	7160	16965	10729	0	1589	1358	2687	19292	4030	15514	3263	2018	7105	4593	2778	15002	2317	3584
Acinetobacter_sp. 185	2150	1974	796	593	840	4213	1945	5508	5882	10531	2511	6697	2860	1771	1735	6582	1857	2236	4229	3062	9654	5171	5618	2756	2512	6267	13974	7481	17845	11770	0	1776	1399	2923	20655	4406	15661	3368	2237	7233	4867	3088	16721	2350	3919
Acinetobacter_sp. NCu2D-2	2177	1962	843	601	955	3971	1879	4949	5407	8599	2238	4687	2266	1513	1664	5359	1682	1962	3414	2557	7825	4860	3820	2293	2373	5051	9808	5403	12444	9245	0	1313	1082	2425	16101	3429	11378	2707	1809	6128	4089	2992	12876	1957	3017
Acinetobacter_sp. LoGeW2-3	1430	1325	619	439	698	2017	1363	2495	2923	5010	1295	2289	1387	905	1101	3308	1090	1211	1848	1531	4271	2757	2087	1306	1495	2718	5367	2996	7347	5264	0	810	638	1476	9216	1851	6238	1469	1089	3332	2264	1919	7237	1034	1692
Acinetobacter_sp. Marseille-Q1620	1343	1104	559	428	735	2402	1181	3017	3356	5223	1392	2840	1626	980	1046	3498	1010	1272	2224	1682	5012	2935	2342	1377	1374	3396	8458	3668	10525	6930	0	877	764	1674	11370	2908	9267	1866	1170	3782	2649	1804	9267	1236	1930
Acinetobacter_sp. MYb10	1431	1503	499	371	634	2905	1705	5415	7147	5240	1090	2192	1492	1029	974	2734	883	989	2230	1479	4092	2422	1748	1374	1309	2753	6281	2645	7570	4271	0	809	808	1135	9224	2131	6877	1623	1444	2994	2087	1623	6318	1103	1766
Acinetobacter_sp. C16S1	1011	947	525	349	651	1016	1152	1430	1513	1999	724	1080	979	434	717	1888	524	1114	1339	831	1854	1462	1001	832	914	1283	2718	1410	3617	2868	0	545	456	1354	3882	1030	3074	930	555	1747	1167	1302	3635	647	884
Acinetobacter_sp. ACNIH1	1038	1044	474	299	576	1301	1004	1745	1779	2902	842	1564	1003	684	814	2035	572	1007	1304	972	2543	1695	1264	834	1168	1619	2481	1581	3319	2491	0	588	502	1181	3968	1169	3137	1079	694	1948	1438	1462	3655	655	991
Acinetobacter_sp. NEB149	919	870	318	271	461	1451	826	1701	1875	3047	821	1629	832	581	761	2149	554	882	1162	892	2480	1791	1408	831	1056	1693	3963	1568	4744	2400	0	530	529	1129	8982	1176	4859	986	688	2674	1295	1390	3831	667	1481
Acinetobacter_sp. FDAARGOS_724	727	728	319	204	386	847	690	1206	1238	1904	584	1072	680	442	567	1366	492	638	895	725	1721	1300	911	588	734	1037	2055	1132	2689	2310	0	373	318	782	2929	687	2468	675	484	1342	933	882	2987	469	750
Acinetobacter_sp. DUT-2	112	103	43	31	65	136	107	178	169	249	85	136	95	62	78	214	62	112	137	130	237	162	128	71	103	155	334	181	398	202	0	76	43	158	334	132	356	135	96	190	130	118	299	80	91
Acinetobacter_sp. M131	82	79	42	21	46	112	88	149	160	140	71	111	51	46	69	139	44	82	125	78	190	141	91	74	78	112	178	89	236	185	0	60	33	80	205	112	220	68	40	95	78	86	242	47	72
Acinetobacter_sp. FDAARGOS_493	19	20	19	14	16	33	22	57	56	42	15	30	34	15	21	27	6	34	34	24	38	30	26	8	37	16	37	21	59	22	0	8	6	33	38	15	47	35	8	31	21	24	22	4	19
Acinetobacter_sp. LUH5605	4	5	2	0	0	2	4	7	5	9	2	9	6	1	5	3	3	3	5	4	27	11	14	8	1	11	48	10	59	3	0	2	2	6	30	6	37	8	2	12	3	1	9	0	2
Acinetobacter_sp. FDAARGOS_560	0	0	0	0	0	1	1	3	1	1	1	1	1	1	0	1	0	1	0	1	0	2	0	0	0	0	5	2	1	1	0	1	1	0	4	2	8	0	1	1	1	1	0	1	1
Acinetobacter_sp. FDAARGOS_494	0	0	1	0	0	1	0	1	2	3	0	0	0	3	2	2	2	2	0	1	3	3	2	1	2	1	7	1	5	2	0	0	0	1	2	0	2	1	0	2	1	0	3	0	1
Acinetobacter_johnsonii	117476	112572	32812	21125	36020	125270	105883	140073	153996	163944	83875	109458	94497	66108	85275	156677	27315	117996	105829	84131	121372	142334	87095	48421	103529	49635	134400	44396	123542	103348	0	45400	36821	127657	87969	33539	193301	73497	56275	117378	103853	119467	151439	40026	51684
Acinetobacter_towneri	15217	16445	9639	5760	11904	4733	20129	6083	6653	8988	4705	6741	12152	3452	9428	13719	2546	17723	9883	4848	7140	9285	5536	4061	10462	3282	6622	3448	9349	10783	0	2502	2169	13952	9384	2374	7603	6827	3175	7417	6633	12758	14072	2732	3625
Acinetobacter_baumannii	9478	8883	4232	2910	4871	11457	9298	14448	15014	18865	7332	11793	8175	5325	6701	15333	4984	9324	11036	8440	17154	13344	9717	6469	8456	11623	27025	11811	31567	16844	0	4592	3830	10530	27543	8617	29526	8396	5831	13754	11112	10791	23626	5193	7624
Acinetobacter_pittii	2599	2343	1272	909	1475	3336	2546	4285	4552	5921	2067	3803	2332	1387	1823	4692	1258	2548	3184	2330	5492	3899	3201	1991	2406	3800	7968	3792	9700	7335	0	1316	1124	2873	9582	2785	9009	2479	1653	4535	3326	3189	9560	1682	2481
Acinetobacter_nosocomialis	1610	1651	747	580	895	2247	1619	2874	3166	4476	1432	2565	1669	1010	1262	3580	971	1709	2267	1606	3989	2867	2280	1343	1630	2784	5461	2966	7065	5698	0	951	735	2115	8000	1890	6127	1792	1106	3474	2431	2104	7569	1297	1752
Acinetobacter_calcoaceticus	1350	1201	583	432	659	2165	1380	2876	3285	5229	1323	2622	1587	943	1083	3602	977	1367	2243	1648	4891	2685	2282	1548	1451	3388	6449	3488	8278	5681	0	922	796	1736	10418	2337	7300	1843	1186	3952	2519	1856	8081	1438	2067
Acinetobacter_lactucae	489	486	230	181	276	729	472	1002	1059	1573	510	891	543	369	422	1223	390	509	808	594	1538	902	739	497	538	998	2101	1072	2714	2331	0	313	254	605	3145	795	2379	593	410	1254	865	682	2992	440	657
Acinetobacter_seifertii	42	56	19	18	21	49	41	85	63	106	35	43	22	19	31	69	19	41	36	39	102	62	29	43	50	45	75	34	85	55	0	34	15	47	57	26	100	33	17	41	34	40	91	19	28
Acinetobacter_junii	8692	9178	5096	3299	7186	6368	10172	9744	10401	9514	4998	6718	7543	3185	6083	12340	3069	9691	9968	4998	8230	9859	6022	4749	7170	4688	8886	4751	12149	11864	0	3099	2367	11017	12558	3095	10638	6418	3400	8678	7261	9859	14345	4178	4468
Acinetobacter_indicus	10439	10100	4605	3063	5593	11398	10706	14576	15719	23407	7528	12834	9257	5569	7760	17689	5288	10163	11593	8892	20445	15405	10978	6995	9762	12596	26658	12579	35863	24391	0	4844	3942	11404	35332	9302	31511	8782	6114	16271	12199	11971	35324	5846	8670
Acinetobacter_haemolyticus	7912	7746	3817	2891	5167	8047	8753	11100	12166	13854	5289	8628	7101	4065	5771	12590	3302	8848	9697	6414	12333	12958	7404	5323	7139	7840	16227	7878	20326	14482	0	3668	2920	10308	19806	5556	19024	7021	4600	10760	8238	9779	18941	4464	5790
Acinetobacter_lwoffii	9953	9881	3946	2676	4533	13180	10099	15606	16725	21259	8036	13435	9361	6121	7898	18361	3972	10589	12324	9051	17953	16300	10686	6684	10779	9956	24424	9902	29821	20415	0	5026	4230	11720	24933	7074	29688	9406	6014	16799	11773	11924	29354	5265	7941
Acinetobacter_cumulans	6652	8634	4665	2311	2957	10184	9046	12786	13819	13551	3389	6766	3903	2983	3035	9868	2219	3551	5278	4211	11051	9206	5853	3418	4579	7235	14247	7851	18484	13972	0	2200	1799	3941	20171	4874	16471	4435	2823	8987	6505	5581	21587	2785	4444
Acinetobacter_wuhouensis	6016	6261	2943	1981	3202	10269	6267	13957	15801	18978	5595	10162	5857	3742	4243	11143	3038	6284	9123	6168	18796	14262	8674	5096	5677	12297	35393	13821	40582	16336	0	3429	2824	7454	40206	9122	38624	6795	4128	12694	9870	6766	23487	4118	6511
Acinetobacter_schindleri	6048	6295	2833	1929	3263	8024	6138	10137	10578	14522	4807	8670	5316	3455	4805	11100	3308	5853	7592	5679	13113	10573	7357	4631	6244	8602	20897	8800	25589	15836	0	3074	2621	6940	21424	5813	23131	5854	3814	10795	7701	7515	22066	3551	5432
Acinetobacter_venetianus	4686	4680	2252	1691	2962	4370	5186	6132	6411	7335	2916	4474	3950	2008	3597	7260	1835	4851	5406	3469	6700	5273	3886	2764	4221	4269	10828	4380	13508	7293	0	2028	1664	5901	11669	3143	12671	3638	2259	5950	4436	6094	10026	2348	3057
Acinetobacter_gyllenbergii	2923	2700	1411	1194	1990	2366	3221	4171	4530	4365	1755	2697	2594	1123	2135	5020	1273	3103	3648	2174	3996	3509	2327	1937	2540	2696	5147	2803	7084	6570	0	1294	967	3941	7623	2073	5872	2309	1397	3985	2831	3773	8066	1660	2072
Acinetobacter_dispersus	2855	2899	1527	1196	2092	2517	3352	4107	4815	4647	1849	2574	2582	1132	2146	5039	1371	3231	3580	2185	4138	3772	2421	1953	2694	2881	5101	2849	7270	7006	0	1424	1069	3879	7496	2037	5990	2402	1362	4097	3031	3883	8278	1654	2072
Acinetobacter_ursingii	2906	2875	1645	1281	1884	3013	2959	3934	4293	5431	2045	3326	2544	1369	2060	4852	1218	2700	3331	2175	4816	3827	2676	2434	2498	3363	6512	3319	8871	7766	0	1286	1101	3127	8887	2537	7320	2514	1468	4209	3209	3249	10424	1569	2299
Acinetobacter_radioresistens	2363	2132	1022	778	1264	3177	2227	4063	4202	6054	1954	3670	2365	1379	1839	4764	1442	2212	3274	2374	5592	3797	3244	1940	2269	3728	7630	3703	10692	8122	0	1331	1130	2682	9686	2912	8918	2454	1638	5510	3236	2989	11655	1614	2499
Acinetobacter_defluvii	2341	2115	1007	785	1193	4499	2293	5857	6226	9266	2586	4703	2906	1673	1799	5369	1679	2732	4129	2952	9493	5567	4007	2585	2381	6013	18464	6516	21524	8797	0	1548	1229	3464	22303	4451	19203	3278	2093	6406	5345	3163	12449	2164	3206
Acinetobacter_tandoii	2115	1972	834	611	1008	3109	1908	4008	4360	7827	1927	3700	2222	1398	1606	5375	1526	1918	3115	2434	7049	4304	3228	2089	2279	4710	8530	4846	11285	10195	0	1259	1070	2410	14094	3409	9853	2471	1653	5331	3644	2857	14300	1797	2902
Acinetobacter_chinensis	1856	2176	901	578	883	2191	1776	3473	3935	3124	1028	1826	1190	696	928	2304	662	1238	1775	1149	2908	2068	1596	1035	1305	1702	4183	1837	5883	3197	0	780	552	1388	5351	1186	4584	1480	779	2295	1726	1462	4278	775	1191
Acinetobacter_bereziniae	1477	1433	630	514	696	2958	1418	3989	4571	6608	1561	3571	1990	1062	1172	3773	1070	1546	2920	1926	6534	3481	2937	1698	1565	4548	13740	5176	15828	6849	0	1089	931	2011	16681	3491	14424	2247	1354	4444	3160	2034	9803	1545	2373
Acinetobacter_equi	1450	1375	586	362	711	4319	1327	5050	5564	7736	2234	4959	1994	1364	1217	3930	1248	1621	3001	2335	7213	4185	3709	2025	1726	4274	10463	5016	13141	7299	0	1166	999	2061	14455	3028	11584	2517	1656	5970	4046	2206	10305	1792	2711
Acinetobacter_soli	1175	1174	620	444	681	1513	1324	2154	2154	3388	1157	1978	1190	815	914	2520	797	1340	1733	1296	3248	2184	1682	1166	1225	2267	4460	2232	5756	4453	0	826	700	1626	5599	1891	5138	1255	838	2514	1800	1492	5757	950	1429
Acinetobacter_baylyi	1172	1052	517	400	582	1674	1159	1941	2099	3188	968	1688	1207	689	874	2509	783	1112	1667	1119	3093	1967	1540	1116	1139	2332	4625	2296	6122	4584	0	723	585	1358	6876	1822	5039	1264	787	2523	1741	1501	6094	841	1381
Acinetobacter_guillouiae	1403	1343	434	401	603	2647	1281	3876	5065	4763	994	1979	1359	895	1001	2711	827	907	2265	1230	3728	2321	1663	1381	1326	2558	5607	2438	6394	3977	0	814	704	1141	9137	2301	6147	1540	984	2719	1985	1588	5508	1073	1698
Acinetobacter_larvae	955	865	478	378	579	1530	1008	1945	2050	3278	1052	1920	1255	767	853	2391	718	1014	1625	1323	3064	2067	1574	1060	1099	2368	4218	2458	5605	3235	0	826	711	1253	6272	3069	4638	1152	857	2378	1869	1335	4431	883	1361
Acinetobacter_oleivorans	428	379	226	147	253	585	373	707	777	1163	365	649	444	306	330	865	242	380	619	461	985	678	543	363	441	791	1606	846	2009	1369	0	253	228	485	2164	584	1766	474	306	958	673	536	1888	336	486
Moraxella_osloensis	12362	9020	5953	6685	11499	65625	9524	80758	74439	131735	19416	17829	11455	43515	9006	107026	8720	20478	15931	36330	95948	30034	14199	14785	7403	32161	143864	78457	36169	26543	0	15071	15208	19209	145352	24097	120872	10379	52388	13648	30930	9739	37528	10047	28051
Moraxella_bovis	262	334	410	333	455	100	587	104	108	149	159	96	159	174	110	378	152	871	196	199	205	206	121	268	101	290	170	218	198	241	0	154	116	478	143	244	192	107	136	147	135	107	250	182	137
Moraxella_catarrhalis	236	236	253	258	287	118	355	126	137	179	170	140	165	206	137	321	153	541	202	212	239	189	143	260	130	283	233	245	265	264	0	147	150	321	131	234	224	135	178	164	180	177	237	183	197
Moraxella_cuniculi	215	233	219	215	250	97	309	115	98	174	139	107	145	134	102	252	151	505	175	185	187	178	154	287	104	266	156	187	152	270	0	124	110	269	121	204	131	120	119	129	119	123	264	189	135
Moraxella_bovoculi	150	161	168	171	177	106	257	105	120	140	115	94	109	146	91	208	131	361	135	140	167	152	132	225	75	172	168	188	156	137	0	87	72	185	145	142	291	71	103	95	122	83	158	133	122
Moraxella_ovis	42	43	61	40	73	19	84	25	36	42	33	32	34	45	45	57	36	113	60	45	57	42	31	42	25	70	39	58	49	53	0	29	12	77	38	39	34	36	38	34	42	38	43	40	38
Psychrobacter_sp. AntiMn-1	365	463	144	163	162	449	393	584	783	1045	872	1027	628	527	303	1381	379	644	983	823	1801	1721	1203	721	269	2104	1326	2094	1828	726	0	392	361	724	994	1073	1241	525	650	1198	1967	352	784	820	1167
Psychrobacter_sp. P11F6	529	1136	230	173	311	760	608	970	1192	1939	1290	1736	1093	827	948	8119	616	1268	1718	1237	2647	2624	1875	1255	955	3174	1934	3254	3084	1569	0	585	526	1511	1548	1521	1971	1093	910	2149	3210	711	1570	1282	1737
Psychrobacter_sp. DAB_AL43B	407	609	162	152	200	564	440	804	965	1472	1150	1560	955	699	442	2388	589	890	1433	1186	2302	2445	1721	1249	502	2953	1705	2911	2456	1006	0	514	511	1081	1156	1369	1565	829	867	1804	2853	482	1026	1188	1718
Psychrobacter_sp. P11G3	322	396	144	143	176	393	380	578	636	912	643	792	486	411	341	1306	355	525	727	695	1525	1367	1042	555	297	1841	1089	1712	1522	592	0	333	301	581	839	904	980	434	487	1090	1505	338	659	598	892
Psychrobacter_sp. G	187	298	180	136	275	383	255	439	487	617	450	566	440	398	252	1088	241	353	578	490	773	846	631	489	247	1001	621	953	909	449	0	203	172	414	439	508	572	347	476	633	969	258	522	403	515
Psychrobacter_sp. P11G5	169	249	58	60	92	239	156	390	442	536	388	508	367	233	160	748	205	313	541	380	770	771	606	430	162	969	669	905	938	331	0	189	148	361	466	414	573	300	297	640	877	200	348	427	531
Psychrobacter_sp. P2G3	91	138	37	29	70	123	114	187	203	393	236	322	194	157	128	500	87	175	310	286	564	486	348	212	129	717	415	683	587	227	0	117	105	199	291	328	354	173	214	382	574	148	227	248	389
Psychrobacter_sp. YP14	72	91	42	48	64	84	83	97	96	149	132	135	87	60	75	369	52	113	133	114	240	243	142	96	61	286	168	242	224	157	0	47	49	135	141	138	198	103	71	182	236	67	145	95	130
Psychrobacter_sp. PRwf-1	93	106	37	31	57	83	87	129	216	276	311	344	203	111	64	542	171	258	287	178	332	649	301	321	70	616	305	550	598	182	0	136	116	281	161	260	302	143	136	241	876	77	207	298	302
Psychrobacter_sp. DAB_AL32B	8	19	6	1	2	9	12	18	30	30	42	42	17	9	7	58	25	20	38	19	59	124	49	45	10	87	54	91	52	27	0	13	15	32	33	32	33	18	17	42	103	5	17	31	51
Psychrobacter_sp. DAB_AL62B	3	4	0	1	2	8	1	10	10	16	7	3	9	1	2	10	3	4	8	2	11	12	8	4	4	9	12	13	14	2	0	2	5	1	6	7	12	8	2	6	7	3	1	2	10
Psychrobacter_urativorans	398	467	134	109	186	313	372	413	469	1007	631	739	407	458	276	1029	328	489	655	798	2045	1328	894	700	255	2257	1221	2099	1700	780	0	343	307	526	1160	1140	1128	420	512	1138	1379	344	818	656	1037
Psychrobacter_arcticus	269	381	117	125	146	332	291	429	508	876	614	768	473	410	268	1263	305	467	720	665	1435	1200	881	585	292	1668	868	1644	1504	677	0	309	260	548	830	864	917	384	484	944	1402	275	745	599	854
Psychrobacter_cryohalolentis	214	259	144	117	264	314	212	362	409	517	410	504	381	268	208	978	191	306	512	430	727	760	566	380	217	913	522	856	815	401	0	175	168	362	356	458	499	324	360	635	905	223	458	331	508
Psychrobacter_maritimus	18	15	6	1	7	7	24	13	18	23	19	21	11	8	11	43	15	15	32	17	64	30	24	15	19	55	28	49	57	22	0	9	10	11	18	35	36	16	14	17	32	16	9	18	19
Psychrobacter_alimentarius	10	6	1	1	2	4	7	7	2	14	8	13	4	2	7	24	7	5	16	3	22	18	13	5	8	35	10	30	21	16	0	1	3	7	9	9	20	6	3	21	18	7	14	8	15
Psychrobacter_Moraxellaceae bacterium HYN0046	160	191	156	169	177	173	233	197	165	238	221	191	160	181	162	710	271	234	222	275	242	241	171	326	152	947	419	675	685	1007	0	479	434	242	248	828	434	157	173	224	248	186	833	260	301
Aeromonas_veronii	72621	64770	79067	43026	114612	86562	92828	78281	71463	114873	36134	65773	88673	75138	72157	107080	16738	87938	103644	82432	86228	78684	65500	25570	76521	17922	16593	24636	17252	50769	0	18885	18912	77644	27545	12511	22648	86200	78137	62067	63986	89769	153805	21564	29379
Aeromonas_media	149845	130062	56967	34713	99741	161767	245508	162843	157281	228856	177739	283673	265513	184422	78805	180750	41867	127632	301379	199997	181624	244861	227819	80935	91016	74384	60921	93016	106525	125934	0	43099	51494	124789	64921	67606	85700	276032	236274	244465	248145	110444	176784	55089	73622
Aeromonas_sp. ASNIH2	4584	4207	6127	3084	7786	5040	5907	5627	5026	6124	3074	5098	6618	3452	4957	5268	1382	5583	7246	4472	4752	8462	4911	2290	5153	1102	4977	1471	1588	2540	0	1390	1178	4830	1518	821	2120	5514	4552	4376	4516	5768	4002	1698	1663
Aeromonas_sp. ASNIH4	3080	3155	5500	2588	6551	4404	4119	4272	4039	4843	2675	4512	6790	3193	3731	4247	1089	3621	6296	3847	4064	4726	4183	1841	3592	1033	1785	1342	1504	2097	0	952	972	3501	1531	891	1404	5384	3949	4384	3592	4562	3331	1503	1522
Aeromonas_sp. ASNIH7	4400	4190	5082	3165	7548	4450	5916	4584	4094	5834	2599	4556	6049	3319	4919	4275	1214	4793	5940	3635	4096	6253	4531	1690	4815	852	9294	1176	1758	2047	0	1100	1037	4413	1670	723	2574	4878	4036	4003	3536	5587	3182	1380	1441
Aeromonas_sp. CU5	5178	4945	4720	2803	7393	8018	7339	7111	6439	10407	4988	6254	8647	6859	7991	10171	1681	5049	9678	7773	7828	7705	6212	2437	5985	2076	2006	2651	2397	6980	0	1778	1791	4901	2937	1403	3805	8450	7742	6503	7230	7154	28349	2208	2791
Aeromonas_sp. ASNIH1	3742	3706	4688	2694	6517	4157	5059	4220	3750	4926	2506	4405	5651	2994	4322	4140	1119	4864	5816	3377	3788	7445	4099	1838	4371	766	5497	1131	1394	1983	0	1088	1007	4032	1301	688	2016	4340	3645	3741	3509	4919	3087	1265	1412
Aeromonas_sp. ASNIH3	3180	3095	3839	2349	4837	2853	4380	2941	2752	3432	1964	2963	4003	2071	3363	3469	1059	3760	4227	2404	2492	5203	2640	1577	3260	787	3292	921	1164	1690	0	986	911	3044	1024	642	1358	3076	2278	2427	2489	3728	2926	1211	1295
Aeromonas_sp. ASNIH5	3493	3368	4293	2543	5717	3289	4731	3308	3025	4238	2140	3387	4405	2362	3955	4066	954	4237	4728	2504	2940	5917	3287	1420	3931	771	5377	894	1195	1698	0	931	882	3797	1186	742	1809	3335	2318	2743	3114	4387	2659	1096	1077
Aeromonas_sp. CA23	2327	2093	2305	1539	3403	5425	3391	6165	5807	9443	3199	5688	5373	4782	4846	6606	1495	3560	5493	5031	6033	4538	4598	2304	3017	2046	1936	2551	1755	2224	0	1451	1409	3609	3309	1656	2104	5319	5961	4792	5445	3701	4544	1983	1828
Aeromonas_sp. 2692-1	1796	1468	1292	721	1705	1652	2172	1645	1523	2330	1352	1990	2170	1472	1119	2046	457	1498	2480	1755	1841	2537	1814	843	1232	557	1136	823	758	1199	0	450	435	1458	675	442	808	1972	1724	1824	2127	1451	2126	597	628
Aeromonas_sp. 1805	544	510	526	358	784	750	670	681	610	950	457	653	959	591	576	796	213	551	958	582	826	696	647	372	599	198	410	217	255	358	0	183	186	505	303	152	259	716	694	622	577	674	644	253	225
Aeromonas_sp. C3	0	1	4	0	0	0	2	1	0	3	0	2	0	0	0	0	1	2	0	0	0	1	0	0	1	0	0	1	0	0	0	0	2	0	0	0	0	0	0	2	0	1	0	1	1
Aeromonas_caviae	28493	27503	36578	19578	46665	26905	38425	28390	25069	33525	15428	26563	36447	18920	30682	26948	6762	33094	38046	20381	22991	47279	25948	10843	30301	4713	42254	6728	8679	12491	0	7341	6289	28043	8662	3629	13113	27997	20248	23184	21524	34370	18870	8285	8513
Aeromonas_salmonicida	23176	20618	25194	13374	36002	50882	29566	54539	52446	109699	57170	65731	93804	46813	34257	63633	16436	37957	90845	65269	96659	96434	70342	35969	36950	50961	36864	69231	37608	24617	0	13587	12815	44941	41371	43571	35807	81911	64033	73233	105051	41858	44502	26317	26086
Aeromonas_hydrophila	27696	27761	27070	16821	40638	58359	36912	53923	49527	69728	38487	51407	56663	43117	28769	92174	14798	43893	59299	52312	58646	53869	50170	25696	28474	14810	18735	17327	19406	28651	0	13936	13013	43020	21781	11508	22229	46817	51881	49182	52958	34880	52566	18101	16883
Aeromonas_schubertii	3379	3524	4073	2679	5460	4849	4534	4321	4461	4106	2565	4675	8983	3171	4861	3530	1480	4703	6669	3811	4193	3528	4186	2117	4508	1301	1371	1233	1110	2222	0	1271	1316	4101	1650	975	1384	5406	3562	4181	2991	5398	2525	1857	1690
Aeromonas_rivipollensis	4538	4405	3083	2329	5767	17077	6782	15267	14005	19731	11853	13795	12531	11209	4945	34930	4453	12428	13656	14855	16767	13619	14116	7822	4806	4091	3978	4549	6209	7317	0	3997	3482	12185	6213	2839	6814	10355	14176	13537	16024	6128	14618	4997	4463
Aeromonas_encheleia	2509	2638	2747	1825	3863	4950	3630	4522	4322	7779	3228	5235	5854	3293	3187	6796	1435	4217	6543	4418	5498	5544	5093	2762	3394	2574	2410	2239	1909	2529	0	1467	1285	4524	3629	1632	2910	5303	5790	5002	4999	4571	4349	2254	2021
Aeromonas_dhakensis	1092	946	1040	576	1407	1244	1226	1195	1085	1399	797	1132	1695	1015	961	1305	364	1165	1606	1054	1130	1445	1131	560	1087	351	710	398	359	585	0	349	313	1054	442	263	521	1253	1062	1078	1080	1253	990	390	470
Aeromonas_sobria	252	281	461	196	399	399	338	409	334	373	314	358	412	363	398	504	1259	367	523	435	405	650	449	2049	387	2775	425	1024	253	881	0	655	530	337	138	2400	274	409	376	304	415	335	641	1828	470
Aeromonas_taiwanensis	546	408	475	178	487	415	761	461	407	535	291	488	887	480	274	411	87	474	992	586	454	565	525	214	267	156	102	234	170	187	0	103	116	510	113	129	148	1118	583	453	428	344	406	127	192
Tolumonas_auensis	159726	136117	82743	71757	229659	175438	196778	129014	114816	117545	37072	99195	110677	157285	63741	26764	11112	31904	64614	127871	119168	53518	145528	28746	48909	31844	10928	57819	14012	19630	0	13225	24734	29255	49337	48595	21382	67025	209956	149873	87729	62036	19442	20624	27017
Zobellella_denitrificans	1105	1348	1499	1244	1802	1410	1495	1286	1288	970	876	1458	2800	1164	1676	934	887	1543	2024	1237	1114	1051	1282	1117	1707	817	499	565	607	916	0	726	768	1329	462	750	584	1476	1143	1127	771	1817	762	915	746
Oceanimonas_sp. GK1	853	896	1001	821	1274	1067	1024	916	990	760	606	1001	2111	797	1192	712	568	1107	1547	956	861	757	953	694	1143	706	428	460	533	764	0	479	533	979	371	572	407	1218	868	957	636	1317	619	619	585
Oceanisphaera_profunda	318	340	244	228	341	318	403	341	311	355	227	345	966	255	303	254	212	301	595	381	346	298	301	304	307	675	244	428	252	415	0	208	196	288	207	589	183	394	281	386	337	345	342	215	229
Oceanisphaera_avium	231	309	192	198	295	273	303	278	314	280	189	248	558	232	275	241	187	254	449	288	311	239	276	301	267	254	146	210	180	231	0	148	138	241	197	229	161	347	226	358	247	301	191	231	196
Succinivibrio_dextrinosolvens	921	758	1131	725	1458	2443	851	1925	1945	1297	1182	2462	2100	933	1787	1177	522	1392	2220	1583	813	1379	2006	1103	1344	490	651	458	1064	493	0	418	652	1553	954	386	1109	2059	1116	2765	1353	1729	517	706	663
Klebsiella_pneumoniae	9049	14228	9131	7277	16578	9504	16253	7912	7837	8664	4257	6947	7597	14375	33637	5171	3466	7202	9329	13273	6492	16254	6391	5775	7265	12156	83620	9377	8192	3668	0	2404	2817	6896	4440	3673	39662	6634	18219	7574	7772	43507	3943	4648	2932
Klebsiella_sp. FDAARGOS_511	881	811	6675	5493	10235	739	963	1225	780	924	425	650	449	5252	603	509	362	586	828	3748	653	2610	570	680	806	897	114383	743	1063	300	0	232	255	386	404	267	6800	577	5888	479	562	794	284	569	224
Klebsiella_sp. MPUS7	49	45	50	77	132	107	114	113	128	92	64	94	86	122	92	49	49	101	120	128	95	142	103	143	85	83	149	75	19	43	0	28	34	73	47	22	45	70	140	62	60	83	57	144	37
Klebsiella_sp. M5al	38	39	45	34	90	50	56	62	69	64	34	58	39	79	44	35	41	44	59	92	52	70	40	89	48	59	287	33	3	30	0	12	13	35	31	18	33	40	132	39	28	47	31	76	16
Klebsiella_sp. PO552	58	70	113	42	119	67	68	90	55	108	37	56	62	146	54	46	35	45	67	130	78	108	88	40	47	230	21732	222	948	21	0	20	17	48	52	50	7231	50	139	57	57	82	31	30	14
Klebsiella_sp. LY	23	16	23	17	53	12	46	8	11	20	9	17	20	25	35	2	7	16	22	16	17	26	5	11	16	29	706	20	61	5	0	6	4	22	7	4	685	20	32	12	15	53	13	10	3
Klebsiella_sp. LTGPAF-6F	19	19	15	18	30	14	14	13	9	21	6	13	15	37	9	6	5	11	7	36	19	66	11	6	12	25	54	18	3	6	0	4	9	2	21	8	9	20	49	12	28	12	8	6	6
Klebsiella_sp. P1CD1	7	8	9	5	17	18	9	12	5	18	14	12	13	18	13	8	11	15	7	27	12	24	11	13	13	54	113	29	14	5	0	5	6	6	8	16	60	8	41	12	12	14	7	17	9
Klebsiella_sp. KCL-2	6	8	8	5	13	11	7	9	9	5	6	10	10	6	4	3	3	10	11	5	2	11	3	1	8	7	3	4	2	5	0	1	0	8	5	1	3	8	10	6	10	11	7	3	4
Klebsiella_michiganensis	2602	3443	4489	3339	8950	2979	3822	2978	2956	4359	1681	2351	2192	6812	2211	1901	3014	2410	3734	6621	2855	5836	1903	5357	2636	3621	49180	2895	1024	1053	0	768	799	1987	1472	1162	7405	1812	9283	2017	2845	2406	1280	4927	1075
Klebsiella_huaxiensis	2821	3676	3488	2605	6564	5191	3076	7478	9802	5513	3164	6816	3886	16733	1778	2617	8166	3195	5845	20086	7760	7212	6801	5491	2312	6233	2101	5912	934	2199	0	1321	1556	2523	2356	3696	1636	4093	27977	4860	3644	2517	2163	3741	2014
Klebsiella_oxytoca	2182	2296	2178	2083	3870	2983	2879	2792	2920	3844	1740	2831	2445	7049	2238	1638	1853	2116	3197	7182	3197	7604	2379	3659	2320	5594	11486	4564	989	1212	0	761	948	2062	2034	1706	3071	2356	10170	2229	2511	2414	1282	3226	1066
Klebsiella_aerogenes	1414	1967	1039	879	1678	1139	1734	1094	974	2622	661	1102	1102	2527	1083	814	823	747	1228	2578	1991	1932	925	1342	945	5171	4591	3992	710	622	0	485	627	741	1208	1359	2173	898	3609	909	1141	1141	608	1052	509
Klebsiella_quasipneumoniae	1184	1038	1161	1020	2592	817	2041	691	706	868	386	731	1795	1320	1335	500	444	955	1144	1240	680	1415	701	709	777	1345	45009	1110	2382	421	0	268	289	982	384	395	34482	898	1520	692	622	1482	392	561	353
Klebsiella_variicola	1100	827	926	1164	1840	1286	1021	1043	947	1399	633	892	936	2060	1285	672	399	1326	1173	1883	936	2997	569	691	883	1346	11779	1114	1140	438	0	271	387	845	584	452	6460	678	2340	577	1116	1464	433	545	395
Klebsiella_grimontii	90	142	164	261	385	251	199	269	257	209	98	206	164	432	138	121	278	186	242	408	218	270	196	593	199	206	1301	144	46	81	0	48	42	131	111	70	165	133	505	185	122	161	120	297	86
Klebsiella_quasivariicola	42	74	82	66	140	64	54	60	51	101	30	55	44	166	58	27	33	26	59	131	78	167	52	47	32	237	10742	200	761	24	0	17	13	38	36	74	4683	41	268	44	86	83	22	32	10
Citrobacter_freundii	5988	6084	6442	17290	13898	10561	5921	8349	7242	48715	5565	9446	10716	24078	6326	5862	2121	5354	10273	24332	19653	59181	6411	4215	6443	31391	8177	29667	2363	3225	0	1643	1927	5032	11188	7265	3894	6910	25270	7114	20921	7315	4351	2724	2054
Citrobacter_portucalensis	3581	2774	2883	5706	5880	4164	3473	2843	2620	9839	2997	2622	3979	11565	2785	3442	785	2474	3823	14587	5569	170264	2042	1333	3006	18003	2043	15781	889	1572	0	577	715	2792	2035	3160	1772	3356	17115	2299	40053	3128	4442	1011	759
Citrobacter_werkmanii	706	667	932	784	1190	1902	618	1591	2141	15142	1196	1968	996	5088	608	724	471	524	1235	5051	5729	8821	1163	818	653	11976	995	10373	342	727	0	344	415	570	3273	2438	502	775	4527	1431	4764	740	696	477	411
Citrobacter_braakii	1101	957	1281	871	1778	2234	1293	2161	2221	3469	1276	1595	1557	2209	1073	1706	421	1419	2193	2516	2303	4807	1313	812	2139	2693	744	2157	446	658	0	423	457	1025	987	564	552	1153	2416	1317	2700	1179	1137	617	458
Citrobacter_freundii complex sp. CFNIH3	1159	877	963	519	1142	1470	1036	1336	1534	2055	613	1297	1199	1388	711	651	281	928	1357	1593	1343	1485	1040	688	1297	1012	379	969	227	373	0	239	397	509	811	259	297	914	1195	1091	954	840	415	424	270
Citrobacter_youngae	202	204	261	478	678	415	182	313	278	799	242	211	214	1189	158	323	68	120	247	1374	489	21635	170	151	168	1304	157	931	55	133	0	62	73	113	248	240	74	193	1431	188	4466	238	288	99	48
Citrobacter_freundii complex sp. CFNIH9	117	92	101	531	373	224	142	114	115	473	202	115	160	513	85	249	42	69	203	540	374	16211	82	64	96	907	73	721	28	57	0	25	38	66	104	155	64	154	614	97	3151	95	210	56	33
Citrobacter_freundii complex sp. CFNIH4	156	154	91	174	236	229	138	289	243	389	108	170	177	347	127	113	166	86	263	410	294	934	147	60	112	231	78	209	28	58	0	33	39	95	144	50	48	154	383	134	277	129	96	42	35
Citrobacter_freundii complex sp. CFNIH2	118	88	105	93	160	93	120	82	68	222	46	93	94	191	92	63	56	57	76	247	171	309	56	103	73	443	172	343	51	52	0	32	50	66	84	87	79	78	255	66	146	82	47	64	48
Citrobacter_sp. ABFQG	14	9	14	24	13	8	11	13	6	43	3	14	9	40	6	6	3	3	16	18	18	67	8	3	5	20	7	14	5	3	0	2	0	7	11	2	7	17	34	16	23	9	1	3	1
Citrobacter_sp. SNU WT2	336	359	842	446	828	513	379	504	432	2106	293	506	429	1362	358	359	239	270	447	1394	1452	3010	369	391	341	2722	625	2003	253	231	0	131	204	265	760	585	256	375	1721	345	1209	408	274	376	202
Citrobacter_sp. LY-1	225	241	268	329	445	311	246	290	243	917	188	304	244	855	192	214	138	147	310	1018	594	5832	210	251	240	1545	447	1163	98	144	0	96	103	143	331	320	155	241	1202	227	2454	222	215	183	103
Citrobacter_sp. NMI7904_11	230	230	177	173	328	238	227	209	201	665	149	257	214	551	193	158	186	162	249	536	525	588	215	369	195	1180	453	864	88	114	0	134	130	143	329	269	146	191	799	216	296	195	147	267	117
Citrobacter_sp. TSA-1	321	293	455	232	561	572	340	593	634	1151	306	439	461	516	329	292	131	366	620	650	786	948	330	223	582	552	258	456	111	143	0	92	123	236	299	167	141	366	649	338	537	413	211	167	104
Citrobacter_sp. CFNIH10	55	46	98	45	178	62	75	47	45	154	46	47	40	85	43	87	12	27	44	111	96	191	55	112	47	171	253	149	47	36	0	14	20	28	34	31	112	34	101	67	65	41	70	24	14
Citrobacter_sp. FDAARGOS_156	158	165	138	160	390	304	171	201	231	497	82	129	123	833	91	117	46	90	131	931	288	1111	107	102	110	669	105	482	52	83	0	60	74	69	179	160	52	106	958	122	424	142	85	68	39
Citrobacter_sp. CF971	163	212	176	178	272	223	200	255	235	361	229	316	405	269	241	187	83	283	382	361	303	747	226	143	236	228	166	221	122	112	0	55	67	312	144	101	144	307	356	299	407	314	135	104	105
Citrobacter_sp. CRE-46	37	45	41	49	86	69	65	62	60	180	55	60	43	140	43	50	24	39	64	159	126	936	45	41	65	329	463	239	34	24	0	22	16	58	66	115	47	51	184	49	265	46	39	27	24
Citrobacter_sp. LUTT5	67	54	67	91	157	117	57	73	61	202	42	57	108	172	52	40	10	44	93	133	97	389	38	30	46	64	60	52	23	21	0	17	18	41	106	23	22	58	185	35	124	62	24	17	16
Citrobacter_sp. Y3	27	32	82	76	89	15	33	17	12	53	15	28	25	113	47	16	32	26	31	96	23	196	32	40	32	312	77	285	18	19	0	6	16	17	19	80	49	18	149	23	51	40	24	26	34
Citrobacter_sp. SL156	10	15	21	65	47	21	10	31	18	119	17	18	11	54	13	10	20	10	9	85	104	65	16	18	33	85	80	77	12	3	0	5	12	6	34	24	68	11	211	13	16	12	6	8	8
Citrobacter_sp. 86	3	2	5	4	5	4	5	1	1	8	1	1	1	6	3	1	0	0	5	9	3	13	2	3	4	7	6	7	2	1	0	2	0	0	4	0	4	1	11	5	5	2	2	0	0
Citrobacter_sp. 92	5	7	9	3	6	6	4	5	2	10	4	2	6	10	5	6	1	2	2	18	11	6	2	0	3	20	13	11	1	3	0	2	3	3	2	4	8	2	28	2	8	1	3	6	2
Citrobacter_sp. TBCP-5362	1	1	2	4	4	5	3	1	3	11	3	5	1	6	4	2	0	1	0	10	4	7	2	1	4	5	5	1	3	3	0	0	1	0	7	4	5	1	5	2	4	0	2	2	1
Citrobacter_sp. 36-4CPA	1	2	3	1	5	1	0	0	0	3	2	1	1	5	4	0	2	0	0	8	0	67	0	7	1	12	50	8	4	2	0	2	0	0	1	2	54	0	8	3	10	4	2	8	1
Citrobacter_amalonaticus	484	451	637	469	1005	529	576	504	444	1134	296	529	373	1238	416	439	320	299	415	1375	845	1364	431	593	371	2442	772	1970	172	252	0	195	225	261	493	535	345	321	1907	517	600	428	313	375	207
Citrobacter_rodentium	286	290	315	275	414	364	333	311	259	1010	208	390	350	861	301	244	300	267	339	926	710	963	256	386	300	2313	719	1892	141	215	0	194	219	250	482	524	358	233	1121	266	449	295	181	323	220
Citrobacter_farmeri	302	361	492	311	702	368	368	327	277	747	211	369	396	653	261	253	162	224	457	733	596	1086	268	304	480	1271	403	1038	104	177	0	101	135	233	350	302	171	305	896	268	1020	322	171	240	131
Citrobacter_pasteurii	166	311	205	227	515	377	235	273	266	633	143	221	367	1124	168	159	44	128	375	1248	431	1840	175	109	255	678	151	526	55	99	0	69	82	110	316	77	75	325	1323	190	656	297	113	63	61
Citrobacter_koseri	180	197	196	191	294	382	337	323	270	599	165	246	270	512	193	159	164	179	323	548	393	794	208	224	186	1008	594	765	131	122	0	108	121	177	279	270	277	143	651	177	329	203	113	163	98
Raoultella_electrica	229	310	1073	7660	10014	283	273	287	300	750	523	341	281	10155	250	178	587	206	290	7431	538	910	270	649	206	2916	5392	2501	194	164	0	138	193	172	304	2792	520	242	13167	547	440	272	149	1551	287
Raoultella_ornithinolytica	1678	3014	2159	25370	42491	1555	1565	1381	1231	2209	888	2930	1482	50608	1043	991	2541	928	2160	32460	1968	2873	2069	4383	980	5127	158208	3774	941	672	0	346	538	900	856	1602	6364	1481	59810	9435	1670	1210	665	2540	499
Raoultella_planticola	729	1039	836	2623	4450	1298	614	997	1015	1641	531	1161	873	5490	750	644	477	578	3570	4612	1390	1076	998	875	735	1934	13594	1506	367	612	0	307	356	602	677	821	1172	2599	7073	1335	754	779	1101	863	431
Raoultella_terrigena	399	1057	474	607	1137	909	649	706	724	1524	471	674	488	1789	628	503	1043	499	708	2257	1196	746	632	2036	727	6577	1305	5057	213	358	0	257	295	527	617	1599	324	425	2166	650	504	807	295	1067	293
Raoultella_sp. NCTC 9189	108	255	97	155	278	154	130	154	139	289	119	133	111	537	126	92	196	106	150	882	256	176	108	426	107	2162	526	1505	65	52	0	40	59	91	125	622	83	89	652	113	113	149	41	238	54
Raoultella_sp. X13	16	23	30	354	591	25	19	13	19	48	20	48	19	668	15	17	28	7	29	425	40	37	33	57	14	65	2669	39	22	10	0	3	9	13	14	18	122	19	710	127	18	17	6	30	8
Enterobacter_cloacae	2317	2828	3090	2506	4616	2927	3474	2894	2639	5417	1718	2765	3343	18084	2496	1738	1519	2282	3127	17362	4181	4389	2333	2393	2314	9647	93574	7661	7426	1479	0	907	1088	2151	2658	2416	77164	2404	21223	2117	2492	2544	1347	1884	1196
Enterobacter_hormaechei	1197	1536	1430	1351	2234	1820	2166	1581	1554	3761	1094	2279	1834	4186	1545	1227	864	1551	1882	4529	2353	3733	1212	1428	1430	4764	3654	3684	832	857	0	489	612	1190	1685	1088	2260	1721	5231	1292	1853	1850	1031	1015	625
Enterobacter_ludwigii	845	570	680	603	1034	858	584	604	618	823	388	547	835	1669	542	499	230	520	862	1713	733	844	458	336	491	1005	872	712	208	280	0	184	213	496	431	240	519	590	2115	534	533	569	273	231	236
Enterobacter_asburiae	1074	1053	1002	956	1863	1566	1152	1537	1598	2297	1212	1353	1252	3273	1190	1108	799	1012	1613	3520	1564	2368	1074	791	1035	2324	2539	1499	676	616	0	608	740	979	1033	555	1799	1068	4008	975	1528	1172	807	611	2145
Enterobacter_roggenkampii	1151	910	869	802	1382	1179	1121	977	917	1640	766	1135	1479	2497	936	618	811	698	1620	2368	1046	1696	936	801	735	1688	6911	1368	826	474	0	265	383	584	716	572	2920	937	2863	784	840	796	533	665	367
Enterobacter_cancerogenus	322	292	383	362	574	406	394	426	314	973	267	383	358	3424	312	278	248	235	329	3350	683	460	269	381	306	2213	859	1657	239	232	0	180	221	245	508	557	351	239	4794	261	330	314	163	326	183
Enterobacter_kobei	590	591	600	545	1266	488	627	483	423	1090	369	430	469	1310	444	440	247	378	648	1286	707	1278	402	354	407	859	1607	760	393	418	0	134	202	347	473	246	957	422	1479	492	812	506	445	279	208
Enterobacter_chengduensis	165	130	188	203	340	194	181	174	207	404	148	171	183	1233	153	161	163	149	213	1243	336	328	144	174	179	809	464	541	147	114	0	93	93	129	198	220	285	141	1658	142	197	165	89	138	108
Enterobacter_cloacae complex sp.	221	253	272	271	419	330	322	285	254	756	153	277	253	1339	249	204	212	283	287	1406	534	377	212	246	233	1131	832	828	270	179	0	119	137	187	349	334	714	180	1865	215	207	323	142	179	140
Enterobacter_cloacae complex sp. ECNIH7	109	100	141	105	249	223	138	164	164	274	99	185	302	394	172	114	95	142	277	435	202	280	168	71	187	262	147	170	59	95	0	52	52	159	114	58	128	239	487	169	143	203	71	70	73
Enterobacter_sichuanensis	83	73	69	94	127	100	99	98	112	205	57	70	105	560	74	53	60	63	68	544	120	220	62	61	58	352	219	305	46	54	0	38	54	69	84	98	106	61	789	63	85	63	46	66	39
Enterobacter_cloacae complex sp. FDA-CDC-AR_0132	24	16	21	17	23	31	17	19	21	24	19	16	28	53	18	15	8	18	25	71	19	56	18	9	18	47	30	39	13	23	0	5	2	12	12	18	33	11	91	12	20	19	13	8	7
Enterobacter_cloacae complex sp. FDA-CDC-AR_0164	27	35	37	19	51	35	32	20	29	54	24	28	35	146	28	21	15	22	45	145	32	50	21	16	31	63	56	56	8	11	0	15	10	22	24	19	47	24	183	14	19	31	8	14	9
Enterobacter_sp. E76	317	375	362	367	560	435	374	385	352	711	328	444	516	805	522	306	261	352	469	866	596	1444	448	398	366	1605	1034	1188	236	307	0	211	242	298	375	517	408	344	1151	351	598	525	250	324	266
Enterobacter_sp. SA187	302	285	279	281	434	377	265	353	302	978	245	377	495	952	339	233	293	263	374	843	700	454	271	407	297	1944	856	1500	164	260	0	158	207	237	449	502	297	254	1265	291	309	304	216	337	206
Enterobacter_sp. 638	307	285	211	237	467	631	270	657	456	1891	362	572	273	1469	314	405	220	297	453	1898	1115	1736	403	384	325	1522	548	1150	186	229	0	183	204	286	1192	373	338	290	2471	449	676	347	207	278	230
Enterobacter_sp. R4-368	39	41	93	60	142	42	33	54	57	108	82	51	94	355	35	51	49	35	76	410	81	125	35	55	40	218	110	134	26	42	0	35	44	28	65	52	39	106	532	60	90	36	16	49	31
Enterobacter_sp. T2	43	46	20	22	52	44	52	40	43	78	23	32	34	123	25	31	9	26	73	94	61	72	36	20	41	124	561	85	31	30	0	18	16	35	48	63	146	29	129	71	25	31	22	12	17
Enterobacter_sp. DSM 30060	52	64	44	43	138	88	77	117	109	163	52	57	99	66	74	88	24	81	144	99	58	74	68	43	74	70	385	51	56	41	0	25	30	86	46	17	114	70	76	54	51	84	23	23	33
Enterobacter_sp. E20	74	38	73	60	81	92	72	96	60	94	56	66	87	128	75	65	33	55	70	144	82	118	41	50	61	68	192	69	57	39	0	30	35	51	55	27	128	66	197	60	54	60	38	31	34
Enterobacter_sp. ODB01	64	47	57	41	91	90	77	65	63	71	26	47	58	74	69	28	9	44	42	73	44	42	51	30	68	33	72	34	11	31	0	12	13	48	35	11	48	33	67	35	36	67	19	23	13
Enterobacter_sp. N18-03635	35	24	32	26	57	41	32	44	38	89	25	40	38	182	20	30	42	28	36	188	56	80	30	26	27	162	671	121	460	25	0	18	19	20	40	47	1410	22	212	25	28	34	24	54	17
Enterobacter_sp. HK169	64	62	50	33	79	63	61	63	66	83	30	41	58	128	54	47	65	39	64	136	59	60	29	164	61	101	73	79	34	45	0	27	22	36	42	30	39	44	149	46	46	38	46	82	27
Enterobacter_sp. 18A13	21	16	15	52	57	54	34	34	38	93	33	37	27	93	13	84	15	33	30	101	76	50	31	26	28	66	260	48	141	32	0	20	19	28	38	18	482	23	150	23	43	21	54	19	20
Enterobacter_sp. CRENT-193	6	2	79	19	78	31	7	16	10	4	5	9	7	8	5	5	4	70	10	7	7	16	5	2	9	64	6	73	2	11	0	5	1	58	2	10	4	7	4	8	7	6	3	3	6
Enterobacter_sp. LU1	8	5	7	11	9	9	12	7	8	26	12	6	10	24	9	8	3	6	12	25	13	12	4	3	6	13	20	7	15	2	0	4	3	7	10	9	10	8	26	4	6	14	9	8	3
Enterobacter_sp. Crenshaw	5	2	1	3	2	2	2	3	3	16	2	2	6	7	4	2	2	4	4	6	2	6	0	2	8	29	19	17	3	2	0	0	4	5	9	8	12	4	30	0	6	3	3	1	4
Enterobacter_soli	513	389	1104	933	1962	592	416	470	583	1070	227	323	411	5990	323	274	213	303	457	5590	737	414	281	302	284	1837	625	1552	267	193	0	157	201	295	496	497	306	253	8632	300	307	347	202	249	174
Enterobacter_oligotrophica	169	167	239	209	385	220	191	252	211	709	147	246	176	2909	168	167	183	120	210	2857	525	461	156	307	146	1478	482	1111	129	144	0	100	134	180	370	376	207	134	4037	146	235	168	133	250	115
Enterobacter_bugandensis	141	137	182	179	290	198	198	178	186	469	158	193	196	974	193	156	134	118	189	1013	304	223	176	158	177	863	457	672	162	155	0	143	111	144	216	274	240	144	1241	142	188	202	153	134	125
Escherichia_coli	28419	27074	18525	13181	28512	35637	31519	27346	25720	27507	18598	22548	27954	22621	27216	18804	7245	25216	27944	26747	20836	33364	19272	14174	23367	16430	14376	14346	10580	9720	0	5396	8502	27900	20553	6972	12777	26570	27014	23762	22595	30700	10034	10383	9079
Escherichia_albertii	558	639	423	343	591	661	640	544	536	822	385	464	593	636	488	406	210	417	578	779	639	520	400	410	434	1127	555	828	256	273	0	178	242	461	470	361	319	549	856	538	438	529	268	337	255
Escherichia_marmotae	331	328	265	212	405	573	346	365	332	516	252	324	489	485	425	317	149	339	401	964	547	312	234	217	347	634	384	497	410	261	0	134	155	300	290	231	265	331	673	380	296	496	179	224	133
Escherichia_fergusonii	321	296	216	166	287	294	269	261	243	412	223	269	380	368	291	249	131	217	313	393	329	514	172	214	256	558	412	466	117	183	0	83	129	245	229	174	150	250	510	275	283	351	121	184	125
Escherichia_sp. E4742	266	237	167	151	251	305	250	224	214	315	199	275	347	295	200	178	95	185	266	318	341	195	151	134	212	407	227	352	143	152	0	56	113	203	226	137	143	260	332	317	226	278	102	130	92
Escherichia_sp. SCLE84	6	3	8	7	4	10	2	6	8	7	4	3	7	5	5	4	0	8	6	10	10	5	1	4	2	5	3	1	1	5	0	1	2	4	4	1	0	10	4	8	4	10	0	3	1
Salmonella_enterica	2607	2834	2572	2401	4007	2965	2847	2789	2618	5784	1892	2895	3066	5829	2552	2345	1696	2206	3209	6479	4370	9382	2491	2467	2341	10457	7306	7988	2178	1881	0	1299	1423	2062	2573	3081	3699	2513	9755	2570	3791	2659	2221	2060	1548
Salmonella_bongori	210	228	201	192	285	230	253	223	209	507	153	253	236	474	182	165	171	170	249	501	389	288	213	287	171	1064	590	798	154	144	0	121	122	138	229	313	214	209	652	226	248	187	129	225	123
Salmonella_sp. S13	30	26	13	8	19	8	19	11	15	11	3	4	4	28	11	3	2	9	6	42	11	11	6	4	16	5	19	6	4	3	0	1	3	5	5	1	12	15	14	12	8	8	7	2	16
Salmonella_sp. SSDFZ54	10	3	14	10	15	6	9	6	3	19	2	5	4	20	3	2	1	5	8	27	12	17	6	2	4	6	73	7	7	1	0	2	2	3	7	1	39	4	25	2	11	12	1	1	3
Salmonella_sp. HNK130	1	1	0	4	2	1	2	2	1	8	0	3	2	8	3	2	1	1	4	2	3	8	0	1	2	6	9	4	2	0	0	0	1	4	1	3	7	5	5	2	6	2	0	2	1
Salmonella_sp.	2	2	4	0	5	3	3	4	1	6	2	1	1	1	2	0	1	0	6	4	1	7	0	0	2	4	3	2	3	3	0	0	0	2	3	1	3	0	4	2	3	10	2	0	2
Leclercia_adecarboxylata	1347	1180	1318	1215	2157	2266	2076	1727	1695	4692	1117	1710	1513	2829	1618	1151	737	1455	1863	2823	2029	1881	1247	1120	1902	5020	1561	3803	509	913	0	462	630	1495	2194	1044	883	1443	3438	1241	1075	1936	779	863	589
Leclercia_sp. 29361	344	334	344	282	522	500	328	425	359	848	226	304	323	715	293	232	148	398	366	717	554	360	287	250	381	1984	548	1479	106	170	0	126	160	235	450	304	189	261	938	384	274	294	123	192	162
Leclercia_sp. 119287	93	80	144	94	136	172	104	151	129	303	88	111	97	233	132	54	59	96	134	258	146	110	89	91	115	514	102	355	38	70	0	49	49	63	98	123	77	95	331	130	80	125	53	72	54
Leclercia_sp. W17	49	51	51	54	74	81	55	62	58	155	42	66	66	135	65	39	62	62	54	153	130	87	51	65	49	340	106	241	25	33	0	26	36	63	47	97	49	50	196	61	47	88	37	80	29
Leclercia_sp. J807	60	65	71	43	89	70	67	58	58	152	44	81	86	168	80	48	39	70	80	187	131	96	44	55	65	370	119	260	25	22	0	26	41	62	69	60	34	73	229	72	67	70	44	52	38
Leclercia_sp. W6	60	64	52	61	82	57	61	39	56	183	26	62	56	150	53	46	34	48	60	150	144	63	46	52	45	360	97	304	30	28	0	28	30	49	75	65	38	46	183	40	42	47	23	32	35
Leclercia_sp. LSNIH1	28	31	32	31	51	53	42	33	41	83	23	40	45	88	34	42	42	24	45	84	58	45	33	43	22	197	71	141	37	24	0	23	23	35	42	71	45	35	110	31	37	31	34	34	25
Leclercia_sp. 1106151	25	22	14	20	26	22	19	18	11	71	12	22	25	48	16	11	15	14	17	68	80	27	15	29	22	184	41	117	8	18	0	16	15	21	34	43	22	10	90	8	12	23	14	28	16
Leclercia_sp. LSNIH3	7	4	8	5	13	10	11	6	11	25	11	11	11	24	8	7	4	6	14	20	9	22	5	4	8	29	14	42	3	3	0	1	1	4	20	5	6	7	16	7	12	6	5	6	2
Kluyvera_intermedia	1235	1209	1543	1634	3408	3093	1060	2929	2484	32605	1659	5171	1232	22625	1467	1408	7326	1537	1687	31996	21141	4357	2646	7660	1743	74389	4464	55035	945	885	0	970	2096	1266	13486	13409	1466	1432	26411	2892	5143	1640	1023	6679	1017
Kluyvera_sp. PO2S7	490	439	701	771	1394	1009	519	820	687	11982	629	1932	513	5030	550	518	2121	416	593	5946	8908	2475	664	3686	594	35180	23908	26494	841	353	0	285	929	401	5371	5689	6308	529	8642	776	1815	502	510	3224	309
Lelliottia_amnigena	721	815	745	638	1303	3067	752	2203	1885	8987	1023	1591	785	6929	1123	997	559	860	1501	9567	7969	2222	1428	1031	974	4727	1154	2704	689	551	0	388	460	918	6546	1353	922	829	15081	1244	1766	1024	641	678	547
Lelliottia_sp. WB101	471	520	329	309	723	678	351	803	556	1398	375	523	508	1028	401	334	255	393	463	1269	868	753	442	355	355	1530	552	1182	200	268	0	163	206	400	644	382	228	392	1794	432	478	371	215	302	222
Lelliottia_jeotgali	244	211	261	195	377	488	259	454	389	1172	364	421	370	1114	280	304	233	248	355	1226	828	542	292	375	248	6253	468	1306	238	160	0	178	193	283	746	366	217	240	1647	371	592	305	179	272	165
Lelliottia_nimipressuralis	44	64	69	69	98	86	67	86	65	135	44	63	99	270	64	48	74	59	95	301	100	71	69	127	70	199	140	171	64	41	0	39	47	55	61	66	84	64	379	63	65	76	35	90	35
Kosakonia_cowanii	349	460	395	356	514	378	365	458	330	767	293	416	424	795	403	264	272	330	417	697	599	365	341	394	336	1464	688	1134	229	241	0	179	251	247	333	473	295	324	930	358	313	386	223	281	239
Kosakonia_sacchari	323	367	347	254	532	336	348	323	290	678	304	314	452	1137	298	265	285	241	374	1035	514	438	259	463	285	1273	924	1134	198	253	0	169	189	228	342	376	259	337	1424	237	334	304	209	345	194
Kosakonia_oryzae	233	230	170	169	813	145	191	163	155	367	109	188	188	450	167	123	129	126	199	398	309	214	229	173	146	847	490	629	102	144	0	103	91	132	203	210	197	138	541	210	144	158	124	121	107
Kosakonia_arachidis	240	240	182	203	295	238	288	251	224	469	140	267	312	541	233	152	194	180	272	481	410	412	227	294	187	944	615	759	141	177	0	102	126	173	219	229	241	223	692	224	296	226	120	205	149
Kosakonia_radicincitans	77	99	78	161	300	98	116	73	67	152	59	68	77	472	87	60	85	71	75	348	114	177	76	130	57	1374	186	1106	51	61	0	43	51	71	88	250	64	51	551	66	94	90	100	120	57
Kosakonia_sp. CCTCC M2018092	102	121	92	95	149	113	114	126	98	228	88	120	155	275	95	70	80	104	148	224	195	120	94	117	94	570	251	441	75	83	0	79	75	94	115	139	93	78	370	99	142	105	61	101	84
Kosakonia_Enterobacteriaceae bacterium ENNIH1	180	213	144	213	456	221	225	181	146	342	124	168	203	1031	356	146	107	108	204	701	222	229	134	196	159	647	1316	508	336	146	0	122	112	149	173	179	268	149	1126	144	178	378	168	131	129
Kosakonia_Enterobacteriaceae bacterium strain FGI 57	223	284	255	274	465	322	264	331	296	1940	236	447	306	1067	311	248	396	239	284	1135	1414	520	315	629	250	4695	1053	3637	188	227	0	154	239	219	832	902	320	241	1553	317	445	277	167	525	194
Kosakonia_Enterobacteriaceae bacterium A-F18	75	76	69	70	123	111	91	60	66	135	32	61	75	336	775	37	16	38	157	242	62	88	62	43	56	165	2281	109	78	35	0	44	33	32	52	61	637	76	370	71	60	850	43	29	31
Kosakonia_Plautia stali symbiont	89	119	95	117	142	129	107	103	95	163	79	112	144	146	111	90	85	88	146	141	138	120	119	111	82	210	226	146	79	146	0	93	88	93	81	94	111	96	174	84	93	93	85	80	78
Kosakonia_Enterobacteriaceae bacterium ENNIH2	81	80	74	40	104	123	106	142	139	69	125	119	126	84	82	121	44	125	180	110	90	243	127	72	73	44	158	71	136	141	0	66	134	106	42	46	152	81	80	125	272	42	172	43	81
Kosakonia_Enterobacteriaceae endosymbiont of Donacia tomentosa	21	17	17	13	19	17	22	26	24	27	26	21	26	20	15	22	16	22	32	22	14	14	16	23	16	34	28	20	26	35	0	15	24	21	17	33	28	29	20	38	21	26	14	15	30
Kosakonia_Enterobacteriaceae endosymbiont of Macroplea mutica	18	21	11	10	18	23	13	34	32	39	15	19	20	15	17	10	15	13	24	19	20	20	12	19	23	21	16	30	33	12	0	12	15	13	20	17	16	14	19	27	15	22	13	24	23
Kosakonia_Enterobacteriaceae endosymbiont of Plateumaris consimilis	19	16	11	11	14	14	17	18	15	20	19	11	21	16	12	14	12	11	16	22	16	14	11	18	16	29	10	26	12	8	0	15	12	14	24	8	17	21	11	15	11	16	9	10	13
Kosakonia_Enterobacteriaceae endosymbiont of Plateumaris pusilla	8	9	10	13	12	16	14	11	14	19	12	19	23	21	16	21	17	9	25	19	26	15	17	15	25	27	14	14	22	18	0	14	19	12	23	18	8	12	11	20	7	15	19	15	19
Kosakonia_Enterobacteriaceae endosymbiont of Macroplea appendiculata	13	18	6	8	19	13	13	10	21	15	10	15	24	18	19	15	21	10	18	22	18	15	11	21	14	16	9	6	14	16	0	10	11	14	6	14	20	24	12	14	20	16	16	17	17
Kosakonia_Enterobacteriaceae endosymbiont of Plateumaris sericea	7	11	9	13	26	10	12	16	8	21	23	12	14	19	15	8	6	9	17	30	12	22	18	10	10	10	13	13	16	13	0	7	8	19	16	10	7	24	24	19	15	21	16	14	16
Kosakonia_Enterobacteriaceae endosymbiont of Plateumaris braccata	11	19	22	11	14	16	13	12	15	14	14	19	19	29	16	16	10	12	11	22	11	16	12	22	17	9	10	10	15	12	0	12	23	10	6	3	11	16	10	8	9	20	3	9	10
Kosakonia_Enterobacteriaceae endosymbiont of Donacia sparganii	12	9	9	7	9	16	15	13	5	4	11	11	11	5	11	13	2	6	17	4	12	11	7	8	9	13	9	5	17	12	0	7	7	7	6	9	7	13	8	2	10	9	12	7	10
Kosakonia_Enterobacteriaceae endosymbiont of Donacia provostii	17	22	13	20	17	17	27	18	14	19	14	18	17	22	15	15	12	15	15	14	18	17	13	20	12	20	10	13	16	16	0	9	11	9	14	11	7	19	8	17	17	12	20	21	20
Kosakonia_Enterobacteriaceae endosymbiont of Plateumaris rustica	20	12	12	16	14	33	12	36	29	18	11	29	36	21	27	33	19	15	27	29	31	27	18	11	9	23	22	18	23	25	0	9	18	24	21	22	19	25	24	34	27	25	20	8	29
Kosakonia_Enterobacteriaceae endosymbiont of Donacia bicoloricornis	13	6	13	13	13	14	11	7	16	11	7	15	15	11	13	21	3	15	17	10	7	10	13	15	24	7	10	5	7	14	0	3	4	13	2	10	7	14	9	5	11	18	8	3	17
Kosakonia_Enterobacteriaceae bacterium S05	17	16	15	15	37	9	26	7	7	12	6	11	4	7	23	12	9	9	8	4	5	6	8	14	5	27	597	19	28	7	0	9	5	19	6	8	505	9	8	14	9	11	5	12	8
Kosakonia_Enterobacteriaceae endosymbiont of Donacia vulgaris	11	12	6	6	11	10	9	9	11	6	8	11	11	11	10	11	14	12	17	5	10	8	8	10	10	19	21	11	15	16	0	9	7	7	7	11	3	6	5	8	6	6	3	12	9
Kosakonia_Enterobacteriaceae endosymbiont of Donacia thalassina	9	13	5	12	12	10	15	11	10	8	5	15	8	6	12	15	10	11	17	12	12	8	9	12	11	11	12	5	15	8	0	4	6	7	1	6	23	10	15	9	15	10	4	5	8
Kosakonia_Enterobacteriaceae endosymbiont of Donacia proxima	8	6	10	7	13	8	7	10	13	6	10	5	17	8	8	5	2	6	8	7	14	5	10	2	8	8	10	5	7	3	0	2	5	10	4	3	9	10	13	6	7	6	6	3	11
Kosakonia_Enterobacteriaceae endosymbiont of Donacia piscatrix	18	10	10	11	7	26	16	18	19	18	8	16	12	7	12	18	6	10	15	12	13	6	15	9	17	12	25	6	21	5	0	12	8	16	13	7	94	20	10	13	8	15	4	9	10
Kosakonia_Enterobacteriaceae endosymbiont of Donacia cincticornis	13	11	3	1	11	13	12	9	7	17	8	10	15	10	5	5	9	7	20	5	20	17	13	13	6	7	9	15	9	9	0	3	9	10	12	11	11	22	7	17	7	20	8	8	17
Kosakonia_Enterobacteriaceae endosymbiont of Donacia marginata	13	10	9	8	10	7	15	22	11	14	10	8	12	9	9	11	6	6	10	8	5	12	10	4	15	5	5	11	12	16	0	5	9	12	3	11	8	12	9	13	4	11	9	7	15
Kosakonia_Enterobacteriaceae endosymbiont of Donacia cinerea	3	7	8	5	10	12	3	22	16	12	11	11	17	9	8	18	4	8	20	12	8	19	12	9	6	9	12	6	14	9	0	4	8	13	7	6	14	18	5	10	16	6	9	4	9
Kosakonia_Enterobacteriaceae endosymbiont of Donacia semicuprea	11	7	5	5	9	14	13	12	10	10	13	8	11	7	7	7	4	8	10	9	8	7	21	6	5	16	5	8	12	4	0	6	9	6	4	9	27	8	7	6	6	5	10	5	18
Kosakonia_Enterobacteriaceae endosymbiont of Donacia crassipes	5	8	13	7	22	12	10	11	7	10	14	7	18	11	17	5	6	8	26	12	19	13	7	13	7	12	5	9	11	5	0	8	3	9	11	5	3	17	23	11	22	7	14	9	9
Kosakonia_Enterobacteriaceae endosymbiont of Donacia simplex	2	8	7	8	5	4	3	4	6	9	3	3	8	2	7	3	8	1	12	9	4	7	6	4	3	6	10	6	10	4	0	2	8	4	3	4	8	4	7	10	2	8	5	2	7
Kosakonia_Enterobacteriaceae endosymbiont of Donacia clavipes	4	7	5	4	10	3	9	10	8	8	1	6	4	7	4	5	3	4	12	5	2	4	4	5	8	2	7	11	3	4	0	5	2	12	3	3	4	13	10	8	8	7	8	3	9
Kosakonia_Enterobacteriaceae endosymbiont of Donacia dentata	5	9	6	4	8	3	3	8	12	7	9	6	12	7	13	7	4	7	12	15	7	7	8	9	10	2	6	5	5	5	0	2	6	3	0	9	6	6	6	10	7	10	1	7	4
Kosakonia_Enterobacteriaceae endosymbiont of Donacia versicolorea	1	5	2	1	5	6	3	6	4	2	5	2	7	3	10	12	0	4	4	7	2	4	1	7	5	7	4	8	5	5	0	4	10	3	3	12	5	3	4	4	3	7	2	1	7
Salmonella_Enterobacteriaceae bacterium ENNIH3	1	0	0	0	2	0	1	1	3	1	0	0	2	6	9	0	1	1	3	0	0	1	0	2	0	2	106	2	2	1	0	0	0	1	0	0	5	1	3	0	1	7	0	0	0
Cronobacter_sakazakii	2064	588	293	294	621	343	417	266	258	578	207	304	337	541	248	215	326	228	311	513	427	410	264	397	226	1175	653	831	209	290	0	221	219	236	256	357	279	228	661	252	284	274	226	328	232
Cronobacter_condimenti	163	189	193	168	222	233	197	169	172	362	157	194	253	406	183	144	166	155	230	399	309	227	167	201	187	703	537	585	169	155	0	114	145	145	213	236	192	135	457	159	186	195	131	194	130
Cronobacter_dublinensis	163	210	197	192	270	163	197	176	177	332	137	215	244	303	245	154	171	183	239	313	265	211	188	284	180	640	397	438	141	169	0	157	145	159	137	232	158	164	346	138	182	176	100	182	127
Cronobacter_turicensis	113	117	116	140	159	151	142	116	100	244	112	116	162	237	112	81	131	89	156	227	180	164	127	143	165	456	236	336	63	111	0	94	110	107	112	112	100	113	259	94	113	140	92	134	113
Cronobacter_malonaticus	126	152	102	84	142	100	130	114	106	197	88	146	324	223	104	74	111	77	807	230	155	134	107	139	105	351	289	287	72	78	0	64	95	77	100	160	152	166	420	93	99	99	70	94	78
Cronobacter_universalis	90	91	78	84	121	111	95	87	66	157	68	114	135	157	98	78	94	91	112	187	128	106	83	156	104	377	266	276	107	74	0	70	78	74	62	128	93	81	203	74	92	87	63	112	72
Cronobacter_muytjensii	20	29	28	27	25	16	33	20	18	38	21	19	16	50	33	12	19	21	32	40	41	45	13	35	13	105	64	69	26	29	0	20	20	26	27	32	30	21	71	22	20	19	14	30	20
Cronobacter_sp. JZ38	34	38	36	25	33	33	41	34	35	58	20	31	28	62	27	20	31	23	39	59	41	40	35	44	42	116	66	67	19	18	0	26	15	26	25	29	19	31	65	32	35	31	21	23	18
Cedecea_neteri	632	671	581	549	827	742	661	633	614	1554	513	712	687	1233	572	538	568	450	677	1375	1190	1083	583	831	522	3285	1559	2537	499	543	0	464	438	454	790	1016	571	498	1728	560	687	619	479	710	469
Cedecea_sp. FDAARGOS_727	218	255	206	196	311	235	210	208	207	576	170	256	219	443	235	155	178	160	237	437	404	265	208	253	209	1069	478	764	129	157	0	138	140	178	266	283	203	181	547	193	232	220	144	201	173
Cedecea_lapagei	174	192	177	199	232	237	220	180	166	380	141	223	256	363	192	153	164	141	237	379	305	227	198	217	204	759	439	546	98	149	0	103	134	133	189	239	181	162	528	175	174	160	152	156	123
Pluralibacter_gergoviae	464	535	538	530	685	507	592	445	497	887	446	537	649	773	537	468	600	515	655	828	773	761	461	750	511	1846	1123	1290	336	491	0	461	454	412	438	565	514	404	969	446	506	503	442	594	444
Pluralibacter_[Enterobacter] lignolyticus	335	332	348	307	484	399	388	334	292	1049	280	455	408	923	395	270	365	333	397	879	825	475	299	505	365	2456	735	1820	187	285	0	251	290	297	479	551	341	298	1197	325	345	369	229	441	209
Candidatus Hamiltonella_defensa	131	154	150	123	193	145	161	137	139	138	107	147	184	140	147	138	115	125	164	180	159	153	129	189	111	249	118	152	124	154	0	73	97	126	76	189	92	105	119	112	122	134	133	145	88
Candidatus Hamiltonella_secondary endosymbiont of Ctenarytaina eucalypti	51	64	52	52	70	56	52	53	65	57	49	75	79	74	77	51	33	56	64	96	58	47	64	42	52	152	99	97	49	47	0	60	44	49	40	83	56	89	71	61	66	61	38	44	66
Candidatus Hamiltonella_secondary endosymbiont of Heteropsylla cubana	65	86	53	58	76	73	64	71	61	57	40	82	83	52	80	44	29	53	80	59	58	45	48	27	46	48	41	43	33	41	0	40	36	56	21	26	21	63	47	48	48	65	35	31	42
Candidatus Blochmannia_Blochmannia endosymbiont of Camponotus nipponensis	29	26	28	31	37	29	30	18	25	26	16	22	33	32	24	32	19	22	28	38	27	31	16	31	28	54	23	37	27	21	0	31	20	19	13	36	24	27	35	20	28	32	18	27	32
Candidatus Blochmannia_Blochmannia endosymbiont of Camponotus (Colobopsis) obliquus	25	23	22	32	38	33	28	26	23	31	24	44	31	30	37	32	19	26	33	31	32	23	32	29	19	33	38	25	40	34	0	29	29	25	24	34	29	30	34	31	29	25	24	24	36
Candidatus Blochmannia_Blochmannia endosymbiont of Polyrhachis (Hedomyrma) turneri	16	19	23	23	21	28	25	30	31	27	25	26	34	18	29	28	18	18	49	42	34	41	21	18	34	26	29	21	25	21	0	16	28	15	19	21	17	29	17	29	25	34	24	16	26
Candidatus Blochmannia_floridanus	28	35	31	16	36	41	26	44	39	26	30	45	29	35	35	38	20	34	31	42	28	22	32	23	26	24	36	31	41	40	0	25	30	25	25	27	48	33	30	32	24	35	41	27	34
Candidatus Blochmannia_vafer	25	23	17	18	14	25	19	17	23	18	17	29	18	16	19	27	16	14	22	26	24	21	23	21	18	82	25	30	25	15	0	12	13	16	20	51	89	16	25	22	18	21	17	20	28
Candidatus Blochmannia_pennsylvanicus	8	12	6	2	7	10	7	5	6	8	9	9	11	12	9	15	2	11	9	12	8	8	5	5	6	5	8	8	4	9	0	5	7	7	4	5	4	10	12	7	9	8	19	4	11
Candidatus Blochmannia_chromaiodes	7	8	4	5	3	9	6	10	5	9	14	10	3	7	5	8	5	4	7	5	5	5	3	4	5	6	3	4	2	9	0	4	5	8	4	7	4	7	3	3	8	5	9	4	6
Candidatus Gullanella_endobia	95	95	66	57	106	69	80	76	79	41	50	80	83	60	79	55	37	70	97	79	71	71	56	39	64	46	56	36	45	47	0	22	33	72	30	40	49	84	60	58	39	98	28	42	47
Candidatus Hoaglandella_endobia	43	43	34	49	48	50	55	45	36	61	51	37	58	58	48	36	51	40	49	78	45	33	48	85	33	52	53	30	42	54	0	27	44	46	31	28	42	50	54	45	41	40	42	44	44
Candidatus Doolittlea_endobia	33	39	26	19	24	25	42	19	31	27	41	21	45	34	34	42	34	27	42	42	25	35	27	28	28	49	53	37	32	58	0	31	27	30	21	38	34	24	34	35	31	29	44	36	35
Candidatus Purcelliella_pentastirinorum	24	34	36	30	44	48	55	66	58	35	29	62	52	33	54	28	24	46	58	47	41	33	52	28	27	33	26	27	32	27	0	22	33	41	14	28	23	43	30	44	29	40	23	27	35
Candidatus Tachikawaea_gelatinosa	31	32	36	21	43	48	36	42	38	26	25	32	66	23	29	26	37	36	36	34	32	32	29	48	22	24	38	32	32	36	0	37	36	32	32	31	32	48	39	36	33	33	28	35	34
Candidatus Tachikawaea_secondary endosymbiont of Trabutina mannipara	8	19	9	8	12	15	10	17	12	16	14	16	8	12	16	17	8	14	19	17	21	11	8	10	14	16	16	12	29	10	0	10	8	10	12	8	16	16	16	10	19	13	9	16	16
Candidatus Annandia_adelgestsuga	12	22	12	7	20	15	11	16	20	16	15	14	23	19	9	13	11	10	24	31	30	19	10	11	7	13	27	13	23	14	0	10	9	10	5	10	10	25	25	22	21	19	7	6	11
Candidatus Mikella_endobia	21	26	13	10	29	13	25	7	19	9	16	17	30	16	19	29	20	23	26	18	16	19	20	26	20	33	21	18	27	32	0	30	29	14	11	25	14	17	13	17	19	11	26	19	14
Atlantibacter_hermannii	597	561	707	609	1005	952	691	674	724	1394	597	741	744	819	655	623	328	606	782	841	936	1470	582	522	705	1162	1950	949	477	434	0	263	316	549	655	425	983	657	918	625	729	678	459	382	342
Buttiauxella_agrestis	397	442	371	274	536	2523	403	2245	1382	7256	506	850	443	993	465	541	260	315	559	1243	3062	807	663	440	388	1506	611	1253	264	331	0	289	346	337	2469	662	439	411	1580	819	796	474	355	340	299
Buttiauxella_sp. 3AFRM03	373	341	313	287	428	1813	375	1621	1048	5179	458	617	438	852	344	445	231	288	466	1017	2296	697	625	392	308	1389	647	1157	255	293	0	260	304	283	1810	556	403	411	1397	572	669	377	335	263	334
Gibbsiella_quercinecans	365	397	350	341	458	370	434	389	379	467	269	362	534	421	364	298	301	344	461	472	418	434	365	418	360	694	1170	459	275	419	0	273	273	301	245	334	385	310	478	348	363	395	335	302	297
Shigella_dysenteriae	197	204	137	131	226	263	251	236	213	299	155	177	183	214	212	148	67	173	217	231	194	346	122	104	172	328	211	273	94	93	0	50	92	206	157	89	123	184	270	197	210	251	74	93	91
Shigella_boydii	153	151	90	73	111	155	148	143	128	127	79	100	128	124	113	72	40	105	144	131	106	164	68	59	111	138	158	122	55	48	0	28	43	104	80	36	71	111	121	134	103	161	46	64	40
Shigella_flexneri	127	130	85	101	199	174	150	142	141	194	96	135	126	166	130	104	51	103	153	180	148	245	87	77	128	216	167	134	60	50	0	46	51	120	110	65	96	140	183	135	160	181	59	64	55
Shigella_sonnei	56	48	31	30	56	46	40	52	44	46	36	47	43	43	47	36	13	43	57	50	43	68	38	29	44	59	49	46	19	38	0	7	25	35	25	25	17	51	63	42	43	60	31	16	26
Pseudescherichia_vulneris	347	352	296	266	465	610	367	447	522	805	297	418	520	678	474	293	277	432	469	708	590	494	374	345	421	1230	568	972	214	272	0	150	174	426	421	386	285	435	838	352	348	525	232	238	188
Shimwellia_blattae	287	304	264	281	406	367	332	290	294	423	253	354	471	408	332	239	220	280	390	447	407	359	286	286	324	818	627	585	213	272	0	165	210	274	244	344	269	315	483	287	285	327	216	235	191
Izhakiella_sp. KSNA2	357	375	316	293	396	304	403	280	309	455	238	347	488	452	329	223	259	282	403	496	433	440	324	386	339	883	711	629	205	223	0	200	218	283	231	337	279	290	541	282	312	345	188	293	214
Scandinavium_goeteborgense	258	281	230	248	338	294	280	279	250	985	232	285	262	715	268	217	290	202	309	699	800	370	234	411	226	2344	549	1808	139	245	0	158	198	164	480	525	234	196	1075	264	333	234	195	307	152
Yokenella_regensburgei	214	244	229	217	324	269	272	259	258	749	213	308	299	689	252	190	224	203	282	713	655	441	200	324	223	2141	688	1573	125	162	0	139	190	193	384	527	232	190	1016	215	277	223	138	303	206
Limnobaculum_parvum	220	267	161	154	226	332	223	342	338	401	389	443	353	292	212	225	151	264	378	446	381	567	343	264	168	282	205	340	189	163	0	119	120	261	217	220	195	304	342	380	539	206	175	183	200
Metakosakonia_sp. MRY16-398	49	62	38	69	129	98	74	46	50	110	17	67	82	345	757	26	23	32	151	246	64	87	51	45	42	100	593	86	78	15	0	39	34	32	36	33	200	40	320	43	64	722	29	34	26
Candidatus Riesia_pediculicola	26	20	24	15	13	15	24	25	18	28	19	20	26	16	17	19	24	28	29	22	16	11	14	16	14	23	21	9	19	17	0	30	22	33	17	17	28	21	14	17	24	26	9	23	24
Candidatus Riesia_pediculischaeffi	7	14	19	9	25	10	11	24	17	21	18	13	20	13	15	14	8	14	26	12	8	11	12	14	13	14	14	16	14	12	0	8	5	11	6	8	8	18	13	7	19	17	8	13	7
Candidatus Moranella_endobia	37	43	46	26	35	51	41	38	40	28	33	40	52	31	37	57	39	37	45	43	30	42	28	40	29	48	50	36	38	42	0	35	33	37	17	27	39	39	24	36	28	43	35	34	33
Candidatus Ishikawaella_capsulata	40	35	29	24	33	41	49	33	25	25	26	44	29	22	25	28	30	32	34	36	29	32	26	40	47	39	41	32	51	31	0	30	31	18	19	38	38	39	30	23	26	18	31	34	36
Serratia_marcescens	2501	2747	2449	1973	3388	2225	2927	2219	2908	2222	1775	1996	3664	2644	2298	1744	1456	2059	3050	2750	1870	2355	1913	2041	2249	2390	2878	1966	1070	1635	0	1200	1213	1864	1072	1263	1370	2568	3020	1991	1715	2271	1461	1591	1315
Serratia_plymuthica	646	752	611	589	807	788	691	807	723	934	536	738	945	688	669	850	497	675	848	772	706	737	712	627	618	804	1284	600	373	568	0	414	404	549	443	514	561	682	773	588	668	684	475	486	496
Serratia_sp. ATCC 39006	338	324	244	246	364	327	374	318	269	289	226	343	388	307	294	259	160	236	350	351	311	403	316	223	261	294	1358	219	200	305	0	156	184	222	210	182	392	269	343	238	329	273	250	228	214
Serratia_sp. KUDC3025	57	91	67	63	126	75	81	80	69	82	53	68	103	85	72	90	59	67	97	101	82	84	69	65	67	106	266	64	71	98	0	41	55	58	68	51	85	63	98	80	82	89	80	56	62
Serratia_sp. FDAARGOS_506	88	100	86	102	97	93	77	68	60	80	82	63	99	89	76	72	106	78	104	95	75	89	75	83	99	109	124	78	44	56	0	72	73	75	57	84	49	67	92	45	80	83	44	88	64
Serratia_sp. FGI94	39	40	43	40	74	46	43	53	47	67	39	49	54	43	47	40	62	55	47	60	59	51	44	58	48	80	154	48	97	61	0	30	43	38	24	48	50	43	51	32	50	41	40	40	34
Serratia_sp. P2ACOL2	42	34	26	26	49	58	36	45	34	65	38	57	28	36	34	84	29	58	43	32	37	42	48	40	38	35	136	28	62	45	0	27	21	32	35	29	45	49	29	46	35	33	40	27	17
Serratia_sp. 3ACOL1	28	46	33	33	51	53	46	59	75	97	56	78	38	52	44	115	35	47	96	50	162	69	77	51	39	267	122	131	42	54	0	24	49	59	48	173	61	57	54	58	60	41	50	45	66
Serratia_sp. 1D1416	22	38	41	23	27	34	34	35	16	32	18	28	35	32	42	31	21	31	42	41	42	39	33	34	27	27	47	25	13	42	0	19	21	29	21	25	34	35	24	37	39	31	28	23	29
Serratia_sp. MYb239	10	14	13	12	18	15	10	15	27	14	20	13	19	21	18	11	13	15	29	24	23	24	22	38	14	52	31	42	8	20	0	20	12	8	6	24	17	15	20	18	14	12	17	26	15
Serratia_sp. FS14	16	20	15	10	18	15	15	7	14	32	16	14	21	28	13	10	15	5	16	17	25	17	15	13	15	44	22	37	14	8	0	9	12	6	11	20	12	9	27	7	12	8	8	11	9
Serratia_sp. SCBI	6	3	14	5	14	10	11	11	8	18	11	9	12	14	13	10	5	7	7	18	11	5	9	9	9	35	35	22	10	5	0	15	5	6	4	7	13	11	22	7	10	4	5	8	6
Serratia_sp. SSNIH1	20	26	22	25	51	25	21	29	15	18	23	26	33	33	22	19	22	28	32	42	16	49	29	11	19	25	10	32	6	15	0	11	6	31	7	11	15	24	34	30	24	26	9	18	14
Serratia_sp. LS-1	2	4	4	3	4	6	0	4	3	2	0	2	0	5	3	6	2	3	4	4	6	8	5	6	8	11	12	10	2	7	0	2	4	3	1	8	2	1	8	1	6	1	3	2	6
Serratia_sp. JKS000199	4	2	1	3	4	2	7	4	3	6	2	2	2	5	0	5	5	2	2	1	7	7	3	4	3	8	8	3	6	3	0	3	4	3	2	2	0	2	4	0	9	2	3	5	4
Serratia_fonticola	611	690	575	527	1263	1036	654	971	965	1564	700	1033	870	801	667	1835	598	647	1062	1040	1585	1135	997	1274	605	1328	1535	976	595	736	0	478	515	855	798	727	663	799	889	895	1040	775	647	629	686
Serratia_liquefaciens	505	438	325	276	553	882	411	815	625	909	370	452	561	557	556	803	230	1095	717	510	579	618	611	410	630	393	589	360	285	377	0	241	251	482	629	233	375	756	441	616	663	656	402	269	262
Serratia_odorifera	316	359	328	228	421	322	361	307	309	357	262	367	394	325	322	320	230	301	403	382	300	377	307	300	333	644	840	413	278	325	0	244	220	258	183	394	295	316	326	316	321	327	237	266	224
Serratia_rubidaea	221	265	273	256	342	245	278	202	247	228	217	251	334	288	241	167	243	260	326	300	251	305	242	307	246	529	569	310	187	186	0	203	202	222	131	328	221	211	302	215	229	235	175	220	212
Serratia_symbiotica	264	292	246	205	324	285	302	283	257	283	216	249	360	279	275	247	211	227	345	333	277	303	255	312	255	263	535	212	171	273	0	175	155	234	176	166	228	270	369	259	258	240	208	243	196
Serratia_proteamaculans	283	322	235	214	366	314	332	386	322	630	251	408	346	264	288	893	203	333	394	343	366	284	478	278	320	344	425	287	139	205	0	134	158	237	328	217	149	262	318	298	255	276	212	219	199
Serratia_surfactantfaciens	99	130	121	119	158	113	124	105	86	135	86	115	170	129	105	113	96	105	141	130	75	121	97	140	119	176	200	119	76	151	0	93	84	82	60	113	81	103	113	88	119	95	105	112	80
Serratia_quinivorans	128	117	83	76	157	114	125	112	127	247	79	365	156	111	120	301	82	100	158	131	143	152	148	92	91	154	184	130	65	103	0	69	86	88	106	82	76	99	151	132	125	122	98	64	81
Serratia_ficaria	13	19	19	29	21	13	15	17	14	20	15	18	20	21	15	25	16	24	19	16	13	20	15	27	18	27	45	11	11	24	0	24	15	17	7	19	19	16	18	11	23	21	31	15	15
Serratia_entomophila	4	5	3	1	3	3	3	3	6	8	4	6	1	1	3	8	3	7	9	6	4	5	2	1	3	4	1	6	5	4	0	1	0	6	0	4	5	7	1	6	4	2	2	4	6
Serratia_nematodiphila	8	5	4	1	6	6	5	3	2	2	4	4	4	3	4	2	3	6	6	4	3	7	2	3	3	3	0	2	1	1	0	5	3	6	3	4	3	4	4	7	2	2	3	2	5
Yersinia_enterocolitica	647	834	456	374	681	1148	760	1287	1104	1886	1014	1112	1005	1477	538	706	331	446	926	2398	1693	1447	1049	568	454	1768	1292	1369	583	533	0	392	532	708	1529	919	804	824	1708	1150	1825	621	539	392	616
Yersinia_pseudotuberculosis	117	152	115	69	156	162	138	158	165	255	156	177	170	199	87	110	74	106	135	239	205	200	176	119	89	246	219	240	122	109	0	73	80	99	147	181	103	144	237	191	209	109	87	87	104
Yersinia_similis	108	153	99	90	105	108	141	163	128	164	116	120	122	126	101	100	47	93	130	150	165	164	117	70	68	198	185	137	83	116	0	45	64	76	120	111	81	114	138	145	164	81	61	71	85
Yersinia_pestis	41	44	37	61	70	43	45	63	50	124	43	42	69	86	49	47	37	40	55	108	113	107	45	41	42	948	71	710	41	36	0	25	41	44	65	176	44	47	118	69	64	52	37	28	34
Yersinia_ruckeri	390	365	293	214	407	404	400	395	372	557	296	419	484	373	286	300	191	255	468	505	449	390	345	297	271	607	622	504	319	320	0	164	190	235	513	334	272	362	480	400	435	314	270	198	257
Yersinia_frederiksenii	550	468	221	194	355	1169	704	1198	1081	2020	1179	913	579	777	283	381	295	544	1450	1240	1617	1834	910	619	290	753	822	977	549	473	0	303	523	409	1040	514	537	672	884	895	2166	414	349	340	689
Yersinia_intermedia	298	396	189	152	406	1308	284	1876	1382	2880	2210	1910	943	1124	287	807	372	325	1020	2658	3037	1768	1862	891	215	1593	726	2209	549	897	0	545	653	522	2905	1951	602	1047	1276	2175	2852	394	673	624	917
Yersinia_rohdei	251	298	189	155	232	338	344	299	356	492	303	272	294	274	268	200	145	172	470	367	385	485	287	299	201	381	456	320	158	248	0	120	144	183	303	234	250	263	276	289	448	263	210	151	190
Yersinia_entomophaga	302	324	217	154	321	334	302	308	299	354	229	290	353	313	223	182	163	186	320	391	279	300	276	197	176	260	548	214	140	193	0	120	150	172	265	200	220	277	346	292	302	218	175	188	165
Yersinia_aldovae	256	321	216	177	314	284	286	321	333	396	299	363	313	304	215	186	149	194	273	403	344	338	316	231	232	442	501	340	165	190	0	109	150	210	292	347	203	237	363	307	387	227	189	141	193
Yersinia_kristensenii	180	221	127	120	202	194	221	250	206	435	241	215	185	233	124	155	97	138	196	336	346	315	258	131	132	293	382	263	113	173	0	105	120	126	224	160	168	171	263	236	319	155	128	147	136
Yersinia_mollaretii	197	226	150	127	233	224	238	270	253	314	265	260	293	258	170	164	146	148	243	393	285	279	253	178	145	207	459	214	136	154	0	146	137	151	275	149	189	229	275	256	299	187	136	165	149
Yersinia_aleksiciae	157	181	130	105	207	208	188	260	192	313	231	190	211	216	139	147	93	136	222	266	304	265	212	136	128	269	400	251	152	146	0	88	107	154	262	175	168	179	213	271	296	130	105	80	136
Yersinia_canariae	213	207	113	112	208	219	207	232	219	520	276	461	229	315	159	175	105	123	231	436	503	377	478	206	146	359	348	331	258	165	0	130	152	157	370	911	246	213	303	425	476	168	185	139	236
Yersinia_massiliensis	80	70	46	45	57	273	80	234	292	305	159	149	133	250	50	85	49	64	161	466	183	175	105	102	46	307	137	240	259	69	0	60	67	94	225	123	221	167	320	141	213	68	68	86	122
Yersinia_hibernica	65	61	41	20	46	84	73	74	93	137	54	75	74	94	37	44	23	31	73	166	119	85	62	62	30	109	81	92	48	42	0	24	40	32	84	46	49	64	114	84	94	30	33	32	63
Yersinia_sp. KBS0713	36	37	41	28	63	56	38	45	34	61	44	55	78	40	53	27	32	47	64	74	77	58	49	32	41	61	60	60	54	35	0	16	21	38	43	45	32	61	77	59	60	54	34	28	28
Yersinia_bercovieri	22	36	12	15	11	25	28	27	26	36	26	26	28	15	33	19	6	9	19	40	29	31	26	23	16	27	29	20	6	17	0	7	7	11	29	12	6	19	28	22	32	38	8	10	67
Rahnella_aquatilis	684	631	520	534	754	815	680	620	598	1374	594	703	614	710	579	877	303	551	791	756	807	679	778	464	594	784	1971	529	379	446	0	270	320	564	837	461	799	510	756	986	644	736	423	379	434
Rahnella_sp. ERMR1:05	403	394	281	277	475	465	370	383	341	861	374	333	411	403	306	494	195	313	583	414	447	372	373	262	357	583	574	425	195	271	0	233	225	299	472	359	264	322	490	488	387	355	267	191	229
Rahnella_sp. Y9602	8	15	5	7	15	13	13	11	11	41	6	12	9	19	8	18	6	12	13	19	25	8	16	3	10	19	35	10	4	3	0	6	9	9	26	7	15	13	37	29	18	13	5	6	10
Rahnella_sp. WMR66	5	3	11	3	10	6	2	14	5	26	8	3	8	7	1	2	4	1	10	21	23	5	5	5	4	19	1	14	3	2	0	2	3	1	10	13	4	5	13	9	11	5	3	2	4
Rahnella_sp. WMR121	0	1	1	0	4	5	1	7	4	2	1	2	1	3	0	0	0	2	0	3	1	1	2	0	1	0	2	0	0	0	0	1	1	1	1	0	0	0	3	3	2	2	1	0	0
Nissabacter_sp. SGAir0207	480	444	467	403	583	500	514	439	433	349	359	493	803	447	548	332	358	518	648	444	402	444	467	457	492	406	883	280	268	388	0	350	331	431	194	290	337	465	419	473	350	506	319	385	340
Rouxiella_badensis	264	520	222	241	390	257	260	239	232	226	181	233	311	235	280	183	197	224	309	238	226	277	259	291	227	333	504	237	128	223	0	162	163	183	126	237	182	210	239	248	233	223	140	182	201
Chania_multitudinisentens	272	294	225	180	288	273	286	267	259	284	202	273	312	280	241	245	191	242	312	318	276	326	235	333	210	524	633	381	230	273	0	167	166	225	188	369	249	237	313	253	239	234	250	225	183
Candidatus Fukatsuia_symbiotica	95	138	97	83	106	96	129	116	87	107	86	86	124	105	98	121	96	74	119	131	120	92	103	94	110	215	101	136	78	123	0	116	98	65	71	187	79	63	98	90	81	87	129	95	93
Pantoea_sp. PSNIH1	297	317	302	234	394	523	411	349	304	312	236	297	466	265	290	236	291	260	496	318	228	345	287	301	246	360	451	250	176	222	0	186	192	227	116	249	165	304	299	337	314	336	168	219	192
Pantoea_sp. SO10	324	440	253	247	438	252	321	292	256	232	220	243	344	296	274	208	190	248	333	316	260	265	224	260	236	464	459	278	211	209	0	222	181	230	140	316	192	195	278	239	212	272	160	207	207
Pantoea_sp. At-9b	286	332	226	229	352	246	315	208	214	241	183	237	369	313	246	187	196	236	317	299	237	288	246	220	246	312	625	219	170	245	0	195	179	183	155	191	241	211	324	212	201	253	192	182	188
Pantoea_sp. CCBC3-3-1	207	243	195	159	240	191	240	230	170	214	179	214	263	223	191	172	145	173	291	231	202	197	238	177	203	332	363	256	163	202	0	146	150	164	141	217	160	181	254	208	187	178	138	140	183
Pantoea_sp. 201603H	168	222	161	168	224	193	162	211	162	204	138	191	260	207	165	163	112	147	217	241	178	209	206	127	171	286	433	184	176	198	0	134	130	149	113	179	178	172	254	190	185	164	151	93	135
Pantoea_agglomerans	790	690	663	561	988	788	832	840	630	607	393	590	853	639	611	460	347	480	836	656	623	666	513	537	633	861	627	724	281	440	0	298	361	527	329	454	378	573	613	506	511	726	348	358	442
Pantoea_vagans	665	755	560	513	790	651	740	643	599	712	481	709	894	703	647	491	502	526	809	826	749	677	671	649	578	913	1289	716	483	600	0	470	441	465	430	585	540	617	674	614	557	631	549	497	466
Pantoea_ananatis	429	517	404	411	564	453	500	441	424	515	334	477	527	599	431	380	321	383	487	675	496	555	464	411	554	696	869	468	324	399	0	301	297	345	311	431	421	415	778	446	406	434	321	331	372
Pantoea_dispersa	362	389	388	331	463	393	391	380	341	364	263	401	451	395	410	311	368	362	436	416	317	423	352	456	386	590	799	386	338	366	0	324	266	281	171	399	284	316	398	304	310	372	306	393	306
Pantoea_stewartii	250	277	216	215	310	238	304	211	191	354	211	226	304	291	232	207	202	182	281	294	276	288	227	259	215	606	592	408	164	230	0	159	165	184	177	308	252	190	393	210	198	215	223	209	158
Pantoea_rwandensis	221	239	183	166	264	211	264	224	211	209	170	218	280	216	225	154	123	180	244	229	240	229	210	182	222	303	570	176	146	211	0	125	151	143	101	215	190	168	236	195	197	209	135	132	134
Pantoea_alhagi	193	207	152	158	234	157	233	181	176	191	122	159	223	195	182	151	140	146	233	242	184	195	189	171	160	314	478	221	120	152	0	141	141	137	110	237	165	148	254	178	171	166	126	143	164
Pantoea_Candidatus Pantoea carbekii	31	47	36	61	37	43	58	59	40	69	47	60	50	43	44	69	38	38	56	53	42	53	46	47	32	80	55	72	50	61	0	41	38	36	48	45	43	66	48	41	54	43	40	44	68
Pantoea_eucalypti	29	20	32	25	34	34	28	25	39	32	33	34	33	33	22	32	28	25	24	23	33	35	25	24	26	39	52	18	20	28	0	32	15	21	9	22	18	20	36	25	30	26	19	27	22
Erwinia_Candidatus Erwinia haradaeae	302	342	264	258	323	302	324	304	310	352	255	307	353	291	325	327	184	260	377	374	348	287	324	248	303	423	297	357	267	342	0	236	246	282	239	360	243	310	316	298	265	348	248	220	302
Erwinia_sp. J780	276	252	260	196	315	278	305	267	268	326	212	295	374	261	247	187	157	237	325	331	257	291	248	254	243	424	428	274	156	189	0	177	160	233	195	291	178	235	285	266	222	255	181	189	164
Erwinia_sp. Ejp617	44	51	53	33	54	50	55	37	43	43	29	32	54	50	56	38	36	57	58	56	55	51	36	30	31	108	69	52	26	36	0	28	34	30	30	57	30	44	58	32	35	49	29	32	36
Erwinia_sp. QL-Z3	40	43	45	26	59	42	36	53	28	52	36	42	54	43	34	34	29	26	59	58	51	51	44	31	37	75	47	64	99	34	0	38	29	33	25	58	38	61	43	43	42	40	47	29	27
Erwinia_persicina	401	398	308	232	510	411	399	331	382	473	285	331	647	308	348	273	276	317	478	416	445	322	382	363	379	451	536	334	213	279	0	192	227	319	205	274	320	413	477	356	342	354	204	293	245
Erwinia_gerundensis	247	289	227	214	290	329	336	270	245	208	184	246	293	242	249	190	162	216	338	302	221	226	223	201	260	409	465	291	227	217	0	178	180	204	136	263	217	237	300	295	228	231	161	181	179
Erwinia_amylovora	166	185	142	132	212	151	167	135	163	144	114	179	255	164	173	116	138	176	207	164	159	182	145	211	174	186	251	154	78	110	0	124	120	122	94	107	113	161	166	128	112	157	96	143	145
Erwinia_tasmaniensis	191	202	156	140	207	161	202	177	188	204	138	174	220	163	174	134	130	146	206	221	218	227	170	194	150	362	353	252	115	157	0	128	146	150	125	194	139	165	185	190	166	156	140	144	137
Erwinia_billingiae	129	149	110	102	153	139	173	126	135	159	113	134	251	158	169	98	79	128	161	170	122	151	118	123	159	173	209	127	71	139	0	83	89	94	75	93	98	173	173	120	119	157	102	93	96
Erwinia_pyrifoliae	33	33	32	36	34	32	38	36	25	30	28	37	61	61	32	38	25	29	44	39	27	51	31	38	42	59	55	47	15	21	0	34	32	23	25	40	30	16	40	25	34	39	20	42	26
Buchnera_aphidicola	1193	1288	991	934	1350	1369	1262	1412	1318	1397	1203	1331	1497	1124	1253	1290	845	1119	1645	1526	1579	1302	1235	1176	1083	1520	1265	1338	1343	1204	0	914	941	1266	1084	1273	1314	1415	1288	1402	1274	1341	1018	1071	1240
Mixta_gaviniae	189	209	217	228	281	226	220	168	178	189	186	201	305	250	229	144	236	203	244	217	199	241	194	298	203	423	313	241	168	200	0	210	185	181	119	306	143	173	267	187	188	204	138	231	183
Mixta_calida	207	222	228	207	320	190	222	192	174	171	150	197	265	203	208	129	157	179	267	213	177	213	188	203	197	254	323	173	159	175	0	148	142	159	130	158	141	163	209	165	140	166	121	171	147
Mixta_intestinalis	184	190	168	187	240	189	219	188	168	183	127	190	258	212	223	157	185	161	223	221	189	186	184	262	178	287	385	191	123	198	0	160	148	157	117	213	146	152	249	156	150	180	121	183	152
Mixta_theicola	170	216	191	204	252	215	216	187	190	191	169	171	256	222	198	146	217	187	207	226	191	228	174	283	196	304	320	170	140	164	0	146	165	147	126	206	168	165	261	165	205	180	133	213	147
Tatumella_citrea	224	242	190	158	233	174	208	189	182	173	140	178	255	206	169	137	109	141	217	222	167	195	196	137	152	377	259	201	147	159	0	136	133	130	108	259	151	174	248	207	176	181	131	105	125
Tatumella_ptyseos	175	190	173	136	216	190	202	182	195	159	106	164	230	156	168	95	107	128	197	198	162	146	139	132	152	244	233	174	124	121	0	121	103	132	97	159	114	159	166	147	119	174	103	121	95
Tatumella_sp. TA1	130	150	109	100	169	135	136	136	141	138	118	104	159	153	125	88	78	98	125	213	144	141	118	114	111	188	168	129	83	100	0	86	65	91	102	151	94	99	167	126	128	128	91	92	78
Tatumella_Erwiniaceae bacterium PD-1	226	246	231	179	322	210	256	188	205	246	145	193	291	268	218	181	125	189	292	267	225	268	211	205	207	331	477	253	152	231	0	140	114	183	132	194	193	192	328	225	206	177	177	156	164
Wigglesworthia_glossinidia	46	48	35	43	56	48	47	47	56	62	45	36	58	56	48	43	31	37	68	68	46	50	43	43	41	50	59	55	52	62	0	40	54	59	31	50	58	58	53	53	47	44	29	57	42
Dickeya_zeae	852	1075	781	694	1091	885	1048	823	805	800	654	854	1222	896	907	752	592	767	1154	1044	746	1045	821	787	794	1040	4096	689	572	806	0	506	531	746	478	730	1117	861	928	849	839	843	675	605	603
Dickeya_sp. NCPPB 3274	87	80	78	82	87	73	90	107	82	90	59	84	115	86	94	75	93	75	81	84	107	98	80	124	69	89	339	79	50	80	0	60	69	65	50	62	103	71	95	68	82	76	68	67	55
Dickeya_sp. Secpp 1600	21	27	23	22	55	23	16	21	18	23	13	25	40	26	25	22	11	17	28	25	19	24	24	18	14	45	51	23	20	11	0	14	18	20	14	24	14	18	33	24	11	23	15	12	20
Dickeya_sp. MK7	15	16	6	8	9	9	14	10	16	12	13	14	17	11	12	21	8	13	20	15	11	54	12	9	12	32	40	14	12	11	0	16	10	13	6	20	19	6	8	11	24	12	15	8	13
Dickeya_sp. DW 0440	6	5	7	3	10	7	2	7	10	12	2	6	3	16	5	10	2	8	14	19	14	27	6	11	2	39	21	29	6	10	0	7	4	1	8	11	32	2	18	5	21	5	8	3	4
Dickeya_sp. CSL RW240	3	3	2	4	4	9	6	14	8	3	3	3	9	4	6	4	4	4	3	5	3	29	2	1	18	0	177	1	2	11	0	1	5	6	2	1	38	2	5	2	13	3	6	1	0
Dickeya_paradisiaca	336	337	322	339	427	352	421	343	331	264	258	353	465	363	340	268	245	310	453	400	320	500	397	353	356	466	2072	290	188	289	0	235	240	306	151	284	484	326	294	323	380	313	250	276	248
Dickeya_chrysanthemi	409	478	397	306	445	444	461	409	393	458	277	420	586	468	392	338	285	328	504	456	438	454	405	364	397	587	2014	399	291	429	0	264	241	328	270	433	562	371	493	396	420	483	295	311	328
Dickeya_dianthicola	298	311	285	356	334	331	301	283	295	257	309	303	388	301	272	237	282	250	386	358	256	392	281	382	268	364	923	278	171	293	0	198	176	221	146	216	362	276	251	289	316	314	219	329	210
Dickeya_dadantii	260	334	285	265	392	249	331	293	256	314	227	305	399	317	294	250	241	297	378	398	282	361	287	277	305	464	1190	288	244	302	0	240	254	249	148	314	395	258	405	260	317	324	241	245	323
Dickeya_poaceiphila	223	290	171	182	277	193	244	193	149	202	148	183	314	169	210	195	126	186	247	238	173	236	217	259	207	251	936	195	148	220	0	159	123	141	111	183	250	193	197	184	204	215	183	182	153
Dickeya_solani	126	150	133	123	144	144	136	127	119	108	110	122	161	160	125	87	107	113	166	129	111	184	137	119	131	174	736	110	135	150	0	93	104	119	58	115	190	116	153	97	133	104	119	97	107
Dickeya_fangzhongdai	137	141	130	112	146	160	155	133	145	135	96	149	256	160	130	99	94	125	213	170	137	194	144	109	147	162	378	114	91	111	0	94	103	121	66	130	205	185	161	155	126	141	86	86	94
Pectobacterium_carotovorum	340	411	330	340	496	434	412	406	363	582	313	393	442	447	374	327	251	304	494	460	377	725	387	340	332	735	4252	531	310	401	0	231	251	335	252	478	987	350	429	408	615	346	310	235	334
Pectobacterium_brasiliense	269	319	252	195	454	339	315	317	275	286	185	297	357	283	276	231	150	237	313	299	254	425	254	205	278	369	1686	261	177	214	0	149	137	239	150	261	463	268	279	329	330	279	166	188	172
Pectobacterium_parmentieri	264	328	185	213	395	312	315	265	263	287	176	258	265	314	206	215	136	210	265	345	302	396	312	196	201	374	2492	253	187	245	0	117	109	180	167	242	559	215	407	316	304	198	184	159	168
Pectobacterium_atrosepticum	213	220	182	156	287	232	198	216	219	462	211	281	308	405	195	219	144	157	265	529	380	407	236	218	213	433	1804	301	158	177	0	137	166	161	203	378	396	230	487	257	373	164	116	181	155
Pectobacterium_polaris	251	384	221	187	339	275	336	279	279	304	208	260	330	431	333	252	173	237	317	331	278	400	261	246	240	927	1897	708	202	243	0	139	156	244	186	278	493	262	378	251	300	279	197	198	170
Pectobacterium_versatile	103	105	93	84	367	220	251	177	146	260	154	156	149	251	109	80	106	106	319	203	188	229	169	151	87	324	749	233	171	111	0	63	80	133	152	161	195	114	224	188	304	103	97	124	114
Pectobacterium_wasabiae	109	119	101	87	136	112	125	111	94	115	90	104	139	117	100	71	61	103	134	168	97	171	122	89	78	128	1107	106	62	72	0	64	64	76	50	68	264	96	153	112	135	100	57	61	66
Pectobacterium_punjabense	149	162	128	107	207	161	184	137	137	159	101	177	207	151	124	74	88	116	135	153	157	240	122	91	145	141	1339	124	115	126	0	79	91	131	82	89	321	132	172	163	156	119	89	85	94
Pectobacterium_odoriferum	100	124	85	85	168	134	135	131	237	118	184	114	146	109	89	84	67	67	204	149	110	199	96	130	78	248	1157	146	97	99	0	41	71	80	68	112	268	96	141	98	175	94	86	73	76
Brenneria_goodwinii	292	333	285	239	387	259	335	269	244	263	256	297	408	288	283	245	202	258	338	325	249	587	303	362	295	448	2369	306	197	287	0	212	209	213	154	339	528	266	308	246	406	294	214	295	185
Brenneria_rubrifaciens	233	274	235	197	291	237	274	254	222	209	216	243	301	229	240	216	158	216	280	261	222	512	267	224	236	266	2000	183	189	284	0	193	182	180	136	191	474	206	304	209	386	213	206	210	177
Brenneria_sp. EniD312	3	0	1	1	0	2	0	0	1	1	1	3	3	2	0	0	0	0	3	0	1	1	1	0	1	6	3	0	0	0	0	0	0	0	1	2	1	2	3	1	0	2	0	1	1
Sodalis_glossinidius	153	202	199	231	231	174	183	173	180	136	142	170	256	192	199	147	174	161	219	230	158	183	158	222	212	300	282	190	128	204	0	166	157	162	74	200	129	166	171	161	161	165	124	182	156
Sodalis_praecaptivus	119	126	135	124	158	98	135	111	93	79	112	122	191	153	119	80	114	128	149	132	93	140	120	136	129	196	277	79	112	126	0	122	111	110	56	123	105	105	117	97	103	125	89	103	106
Sodalis_Candidatus Sodalis pierantonius	67	67	67	53	81	71	70	63	60	90	66	79	126	81	74	55	78	67	99	93	81	73	73	103	71	100	138	48	47	79	0	57	51	58	32	64	64	67	73	84	58	66	47	88	66
Sodalis_endosymbiont of Henestaris halophilus	44	36	37	42	50	42	56	47	44	45	55	41	77	57	51	36	28	37	63	58	54	46	50	36	40	65	45	38	36	30	0	41	37	65	35	42	39	52	44	50	54	57	43	30	44
Lonsdalea_britannica	210	250	230	166	273	248	255	211	194	187	163	246	354	284	232	172	180	213	285	274	212	255	227	214	198	268	1144	169	163	219	0	167	155	182	137	162	270	215	331	213	246	222	169	217	156
Providencia_rettgeri	475	549	437	329	856	981	506	979	1062	808	672	966	855	520	671	744	249	492	1157	764	919	820	730	376	569	346	396	373	437	427	0	211	217	700	553	313	356	972	744	1024	817	796	470	329	367
Providencia_sp. WCHPHu000369	232	290	379	266	713	1862	330	1635	1392	968	812	1036	845	578	654	929	217	446	1129	787	546	941	569	350	583	243	242	280	259	319	0	122	160	578	431	239	307	1226	822	886	999	721	460	228	228
Providencia_rustigianii	364	377	271	212	493	804	408	913	1496	2103	561	498	533	593	530	703	197	572	719	978	1169	879	476	387	458	399	327	428	335	359	0	211	213	635	902	318	274	2276	568	615	822	562	469	235	353
Providencia_alcalifaciens	275	282	233	183	478	469	379	616	518	385	547	479	422	217	351	462	102	288	569	300	337	655	306	154	310	156	193	135	193	192	0	108	104	364	256	123	155	480	250	495	578	348	271	283	165
Providencia_stuartii	416	440	301	248	509	470	383	483	401	461	262	446	385	378	305	352	148	269	386	388	430	342	398	267	294	311	235	293	240	334	0	129	142	293	332	287	193	337	486	460	382	333	320	178	199
Providencia_heimbachae	216	233	173	144	307	312	232	395	342	414	281	308	432	231	191	449	122	550	364	295	375	673	247	184	330	233	358	222	242	183	0	143	144	551	236	305	210	293	284	326	335	332	213	377	163
Providencia_sneebia	150	171	96	70	164	189	168	181	172	284	114	167	181	150	132	185	95	110	179	207	331	161	137	139	116	199	197	153	174	142	0	90	105	168	229	149	228	158	175	208	166	124	123	110	129
Providencia_vermicola	132	153	128	80	157	147	145	137	148	149	115	165	140	114	125	143	83	124	166	149	144	187	169	115	122	112	155	99	123	124	0	86	92	135	116	110	104	135	118	138	139	130	124	95	107
Proteus_mirabilis	910	1001	602	459	954	1030	1006	1125	956	1059	618	987	942	818	689	726	332	603	985	1043	1137	858	860	624	596	883	1376	830	1384	552	0	328	365	687	1065	695	1337	868	1086	1285	785	777	627	527	490
Proteus_vulgaris	296	348	376	198	468	959	343	840	664	479	529	413	609	356	351	375	151	289	640	541	419	473	368	238	281	349	280	308	300	373	0	182	261	423	285	232	298	647	792	560	500	370	342	189	275
Proteus_hauseri	117	154	119	129	236	138	173	228	180	380	128	241	231	136	145	133	72	125	206	183	172	153	147	122	139	170	141	116	131	132	0	87	90	144	112	149	125	180	392	196	159	196	133	104	110
Proteus_sp. CD3	57	77	55	34	86	87	78	100	93	110	50	88	97	65	58	86	25	71	91	75	112	71	71	50	59	71	101	76	99	99	0	38	33	51	136	46	91	74	174	60	76	70	104	35	47
Proteus_sp. ZN5	76	88	54	44	75	128	60	140	151	99	63	99	92	65	69	104	36	69	114	82	100	79	60	52	67	88	98	75	115	78	0	53	39	67	80	91	124	92	398	85	132	74	79	48	53
Proteus_cibarius	109	128	83	52	128	142	116	143	134	94	82	91	107	98	82	113	39	82	116	98	102	100	92	55	73	139	147	89	166	91	0	65	73	84	145	105	152	149	273	104	110	90	94	55	70
Proteus_columbae	80	121	67	60	127	103	101	104	111	132	72	102	127	83	83	103	30	65	123	139	77	98	102	45	80	114	50	85	73	70	0	42	29	62	65	69	67	102	186	169	97	102	56	41	57
Morganella_morganii	1396	1483	1605	1165	2452	3304	1554	3200	3180	2926	1450	2573	2319	2135	2090	4016	720	1787	2584	2594	1929	2003	1818	1097	1855	969	919	812	760	1123	0	580	664	1706	1527	704	801	2451	1834	2011	1728	2147	1256	877	916
Xenorhabdus_nematophila	240	277	162	142	269	207	221	183	195	208	137	210	283	212	186	219	110	169	236	243	240	229	195	146	171	221	211	189	150	274	0	132	134	176	132	152	152	173	229	256	180	204	376	121	138
Xenorhabdus_bovienii	259	295	241	167	324	226	284	230	249	228	203	240	282	250	264	179	133	184	293	288	238	215	227	153	221	428	388	259	212	229	0	132	139	184	162	290	195	215	342	240	193	249	198	147	181
Xenorhabdus_doucetiae	161	205	149	128	224	157	209	172	189	161	135	187	231	176	197	161	104	153	231	211	185	187	182	151	154	193	235	139	110	188	0	111	123	138	118	185	136	143	195	184	157	215	132	109	132
Xenorhabdus_poinarii	144	140	99	104	143	128	143	129	131	120	96	124	122	111	123	102	77	108	139	134	123	126	101	112	130	153	157	118	94	104	0	72	95	115	73	116	89	134	128	119	114	111	88	98	101
Xenorhabdus_hominickii	106	138	108	91	142	99	105	114	102	115	87	97	96	143	87	98	61	88	124	147	123	98	93	85	95	112	180	85	93	114	0	79	71	85	93	92	85	100	136	112	111	100	98	71	95
Photorhabdus_laumondii	223	269	228	171	259	222	269	234	218	216	135	214	241	230	256	201	115	201	258	270	240	187	225	187	235	260	232	184	139	163	0	121	113	213	140	213	166	211	252	184	152	235	151	124	164
Photorhabdus_asymbiotica	150	198	132	114	182	161	177	141	131	148	91	149	173	140	133	116	111	101	152	168	160	144	122	157	105	308	161	188	109	136	0	73	82	99	184	223	124	126	176	163	136	145	146	117	107
Photorhabdus_thracensis	194	259	127	122	194	143	233	155	130	193	112	191	240	163	165	124	122	143	195	204	170	164	169	146	143	207	223	140	103	179	0	82	83	163	76	176	105	152	130	189	158	155	119	102	120
Arsenophonus_nasoniae	158	184	113	88	147	118	159	132	139	135	97	141	140	144	112	147	83	118	135	206	134	159	137	144	170	168	156	124	98	152	0	95	121	105	89	102	106	118	130	137	125	118	123	93	119
Arsenophonus_endosymbiont of Aleurodicus dispersus	41	61	36	28	54	40	50	47	45	34	32	44	64	19	42	32	26	37	69	41	43	38	46	16	39	28	34	19	29	33	0	19	21	45	30	26	26	46	39	41	39	37	26	21	31
Arsenophonus_Candidatus Arsenophonus lipoptenae	23	40	37	21	28	40	34	54	35	28	35	40	43	38	28	40	18	33	49	44	42	34	22	28	37	61	40	40	43	33	0	40	35	34	18	41	45	35	37	39	33	44	31	31	52
Edwardsiella_tarda	333	371	404	326	466	413	415	348	333	452	254	402	701	341	417	236	216	349	515	443	362	361	343	254	398	326	350	261	168	259	0	205	220	322	173	215	212	429	302	317	281	469	230	222	206
Edwardsiella_hoshinae	274	328	273	260	420	325	350	273	282	227	196	273	550	270	322	221	206	281	424	316	315	276	289	244	317	328	324	252	152	251	0	198	194	259	153	258	179	324	287	288	250	314	227	186	189
Edwardsiella_ictaluri	236	261	247	205	359	272	314	288	281	277	196	272	429	270	282	176	185	275	378	345	238	270	274	223	232	250	318	172	149	172	0	139	136	230	105	205	179	308	463	241	249	292	173	195	137
Edwardsiella_piscicida	53	51	49	46	74	51	65	59	45	80	28	51	78	44	51	41	33	46	66	69	53	128	49	55	52	88	85	72	25	40	0	31	24	54	33	47	31	45	79	55	65	47	48	47	41
Edwardsiella_sp. EA181011	15	18	6	6	8	6	14	6	8	12	8	11	18	11	11	8	11	8	9	13	5	120	3	6	7	8	3	8	1	5	0	6	14	9	9	9	3	10	4	7	21	10	5	5	6
Edwardsiella_sp. LADL05-105	0	1	1	0	2	1	0	2	1	2	0	1	0	0	1	1	1	1	1	1	1	6	1	0	4	3	2	3	0	0	0	1	1	0	2	0	0	1	1	0	3	1	3	1	3
Edwardsiella_anguillarum	45	30	17	7	39	33	62	58	29	42	28	31	43	27	30	43	9	24	41	39	43	77	37	20	23	19	18	19	14	31	0	8	15	38	29	10	19	27	42	31	38	34	27	17	17
Hafnia_paralvei	566	465	292	222	469	622	507	720	529	1186	434	550	435	736	488	741	224	454	536	804	1080	504	417	434	447	288	332	269	291	312	0	140	217	582	663	272	240	701	729	440	481	519	332	234	227
Hafnia_alvei	392	361	308	202	431	592	418	493	495	1434	336	499	393	487	396	501	235	335	505	744	757	518	383	327	392	575	516	399	238	250	0	160	210	358	883	287	313	582	705	492	448	408	435	223	232
Hafnia_sp. CBA7124	21	20	17	11	20	37	17	30	19	39	12	13	15	30	18	12	6	12	20	39	23	16	20	15	18	20	11	14	4	13	0	13	5	17	25	3	4	12	27	14	19	17	13	6	11
Obesumbacterium_proteus	150	175	134	141	187	173	173	172	149	745	126	155	189	265	173	216	81	152	194	741	246	253	156	121	189	259	484	168	94	135	0	56	80	174	225	118	199	209	497	202	213	239	448	101	84
Phytobacter_ursingii	356	347	292	453	888	419	496	253	280	336	197	199	203	1325	392	237	114	152	328	886	223	317	184	157	258	517	1286	381	305	285	0	164	315	165	138	211	257	225	1502	237	237	409	372	129	173
Phytobacter_diazotrophicus	56	50	52	63	139	77	52	37	54	90	34	39	91	268	867	37	19	17	177	156	41	80	42	32	39	102	461	58	90	23	0	33	31	48	33	21	183	61	216	42	52	932	21	15	30
Phytobacter_sp. SCO41	37	30	37	35	66	65	68	34	55	78	24	40	50	231	605	25	14	15	101	134	54	56	27	27	35	82	346	59	71	56	0	17	26	23	54	32	168	41	229	37	46	606	80	14	25
Plesiomonas_shigelloides	765	857	682	509	941	770	891	758	682	1273	444	710	1191	686	742	840	408	648	1089	811	787	687	707	576	749	640	586	454	461	892	0	316	317	662	485	542	512	812	988	736	570	756	1012	409	425
Pragia_fontium	264	311	216	166	306	599	314	629	606	735	757	821	617	522	251	345	276	406	601	653	670	1169	654	476	243	463	404	555	318	271	0	190	218	454	371	379	297	502	561	686	1155	284	270	256	286
Pragia_sp. CF-458	219	253	182	159	262	418	212	449	487	526	514	560	398	379	214	216	168	259	453	520	437	741	469	295	177	332	307	417	181	164	0	147	143	340	293	245	207	356	508	461	735	227	152	223	215
Leminorella_richardii	212	280	246	166	292	268	275	290	275	296	292	344	385	242	233	206	184	208	334	324	272	394	324	287	230	322	372	284	222	204	0	142	157	224	163	222	183	285	271	319	350	233	174	217	196
Stenotrophomonas_maltophilia	7522	9528	9319	6254	9937	6131	10443	8477	8815	5819	6853	8350	8458	5268	10148	6810	6394	10723	9475	5660	4542	9223	7530	8518	8391	8452	4751	5531	5543	7479	0	6295	6111	7364	2612	6975	4222	5599	3570	7097	6475	6755	5723	6091	6045
Stenotrophomonas_sp. ESTM1D_MKCIP4_1	431	539	568	406	644	323	573	350	388	338	423	482	501	312	587	378	460	660	529	350	269	480	454	555	518	607	292	393	382	462	0	413	403	421	133	475	229	271	211	426	394	366	315	432	353
Stenotrophomonas_sp. SAU14A_NAIMI4_5	348	441	437	326	516	229	448	296	317	279	340	368	356	251	479	311	491	549	397	219	201	408	306	531	363	513	247	333	234	375	0	343	317	330	102	452	214	219	155	303	303	306	333	395	329
Stenotrophomonas_sp. ZAC14D2_NAIMI4_7	194	221	233	177	275	151	297	163	169	169	208	229	234	140	269	180	200	283	220	137	129	245	207	266	236	335	144	191	96	212	0	210	198	185	64	275	109	166	93	207	200	182	142	187	173
Stenotrophomonas_sp. YAU14D1_LEIMI4_1	136	168	157	140	176	117	161	123	100	97	134	141	156	94	188	131	154	215	145	104	87	182	130	194	142	175	78	109	83	134	0	132	125	113	46	146	84	80	61	126	120	115	95	140	109
Stenotrophomonas_sp. ZAC14A_NAIMI4_1	98	153	143	128	172	89	147	104	117	82	122	134	120	95	147	109	146	172	152	131	75	157	144	179	139	158	88	93	112	126	0	135	135	118	29	149	59	74	65	125	118	108	73	143	98
Stenotrophomonas_sp. ZAC14D2_NAIMI4_6	112	131	167	118	140	74	135	118	97	83	121	102	126	77	169	107	104	185	155	94	82	105	107	156	130	132	82	80	83	145	0	100	111	123	32	93	65	66	53	110	93	110	84	107	99
Stenotrophomonas_sp. YAU14A_MKIMI4_1	41	47	52	28	53	27	52	45	32	29	38	41	36	32	69	35	57	63	53	33	21	74	42	62	48	60	21	44	34	47	0	38	38	36	11	59	20	28	19	46	58	28	29	39	38
Stenotrophomonas_sp. SAU14A_NAIMI4_8	54	50	64	38	68	29	54	45	49	41	64	55	60	19	73	44	47	72	58	42	27	43	41	70	46	90	28	47	25	60	0	39	38	50	13	52	16	29	25	43	35	39	36	34	45
Stenotrophomonas_acidaminiphila	6239	7793	7321	3896	7684	5412	10873	5132	5536	4432	4320	6195	6974	3155	7330	4842	2907	9418	6879	3686	3223	6243	5676	4375	6043	3772	2613	2674	3387	4527	0	2895	2639	5775	1934	2938	2301	3730	2040	5080	4302	5202	3446	3188	2910
Stenotrophomonas_sp. LM091	845	1066	1139	763	1099	764	1177	838	822	808	985	1050	1009	603	1277	743	770	1341	1083	667	565	1021	1047	1012	1086	1036	567	677	660	866	0	782	712	868	328	887	507	645	410	1037	818	893	707	665	672
Stenotrophomonas_sp. 364	482	581	599	476	667	325	604	391	389	361	440	475	528	363	642	390	409	644	559	315	268	486	487	494	535	657	283	422	303	464	0	450	395	401	156	556	257	284	236	471	384	382	318	351	344
Stenotrophomonas_sp. NA06056	231	393	357	243	352	205	357	259	274	217	272	282	300	231	372	263	266	410	294	264	181	328	284	329	314	440	173	304	188	294	0	286	273	274	85	346	172	210	192	316	210	231	225	236	287
Stenotrophomonas_sp. WZN-1	136	176	178	126	220	110	179	136	160	134	132	186	178	121	237	125	165	370	191	119	113	185	180	230	156	209	102	117	82	167	0	161	139	171	51	159	84	82	81	145	127	134	112	148	130
Stenotrophomonas_sp. G4	136	158	149	113	151	104	164	111	126	94	141	131	122	85	167	129	131	190	155	104	86	162	139	162	127	217	78	128	92	127	0	164	126	118	37	147	86	78	63	119	129	111	116	129	124
Stenotrophomonas_sp. pho	77	97	79	58	84	83	106	76	74	72	64	104	90	66	93	81	62	85	76	61	78	67	82	100	84	106	72	79	79	81	0	59	67	74	30	71	60	50	41	184	74	67	62	80	55
Stenotrophomonas_sp. ASS1	171	167	139	97	163	178	200	255	247	117	94	138	116	83	159	98	134	135	209	85	80	125	104	182	125	163	82	86	50	111	0	88	104	77	64	142	70	86	53	102	113	122	82	126	90
Stenotrophomonas_sp. DAIF1	40	41	52	29	45	34	58	50	37	43	40	50	53	41	62	49	28	62	60	34	37	60	45	59	59	73	23	55	33	45	0	44	40	40	14	38	28	35	28	53	37	36	49	32	24
Stenotrophomonas_sp. MYb57	54	57	63	48	62	36	42	25	50	38	61	41	53	28	64	43	36	65	54	30	36	50	55	39	45	36	28	30	28	42	0	48	39	39	11	46	26	39	20	43	37	30	18	41	55
Stenotrophomonas_sp. Pemsol	30	48	50	38	67	37	48	48	50	32	44	57	63	32	60	45	68	62	61	55	28	78	47	73	40	105	28	45	33	50	0	64	58	48	15	85	37	34	17	48	66	39	50	58	62
Stenotrophomonas_sp. KCTC 12332	2	2	2	1	0	1	0	0	2	2	3	2	3	4	1	0	1	0	1	1	1	4	1	2	5	3	2	2	1	1	0	2	1	1	1	1	1	0	1	3	2	4	0	0	1
Stenotrophomonas_rhizophila	2665	2807	2941	1918	3052	1767	2942	2015	2038	1885	2263	2663	2506	1591	3131	2000	2118	3357	2709	1619	1627	2561	2447	2843	2613	2917	1340	1917	1345	2191	0	2006	1945	2191	769	2311	1189	1512	1094	2408	2052	2042	1577	1934	1778
Stenotrophomonas_nitritireducens	3	2	0	1	5	1	7	1	2	6	2	3	1	2	1	1	0	2	4	2	2	6	7	2	2	2	5	0	1	1	0	1	0	3	0	0	1	1	2	8	1	4	1	2	3
Lysobacter_enzymogenes	1829	2473	2663	2158	2650	1096	2184	1486	1329	1969	2189	1708	1789	1635	3160	1904	2651	3821	2206	1399	1228	2243	1823	3182	2101	4532	1359	2664	1362	2374	0	2785	2616	1957	508	4128	1029	1243	1247	1174	1737	1535	1884	2276	2146
Lysobacter_lycopersici	1899	2604	2276	1712	2530	1082	2960	1581	1558	1492	2867	1610	1465	1092	4444	2442	1999	4232	2174	1048	1079	2199	1974	3011	2443	4886	1851	2938	1478	4760	0	2221	1992	2653	456	3687	732	1179	863	1061	1806	1465	3609	1763	1686
Lysobacter_sp. TY2-98	624	870	1016	954	1069	388	840	527	444	591	898	646	673	623	1226	756	1150	1546	898	527	416	854	655	1263	842	2262	504	1345	535	1044	0	1423	1226	808	199	1975	372	551	476	393	707	635	807	858	993
Lysobacter_sp. HDW10	362	448	963	635	315	266	451	331	322	222	576	253	310	273	1427	359	665	423	387	294	173	372	315	1234	587	651	226	397	228	462	0	558	689	468	91	539	149	295	223	186	377	1261	286	1007	655
Lysobacter_oculi	2016	5501	2713	1943	2807	1459	2944	1647	1646	1512	1882	2197	2016	1215	3377	2278	1835	4396	2829	1377	1101	2096	1652	2335	2568	3769	1259	2547	1304	2209	0	1799	1616	2151	656	2874	980	1595	1004	1262	1654	2031	1540	1502	1613
Lysobacter_soli	1104	1642	1723	1285	1825	632	1289	863	857	925	1321	1106	1116	869	2033	1207	1460	2668	1543	826	647	1290	1225	1775	1351	3000	788	1782	815	1486	0	1710	1681	1303	347	2661	552	827	708	733	1113	1010	1139	1298	1332
Lysobacter_antibioticus	877	1184	1304	1259	1371	553	1018	808	670	861	1125	817	932	856	1720	989	1516	1900	1216	828	659	1115	900	1795	1142	2939	749	1717	680	1267	0	1666	1532	1079	290	2605	493	619	675	602	892	775	1017	1288	1243
Lysobacter_maris	1108	1591	1645	1198	1764	638	1369	956	809	924	1291	1064	1071	808	1986	1243	1322	2490	1451	798	652	1300	1166	1661	1381	2740	822	1614	794	1485	0	1371	1355	1180	308	2373	543	784	753	720	1003	976	1042	1197	1169
Lysobacter_capsici	975	1361	1442	1269	1489	647	1199	854	752	855	1298	991	1102	980	1886	1087	1494	2088	1211	884	4031	1338	1046	1896	1308	3054	943	1920	892	1507	0	1691	1528	1177	292	2870	591	771	760	748	1031	947	1252	1317	1335
Lysobacter_alkalisoli	946	1319	1427	1125	1533	606	1169	808	693	846	1197	906	948	793	1794	999	1396	2162	1317	770	571	1209	1008	1629	1198	2537	812	1603	747	1333	0	1433	1346	1116	299	2160	502	787	577	709	988	846	1023	1095	1235
Lysobacter_gummosus	699	937	1075	932	1094	456	863	636	589	568	872	713	703	747	1326	784	1045	1468	941	637	495	862	790	1235	856	2064	658	1242	627	1039	0	1192	1112	843	237	1902	396	521	519	527	665	687	802	908	918
Xanthomonas_campestris	1426	1989	2145	1679	2203	1202	1958	1442	1342	1230	1637	1682	1655	1344	2373	1615	1943	2408	1892	1253	1039	1958	1565	2520	1888	2707	1253	1681	1200	1973	0	1920	1730	1677	543	2260	985	1097	965	1293	1556	1425	1356	1885	1698
Xanthomonas_translucens	1371	1850	1977	1459	2111	923	1703	1189	1246	1086	1460	1393	1385	1059	2170	1368	1589	2378	1707	1052	930	1620	1410	2013	1637	2341	1008	1515	1056	1621	0	1601	1498	1459	438	2088	825	905	778	1059	1307	1208	1174	1335	1345
Xanthomonas_sacchari	1041	1541	1564	1058	1611	707	1298	845	819	791	1098	1142	1085	800	1643	1106	1030	1946	1312	775	684	1123	1053	1300	1263	1582	695	959	706	1190	0	1050	972	1090	315	1234	597	698	506	787	935	880	806	888	912
Xanthomonas_oryzae	756	1027	1024	980	1110	537	984	732	644	630	852	788	875	716	1129	947	948	1108	962	758	549	1005	758	1214	946	1361	718	844	724	1246	0	1015	998	874	271	1168	622	592	567	672	741	734	966	893	943
Xanthomonas_hyacinthi	683	984	1020	767	1129	510	844	628	601	554	814	766	728	550	1133	817	893	1285	921	576	506	862	754	1092	883	1171	610	731	679	1043	0	856	885	808	208	1008	443	518	399	560	725	628	825	761	779
Xanthomonas_citri	760	990	1085	903	1103	606	1047	775	733	647	876	841	865	613	1121	1068	859	1192	1174	772	536	1121	868	1042	955	1189	805	742	836	1217	0	845	848	829	286	1036	649	606	560	629	848	736	831	730	854
Xanthomonas_vesicatoria	480	621	751	623	722	361	609	425	419	419	593	521	602	417	755	1119	613	777	676	409	331	713	535	776	587	968	457	636	398	1322	0	712	635	490	165	751	389	373	295	486	549	469	1929	518	634
Xanthomonas_albilineans	468	691	705	636	738	352	659	488	419	455	591	550	593	458	874	526	670	833	673	424	365	615	555	874	582	1036	373	650	385	651	0	633	566	573	169	855	325	341	322	447	472	475	523	546	573
Xanthomonas_arboricola	465	595	673	488	616	339	550	403	328	370	477	475	452	386	649	458	549	673	557	388	339	535	457	664	567	755	407	470	428	581	0	524	506	475	150	695	332	311	272	379	404	424	414	438	463
Xanthomonas_cucurbitae	413	592	616	437	623	306	493	365	347	371	466	465	498	315	732	420	533	659	558	354	321	653	393	651	509	648	330	449	326	555	0	471	496	467	127	525	264	288	237	353	503	381	337	503	447
Xanthomonas_vasicola	341	482	500	409	527	290	481	329	323	262	365	373	440	322	590	425	487	554	488	343	278	456	381	586	467	630	329	403	293	489	0	411	434	383	120	472	278	298	293	347	406	359	395	460	427
Xanthomonas_fragariae	307	451	448	292	476	253	464	291	292	257	361	362	348	306	535	387	397	529	387	318	231	371	366	518	408	582	316	363	397	494	0	430	378	335	115	546	218	238	215	268	310	312	382	399	385
Xanthomonas_cassavae	242	375	390	320	429	215	354	279	244	230	295	291	344	267	439	283	364	485	347	261	194	356	271	422	338	576	218	375	207	303	0	389	342	317	105	483	205	204	249	230	278	266	244	343	324
Xanthomonas_axonopodis	184	257	257	214	296	153	244	197	149	170	221	205	224	160	335	209	301	300	240	161	145	223	224	374	282	397	178	232	151	278	0	292	252	220	68	369	141	162	151	170	190	193	192	309	268
Xanthomonas_hortorum	245	309	305	224	309	204	288	242	200	185	231	239	254	208	344	246	325	337	313	208	188	300	253	383	288	378	250	267	272	315	0	291	242	245	84	393	158	187	146	183	249	244	292	308	280
Xanthomonas_euvesicatoria	114	178	183	148	178	94	173	111	101	120	116	129	132	129	195	123	117	166	161	177	92	130	123	144	155	197	100	125	179	184	0	110	131	127	36	174	58	91	320	106	113	137	167	131	123
Xanthomonas_phaseoli	157	179	200	132	232	154	203	158	167	140	148	169	282	131	241	143	124	212	217	162	121	161	166	179	186	212	128	126	154	190	0	156	130	161	69	142	109	178	152	143	91	168	133	127	149
Xanthomonas_gardneri	107	133	139	105	139	86	141	106	102	98	143	134	116	87	151	115	169	141	139	102	75	137	123	198	113	217	123	113	122	152	0	121	108	114	47	182	106	101	65	108	115	113	127	128	114
Xanthomonas_perforans	51	94	57	28	67	22	53	31	33	17	38	60	62	26	66	50	34	67	51	34	36	44	38	45	57	60	16	37	34	55	0	28	37	39	18	45	18	40	22	29	25	50	32	21	29
Pseudoxanthomonas_suwonensis	8663	9870	12157	6086	11938	4599	9934	6908	7106	5084	7218	9262	7965	3742	10215	7134	4328	13293	9657	4345	4597	7788	8708	6275	11323	5240	2692	3781	3186	6685	0	4282	3843	7625	2100	3919	3207	4755	2650	5459	6115	6946	3250	3951	4675
Pseudoxanthomonas_spadix	1360	2065	2255	1332	2166	871	1716	1141	1162	1116	1323	1447	1479	1005	2244	1425	1373	2358	1703	1009	1334	1519	1393	1826	1727	1794	988	1159	838	1701	0	1384	1353	1518	425	1445	864	980	715	1107	1221	1331	1087	1172	1286
Luteimonas_sp. Gr-4	1175	1501	1691	1270	1893	830	1345	1453	1012	1038	1420	1202	1295	931	1971	1205	1452	3312	1706	850	710	1373	1357	1604	1561	2095	748	1177	819	1319	0	1342	1341	1305	334	1730	575	815	637	882	1181	1086	999	1221	1202
Luteimonas_sp. YGD11-2	1188	1631	1785	1171	1846	1136	1844	1253	1149	819	1136	1277	1276	832	1937	1077	1182	3081	1639	907	619	1233	1290	1531	1557	1708	665	1098	715	1161	0	1046	1047	1379	379	1426	520	849	641	859	1049	1117	758	1149	926
Luteimonas_sp. JM171	794	1071	1247	946	1257	490	1011	871	664	742	976	812	860	584	1434	898	1032	2135	1100	563	477	960	841	1314	1084	1414	561	861	573	929	0	1014	921	1002	197	1143	426	561	456	601	835	752	595	958	820
Luteimonas_chenhongjianii	861	1263	1349	1015	1310	566	1080	825	673	704	994	822	924	663	1388	894	1146	2492	1197	687	512	1091	970	1279	1030	1991	688	1278	709	1068	0	1163	1075	957	272	1705	551	659	550	625	823	777	809	970	1002
Luteimonas_yindakuii	777	1108	1118	811	1231	434	933	759	611	584	870	690	796	571	1274	844	1002	2340	1043	549	444	910	818	1228	967	1570	503	911	517	879	0	960	916	863	226	1248	393	502	413	523	770	693	613	886	826
Thermomonas_sp. SY21	6226	4573	5626	3171	5211	2483	4904	3499	3252	3304	5402	4501	4811	2713	9576	5246	4252	8316	8196	3104	2540	6790	4427	5468	4923	19092	3645	12592	3668	9016	0	4500	4634	5142	1467	11548	1843	4624	2489	2767	4405	3883	4881	3419	4683
Thermomonas_sp. HDW16	2752	2321	2948	1717	3001	1288	2676	1839	1745	1664	2973	2190	2512	1438	4636	2528	2346	3907	4162	1639	1405	3245	2135	3173	2549	10362	2101	6718	1800	5393	0	2650	2532	2821	727	6308	1119	2419	1350	1509	2362	1829	2570	1880	2685
Arenimonas_daejeonensis	1035	1411	1707	1549	1860	607	1349	846	744	3626	1659	1111	1236	1270	1949	1287	1957	2566	1538	1085	756	1579	1210	2267	1383	3178	905	2766	809	1484	0	2099	1959	1543	310	2653	1579	981	1134	801	1290	1074	987	1990	1766
Pseudolysobacter_antarcticus	325	439	595	977	583	239	515	304	263	450	943	377	403	515	689	446	1481	574	437	438	276	735	384	1482	473	1689	453	774	367	737	0	1581	1428	474	143	1574	310	301	354	265	481	380	497	1202	1210
Xylella_fastidiosa	311	348	396	347	414	288	383	369	298	247	285	364	363	369	402	352	251	379	385	402	245	357	348	347	337	489	397	323	390	419	0	315	347	319	147	392	299	256	246	293	264	314	393	240	289
Xylella_taiwanensis	141	143	234	187	171	136	185	164	146	109	164	129	156	104	221	191	182	172	200	151	107	169	175	205	148	302	154	171	163	227	0	169	154	131	59	259	150	111	92	133	121	141	179	198	186
Dyella_thiooxydans	548	759	1024	2501	921	465	776	425	383	597	853	453	543	680	1508	538	1567	911	635	610	361	905	439	1625	771	1366	525	685	549	778	0	1565	2806	627	157	1293	682	364	557	362	571	530	468	1256	1175
Dyella_japonica	392	527	657	935	665	277	571	365	327	510	669	431	427	453	950	518	1337	663	434	421	289	708	406	1412	555	1152	395	563	371	692	0	1268	1189	476	133	1032	511	280	303	283	499	433	542	1100	1072
Dyella_sp. M7H15-1	268	339	431	513	382	212	404	231	210	265	378	244	255	334	555	324	748	319	272	369	176	360	279	802	287	797	307	362	464	492	0	672	612	284	81	691	312	198	544	197	301	236	335	648	559
Rhodanobacter_denitrificans	779	952	987	1289	1066	480	1040	550	454	921	1426	604	627	697	2541	735	1599	1298	707	705	512	1500	714	1753	993	1719	844	858	941	916	0	1731	1706	914	233	1570	2110	443	484	453	802	755	677	1350	1453
Rhodanobacter_glycinis	511	650	700	886	714	377	699	458	369	594	734	477	472	555	1418	614	1281	732	561	480	362	945	475	1363	648	1256	541	644	529	762	0	1285	1353	563	203	1107	860	303	346	383	568	465	522	974	1070
Dokdonella_koreensis	875	1043	1382	2181	1440	425	1013	572	538	1174	1468	737	891	1005	1555	934	3467	1588	929	689	1169	1505	812	3447	1138	4343	633	1754	454	1327	0	3178	2944	1035	214	3887	479	554	608	498	1036	729	859	2739	2466
Luteibacter_pinisoli	293	381	553	672	502	244	449	281	243	358	528	305	291	457	689	363	1062	485	392	354	374	581	312	1147	423	1010	337	481	324	481	0	950	923	402	114	963	321	209	277	226	371	321	326	887	768
Luteibacter_rhizovicinus	268	374	456	710	426	238	384	221	222	312	509	281	278	364	528	346	983	442	321	327	794	455	309	955	363	997	311	420	219	487	0	930	833	285	95	910	275	185	259	166	367	255	338	772	723
Aerosticca_soli	431	512	733	949	735	287	592	342	307	440	742	362	426	532	1068	511	1295	718	510	469	318	744	416	1344	582	1083	401	503	410	666	0	1141	1096	603	155	1006	347	299	368	278	482	487	550	1084	907
Ahniella_affigens	245	304	457	766	448	218	320	263	204	253	565	238	294	599	472	356	1107	425	379	431	205	528	269	1045	370	1637	347	671	243	507	0	1189	1123	359	76	1454	182	219	390	177	402	252	402	767	824
Frateuria_aurantia	232	341	405	503	404	242	330	215	228	257	376	258	275	350	492	319	639	338	324	320	185	398	248	663	288	730	260	369	251	390	0	623	567	288	98	598	240	205	264	209	332	287	341	520	501
Thiodictyon_Candidatus Thiodictyon syntrophicum	867	1209	3069	8042	2935	710	1115	728	597	511	1738	954	891	2010	3084	1060	3366	1398	952	1371	646	1761	987	3348	2516	1768	951	917	1058	1606	0	2828	2498	1363	308	1653	735	571	1244	571	1115	1568	1183	2537	2042
Thiocystis_violascens	569	740	1482	3413	1509	540	731	609	500	407	1098	625	666	1267	1529	909	1513	820	698	985	480	1010	663	1469	1411	1445	672	738	657	1316	0	1502	1279	746	252	1312	532	404	788	348	718	902	1174	1243	1080
Thiodictyon_Chromatiaceae bacterium 2141T.STBD.0c.01a	383	437	627	1006	580	312	463	316	287	278	547	346	356	654	617	515	1098	437	373	485	275	523	370	1359	629	1036	430	557	357	826	0	831	743	409	137	963	317	259	442	302	416	408	559	1061	688
Thiodictyon_Chromatiaceae bacterium No.7	343	484	637	1135	608	351	471	325	314	269	476	422	401	529	650	410	739	491	469	457	277	500	421	779	595	846	368	387	622	550	0	619	563	379	115	717	306	254	298	252	367	461	360	647	553
Thioflavicoccus_mobilis	335	518	999	2223	989	294	465	341	301	270	669	376	393	777	1010	384	1279	549	398	609	267	688	388	1193	895	844	404	416	369	529	0	1173	1022	482	136	834	314	236	538	214	427	583	417	942	830
Allochromatium_vinosum	499	634	1064	2217	1049	423	597	450	388	343	779	528	514	877	1087	485	1325	628	568	625	360	705	494	1444	988	946	467	517	515	644	0	1159	939	565	178	792	338	326	573	366	450	632	494	1224	897
Marichromatium_purpuratum	482	677	946	1944	1005	337	545	372	345	295	684	418	420	749	934	484	1241	597	466	636	308	681	445	1322	902	960	439	461	379	672	0	1138	980	537	131	838	363	313	605	265	456	556	531	1037	926
Thermochromatium_tepidum	354	444	830	1642	825	365	492	352	301	266	660	411	396	709	824	437	986	544	445	586	278	649	447	1038	735	662	431	397	562	637	0	940	828	467	136	625	335	283	466	316	428	564	448	801	690
Rheinheimera_sp. LHK132	3831	5670	1778	1008	2182	5156	10913	4538	4504	3751	2562	4662	3306	1967	1951	5105	987	1235	4694	2881	6110	5799	14360	2506	6485	2493	22058	2853	10072	5105	0	1486	2268	1210	1086	1375	5119	3428	1493	16520	7546	3728	27245	1796	2120
Rheinheimera_sp. D18	233	318	219	157	259	253	354	292	257	316	246	268	432	216	212	624	135	204	738	288	874	436	386	229	290	556	670	613	524	311	0	174	184	149	207	764	339	487	248	627	707	255	534	187	234
Nitrosococcus_halophilus	155	214	175	214	129	110	174	118	122	111	149	136	142	202	160	125	175	117	142	171	122	128	131	184	140	337	133	214	145	159	0	162	168	122	72	290	124	105	129	106	120	116	108	165	158
Nitrosococcus_oceani	174	193	207	229	185	116	182	135	118	107	124	158	186	186	240	204	164	155	172	208	114	144	170	154	211	365	120	206	129	254	0	170	146	149	53	333	95	108	149	112	128	166	186	126	164
Nitrosococcus_wardiae	114	159	140	175	173	136	145	132	114	89	125	179	133	128	142	121	155	140	117	160	96	112	145	180	131	199	90	123	100	155	0	137	130	144	56	176	80	96	87	106	92	129	127	155	141
Nitrosococcus_watsonii	95	137	136	150	117	84	146	82	81	73	96	89	97	118	133	88	119	98	98	163	69	101	134	123	177	169	89	111	67	119	0	136	111	80	34	134	89	75	72	59	81	99	99	103	101
Candidatus Nitrosoglobus_terrae	155	181	140	112	174	157	162	155	136	157	110	165	179	122	132	136	98	120	137	130	187	133	148	131	131	235	117	161	158	152	0	90	72	110	122	170	74	127	140	158	101	127	120	105	111
Thioalkalivibrio_sulfidiphilus	397	536	771	1324	752	353	487	372	370	294	602	397	460	711	737	506	977	613	499	560	311	721	432	969	661	989	478	523	478	708	0	861	768	498	129	816	339	258	532	284	522	429	390	823	658
Thioalkalivibrio_nitratireducens	257	268	470	822	472	223	324	225	211	185	452	243	263	478	437	296	773	359	268	401	167	458	268	784	489	715	252	340	281	364	0	691	618	336	115	623	195	162	315	145	336	288	255	593	528
Thioalkalivibrio_paradoxus	194	298	496	692	387	184	286	219	183	155	369	227	228	437	385	278	715	329	290	363	180	401	237	756	337	675	267	273	230	392	0	675	569	264	73	523	171	165	270	140	305	259	328	526	497
Thioalkalivibrio_versutus	238	335	373	631	336	206	331	231	167	144	367	225	250	375	409	321	593	331	245	297	158	312	259	596	378	604	282	328	236	445	0	547	490	280	73	515	253	161	242	178	216	275	261	494	412
Thioalkalivibrio_sp. K90mix	219	344	361	599	353	213	285	206	178	158	320	212	251	358	327	224	564	320	279	296	172	347	226	568	304	670	220	335	211	360	0	490	459	247	79	535	175	180	236	161	253	268	205	464	391
Acidihalobacter_prosperus	760	1018	1220	1629	1155	697	1034	710	655	543	930	726	790	1066	1268	976	1488	898	858	947	625	1007	885	1649	1032	1696	832	950	780	1362	0	1310	1211	792	288	1429	643	560	689	558	746	846	932	1220	1140
Acidihalobacter_ferrooxidans	509	676	763	861	724	390	653	473	401	316	578	523	522	659	704	571	801	720	530	504	357	637	486	867	684	995	453	503	400	679	0	766	729	636	150	874	413	321	354	303	432	517	459	738	702
Ectothiorhodospira_sp. BSL-9	225	327	406	615	360	198	302	210	183	154	311	261	276	463	367	300	428	318	286	387	165	299	241	465	404	609	266	347	291	421	0	440	398	244	108	508	207	178	297	169	244	262	318	389	327
Ectothiorhodospira_haloalkaliphila	225	276	387	635	335	225	267	195	186	170	303	233	250	395	371	296	366	298	255	351	209	313	266	372	373	589	218	341	183	400	0	416	386	218	115	546	185	164	273	152	257	242	246	310	344
Spiribacter_Ectothiorhodospiraceae bacterium 2226	294	398	582	1058	540	242	408	233	239	259	544	299	329	585	506	330	929	390	375	442	230	480	324	969	496	624	325	283	282	457	0	825	760	375	90	525	253	228	368	194	327	354	296	722	609
Spiribacter_Ectothiorhodospiraceae bacterium BW-2	307	387	335	347	347	197	406	189	231	173	256	208	271	279	382	309	240	237	284	402	188	252	280	277	380	1106	234	568	296	390	0	263	208	230	90	825	180	218	193	153	209	302	263	232	245
Spiribacter_roseus	150	182	273	468	241	128	199	147	134	123	261	171	156	250	214	159	400	200	170	227	120	248	165	358	235	325	140	159	144	232	0	368	325	181	45	304	121	104	189	121	189	180	143	275	268
Spiribacter_sp. 2438	127	161	254	318	197	106	183	118	107	107	200	130	151	241	195	140	366	176	157	180	88	190	140	391	190	427	116	231	143	214	0	247	263	153	47	359	117	121	172	104	139	159	151	289	215
Spiribacter_curvatus	103	134	196	309	165	88	141	78	84	83	171	93	109	197	178	110	288	152	117	141	80	174	113	311	178	335	129	137	103	157	0	291	265	118	36	274	75	69	129	72	129	120	95	255	240
Spiribacter_salinus	91	119	171	256	155	79	115	88	77	105	145	84	95	121	124	115	270	125	123	141	93	168	111	323	119	276	102	120	99	148	0	238	207	134	39	215	83	62	94	74	98	97	93	238	171
Halorhodospira_halophila	206	303	385	622	407	177	257	209	153	153	317	227	263	375	348	197	617	253	261	280	167	330	223	678	315	439	213	219	219	280	0	584	491	232	82	367	167	143	233	133	205	247	161	500	413
Halorhodospira_halochloris	123	180	184	191	164	110	148	128	96	75	137	126	119	203	164	190	175	136	137	171	109	138	132	181	137	299	128	167	174	241	0	178	154	114	61	253	99	90	86	84	131	133	285	155	143
Alkalilimnicola_ehrlichii	267	335	508	796	488	194	332	237	216	172	411	250	265	509	448	286	721	359	308	420	192	435	306	749	425	577	323	287	294	512	0	668	605	294	102	528	230	201	311	166	315	285	336	606	518
Sulfurivermis_fontis	739	877	1259	1815	1237	580	904	620	534	440	856	724	768	984	1261	789	1717	966	795	854	467	1013	791	1921	1235	1169	715	612	698	1125	0	1287	1189	858	210	989	518	480	663	448	670	821	642	1654	1113
Thiohalobacter_thiocyanaticus	424	561	800	1483	759	373	514	350	369	348	636	433	417	785	733	475	1133	538	440	628	355	671	441	1157	656	1044	551	540	603	634	0	1013	913	463	153	906	415	288	505	283	542	508	437	893	842
Halothiobacillus_neapolitanus	617	592	1133	683	879	353	841	388	381	377	403	482	575	439	751	457	390	788	603	423	315	500	435	441	440	735	576	391	1729	710	0	389	353	408	164	597	319	485	308	304	473	483	498	358	437
Halothiobacillus_sp. LS2	335	377	474	498	392	232	385	273	242	207	285	294	323	352	398	280	591	354	322	323	208	346	307	706	343	606	295	341	303	345	0	433	425	282	84	576	240	222	239	185	276	271	218	495	387
Sulfuriflexus_mobilis	233	237	289	450	298	195	279	164	148	164	261	197	202	260	304	255	359	218	226	228	155	226	217	484	252	657	185	332	178	380	0	328	293	235	74	567	200	128	202	151	200	210	221	348	297
Granulosicoccus_antarcticus	195	254	209	323	240	197	255	194	153	167	212	167	245	298	287	228	300	197	253	248	181	215	170	355	242	918	181	502	168	358	0	351	303	205	95	745	177	163	181	167	258	212	216	274	243
Wenzhouxiangella_marina	231	309	439	692	386	216	314	204	203	199	409	239	234	383	424	234	801	360	298	326	184	405	240	822	366	775	255	350	198	371	0	764	662	261	91	727	187	155	249	162	281	274	255	672	576
Guyparkeria_halophila	269	346	413	585	382	234	331	202	228	185	344	243	259	373	382	288	595	327	269	317	196	383	258	613	367	592	305	290	285	406	0	555	511	277	87	529	220	185	303	152	244	277	247	453	443
Woeseia_oceani	157	199	254	351	236	183	190	157	156	117	248	191	212	280	221	177	329	197	214	275	125	224	155	374	219	653	185	296	172	258	0	395	337	191	83	506	152	131	157	123	172	179	171	310	302
Shewanella_sp. FDAARGOS_354	2891	1614	1684	1358	2797	4063	2839	6336	4200	2362	3836	2574	2762	1063	1932	2359	793	807	3641	1262	1930	20357	2218	913	2561	34120	600	34880	718	1649	0	478	470	1091	737	7317	713	4438	1107	2639	5459	4837	3624	1262	695
Shewanella_sp. WE21	366	419	471	265	582	1915	609	2055	1655	8314	2767	5650	1103	1003	1488	21788	953	277	1821	1430	4941	7094	13591	1538	4655	3279	9704	6164	6235	13123	0	361	441	705	2654	2054	4847	1590	1366	18429	6446	747	38729	924	1180
Shewanella_sp. ANA-3	232	272	368	165	382	619	238	391	414	383	318	339	209	174	236	745	121	88	292	192	244	2830	397	156	250	2262	193	2447	169	449	0	90	138	143	121	597	140	283	234	521	380	243	1215	113	157
Shewanella_sp. SNU WT4	207	255	211	132	240	306	255	254	195	264	177	258	304	220	228	315	123	170	329	251	284	363	311	166	202	393	254	381	291	328	0	137	157	174	141	231	209	250	244	436	263	231	401	141	197
Shewanella_sp. Scap07	120	166	146	105	187	137	148	134	126	152	97	139	188	129	172	174	74	117	165	125	154	168	153	100	149	201	126	142	134	216	0	121	136	120	80	182	90	137	131	146	135	149	191	114	117
Shewanella_sp. Arc9-LZ	121	149	96	83	157	145	132	106	117	180	80	115	127	133	146	136	119	93	135	169	156	129	115	185	111	150	207	128	134	124	0	84	78	98	104	115	150	121	148	152	138	121	135	117	99
Shewanella_sp. M2	201	211	140	102	183	164	211	166	151	151	134	183	210	179	163	198	100	147	209	168	198	170	202	120	137	180	146	159	123	178	0	138	122	131	115	186	129	170	148	279	156	157	187	113	156
Shewanella_sp. W3-18-1	89	99	128	71	155	785	88	315	356	269	211	924	94	50	100	367	62	52	106	79	169	3784	782	55	129	175	148	373	107	215	0	48	156	85	77	154	72	103	72	1213	251	109	530	55	150
Shewanella_sp. YLB-06	99	108	82	93	121	93	121	102	98	88	90	111	134	108	120	129	85	119	120	132	110	108	137	111	81	150	80	133	90	152	0	82	77	81	52	162	81	111	121	129	102	125	133	86	81
Shewanella_sp. Pdp11	168	210	154	100	248	386	235	315	278	633	217	518	199	174	358	1623	93	92	262	235	437	812	960	155	381	435	675	548	386	942	0	76	105	140	234	202	396	204	236	1295	440	189	2567	95	147
Shewanella_sp. MR-7	135	172	97	75	164	140	122	160	122	131	99	135	115	96	89	153	39	37	124	108	116	688	170	42	88	559	75	583	72	111	0	50	50	58	48	158	48	100	146	193	141	115	258	66	68
Shewanella_sp. MR-4	162	187	85	72	168	156	108	170	131	126	85	113	99	114	81	121	44	63	109	106	127	355	144	70	102	530	48	631	58	86	0	38	53	64	81	144	62	110	127	179	159	121	172	70	44
Shewanella_sp. MEBiC00475	37	60	32	25	57	101	44	68	68	51	88	55	60	37	72	77	32	40	77	51	53	68	76	53	47	158	71	90	66	60	0	30	48	23	37	77	67	62	45	115	32	54	112	65	79
Shewanella_putrefaciens	908	892	1216	750	1846	7734	1060	3618	3545	2686	1861	9161	987	861	1195	3243	601	616	1108	999	1627	27654	7251	721	1212	2725	1505	4142	1054	2298	0	500	1384	810	843	1709	796	979	1177	10135	2104	985	5049	419	1324
Shewanella_baltica	681	849	707	438	1003	1678	845	1283	1090	3472	907	1846	879	824	2371	8800	392	431	1027	1117	1965	3194	3416	793	1418	2555	2625	3195	1451	4212	0	324	479	532	1052	1343	1918	909	1138	5082	1725	642	12348	490	652
Shewanella_chilikensis	601	698	448	328	780	604	727	484	456	469	238	450	623	473	395	305	149	297	429	481	445	507	495	211	373	356	232	295	182	301	0	149	178	284	208	281	149	340	711	554	290	423	292	202	240
Shewanella_khirikhana	338	335	377	345	436	364	419	339	302	303	248	350	542	332	419	313	259	332	449	342	321	343	339	299	369	290	252	251	296	401	0	237	257	313	166	262	205	326	335	376	256	376	350	251	221
Shewanella_amazonensis	258	309	316	290	406	317	327	252	280	209	211	313	472	298	381	255	182	283	394	304	239	253	325	238	315	367	216	249	224	298	0	208	171	249	125	305	167	299	213	294	256	326	281	185	226
Shewanella_algae	318	384	450	316	564	440	420	394	322	355	276	405	579	356	410	304	211	304	493	369	327	365	386	308	347	338	216	289	236	313	0	234	219	324	153	288	233	398	401	444	351	359	307	280	258
Shewanella_loihica	276	341	265	295	379	276	357	266	277	233	225	302	479	237	324	229	266	283	388	312	256	298	290	305	342	394	182	274	170	277	0	245	253	250	110	324	159	278	251	283	218	324	242	234	267
Shewanella_oneidensis	406	351	286	243	422	483	400	524	442	424	355	428	332	239	330	502	205	161	400	298	368	1419	591	277	339	2230	288	2273	204	419	0	140	160	210	223	592	195	353	332	710	568	442	776	215	161
Shewanella_marisflavi	248	303	250	232	328	250	279	244	244	194	197	242	396	219	227	218	171	220	349	255	240	249	273	212	257	392	151	227	157	252	0	188	176	186	120	285	128	262	199	326	194	263	233	180	180
Shewanella_donghaensis	202	262	184	141	282	259	284	217	203	234	157	273	403	233	283	197	95	224	333	246	247	189	243	130	210	236	130	190	145	211	0	115	137	206	162	212	157	285	225	278	165	293	180	143	168
Shewanella_sediminis	157	204	160	153	220	185	183	168	150	192	123	166	204	136	171	129	125	139	204	198	188	163	175	193	160	155	123	131	118	151	0	121	120	131	94	135	109	162	171	183	115	168	126	140	132
Shewanella_denitrificans	215	231	197	157	233	241	269	207	195	195	160	204	289	190	233	246	163	169	264	237	170	229	195	215	191	207	179	172	159	232	0	135	160	175	107	184	130	204	182	240	170	246	236	190	153
Shewanella_psychrophila	156	149	140	96	181	108	146	130	109	105	101	142	174	150	130	126	80	112	181	147	120	148	147	76	131	322	85	191	89	122	0	93	89	105	73	233	89	143	100	150	92	155	121	83	119
Shewanella_halifaxensis	124	158	109	114	151	169	140	144	119	136	95	178	197	135	132	114	115	102	162	165	115	129	152	139	137	130	118	128	119	141	0	108	81	91	73	133	119	136	139	162	133	131	152	92	120
Shewanella_decolorationis	220	189	166	140	289	306	224	365	292	217	283	240	221	135	174	233	122	112	249	167	207	1030	269	150	205	2108	88	2107	95	239	0	80	83	135	108	554	91	269	129	315	355	353	350	148	96
Shewanella_piezotolerans	154	191	124	101	174	152	167	129	134	179	107	169	209	167	159	164	89	124	215	173	162	162	162	141	141	177	119	164	147	154	0	92	95	104	139	137	137	137	173	180	119	144	154	132	123
Shewanella_livingstonensis	128	149	114	112	147	117	176	124	119	135	104	140	172	158	164	139	61	106	153	163	141	168	159	104	131	225	156	191	118	158	0	104	117	109	81	167	122	128	146	218	121	128	194	93	134
Shewanella_aestuarii	140	162	112	89	155	121	148	146	120	138	110	155	145	123	168	196	95	98	170	137	148	184	155	96	126	224	117	182	150	184	0	132	140	133	104	192	123	161	110	182	134	136	179	92	114
Shewanella_maritima	134	135	125	95	154	150	170	150	120	126	79	139	185	119	163	167	73	105	169	149	153	155	179	115	112	155	98	114	143	164	0	69	90	112	128	115	135	128	140	165	105	121	163	84	91
Shewanella_pealeana	130	125	119	77	129	134	147	111	115	96	88	124	163	117	129	136	73	88	146	108	139	132	138	90	98	202	116	127	111	127	0	87	81	106	85	184	92	115	105	160	96	129	152	65	104
Shewanella_japonica	104	148	99	97	138	132	127	134	136	116	87	141	133	140	135	169	79	98	137	129	157	127	135	103	110	119	127	131	120	159	0	79	96	104	100	119	102	111	100	158	113	109	154	81	112
Shewanella_benthica	149	172	129	111	175	125	170	141	128	83	108	136	211	99	146	114	89	136	175	110	120	102	127	93	127	149	77	112	87	124	0	90	98	121	67	120	82	143	106	138	95	137	107	89	104
Shewanella_frigidimarina	145	187	113	85	179	141	153	136	109	152	95	131	113	154	129	156	41	93	160	146	140	164	152	84	122	259	1512	192	399	177	0	74	98	87	97	166	1214	115	182	187	122	111	161	65	95
Shewanella_violacea	122	111	107	84	157	109	124	95	122	124	79	118	146	111	119	111	70	116	135	133	107	118	125	89	107	101	81	106	79	101	0	70	81	80	61	105	72	89	122	112	84	123	88	67	84
Shewanella_woodyi	139	150	114	91	145	111	150	132	114	145	98	126	161	152	128	136	67	90	168	174	147	126	111	100	104	174	111	138	108	172	0	90	73	102	105	152	114	106	141	157	97	127	154	78	98
Shewanella_xiamenensis	34	10	58	24	68	142	28	83	103	60	40	70	52	14	24	69	5	44	48	14	31	111	112	15	29	74	65	101	45	46	0	8	19	57	34	32	77	66	6	81	81	18	72	11	24
Shewanella_bicestrii	80	91	63	51	79	93	78	120	95	83	76	96	90	44	68	97	38	30	119	62	75	367	108	40	85	664	51	667	50	87	0	35	35	45	39	176	48	105	37	146	132	101	146	46	36
Shewanella_polaris	58	52	26	23	33	29	58	30	33	38	26	44	31	26	30	55	20	26	37	34	27	29	34	31	17	38	61	25	47	62	0	35	36	20	29	29	39	35	19	59	31	28	41	23	21
Parashewanella_tropica	115	180	111	98	151	110	161	122	123	111	91	135	134	143	121	141	78	92	168	196	129	111	147	101	109	131	116	107	120	149	0	101	92	99	67	117	69	125	127	140	88	130	138	73	114
Parashewanella_spongiae	162	217	131	118	161	112	186	139	134	146	86	153	215	166	138	131	78	87	181	168	137	117	136	90	135	181	128	171	112	177	0	116	117	113	113	162	203	154	157	161	106	153	148	84	121
Marinobacter_sp. LV10R510-11A	255	463	309	399	292	247	324	239	278	234	305	298	403	299	304	308	273	268	362	363	256	336	345	310	276	771	265	452	378	390	0	263	258	216	127	624	267	265	224	307	263	252	324	251	330
Marinobacter_sp. Arc7-DN-1	243	313	264	396	333	203	294	232	229	172	292	229	289	319	303	278	334	268	326	302	210	285	286	424	279	551	260	305	274	391	0	349	306	241	105	433	183	197	299	220	258	247	269	357	347
Marinobacter_sp. NP-4(2019)	198	249	270	334	288	195	261	183	183	117	215	199	288	299	266	217	287	237	258	289	183	264	205	276	255	445	198	287	238	344	0	259	266	175	81	388	170	155	215	200	203	204	238	257	233
Marinobacter_sp. LQ44	148	174	191	164	187	156	180	149	127	117	154	155	232	145	158	197	210	157	188	151	117	187	146	244	151	282	157	160	169	344	0	175	162	158	65	281	117	143	125	171	138	166	204	191	207
Marinobacter_sp. JH2	173	218	177	151	213	167	233	180	168	186	184	190	260	236	200	280	155	219	264	246	175	223	180	204	170	262	191	161	215	322	0	169	172	196	109	243	198	207	141	210	163	202	260	196	161
Marinobacter_sp. es.042	70	107	138	127	126	97	128	76	95	67	109	104	154	94	134	113	129	112	132	98	80	97	83	132	124	155	103	109	94	129	0	134	122	89	47	152	75	80	63	135	87	120	83	108	114
Marinobacter_sp. CP1	105	132	121	134	121	82	192	105	90	85	111	94	158	102	134	136	116	118	162	95	84	132	112	153	129	289	92	162	105	214	0	140	146	106	45	232	155	83	100	94	104	117	126	139	121
Marinobacter_sp. BSs20148	71	78	85	95	95	68	93	73	60	61	86	92	123	89	70	104	78	85	125	107	79	77	82	83	117	250	94	142	91	121	0	104	91	83	45	205	77	73	72	90	88	99	100	94	85
Marinobacter_salarius	282	386	406	495	396	255	417	259	247	226	308	284	356	336	404	330	425	322	387	360	235	344	285	495	345	718	294	371	285	482	0	437	382	326	105	601	225	254	303	249	295	303	355	409	381
Marinobacter_hydrocarbonoclasticus	321	401	420	444	418	363	433	349	294	274	411	344	414	406	407	438	390	425	495	415	283	403	392	533	407	882	395	474	430	673	0	435	411	361	153	756	330	290	319	395	384	351	426	397	419
Marinobacter_fonticola	201	234	302	336	296	231	232	226	181	179	224	216	254	287	256	261	378	225	313	268	184	284	200	434	224	493	224	309	231	391	0	342	305	218	109	393	190	212	204	189	232	239	230	384	255
Marinobacter_similis	155	246	245	269	207	154	208	157	153	133	183	188	224	212	215	220	292	207	240	214	124	191	160	384	197	375	218	183	243	350	0	299	273	180	77	329	143	166	179	159	169	165	228	343	270
Marinobacter_salinus	177	196	216	228	230	183	215	197	153	155	183	159	232	196	208	241	201	195	247	228	142	254	180	218	205	413	204	230	194	279	0	254	251	185	102	336	162	144	165	178	188	199	221	193	209
Marinobacter_adhaerens	77	81	86	98	106	61	73	68	62	60	75	75	96	100	90	122	94	91	100	84	84	76	65	112	64	151	66	70	66	196	0	89	83	73	43	107	73	71	57	60	81	87	114	70	100
Marinobacter_psychrophilus	79	68	88	64	75	64	103	76	70	62	83	81	108	75	86	111	124	75	113	97	79	72	87	167	95	121	88	97	79	183	0	76	65	68	39	98	70	86	59	68	87	66	139	128	78
Alteromonas_sp. RKMC-009	202	201	192	166	216	178	236	188	159	130	153	157	217	158	191	131	102	152	205	179	185	168	179	154	171	321	150	216	142	155	0	113	114	151	100	290	97	152	169	200	145	188	142	125	158
Alteromonas_sp. I4	164	215	160	158	176	178	202	171	146	131	140	153	218	164	172	164	121	141	200	184	150	160	143	185	144	246	154	137	123	170	0	129	140	148	82	194	107	151	145	190	145	164	144	135	149
Alteromonas_sp. BL110	79	74	64	77	83	56	83	67	72	77	69	70	84	82	75	87	60	43	98	91	110	76	67	55	71	127	80	98	86	121	0	74	84	65	79	80	99	78	103	97	131	76	101	59	83
Alteromonas_sp. 76-1	53	58	57	52	87	49	67	52	66	40	40	69	84	60	64	68	49	44	70	98	54	60	83	41	58	76	48	64	34	61	0	43	43	47	21	52	40	59	89	71	63	51	47	25	48
Alteromonas_sp. MB-3u-76	39	30	24	28	52	37	56	29	46	31	24	51	51	37	33	52	22	29	58	43	42	37	35	50	28	44	50	47	32	60	0	22	11	22	17	40	22	75	24	57	36	42	70	39	28
Alteromonas_sp. RW2A1	23	16	10	15	20	32	22	24	26	16	17	19	25	17	20	29	9	22	32	22	29	10	19	19	22	60	26	36	15	16	0	20	18	20	13	41	20	32	21	26	37	21	25	7	22
Alteromonas_sp. Mac1	2	3	1	0	2	0	0	2	1	3	2	0	4	2	2	3	0	2	2	1	7	2	5	5	3	5	7	1	5	5	0	2	0	4	1	1	3	3	3	7	5	3	5	1	4
Alteromonas_macleodii	326	343	235	229	349	259	319	316	297	304	239	267	364	259	266	304	227	235	355	306	304	239	286	359	281	465	247	312	270	297	0	253	257	235	161	390	228	298	266	341	249	266	311	246	270
Alteromonas_mediterranea	365	490	257	240	377	317	478	296	249	295	223	314	378	236	269	272	180	222	383	336	301	291	319	228	281	270	217	262	219	291	0	175	186	227	189	220	200	323	273	492	239	294	272	215	215
Alteromonas_pelagimontana	168	195	163	125	173	175	178	155	141	130	140	143	155	136	143	156	84	113	177	153	173	146	169	137	141	250	158	176	210	162	0	133	120	108	90	187	109	144	150	186	118	133	146	127	153
Alteromonas_australica	130	170	133	119	142	135	162	118	138	133	84	134	146	112	130	148	100	103	174	155	160	100	124	136	129	241	138	163	173	210	0	107	100	97	118	202	130	113	103	151	101	118	206	89	109
Alteromonas_naphthalenivorans	68	74	59	39	75	54	78	49	47	53	54	38	67	59	57	52	45	52	65	56	53	67	43	48	49	80	32	58	41	49	0	50	47	45	32	76	28	48	44	60	53	51	56	40	58
Alteromonas_stellipolaris	16	12	14	12	22	13	17	8	11	14	12	16	20	9	11	16	8	7	19	9	15	15	17	12	10	16	11	11	14	12	0	10	8	11	6	30	6	11	19	7	17	17	7	8	15
Alteromonas_addita	2	3	2	2	5	6	3	2	9	4	6	8	7	1	2	5	4	2	6	4	4	6	7	5	1	1	3	2	8	12	0	3	2	2	7	7	5	4	4	5	3	7	8	13	1
Glaciecola_sp. THG-3.7	375	412	373	403	402	332	2195	382	393	234	407	447	382	473	395	527	362	355	473	701	298	435	422	411	358	442	438	274	430	702	0	450	389	361	175	352	320	348	279	344	422	400	411	387	515
Glaciecola_sp. 4H-3-7+YE-5	111	110	68	93	104	88	145	94	86	95	103	90	112	88	99	100	99	73	117	119	98	105	104	142	89	181	119	112	117	155	0	96	72	78	51	153	95	77	78	119	95	101	106	103	140
Glaciecola_nitratireducens	144	157	126	120	193	134	195	125	110	89	114	134	158	114	131	141	89	116	170	156	136	125	112	97	130	134	106	119	114	152	0	79	100	98	72	119	85	119	122	126	118	145	123	98	124
Paraglaciecola_sp. L3A3	133	145	107	109	147	139	140	150	134	138	110	157	148	148	119	167	99	119	173	168	157	116	146	116	120	257	140	163	160	194	0	113	117	128	129	176	132	135	132	164	127	136	165	97	131
Paraglaciecola_sp. L1A13	148	137	102	103	138	100	138	118	115	128	97	139	151	132	118	119	67	110	144	131	130	109	105	100	116	218	140	166	150	171	0	116	92	94	90	178	109	139	124	155	117	125	170	78	125
Paraglaciecola_psychrophila	167	190	158	128	164	188	189	188	167	159	137	224	195	173	183	248	108	139	190	182	191	203	176	122	151	265	142	161	253	279	0	142	132	136	110	218	129	127	124	184	129	146	347	131	145
Paraglaciecola_mesophila	89	125	93	86	112	95	112	83	100	91	84	92	91	102	119	112	96	96	107	103	81	89	82	159	103	216	85	135	93	131	0	85	97	72	50	149	58	88	80	92	85	88	126	82	100
Salinimonas_lutimaris	179	262	198	186	217	185	239	193	185	191	159	180	259	176	202	197	192	175	234	231	146	155	214	239	182	317	196	204	127	248	0	168	178	173	90	271	135	172	200	216	154	168	209	170	130
Salinimonas_sp. KX18D6	131	193	135	118	179	136	154	132	136	123	115	151	168	122	152	141	96	113	174	150	128	102	144	130	140	173	99	125	95	185	0	107	113	110	91	143	76	124	116	125	131	127	109	96	116
Salinimonas_sediminis	112	136	129	116	127	119	169	115	111	114	114	117	158	138	140	144	115	116	187	166	109	108	144	168	115	220	100	121	122	139	0	121	109	111	47	189	84	112	102	130	95	118	120	97	145
Catenovulum_sp. CCB-QB4	225	293	194	152	252	211	254	241	207	183	134	204	275	231	223	203	129	186	219	256	213	178	195	177	213	300	184	198	186	175	0	114	147	157	116	246	169	192	183	202	163	241	194	168	193
Catenovulum_sediminis	178	195	153	130	176	141	189	171	177	173	139	176	206	164	161	141	115	133	193	214	155	139	149	149	135	266	153	174	140	171	0	158	121	118	112	192	136	168	150	170	134	170	146	120	174
Lacimicrobium_alkaliphilum	277	304	258	235	324	264	332	277	244	224	241	268	406	268	290	236	223	225	374	327	210	298	272	285	279	462	225	288	178	290	0	194	181	263	120	377	170	278	243	271	235	287	232	257	232
Hydrocarboniclastica_marina	157	175	231	280	232	149	196	167	147	108	186	178	198	192	202	204	231	202	216	260	132	214	189	298	234	380	176	189	154	313	0	266	225	167	68	307	129	141	186	141	184	186	208	247	214
Agarivorans_gilvus	199	243	193	135	229	197	266	218	186	168	158	194	334	203	204	194	121	184	265	230	195	152	167	156	205	303	152	189	162	226	0	128	145	180	136	264	134	240	220	205	169	198	175	145	149
Saliniradius_amylolyticus	158	229	218	187	224	197	214	198	172	138	169	198	311	171	224	155	162	182	260	235	135	191	212	218	211	309	124	196	114	185	0	177	153	162	89	249	102	184	132	201	152	221	148	159	163
Pseudoalteromonas_sp. R3	138	167	150	139	150	155	182	148	134	148	112	150	193	156	135	151	143	119	199	171	149	142	146	190	149	336	115	197	115	195	0	123	113	108	75	272	114	142	139	164	142	156	141	157	140
Pseudoalteromonas_sp. A25	86	105	89	67	84	106	121	86	77	118	78	108	101	99	96	112	115	78	120	133	121	81	81	160	86	182	99	139	99	116	0	65	68	85	91	134	95	108	92	120	119	87	101	112	90
Pseudoalteromonas_sp. DL-6	149	120	82	71	145	115	148	120	94	99	61	82	94	100	73	98	41	59	80	118	89	55	87	60	68	167	71	147	80	83	0	59	56	48	54	135	68	87	136	101	89	86	85	45	70
Pseudoalteromonas_sp. NC201	52	65	50	49	82	64	77	74	60	54	54	76	77	57	70	56	33	61	143	82	82	57	72	71	45	93	46	68	70	54	0	59	65	54	27	99	46	84	70	68	62	56	60	37	48
Pseudoalteromonas_sp. 16-SW-7	43	59	40	30	54	45	57	44	44	63	41	57	61	44	49	65	46	48	74	55	65	54	59	91	39	61	61	50	46	44	0	39	35	42	40	58	53	65	54	62	59	64	50	57	51
Pseudoalteromonas_sp. Scap06	72	68	47	51	68	64	82	66	78	56	51	65	81	46	83	67	54	46	67	65	82	59	74	91	64	105	65	78	54	52	0	41	48	63	56	86	50	61	58	67	64	58	70	59	64
Pseudoalteromonas_sp. THAF3	43	33	38	34	37	36	55	35	31	36	29	49	66	40	42	31	22	35	54	32	29	31	35	31	29	43	57	24	105	48	0	37	33	28	33	27	44	39	23	35	32	26	54	31	26
Pseudoalteromonas_sp. Bsw20308	33	32	16	21	27	20	20	21	30	24	22	41	19	43	26	20	16	29	23	11	28	22	26	19	22	13	22	15	20	25	0	18	17	20	19	18	22	18	13	30	25	25	26	24	20
Pseudoalteromonas_sp. 1_2015MBL_MicDiv	28	30	18	20	30	24	21	33	28	23	17	26	31	34	24	31	15	19	22	52	23	22	34	30	23	34	19	27	36	25	0	21	17	24	10	21	15	29	39	41	28	43	36	18	22
Pseudoalteromonas_sp. 13-15	26	43	32	16	24	38	41	49	40	39	32	44	50	44	30	30	22	29	48	35	45	40	36	23	18	54	30	62	53	44	0	22	22	30	29	66	36	65	32	62	28	40	45	26	38
Pseudoalteromonas_sp. SM9913	16	16	13	15	25	6	24	13	14	16	9	9	18	14	20	10	3	12	22	17	5	14	11	10	13	44	11	19	12	13	0	11	12	11	8	31	8	18	16	9	10	18	14	7	16
Pseudoalteromonas_sp. Xi13	13	14	14	9	13	21	19	12	11	26	18	23	23	15	15	21	14	11	26	20	22	12	9	10	14	17	34	21	14	28	0	16	16	13	11	18	28	18	14	18	14	14	23	12	20
Pseudoalteromonas_luteoviolacea	296	345	223	219	258	404	356	406	363	303	280	388	387	313	305	290	224	259	417	419	340	306	310	372	274	354	324	281	345	269	0	233	237	274	225	281	861	325	292	387	302	304	271	299	254
Pseudoalteromonas_tunicata	248	344	293	197	342	325	342	301	294	281	203	324	526	248	344	283	180	314	465	337	293	218	301	252	324	279	186	212	232	286	0	166	167	254	168	190	196	386	263	341	257	367	292	186	240
Pseudoalteromonas_spongiae	181	195	146	104	167	145	180	172	165	141	139	154	198	155	137	160	129	129	192	189	195	149	195	174	141	248	169	193	178	196	0	121	143	134	139	197	145	147	157	172	143	156	155	133	156
Pseudoalteromonas_rubra	189	183	177	129	196	164	171	144	152	139	145	179	239	154	187	165	137	162	195	225	152	158	204	175	152	255	148	171	124	193	0	100	112	131	88	236	103	164	162	150	138	144	131	130	145
Pseudoalteromonas_atlantica	144	180	140	109	164	140	164	142	140	135	97	127	194	106	151	113	121	116	184	155	154	138	124	201	129	191	117	149	146	168	0	126	112	116	88	126	98	135	114	150	106	137	149	115	135
Pseudoalteromonas_donghaensis	112	146	128	104	149	96	153	103	140	122	95	139	150	112	134	140	101	101	134	149	126	106	139	151	101	211	135	161	120	177	0	109	105	88	77	153	99	96	122	136	102	138	143	109	108
Pseudoalteromonas_piratica	123	106	111	96	104	103	133	114	107	124	82	124	154	80	116	104	67	81	146	129	130	88	103	102	116	154	106	124	108	116	0	75	106	78	119	172	99	96	125	154	100	120	110	70	93
Pseudoalteromonas_piscicida	162	209	158	133	166	151	150	150	137	191	124	144	153	202	132	136	103	110	193	227	173	194	150	116	144	209	170	203	206	163	0	107	119	111	158	161	122	166	213	194	176	114	177	120	153
Pseudoalteromonas_phenolica	113	143	95	74	136	118	145	127	111	143	101	98	152	132	96	125	86	88	146	144	151	102	123	139	115	147	121	120	138	147	0	68	82	96	96	136	105	94	133	143	102	107	142	112	110
Pseudoalteromonas_aliena	105	92	56	72	99	83	103	87	72	95	94	86	75	96	68	81	86	62	112	108	92	84	83	131	67	159	78	113	78	98	0	46	46	75	69	138	60	84	106	97	86	83	80	91	63
Pseudoalteromonas_shioyasakiensis	112	116	89	94	107	105	114	101	78	100	76	97	141	109	105	127	70	87	119	127	105	165	117	76	88	117	103	93	115	119	0	79	75	81	76	91	181	103	98	140	93	117	123	65	92
Pseudoalteromonas_arctica	45	58	51	49	52	53	62	49	59	60	42	51	51	45	47	66	41	50	88	64	56	53	58	51	57	75	53	53	63	70	0	59	44	46	32	56	36	45	44	71	55	48	73	31	50
Pseudoalteromonas_carrageenovora	65	86	64	43	76	72	94	70	83	75	72	74	84	87	68	88	41	45	82	77	88	81	82	77	72	141	71	110	86	72	0	64	60	65	49	84	102	68	86	85	76	74	94	63	86
Pseudoalteromonas_agarivorans	49	58	30	43	55	44	63	48	48	72	39	38	45	47	46	55	46	33	65	64	57	27	52	79	30	83	49	58	46	40	0	55	52	45	44	63	34	46	64	49	39	50	51	56	50
Pseudoalteromonas_translucida	37	46	28	39	52	51	52	47	37	71	35	50	66	46	40	43	20	37	59	68	71	41	40	35	49	77	62	47	62	55	0	38	40	36	44	47	74	72	60	74	59	50	54	32	42
Pseudoalteromonas_espejiana	62	88	58	58	79	68	86	76	93	62	53	87	103	68	77	77	43	71	102	94	75	61	77	59	52	109	80	68	91	106	0	63	72	60	54	102	51	77	91	70	75	73	78	66	72
Pseudoalteromonas_ruthenica	42	57	34	23	36	41	41	40	34	37	36	41	41	33	30	30	31	23	48	46	36	46	50	50	45	35	31	27	51	37	0	32	25	26	24	42	24	35	41	52	35	46	20	29	27
Pseudoalteromonas_marina	22	29	19	21	30	22	16	28	23	31	20	21	22	24	26	26	25	23	31	37	36	26	22	20	23	67	29	59	26	21	0	17	10	23	24	70	14	25	25	25	18	26	32	28	27
Pseudoalteromonas_tetraodonis	9	9	12	10	12	15	18	7	13	14	14	16	16	17	9	14	10	11	18	20	21	10	21	17	14	23	12	19	9	21	0	12	10	7	12	19	10	21	19	26	18	17	19	5	13
Pseudoalteromonas_nigrifaciens	35	33	28	28	40	41	33	32	43	57	26	44	55	38	24	42	13	30	53	40	53	25	68	21	27	37	35	43	38	79	0	21	24	35	39	34	26	48	26	65	48	36	104	16	37
Pseudoalteromonas_haloplanktis	29	20	15	13	23	25	24	30	33	42	16	25	29	22	24	19	7	9	39	25	50	21	18	11	21	22	18	17	13	15	0	11	8	17	36	24	17	21	24	24	22	19	16	18	14
Pseudoalteromonas_issachenkonii	8	13	13	8	9	11	15	16	14	13	11	9	17	8	12	8	11	14	14	14	10	7	8	6	8	19	25	17	12	11	0	9	16	6	9	7	23	8	10	22	7	12	13	12	14
Colwellia_sp. Arc7-635	124	163	105	86	139	134	146	137	127	124	103	136	131	102	127	159	73	88	142	145	152	108	139	92	123	234	128	154	113	165	0	100	119	83	97	172	106	112	128	169	125	127	125	78	143
Colwellia_sp. PAMC 20917	146	168	101	99	129	130	164	131	128	158	115	144	168	121	150	179	140	97	175	154	161	148	142	195	120	255	197	199	201	169	0	99	145	110	124	179	232	128	135	181	149	112	167	140	143
Colwellia_sp. 20A7	126	157	92	87	151	124	149	119	112	132	94	126	151	113	137	175	90	97	182	132	150	106	128	110	87	250	102	170	138	157	0	116	104	111	100	219	139	136	141	148	145	126	160	102	112
Colwellia_sp. MT41	152	137	106	95	144	92	157	98	122	130	84	126	147	89	76	164	97	85	164	147	129	108	108	80	96	177	134	117	136	169	0	134	120	78	73	183	97	122	123	163	102	119	156	118	122
Colwellia_sp. PAMC 21821	91	109	74	84	115	106	105	87	94	94	76	102	136	140	119	136	80	88	106	125	116	88	86	103	85	181	69	124	102	151	0	106	110	75	57	159	95	96	132	117	97	114	105	72	102
Colwellia_sp. Arc7-D	90	131	98	68	116	97	127	93	100	106	91	99	129	108	103	163	75	80	115	117	131	93	104	107	96	181	135	151	121	138	0	80	90	70	81	158	107	98	97	130	105	105	155	78	98
Colwellia_psychrerythraea	139	171	124	114	173	141	158	149	143	143	127	144	179	172	138	173	92	122	188	209	176	151	133	160	119	319	116	207	157	191	0	131	130	113	119	228	165	173	181	190	176	146	148	95	146
Colwellia_beringensis	84	129	73	72	87	113	96	108	97	142	88	109	157	124	93	143	71	84	116	168	144	105	112	135	106	214	112	147	114	116	0	89	82	91	108	157	108	119	122	142	100	123	120	98	124
Thalassotalea_sp. HSM 43	129	165	113	103	132	114	156	116	107	139	94	115	130	128	100	118	127	91	161	179	109	112	135	174	103	191	119	137	183	162	0	133	115	113	81	184	133	116	121	133	130	113	154	105	107
Thalassotalea_sp. PS06	131	152	130	106	134	142	175	161	115	111	99	111	155	142	133	115	83	100	152	169	130	107	135	113	88	253	150	163	146	141	0	118	135	99	63	230	88	136	138	148	122	146	100	118	144
Thalassotalea_crassostreae	89	106	62	68	80	73	107	93	89	108	83	66	86	111	66	102	82	65	104	83	123	92	73	124	66	205	110	118	95	138	0	85	121	73	60	179	76	80	67	130	127	91	114	85	91
Litorilituus_sediminis	123	161	113	91	170	129	147	139	111	135	114	137	147	150	129	176	63	102	220	177	148	164	148	95	115	180	127	167	132	165	0	111	97	124	83	145	114	168	181	176	142	149	156	93	148
Idiomarina_sp. OT37-5b	150	211	147	151	168	140	196	150	154	127	141	200	204	154	168	158	124	153	214	141	135	139	172	177	144	231	135	161	166	186	0	135	114	145	89	212	112	146	146	159	144	154	159	152	142
Idiomarina_sp. X4	60	90	65	50	51	63	82	37	65	58	53	51	75	58	53	76	54	57	79	66	59	69	67	83	65	122	61	66	63	80	0	64	60	49	30	123	44	61	51	69	57	65	60	60	54
Idiomarina_loihiensis	130	176	135	101	129	108	167	121	137	143	102	113	163	100	126	151	104	87	161	121	144	131	115	145	150	308	143	198	143	185	0	107	106	103	73	228	103	120	115	170	101	150	148	98	112
Idiomarina_andamanensis	103	156	109	143	139	98	141	114	118	105	101	128	175	133	123	143	94	112	148	116	111	137	119	93	102	161	106	105	134	176	0	128	102	108	66	134	80	134	104	129	127	136	125	114	107
Idiomarina_piscisalsi	50	80	46	40	51	58	63	78	55	43	48	59	76	64	58	78	37	37	79	86	47	44	72	47	38	105	81	71	164	93	0	58	60	51	31	78	62	42	60	58	58	42	63	37	70
Idiomarina_eae bacterium HL-53	174	179	136	120	174	166	192	136	173	182	99	144	250	127	132	166	144	120	175	160	167	147	121	256	119	233	107	179	159	188	0	114	110	132	105	207	112	172	166	156	127	149	138	155	118
Ferrimonas_balearica	371	457	436	450	495	433	480	378	381	275	328	420	631	357	504	324	415	461	551	421	336	368	382	581	454	497	254	260	228	409	0	354	328	359	144	367	241	402	328	376	259	487	342	457	355
Ferrimonas_sp. S7	135	160	139	125	201	171	153	155	166	131	123	158	188	143	164	150	95	154	176	176	133	144	152	143	142	211	111	143	130	170	0	140	116	156	70	164	100	146	137	178	136	169	132	146	150
Psychromonas_ingrahamii	202	257	293	270	422	179	227	169	182	263	167	841	353	443	227	194	117	272	521	445	746	207	961	217	194	871	173	1191	204	215	0	149	188	258	251	950	213	531	479	1354	204	270	180	209	255
Psychromonas_sp. CNPT3	102	119	107	83	137	115	144	108	104	141	75	182	157	134	108	92	94	85	154	134	204	89	180	131	82	193	118	206	87	143	0	75	81	93	114	229	103	158	146	242	88	97	135	110	132
Moritella_marina	163	175	128	115	160	125	155	133	123	114	110	157	163	215	148	153	79	108	172	203	132	106	140	108	118	172	100	137	111	145	0	82	106	97	104	125	84	136	186	151	106	120	123	92	111
Moritella_viscosa	103	152	141	82	139	145	132	148	139	122	108	164	139	131	117	133	73	88	153	132	166	105	155	84	104	140	114	142	142	121	0	62	82	103	105	138	126	99	100	155	115	140	118	80	100
Moritella_yayanosii	111	133	102	76	138	104	133	133	109	147	116	120	141	112	108	121	102	100	135	132	162	107	123	125	99	163	139	165	152	144	0	69	76	124	130	137	113	120	151	148	126	106	99	101	105
Halomonas_sp. BC-M4-5	268	378	432	558	433	243	361	253	230	213	360	294	339	405	359	357	578	410	356	374	243	410	291	699	394	560	313	258	295	450	0	508	504	329	93	498	258	206	318	255	338	270	321	515	428
Halomonas_sp. THAF5a	214	311	360	478	305	215	293	192	163	160	295	248	234	334	295	211	591	266	235	336	175	362	230	674	319	561	259	254	235	279	0	487	492	234	84	509	220	153	414	161	257	221	197	480	419
Halomonas_sp. 1513	192	263	294	505	304	183	284	200	203	145	304	229	238	301	336	247	477	290	285	308	148	334	255	533	300	498	213	247	216	351	0	474	385	228	55	434	187	152	368	150	218	218	294	390	351
Halomonas_sp. HG01	197	216	300	371	270	189	246	175	182	148	247	245	200	309	313	217	406	240	260	247	176	278	203	401	256	464	222	204	187	337	0	387	368	185	72	362	200	125	204	113	236	214	230	294	337
Halomonas_sp. JS92-SW72	162	262	236	327	238	347	241	162	225	165	219	345	237	276	231	193	309	256	228	219	167	226	214	378	256	280	179	162	210	275	0	350	265	260	74	281	195	185	216	217	179	190	223	282	289
Halomonas_sp. THAF12	134	160	244	353	273	145	191	149	131	137	231	177	213	229	235	168	384	213	179	178	109	269	172	385	252	298	178	146	196	240	0	397	317	157	76	261	166	108	254	131	245	153	162	285	255
Halomonas_sp. PGE1	168	252	256	354	255	146	244	152	138	129	211	168	203	216	256	188	305	211	200	204	107	271	182	300	271	312	181	164	142	262	0	263	303	151	59	260	164	118	255	123	178	194	193	249	238
Halomonas_sp. Y2R2	147	184	215	264	213	155	189	144	155	135	166	174	236	196	200	187	255	198	220	200	132	213	165	256	211	402	161	234	235	307	0	253	224	153	68	307	126	181	173	146	172	151	191	253	212
Halomonas_sp. NBT06E8	174	205	188	189	171	151	197	146	156	126	177	144	217	161	158	150	167	182	211	188	110	209	134	203	181	333	191	193	239	242	0	205	171	162	88	276	120	136	158	161	156	168	161	161	165
Halomonas_sp. KO116	154	189	193	177	218	163	210	131	173	148	159	177	237	173	189	240	159	199	264	220	133	191	178	224	203	265	167	153	166	225	0	195	208	167	97	216	123	180	131	173	168	202	154	158	196
Halomonas_sp. GFAJ-1	128	190	170	185	156	158	189	165	145	132	167	162	215	152	173	176	153	172	235	198	130	195	161	188	168	351	160	204	177	224	0	155	148	157	63	310	105	182	155	205	176	158	158	148	154
Halomonas_sp. SF2003	73	106	125	137	123	65	92	75	62	51	86	76	107	87	100	81	147	91	99	93	67	107	67	176	82	222	105	127	114	100	0	141	105	90	22	211	67	50	113	61	80	84	96	160	120
Halomonas_sp. AM6	72	84	118	140	106	76	71	69	64	57	93	98	93	112	103	67	104	101	98	120	56	98	99	124	96	157	74	101	65	98	0	115	104	64	32	121	55	61	71	74	75	86	86	81	102
Halomonas_sp. GT	67	79	58	61	66	63	87	66	54	93	77	58	87	60	79	72	93	60	117	88	71	75	71	121	82	209	80	133	79	109	0	86	77	70	40	175	63	78	59	101	91	74	86	88	76
Halomonas_sp. N3-2A	54	71	53	39	52	47	65	67	50	50	71	57	77	54	63	75	45	49	107	62	49	89	76	74	68	90	79	70	86	95	0	47	47	66	29	101	63	77	42	105	61	65	68	57	73
Halomonas_sp. hl-4	25	40	28	55	37	12	43	27	27	32	43	27	47	32	23	42	28	16	44	44	30	39	35	38	30	43	25	29	34	55	0	49	44	19	9	37	22	27	15	34	29	27	52	32	43
Halomonas_sp. HL-93	22	21	35	38	26	19	36	24	31	10	22	13	30	21	22	30	51	23	24	34	21	33	24	71	22	138	24	80	19	51	0	56	40	21	13	122	22	20	11	25	34	25	37	61	51
Halomonas_sp. PA16-9	31	40	35	40	47	30	42	42	34	34	45	41	43	40	46	41	59	51	55	46	31	49	26	55	38	114	38	72	37	64	0	49	34	71	21	66	35	34	32	42	42	52	51	45	36
Halomonas_sp. A3H3	23	28	21	21	26	20	29	16	14	18	14	6	14	21	31	28	20	16	25	21	12	30	23	14	35	20	31	17	34	30	0	19	14	21	7	22	22	14	38	13	22	23	13	12	18
Halomonas_beimenensis	226	319	408	572	423	214	342	222	193	150	335	229	259	379	409	273	598	339	262	357	199	371	261	657	369	509	241	238	234	354	0	532	490	283	107	464	195	158	358	178	280	237	313	477	413
Halomonas_elongata	281	328	454	486	414	269	369	262	242	189	322	301	346	326	365	251	399	339	342	365	201	357	266	474	430	560	212	302	195	301	0	406	405	299	108	462	210	219	396	211	248	305	245	359	371
Halomonas_aestuarii	215	287	369	534	362	202	312	194	174	148	300	250	233	331	323	256	539	308	257	294	140	343	213	543	279	417	258	192	207	346	0	503	418	249	87	389	216	135	266	136	230	232	312	448	350
Halomonas_meridiana	354	475	436	460	404	384	489	432	383	348	448	419	532	407	418	573	520	421	574	502	353	522	445	613	435	908	456	529	422	724	0	456	442	370	198	687	372	406	409	522	406	365	620	569	492
Halomonas_socia	272	334	370	443	370	228	317	273	216	216	344	263	337	345	390	367	500	386	350	356	174	383	339	558	401	457	299	240	292	468	0	411	380	267	97	403	217	223	418	187	294	351	427	454	355
Halomonas_chromatireducens	200	225	306	383	282	198	237	190	170	155	274	235	256	268	323	229	440	260	263	293	171	333	212	553	321	357	231	230	273	282	0	403	316	219	82	324	155	156	217	127	278	208	210	424	290
Halomonas_hydrothermalis	287	323	349	378	335	298	360	247	246	240	271	297	387	292	368	276	293	293	302	283	220	294	285	380	303	562	266	253	272	442	0	321	302	271	122	479	208	213	244	332	288	286	271	339	291
Halomonas_subglaciescola	213	286	256	355	292	193	338	197	198	180	238	242	277	264	285	249	328	279	283	254	192	269	222	352	299	379	232	243	284	373	0	297	301	215	98	325	176	189	225	223	201	253	320	276	313
Halomonas_huangheensis	139	194	244	282	219	178	205	172	142	132	208	203	213	194	219	227	268	211	206	215	145	211	186	294	206	385	179	242	153	301	0	291	249	187	72	304	151	161	148	179	149	193	204	224	238
Halomonas_titanicae	56	65	64	43	55	60	70	62	52	53	59	51	63	50	73	60	45	52	94	122	58	54	67	60	71	82	59	47	66	99	0	66	52	46	38	72	47	53	47	52	64	63	71	51	47
Halomonas_venusta	45	48	56	39	58	38	59	47	48	29	46	51	49	71	53	55	38	43	79	79	53	43	44	38	29	142	49	79	103	69	0	41	44	36	36	102	41	45	33	47	52	55	53	52	44
Halomonas_campaniensis	44	44	30	48	46	45	54	42	40	50	37	35	57	56	41	44	22	32	51	48	52	35	34	30	35	96	46	57	51	62	0	30	35	39	12	69	41	42	44	36	27	40	56	24	37
Halomonas_alkaliphila	14	22	21	19	33	20	34	26	28	15	20	15	29	23	25	40	26	23	38	28	24	28	23	40	10	33	22	14	31	55	0	28	17	28	17	14	21	21	25	29	23	36	41	24	23
Kushneria_sp. YCWA18	151	181	207	251	232	151	220	160	146	124	194	161	176	190	202	158	222	198	179	210	136	179	202	217	212	391	144	200	147	218	0	208	211	142	55	343	120	123	245	155	142	170	162	192	189
Kushneria_marisflavi	148	185	211	225	188	146	211	155	127	110	167	168	189	186	203	168	228	181	180	183	126	203	162	251	216	309	149	134	123	228	0	216	199	162	62	254	131	122	99	127	158	170	160	206	159
Kushneria_konosiri	141	172	166	190	184	136	141	119	129	98	139	164	184	164	199	112	169	147	192	158	122	192	140	187	176	229	132	147	145	180	0	199	188	122	52	211	125	119	120	115	156	158	133	136	154
Pistricoccus_aurantiacus	337	616	433	471	416	413	577	270	230	171	293	398	354	463	344	294	453	349	307	330	206	318	252	442	367	559	350	248	629	351	0	481	332	285	103	503	235	215	248	207	262	303	322	411	316
Cobetia_sp. L2A1	115	148	152	208	170	114	157	110	115	109	151	149	170	167	194	160	191	154	151	169	112	161	141	232	151	305	152	159	122	228	0	192	187	128	46	232	115	123	137	119	115	142	156	171	176
Cobetia_marina	14	17	18	18	19	17	20	13	17	9	15	13	22	12	8	14	17	23	17	18	19	9	11	21	18	57	11	22	42	18	0	21	18	13	7	36	12	16	12	7	16	20	17	14	26
Halotalea_alkalilenta	240	327	376	493	392	214	298	228	218	177	315	292	281	374	372	266	540	370	334	329	198	357	273	591	375	538	286	270	225	360	0	530	502	270	103	457	197	186	265	210	252	308	231	506	365
Salinicola_tamaricis	250	304	403	542	419	218	346	200	205	183	360	265	304	337	375	304	661	351	295	352	190	373	246	663	380	536	244	254	234	358	0	641	611	254	88	422	228	178	239	201	285	256	284	561	464
Chromohalobacter_salexigens	176	244	291	411	309	189	230	213	195	155	295	225	210	318	304	220	510	244	211	242	169	260	228	530	268	412	237	233	220	289	0	463	351	252	70	343	176	129	259	146	222	196	228	436	356
Zymobacter_palmae	141	142	149	141	147	136	149	122	98	92	152	116	147	147	145	113	165	142	168	169	107	149	125	160	165	214	105	125	119	161	0	140	122	126	63	150	80	93	98	110	104	105	119	152	152
Candidatus Carsonella_ruddii	24	41	22	26	36	38	32	44	34	30	35	40	37	32	35	33	36	28	63	42	29	32	33	42	24	50	53	27	70	45	0	42	43	22	22	33	28	48	51	44	55	25	37	40	43
Candidatus Evansia_muelleri	19	19	13	15	21	21	16	25	31	22	32	24	23	15	16	32	16	13	16	20	28	17	21	21	15	31	56	42	55	13	0	18	27	15	34	20	40	17	19	19	23	21	20	21	31
Candidatus Portiera_aleyrodidarum	27	19	21	17	30	16	31	26	16	19	19	17	16	18	19	24	28	19	33	26	20	13	22	21	18	39	18	27	20	21	0	39	23	17	9	24	10	21	19	18	24	22	17	21	36
Marinomonas_sp. MWYL1	186	211	169	159	186	162	189	194	162	172	150	167	216	185	176	184	109	164	231	187	207	180	165	150	163	381	170	281	176	184	0	124	136	155	134	319	120	162	113	192	208	177	154	117	132
Marinomonas_sp. FW-1	118	119	107	86	126	112	143	151	106	110	99	105	166	140	121	170	74	99	157	165	153	118	125	114	99	312	145	194	178	215	0	110	108	110	88	257	115	139	114	168	149	117	152	86	122
Marinomonas_primoryensis	211	249	204	158	253	253	255	221	197	265	158	208	236	242	197	246	184	178	270	279	244	184	230	303	184	440	234	305	248	297	0	183	218	172	148	365	185	186	246	279	215	225	247	201	196
Marinomonas_posidonica	115	122	109	63	109	98	131	103	103	88	64	101	113	106	104	135	90	79	116	190	110	99	116	137	94	259	86	161	92	149	0	110	119	91	54	204	95	98	92	115	110	110	131	90	114
Marinomonas_mediterranea	104	141	116	96	122	93	135	110	109	92	93	123	115	104	130	103	114	90	131	107	97	86	105	192	106	150	70	102	112	125	0	102	96	79	68	126	83	96	69	120	102	119	101	126	104
Marinobacterium_aestuarii	320	415	418	482	463	312	451	296	261	263	352	329	401	416	387	378	461	347	382	400	252	402	334	563	388	1120	288	557	361	525	0	483	443	307	134	924	252	262	331	285	316	357	371	468	429
Marinobacterium_sp. LSUCC0821	115	108	104	78	116	99	121	114	97	105	89	106	124	103	118	123	87	104	127	149	130	88	99	93	91	237	91	165	99	163	0	135	90	92	93	208	61	101	91	90	122	117	109	91	98
Thalassolituus_oleivorans	465	532	406	358	585	481	631	487	434	389	338	462	569	457	455	936	297	371	606	515	475	497	512	462	429	835	421	552	428	1131	0	390	334	332	259	682	383	438	390	644	393	483	1587	337	362
Neptunomonas_concharum	175	185	153	166	155	139	237	158	142	151	135	141	191	152	170	197	138	143	209	156	145	132	139	207	137	362	156	241	177	287	0	144	171	120	122	301	129	123	116	184	192	137	248	163	155
Neptunomonas_phycophila	125	122	89	92	110	110	130	112	109	102	83	93	159	104	106	151	123	84	173	137	118	112	108	238	107	307	126	207	176	217	0	117	116	104	63	256	105	113	100	197	100	124	170	137	103
Nitrincola_sp. KXZD1103	269	332	252	235	304	226	320	249	215	204	230	258	344	309	244	322	210	235	341	296	234	252	210	285	253	647	295	374	325	465	0	272	225	202	158	541	263	237	275	268	247	248	355	217	237
Bacterioplanes_sanyensis	187	216	192	207	207	173	239	183	160	162	224	186	259	216	203	323	213	191	267	225	188	248	217	264	205	452	242	258	247	355	0	266	238	169	97	431	182	186	155	246	228	211	284	205	189
Oleispira_antarctica	163	191	142	120	150	178	226	181	155	186	161	167	196	154	163	252	117	127	230	219	161	192	162	155	171	368	193	261	204	295	0	210	181	138	103	315	154	163	139	195	147	161	230	138	177
Bermanella_marisrubri	140	159	160	151	192	130	183	153	136	143	119	148	225	164	159	164	126	148	216	180	148	124	111	150	139	260	120	163	132	201	0	113	150	144	72	210	112	161	121	163	150	177	143	138	165
Alcanivorax_sp. N3-2A	324	396	434	624	404	299	409	276	275	222	470	346	348	463	445	427	592	361	381	495	250	437	393	664	377	781	393	407	504	665	0	628	524	293	142	630	289	272	485	291	333	356	437	575	497
Alcanivorax_sp. NBRC 101098	20	24	21	14	22	19	21	28	19	13	23	25	42	9	24	31	22	27	33	25	19	28	24	16	26	37	23	15	26	24	0	9	12	22	7	10	10	27	19	24	22	24	16	21	26
Alcanivorax_pacificus	405	526	599	666	600	374	580	389	389	324	456	479	561	472	565	475	543	489	537	624	328	485	541	592	795	794	443	397	449	699	0	590	538	437	212	670	370	374	448	353	372	478	455	516	479
Alcanivorax_dieselolei	202	256	292	355	277	170	276	166	173	155	234	211	224	272	262	295	357	288	245	241	137	277	229	513	244	441	259	249	208	403	0	350	273	217	82	322	142	188	215	174	204	184	351	402	263
Alcanivorax_xenomutans	139	170	219	331	206	136	192	142	139	152	190	170	155	250	211	179	312	167	195	247	100	178	202	305	209	378	192	197	122	250	0	336	282	172	54	317	126	109	237	145	149	184	208	225	236
Alcanivorax_borkumensis	18	26	24	33	18	25	21	17	16	16	12	14	23	19	14	13	10	16	22	35	26	38	37	14	22	18	17	20	29	20	0	14	7	31	20	22	21	14	11	30	17	20	12	16	27
Ketobacter_alkanivorans	193	281	225	269	265	201	281	195	164	192	241	211	233	269	261	354	275	225	282	267	224	288	226	322	258	496	316	262	274	546	0	287	262	266	142	400	218	215	210	311	254	234	342	319	272
Saccharospirillum_mangrovi	221	268	255	320	257	222	268	199	207	182	226	240	253	305	293	274	359	271	259	286	241	246	240	479	297	466	232	264	236	366	0	330	284	209	106	387	193	173	219	162	200	228	288	413	325
Reinekea_forsetii	161	199	183	224	221	163	205	155	167	166	170	168	272	180	180	235	195	194	196	181	158	195	156	255	172	384	148	226	145	249	0	233	205	163	93	315	139	161	133	199	147	199	203	174	185
Gynuella_sunshinyii	235	256	231	208	274	198	260	190	186	160	209	256	225	233	209	212	185	184	266	252	186	199	216	172	206	440	190	263	216	292	0	229	222	183	119	390	146	193	259	246	204	200	211	184	212
Hahella_chejuensis	191	288	270	330	292	205	317	224	205	168	219	235	286	312	268	227	315	225	304	279	188	272	259	348	289	430	227	258	335	291	0	259	266	184	84	380	213	167	228	174	219	225	230	263	256
Hahella_sp. KA22	217	268	267	263	244	174	275	181	166	146	253	201	249	236	244	235	274	222	236	241	183	228	228	297	238	476	256	266	254	339	0	280	270	188	130	357	207	164	187	201	199	184	254	213	243
Kangiella_koreensis	80	110	101	136	123	91	117	103	92	110	83	99	109	131	100	105	100	90	144	149	118	110	84	164	83	173	84	100	127	141	0	94	100	100	82	138	58	83	120	102	106	96	118	111	112
Kangiella_geojedonensis	69	97	64	90	61	67	100	62	83	59	85	74	93	68	71	88	60	45	93	94	69	70	88	69	68	195	88	143	66	100	0	85	78	75	62	146	71	83	59	88	88	75	75	60	76
Kangiella_sediminilitoris	78	82	67	87	86	100	110	83	60	83	75	91	94	106	83	102	87	66	101	115	85	73	71	154	72	151	82	110	87	120	0	107	100	77	59	121	50	74	84	67	64	71	96	95	90
Kangiella_profundi	100	96	83	85	95	99	123	111	120	99	107	102	131	96	116	110	78	109	130	130	122	119	118	131	109	179	105	127	99	147	0	119	102	100	68	135	71	103	88	111	90	96	111	100	135
Oleiphilus_messinensis	218	209	201	211	208	150	274	176	156	170	157	179	234	211	193	202	163	170	210	242	182	198	196	188	176	330	162	250	170	273	0	215	179	139	103	303	128	128	202	144	188	189	165	148	182
Endozoicomonas_montiporae	189	251	229	191	231	228	260	205	210	197	180	235	300	220	249	213	174	200	276	241	193	192	228	185	203	598	171	343	186	293	0	167	182	204	115	476	139	219	172	227	170	229	181	178	219
Litoricola_Oceanospirillales bacterium S2-4-1H	117	176	150	173	157	130	159	168	130	142	156	131	188	206	145	213	118	110	212	223	151	148	152	161	128	416	164	282	165	255	0	186	164	122	114	341	210	151	166	198	215	156	207	147	151
Litoricola_lipolytica	110	121	124	165	120	84	149	111	97	122	143	105	103	133	147	183	240	125	138	130	97	131	114	298	135	278	160	129	182	277	0	220	185	121	54	235	101	97	75	115	109	109	170	212	172
Vibrio_parahaemolyticus	1330	1227	978	721	1660	1242	1456	1219	1069	1026	645	1067	1533	1080	1064	763	640	826	1312	1261	1087	795	1159	1126	958	832	651	825	601	708	0	406	416	782	516	647	514	1044	1330	1159	839	1127	712	640	552
Vibrio_alginolyticus	362	415	234	200	411	353	445	340	314	283	168	281	311	345	224	192	125	239	296	376	290	241	340	164	218	308	199	294	187	208	0	129	140	207	178	274	144	256	426	365	204	250	217	156	199
Vibrio_campbellii	338	354	256	226	349	267	324	280	250	284	183	271	324	298	270	240	155	198	309	339	296	208	246	291	254	360	237	255	255	241	0	157	154	233	216	271	236	234	331	290	211	276	193	188	202
Vibrio_owensii	254	290	207	203	326	265	256	257	214	233	150	224	253	305	197	169	116	141	243	306	235	189	225	173	202	279	142	217	142	186	0	137	135	161	194	227	128	209	303	264	179	208	212	147	170
Vibrio_harveyi	233	261	163	147	310	231	236	245	195	243	128	197	199	250	182	171	122	116	229	274	272	130	207	154	156	220	95	207	109	130	0	108	110	118	162	227	138	172	326	238	166	165	144	116	146
Vibrio_diabolicus	86	153	61	67	85	96	79	80	86	60	48	79	92	67	72	81	35	62	89	71	87	96	72	51	60	133	86	73	78	69	0	53	27	51	83	94	78	72	74	79	75	74	65	45	53
Vibrio_antiquarius	3	10	14	6	9	5	11	11	9	25	8	9	6	18	2	13	5	3	8	13	22	6	8	1	6	26	5	24	6	10	0	4	6	10	19	21	8	2	42	13	9	9	13	2	12
Vibrio_azureus	122	142	83	92	157	103	126	140	117	116	87	120	178	136	142	109	58	103	164	153	128	89	103	71	98	231	79	155	102	122	0	61	83	104	109	187	82	109	104	115	91	126	113	73	100
Vibrio_rotiferianus	162	212	127	107	210	141	172	151	128	123	99	138	156	145	125	112	83	123	137	178	133	200	135	124	128	123	104	109	121	132	0	100	82	95	85	114	70	119	160	146	180	111	96	110	117
Vibrio_natriegens	136	143	126	105	196	204	151	167	150	127	74	149	149	192	139	119	76	98	154	194	151	98	156	116	91	233	76	221	101	121	0	55	64	94	95	168	188	126	299	148	114	129	113	80	77
Vibrio_jasicida	22	38	32	17	42	34	33	44	25	39	26	37	31	32	20	21	40	17	48	35	30	15	38	41	34	31	15	14	20	39	0	27	21	23	29	19	16	27	27	34	19	22	21	38	31
Vibrio_sp. ZWAL4003	175	241	168	113	202	159	264	157	149	224	94	164	174	162	149	123	87	136	183	223	175	100	145	104	151	191	148	150	163	140	0	87	85	131	187	160	145	139	174	173	133	184	110	84	127
Vibrio_sp. HBUAS61001	218	250	174	134	287	235	226	173	211	337	113	183	219	153	177	211	170	119	201	224	263	166	219	295	131	206	264	167	175	201	0	83	116	151	149	134	146	184	229	235	150	181	216	195	128
Vibrio_sp. SM1977	169	164	162	142	196	136	156	171	167	208	113	181	216	159	126	161	83	115	222	181	213	156	160	111	160	194	106	171	114	191	0	94	120	111	141	200	109	143	172	205	154	165	152	96	154
Vibrio_sp. HDW18	228	214	182	90	208	188	226	172	165	186	101	163	229	166	152	171	112	139	265	237	161	134	152	192	149	204	120	139	80	154	0	116	104	119	94	150	119	165	183	178	117	162	134	133	94
Vibrio_sp. THAF100	125	149	116	106	141	138	145	123	123	102	99	114	148	119	133	119	64	104	150	127	110	116	131	117	123	113	95	94	90	135	0	84	106	111	82	84	85	133	138	118	116	122	88	86	101
Vibrio_sp. THAF190c	94	99	93	85	124	114	110	96	112	76	76	117	142	111	92	91	60	108	124	117	95	100	120	89	107	132	90	108	96	107	0	61	88	87	61	101	79	115	127	100	81	79	90	75	88
Vibrio_sp. Scap24	67	90	74	44	92	74	86	68	66	85	56	79	75	80	58	62	49	66	101	93	111	71	80	49	95	90	44	69	60	82	0	52	53	87	45	65	60	91	69	81	67	92	59	53	65
Vibrio_sp. dhg	131	169	78	60	120	104	99	71	80	57	36	84	60	86	78	47	16	30	58	92	73	61	92	39	54	78	26	62	23	73	0	13	17	31	42	45	30	40	132	108	52	76	61	20	32
Vibrio_sp. EJY3	64	62	38	30	84	63	39	50	45	50	16	45	17	58	47	24	12	22	46	53	56	34	68	27	27	19	38	27	54	21	0	16	22	28	57	21	46	41	75	64	23	29	21	17	23
Vibrio_sp. 2521-89	43	42	17	13	26	40	47	40	35	46	21	35	34	31	18	52	14	25	39	57	39	31	37	19	17	53	31	42	35	29	0	18	10	19	28	38	20	20	40	52	29	26	40	22	29
Vibrio_sp. THAF191c	0	0	2	3	1	0	1	1	0	0	1	1	0	0	0	0	5	1	1	0	1	1	0	1	0	9	4	3	0	0	0	3	2	1	0	5	0	0	1	0	0	0	1	1	0
Vibrio_sp. 04Ya108	4	6	2	0	6	2	6	2	2	8	0	4	3	3	3	2	2	3	6	4	5	3	5	4	4	3	2	3	2	1	0	1	0	2	3	3	1	6	7	5	2	1	2	3	0
Vibrio_sp. 23023	0	0	1	0	0	0	0	0	0	0	0	0	1	0	0	0	1	0	0	0	0	2	0	1	0	0	1	0	0	0	0	0	1	0	0	0	0	0	0	0	0	0	0	0	0
Vibrio_cholerae	1439	1529	1037	796	1698	1343	1568	1251	1139	1192	650	1142	1262	1165	992	862	433	756	1234	1314	1150	990	1192	748	912	931	715	844	801	846	0	411	492	736	628	735	807	1008	1417	1436	870	1170	984	615	601
Vibrio_vulnificus	760	852	598	484	923	639	910	706	684	689	449	686	786	784	618	597	378	534	764	877	718	574	684	532	553	686	453	588	503	667	0	412	428	481	464	585	479	683	827	747	571	634	613	405	524
Vibrio_fluvialis	664	731	526	480	789	559	744	531	543	601	412	629	811	643	550	457	310	473	695	709	552	525	581	453	535	531	387	447	391	520	0	345	295	438	337	444	331	499	612	601	442	588	443	349	429
Vibrio_rumoiensis	518	572	581	284	650	606	594	735	678	717	546	795	720	599	482	618	479	550	789	818	598	1132	724	1194	478	1312	648	1338	980	555	0	273	262	482	284	650	612	588	702	752	743	458	711	890	355
Vibrio_furnissii	384	447	324	306	466	367	427	332	361	401	283	399	458	406	338	344	267	298	486	523	412	422	365	338	345	503	336	350	318	387	0	281	247	275	274	388	328	372	428	419	307	391	298	270	300
Vibrio_anguillarum	416	527	295	238	607	382	431	357	362	387	186	350	387	422	315	247	195	220	369	407	380	269	353	298	243	214	185	261	215	315	0	147	162	200	291	206	189	285	570	441	232	286	335	214	195
Vibrio_mimicus	462	448	324	277	479	405	437	378	371	438	292	365	473	434	345	346	244	296	479	465	409	362	366	353	324	390	338	314	305	323	0	202	217	274	239	296	229	357	373	381	348	349	304	231	239
Vibrio_gazogenes	246	278	231	189	289	218	279	236	268	188	142	200	301	226	212	195	120	204	265	236	247	184	222	155	216	652	144	381	146	185	0	150	150	173	152	483	113	199	225	227	202	244	164	129	183
Vibrio_tubiashii	94	132	72	90	111	95	96	106	86	113	66	109	124	107	100	99	53	84	113	113	117	86	83	75	82	123	75	74	67	107	0	70	75	85	85	94	82	85	111	88	87	90	95	73	82
Vibrio_europaeus	79	101	58	64	74	61	89	63	53	62	52	74	86	66	60	59	37	51	93	92	68	69	58	92	67	113	52	79	68	68	0	32	35	46	37	73	97	78	71	82	53	61	37	67	68
Vibrio_navarrensis	234	262	203	178	243	228	250	212	196	187	154	193	260	210	199	170	169	182	262	260	193	191	212	248	165	271	181	183	204	203	0	153	167	157	110	200	144	205	215	211	155	207	158	172	188
Vibrio_metschnikovii	248	273	206	185	355	206	305	252	207	774	179	286	310	255	224	208	123	187	270	293	249	181	281	170	197	289	205	276	206	223	0	117	131	185	163	232	186	260	326	273	221	208	189	122	157
Vibrio_nigripulchritudo	152	202	197	150	208	134	187	155	143	130	125	163	213	170	198	146	94	147	196	213	165	150	170	144	131	273	132	137	133	173	0	119	113	127	105	168	122	167	166	171	129	149	138	97	138
Vibrio_metoecus	267	285	203	191	327	233	277	270	215	237	165	244	308	236	239	216	146	176	272	281	240	202	257	188	216	363	197	256	180	264	0	141	162	174	151	293	171	230	287	304	199	247	244	151	167
Vibrio_coralliilyticus	199	212	159	144	256	216	232	224	203	221	119	223	261	194	206	160	165	181	240	214	195	148	195	239	147	283	128	195	162	184	0	141	136	162	121	236	153	199	191	195	160	190	138	161	170
Vibrio_cincinnatiensis	226	247	182	143	244	207	272	220	241	201	134	193	241	192	192	189	108	173	248	216	219	195	222	130	174	239	166	183	189	212	0	115	116	147	122	196	142	187	203	217	177	193	208	113	152
Vibrio_tritonius	205	228	149	133	214	174	199	187	181	147	116	171	179	140	148	150	108	150	214	203	175	155	137	166	182	169	159	136	121	145	0	94	90	135	154	156	113	158	181	157	149	170	121	107	110
Vibrio_mediterranei	194	235	167	167	206	204	252	211	182	188	124	173	259	226	164	139	101	158	221	250	198	156	174	143	176	186	124	171	113	170	0	139	158	127	116	144	145	196	188	212	154	170	145	121	144
Vibrio_tapetis	170	191	139	126	181	172	200	162	128	135	76	143	158	128	153	142	121	110	181	174	148	114	139	185	119	177	118	146	142	162	0	88	120	117	118	143	110	152	148	145	114	150	135	116	163
Vibrio_casei	223	230	153	121	275	197	212	191	190	296	151	188	240	221	219	152	122	153	242	265	264	205	197	187	182	202	193	172	203	155	0	95	115	159	154	170	175	215	294	255	225	210	150	137	148
Vibrio_taketomensis	147	165	128	115	157	143	178	148	135	133	105	123	205	167	140	162	104	102	173	174	143	127	142	169	133	165	105	126	130	134	0	106	99	92	97	149	115	144	145	171	108	145	123	141	127
Vibrio_scophthalmi	175	213	156	128	205	138	201	161	141	131	126	150	165	133	137	141	83	121	168	171	143	129	150	135	128	231	127	175	134	205	0	125	117	118	99	211	97	139	141	193	138	147	149	81	143
Vibrio_ponticus	110	142	84	74	150	108	136	109	100	101	68	100	123	111	105	70	54	84	135	108	108	90	106	71	99	112	104	78	95	91	0	64	47	82	63	93	57	83	121	105	92	116	92	54	79
Vibrio_astriarenae	118	127	98	64	122	118	184	123	126	100	79	101	143	159	100	97	42	81	135	179	118	104	113	89	124	124	102	79	100	115	0	91	62	87	93	101	74	96	148	102	98	106	102	68	72
Vibrio_breoganii	115	144	98	84	141	90	104	113	93	90	81	111	134	106	92	99	64	94	147	120	101	109	112	86	87	156	117	98	97	109	0	80	76	75	66	118	133	126	113	114	90	92	101	86	77
Vibrio_panuliri	125	125	82	73	97	77	126	92	89	89	84	101	103	81	80	110	582	68	104	127	112	83	111	549	85	178	97	123	93	136	0	83	90	83	72	138	70	94	83	114	75	79	96	484	97
Vibrio_aphrogenes	114	136	102	80	117	115	157	130	93	109	87	106	156	123	126	115	79	95	156	143	146	99	113	107	87	189	120	141	122	135	0	66	81	74	87	152	110	102	114	129	116	113	123	80	84
Vibrio_chagasii	135	135	109	83	146	108	130	136	121	143	59	121	139	126	105	85	51	97	143	135	145	77	106	71	85	180	92	143	80	63	0	59	78	95	134	113	112	129	120	136	112	144	92	68	82
Vibrio_alfacsensis	122	127	114	86	103	89	118	100	116	103	98	113	157	81	111	80	139	96	121	123	133	98	98	229	111	145	74	96	77	101	0	74	58	91	68	141	73	89	109	124	87	118	77	182	74
Vibrio_cyclitrophicus	88	99	76	61	108	81	110	70	53	80	48	80	99	90	68	50	67	52	93	99	83	68	73	97	53	81	51	46	65	69	0	41	43	71	66	57	49	91	114	88	62	71	57	81	55
Vibrio_crassostreae	58	83	61	54	107	68	71	77	69	54	57	62	65	96	66	58	45	63	73	97	75	58	78	39	55	58	166	66	61	67	0	60	53	50	51	62	46	66	94	72	95	73	57	30	65
Vibrio_hyugaensis	63	77	60	65	115	67	67	63	56	58	61	57	86	60	79	58	76	78	102	82	86	85	78	91	56	92	46	79	75	77	0	51	42	63	42	59	111	71	115	81	73	69	49	88	51
Vibrio_tasmaniensis	41	72	52	43	49	47	61	55	39	42	30	54	74	59	47	33	38	44	68	58	54	59	40	58	57	130	43	84	43	48	0	49	47	51	24	99	33	39	58	58	42	52	35	41	51
Vibrio_qinghaiensis	174	186	109	89	202	107	152	128	109	135	58	108	121	168	102	82	30	48	122	179	123	56	155	51	86	100	56	100	52	65	0	34	48	52	84	67	39	106	271	146	77	89	60	55	62
Vibrio_cidicii	91	98	94	56	117	82	101	94	72	108	66	94	120	109	76	64	65	57	97	120	93	102	93	77	81	105	85	73	62	94	0	56	42	48	54	85	67	81	108	92	70	92	102	50	56
Vibrio_splendidus	56	67	40	36	57	61	64	66	55	63	53	73	69	54	66	48	44	44	80	49	63	65	62	44	64	87	48	77	63	75	0	57	46	43	36	86	46	35	77	50	50	50	52	42	47
Vibrio_neocaledonicus	1	0	2	2	4	12	3	6	6	9	3	4	9	5	5	6	2	4	5	5	5	5	3	5	3	7	3	7	8	5	0	6	3	2	4	2	11	6	2	6	4	6	3	2	6
Photobacterium_damselae	345	371	276	247	390	380	387	448	400	363	293	430	888	383	384	356	157	410	637	480	518	392	437	285	350	368	299	296	355	300	0	182	199	330	215	375	291	469	351	447	340	399	255	200	254
Photobacterium_gaetbulicola	226	257	236	207	301	233	283	253	209	234	153	226	313	181	279	177	191	237	285	233	202	205	224	240	231	308	140	232	154	250	0	145	172	217	145	267	122	211	194	213	185	236	200	190	200
Photobacterium_profundum	185	233	157	145	233	163	208	186	164	196	134	221	246	204	159	170	94	176	218	209	222	168	175	143	159	211	137	198	127	191	0	130	115	140	142	204	172	174	190	228	137	197	158	117	134
Aliivibrio_fischeri	197	250	167	151	259	203	229	201	216	238	154	215	247	212	219	213	118	157	263	248	224	179	177	179	167	246	159	197	171	206	0	117	146	167	160	204	154	227	225	267	183	221	188	153	172
Aliivibrio_salmonicida	127	145	110	83	133	119	137	117	131	107	90	137	137	108	114	114	50	97	144	156	131	108	144	84	114	171	102	111	89	99	0	87	78	107	68	158	121	115	118	128	91	134	91	54	97
Aliivibrio_wodanis	106	143	111	88	160	111	135	119	123	129	92	121	148	133	107	104	83	106	157	133	146	106	113	167	92	168	76	134	86	90	0	88	73	76	69	176	80	127	136	139	134	131	79	138	112
Salinivibrio_kushneri	176	215	145	142	216	170	214	152	145	187	105	143	222	158	143	149	125	134	205	199	157	136	166	156	152	247	145	133	146	174	0	114	98	109	91	202	129	154	158	151	114	158	142	116	123
Salinivibrio_costicola	62	97	64	47	89	88	74	79	70	62	39	72	110	63	80	50	38	61	78	64	73	47	59	44	81	64	46	49	48	77	0	41	24	58	43	77	45	73	39	94	51	81	70	31	31
Salinivibrio_sp. YCSC6	52	66	40	37	66	52	64	40	42	47	40	41	54	61	33	47	20	47	50	76	51	33	39	40	39	55	31	52	39	34	0	37	32	37	25	58	34	43	72	41	50	44	36	26	20
Grimontia_hollisae	295	353	221	217	381	257	311	240	208	245	202	264	381	253	246	250	207	245	309	306	271	184	235	292	271	335	179	256	135	255	0	164	169	240	141	323	147	246	280	287	202	264	258	211	228
Paraphotobacterium_marinum	129	119	81	72	120	104	131	106	107	127	69	125	144	100	116	105	55	109	129	128	129	95	103	69	120	123	78	98	109	101	0	64	78	132	94	93	85	161	108	133	89	147	74	72	101
Enterovibrio_Candidatus Enterovibrio luxaltus	88	106	101	73	86	82	106	88	81	58	78	109	110	80	90	90	34	77	91	92	69	89	68	62	68	150	36	79	57	89	0	57	62	60	38	120	48	71	86	92	83	99	46	57	73
Methylomonas_sp. LW13	356	416	465	611	420	301	432	325	305	299	849	321	468	435	473	539	521	574	370	411	261	428	360	674	385	777	346	413	513	824	0	570	538	386	155	614	306	253	341	281	512	341	606	417	578
Methylomonas_sp. GJ1	242	328	319	457	312	218	320	236	184	177	352	233	248	352	311	356	357	275	273	295	170	288	221	402	296	553	296	297	313	523	0	388	347	245	108	447	213	165	232	165	328	247	402	314	367
Methylomonas_sp. DH-1	173	272	272	332	237	165	274	168	171	136	231	203	197	257	266	233	305	202	202	218	143	230	184	279	209	396	235	200	350	369	0	313	248	180	69	305	182	108	173	115	213	151	286	249	240
Methylomonas_methanica	456	456	559	647	502	321	463	405	393	284	591	407	597	483	591	607	493	599	471	477	314	755	438	588	553	801	519	447	462	1110	0	514	502	453	188	623	375	335	345	300	815	436	639	463	582
Methylomonas_denitrificans	339	443	477	612	442	283	429	361	321	271	785	368	433	428	505	512	499	593	378	413	286	395	347	669	436	842	441	453	487	779	0	527	467	361	158	660	288	277	297	277	478	348	506	496	501
Methylomonas_koyamae	179	229	259	302	223	121	229	162	141	122	238	170	172	222	248	209	295	208	160	204	125	229	191	337	240	342	215	165	264	327	0	280	236	156	54	320	155	101	142	118	185	159	255	262	250
Methylomicrobium_album	417	477	574	880	543	383	498	381	330	289	599	415	418	658	616	489	752	501	475	516	310	537	468	842	528	897	412	468	392	681	0	757	664	453	168	756	303	315	434	318	547	422	513	683	644
Methylomicrobium_sp. wino1	188	210	248	357	238	151	266	148	132	130	255	190	182	281	280	194	228	185	191	222	160	233	207	286	284	443	152	239	166	328	0	389	355	176	82	376	129	143	167	146	317	204	223	223	308
Methylomicrobium_alcaliphilum	132	135	202	330	178	122	177	96	91	119	193	108	126	145	202	161	198	124	139	139	89	159	118	241	167	319	149	190	104	286	0	227	247	126	56	310	85	80	92	85	215	140	214	162	197
Methylomicrobium_buryatense	217	228	229	276	244	209	238	199	213	137	206	229	306	218	276	170	170	212	244	216	161	211	252	214	271	249	99	138	140	235	0	261	212	194	93	183	103	169	147	164	190	257	182	176	209
Methylococcus_sp. IM1	542	703	748	1086	723	435	603	493	423	378	698	525	493	907	787	608	1073	674	555	640	338	742	562	1153	735	722	588	424	562	727	0	906	834	526	213	587	485	359	518	355	549	535	565	937	798
Methylococcus_capsulatus	377	516	663	996	684	358	517	345	363	259	579	425	419	675	613	427	970	579	443	526	272	572	424	1019	622	888	432	427	440	551	0	772	742	492	145	774	316	283	422	287	433	443	399	842	619
Candidatus Methylospira_mobilis	351	456	562	751	511	341	520	352	283	262	421	379	364	612	517	492	619	368	401	494	231	453	376	758	432	875	403	423	531	764	0	584	595	383	161	747	339	223	372	274	425	365	487	586	472
Methylocaldum_marinum	518	692	754	834	715	371	743	466	416	360	552	498	511	793	713	552	784	676	581	674	376	742	561	859	655	880	514	449	599	806	0	706	653	518	211	766	418	342	526	325	617	475	675	701	627
Methylovulum_psychrotolerans	372	425	438	594	386	343	461	407	377	395	650	410	371	442	437	529	400	379	425	462	372	536	406	572	387	873	456	513	608	867	0	511	431	420	300	727	419	292	252	396	770	426	765	404	496
_Methylomonas clara	182	212	192	213	171	137	325	151	153	136	286	177	168	159	212	237	178	163	190	175	149	174	172	261	145	398	140	194	174	329	0	205	195	176	87	295	131	125	86	154	162	140	211	189	200
Halioglobus_pacificus	204	238	333	422	296	156	226	215	180	136	311	198	269	306	245	258	650	232	250	280	142	311	215	708	310	519	277	296	222	390	0	649	591	210	86	458	171	154	190	168	307	210	257	637	563
Halioglobus_japonicus	162	189	234	323	218	107	206	145	116	119	223	158	192	220	205	178	454	189	197	210	127	286	145	422	213	442	188	218	166	260	0	493	444	180	70	385	137	122	203	106	240	137	163	373	349
Halioglobus_maricola	141	164	211	316	207	121	174	158	123	96	245	142	197	208	166	138	426	170	182	201	110	228	146	469	183	502	169	230	160	253	0	474	424	164	67	440	104	111	160	88	208	135	139	377	407
Halioglobus_Halieaceae bacterium IMCC3088	181	205	349	840	338	175	224	164	187	181	388	206	197	320	306	293	1180	329	221	235	205	378	166	1090	253	792	261	333	211	470	0	881	751	379	85	617	142	138	186	161	330	224	335	906	635
Kineobactrum_sp. M2	250	272	421	648	418	185	304	202	209	147	443	266	237	417	370	257	882	340	261	347	163	400	315	915	343	892	306	402	257	383	0	918	770	271	98	669	191	181	306	161	370	266	252	756	633
Congregibacter_litoralis	133	189	212	310	194	124	201	153	127	112	195	169	188	216	196	147	382	171	193	222	125	192	145	399	200	351	155	176	139	213	0	419	302	172	74	280	129	125	131	120	163	173	168	320	263
Cellvibrio_sp. KY-YJ-3	478	504	343	356	468	373	517	422	365	372	470	351	518	400	382	456	500	384	780	523	379	732	820	633	367	1500	510	661	610	581	0	783	649	413	357	902	560	554	429	551	594	451	489	799	752
Cellvibrio_sp. PSBB023	398	455	299	322	394	349	467	387	326	314	382	291	446	374	367	478	373	323	712	486	356	538	622	556	371	1173	460	554	531	526	0	706	607	350	266	805	452	452	318	427	430	365	400	700	671
Cellvibrio_sp. PSBB006	275	287	270	303	277	226	295	292	268	221	282	255	256	320	276	303	342	249	348	307	214	357	275	335	256	692	325	324	350	403	0	538	414	258	168	514	222	209	249	253	284	240	296	386	390
Cellvibrio_sp. KY-GH-1	344	379	330	281	357	288	393	346	270	342	445	233	372	353	296	517	512	304	539	378	309	531	592	654	278	1412	481	546	450	575	0	880	704	332	285	875	491	386	298	426	425	287	492	774	611
Cellvibrio_japonicus	305	350	340	382	311	259	361	324	276	232	333	315	367	333	341	346	363	309	421	306	236	365	368	474	360	745	269	412	336	420	0	460	347	285	166	556	274	264	241	340	313	295	316	436	415
Simiduia_agarivorans	198	248	285	363	289	209	267	194	213	161	234	273	283	297	279	307	307	269	321	288	222	289	252	329	278	539	247	307	261	395	0	377	289	232	97	411	187	190	194	213	254	246	253	276	302
Teredinibacter_turnerae	149	236	197	195	239	143	240	169	166	109	187	187	196	195	217	205	193	175	210	246	149	212	193	226	210	532	166	295	164	289	0	254	224	172	64	436	119	161	177	162	175	147	179	192	219
Agarilytica_rhodophyticola	146	156	120	125	145	152	163	157	136	134	145	145	185	148	162	161	140	128	185	152	160	136	163	188	137	263	171	193	164	188	0	187	153	116	121	216	159	138	116	157	109	166	144	134	150
Saccharophagus_degradans	153	183	121	126	145	137	177	150	134	127	141	132	139	141	169	216	122	124	178	176	142	194	145	137	141	362	160	212	182	220	0	185	162	118	87	254	126	130	137	158	144	140	159	122	168
Microbulbifer_sp. SH-1	191	244	290	399	320	205	270	208	177	193	238	215	284	334	271	236	350	257	275	281	174	304	209	413	277	547	208	283	226	320	0	384	313	217	84	443	184	177	288	176	206	212	226	366	282
Microbulbifer_sp. ALW1	134	169	219	254	217	127	183	157	120	124	164	128	185	198	203	179	253	173	193	171	150	219	151	285	160	448	176	238	198	308	0	302	270	166	106	333	140	148	165	142	156	179	193	237	237
Microbulbifer_sp. A4B17	128	134	148	114	151	140	150	116	137	113	112	112	148	139	149	105	117	138	163	150	155	131	136	145	134	317	106	174	122	164	0	143	155	108	79	232	97	138	114	110	120	121	89	115	141
Microbulbifer_sp. THAF38	113	153	148	151	139	117	153	128	111	109	118	107	206	131	145	134	187	122	183	163	112	143	139	212	110	215	133	135	116	214	0	158	139	136	74	192	101	112	119	129	132	119	151	201	158
Microbulbifer_sp. GL-2	98	164	157	168	152	131	184	114	90	108	130	121	150	137	161	139	141	119	179	158	110	151	142	140	157	349	124	179	110	202	0	192	152	105	71	300	78	107	79	126	131	113	122	130	137
Microbulbifer_aggregans	167	203	253	334	213	172	249	170	150	120	234	177	189	225	238	190	320	199	225	212	153	233	193	312	256	364	154	184	172	287	0	300	278	211	81	308	138	171	184	141	188	185	175	230	233
Microbulbifer_thermotolerans	191	256	254	310	234	174	214	177	175	151	231	197	224	233	231	236	301	214	224	231	156	277	232	374	259	508	195	303	267	303	0	269	240	189	86	401	162	157	178	151	206	186	217	287	245
Microbulbifer_hydrolyticus	164	216	262	283	268	150	216	173	165	122	235	184	209	232	212	201	293	221	209	238	170	234	243	303	248	455	187	238	171	314	0	330	265	186	76	355	136	149	207	152	206	203	183	263	275
Microbulbifer_agarilyticus	127	157	175	226	155	113	150	117	111	108	165	125	156	171	171	172	248	151	181	139	104	159	120	267	152	311	148	179	137	304	0	243	239	149	54	229	128	119	112	129	139	139	180	236	210
Zhongshania_aliphaticivorans	154	178	170	234	166	169	207	169	155	170	157	180	206	209	166	235	221	151	205	262	175	190	166	258	158	688	184	391	226	328	0	280	229	139	137	556	161	162	129	219	226	144	270	185	251
Spongiibacter_sp. IMCC21906	140	178	169	182	154	132	160	150	115	148	177	127	234	169	175	222	197	176	220	174	147	203	179	233	134	449	170	270	202	349	0	211	215	159	107	379	122	140	121	181	169	133	210	180	197
Oceanicoccus_sagamiensis	143	229	155	151	160	113	162	167	131	140	162	148	179	145	155	215	194	115	237	196	137	181	131	215	139	471	155	286	220	289	0	252	218	136	94	365	133	132	123	208	200	140	199	180	186
Haemophilus_parainfluenzae	1113	1237	762	535	2140	1210	1115	1171	1016	717	1253	1076	1561	543	1125	1143	480	1412	1348	880	777	1280	872	861	864	597	686	570	1186	566	0	495	539	1540	602	562	801	1142	637	1169	1242	1036	701	787	697
Haemophilus_influenzae	311	404	238	189	337	276	380	311	291	310	238	302	315	270	293	390	154	302	325	342	303	292	284	195	240	375	385	306	348	344	0	213	233	297	225	350	296	238	354	298	271	279	263	182	263
Haemophilus_pittmaniae	180	265	109	86	158	127	181	124	112	103	98	110	151	133	119	103	92	125	137	143	115	141	104	87	95	239	96	154	80	95	0	77	74	122	58	225	72	103	94	107	118	154	84	62	78
Haemophilus_haemolyticus	137	185	103	92	185	149	149	167	167	158	106	155	199	126	128	162	64	136	169	164	133	137	133	93	125	148	109	99	167	146	0	98	94	142	89	115	137	134	132	160	131	155	144	93	126
Haemophilus_[Haemophilus] ducreyi	131	176	69	68	111	99	114	106	110	112	84	90	107	65	100	116	79	84	100	110	136	105	110	122	96	127	87	105	98	117	0	66	90	80	110	85	85	102	95	91	124	78	78	85	80
Haemophilus_parahaemolyticus	107	159	67	55	87	87	85	89	79	83	60	84	79	73	95	87	35	74	91	88	103	89	67	58	69	92	92	72	92	81	0	76	52	74	73	70	70	64	70	64	93	65	64	37	65
Haemophilus_sp. oral taxon 036	43	54	28	33	50	45	44	44	40	38	25	48	43	30	25	40	17	40	41	47	45	37	40	25	37	26	67	24	60	35	0	21	17	42	37	25	117	22	26	50	39	38	30	22	21
Haemophilus_aegyptius	5	5	0	0	2	4	2	3	2	1	3	3	3	1	7	1	2	4	4	1	2	4	2	3	2	9	1	2	3	2	0	2	1	3	1	5	0	7	4	1	2	2	2	1	4
Mannheimia_granulomatis	229	305	174	149	255	156	282	185	199	150	145	196	227	150	194	181	95	184	207	206	154	166	190	140	131	194	137	166	174	176	0	130	126	181	96	173	192	167	184	179	178	172	147	149	146
Mannheimia_sp. USDA-ARS-USMARC-1261	78	110	63	48	76	61	65	70	70	51	54	70	78	54	66	73	24	71	77	74	49	59	61	68	62	98	57	72	56	60	0	47	50	58	32	75	71	59	54	58	59	73	63	40	72
Mannheimia_sp. ZY170218	18	17	15	12	31	30	29	23	25	13	23	25	32	29	30	33	11	23	27	32	27	16	20	18	25	17	13	23	24	24	0	12	12	20	11	27	12	16	47	24	24	24	22	15	26
Mannheimia_sp. 17CN0883	7	5	8	2	11	3	13	9	6	4	8	9	6	6	11	7	2	2	7	10	18	5	9	9	7	8	9	8	9	9	0	8	5	5	7	9	1	6	3	6	5	6	3	6	8
Mannheimia_sp. 16CN0041	6	11	8	6	6	9	8	10	5	3	4	8	7	15	5	3	5	8	16	33	6	8	8	9	8	44	6	26	9	9	0	3	4	4	6	38	8	8	11	7	11	8	7	8	3
Mannheimia_sp. BNO311	4	8	7	4	6	2	8	2	5	2	2	9	7	5	8	2	7	3	13	3	19	5	6	8	2	2	6	2	3	3	0	1	3	4	3	3	4	4	2	6	6	12	5	5	2
Mannheimia_haemolytica	201	290	159	127	182	169	242	178	160	177	126	194	175	186	159	186	117	155	208	210	167	158	159	187	145	200	163	160	192	163	0	132	136	147	107	164	143	144	139	175	181	146	135	137	159
Mannheimia_varigena	199	327	123	109	210	189	236	187	166	164	135	151	199	140	169	168	121	161	206	193	167	162	160	206	142	192	124	165	123	151	0	110	109	158	117	140	114	179	160	184	185	169	126	140	113
Actinobacillus_succinogenes	161	257	108	93	143	107	183	116	132	114	104	111	137	119	102	119	104	112	151	127	124	130	99	172	116	120	99	108	83	129	0	78	85	114	56	113	89	91	118	102	108	123	113	113	108
Actinobacillus_pleuropneumoniae	134	202	116	86	165	141	162	119	147	131	75	129	149	101	138	107	87	128	149	128	124	125	130	134	129	180	79	127	78	123	0	79	82	143	81	127	82	104	91	109	93	140	95	113	124
Actinobacillus_porcitonsillarum	108	123	75	63	112	109	112	112	89	92	74	123	96	87	107	91	35	72	92	112	95	76	116	69	74	106	75	96	119	95	0	67	74	85	85	88	60	92	105	93	93	100	75	59	78
Actinobacillus_indolicus	128	165	83	68	125	100	124	109	107	93	94	105	99	121	110	98	50	109	129	134	105	81	114	52	73	133	62	92	86	73	0	43	54	98	50	76	72	65	125	82	125	103	67	46	92
Actinobacillus_equuli	65	93	35	42	67	56	84	50	54	54	39	52	48	59	42	53	56	43	62	61	68	62	50	96	44	85	46	66	60	60	0	41	45	43	60	46	39	44	65	62	65	38	47	57	61
Actinobacillus_delphinicola	93	116	79	55	102	87	87	96	87	104	55	78	87	91	77	96	50	89	85	110	111	87	61	98	55	104	66	83	78	103	0	51	52	69	70	69	145	88	82	84	87	80	88	104	62
Actinobacillus_suis	45	73	37	27	38	50	54	51	50	44	34	42	48	41	46	27	31	51	57	40	49	43	37	43	44	65	20	37	44	51	0	36	41	38	32	50	31	50	43	44	53	37	29	32	48
Actinobacillus_lignieresii	39	54	25	20	45	35	40	30	36	41	16	46	39	27	29	31	24	26	39	37	30	34	31	20	47	36	35	35	52	35	0	16	24	43	21	38	11	33	34	44	33	38	29	26	30
Aggregatibacter_actinomycetemcomitans	284	419	227	185	277	222	366	263	238	225	187	254	247	243	230	233	222	232	293	282	227	260	270	308	212	267	190	222	213	244	0	193	209	206	126	290	187	217	265	207	265	231	164	239	300
Aggregatibacter_aphrophilus	288	457	191	162	277	197	332	197	228	181	163	179	220	206	220	214	139	209	212	218	207	227	177	220	209	222	173	137	191	231	0	169	143	202	114	168	170	174	157	217	197	220	159	182	158
Aggregatibacter_segnis	104	148	72	72	108	94	113	84	94	61	67	79	74	97	86	99	50	74	95	117	73	77	56	82	73	107	75	76	71	88	0	77	66	88	53	100	58	73	110	75	88	79	70	51	81
Pasteurella_multocida	514	600	367	300	477	431	496	445	437	401	339	452	491	413	371	420	257	366	471	473	459	399	419	403	394	474	358	424	365	436	0	263	271	368	379	396	488	406	406	445	457	432	347	297	341
Pasteurella_skyensis	128	199	85	64	108	115	144	133	148	127	103	147	151	101	136	149	59	118	165	111	138	133	151	97	133	209	116	168	153	150	0	86	96	114	103	148	120	112	112	147	112	129	128	68	124
Pasteurella_dagmatis	17	21	16	8	12	9	19	15	8	16	8	12	16	15	6	10	8	18	17	19	12	11	11	9	12	13	15	11	12	17	0	16	11	18	9	18	18	10	14	20	18	12	18	10	12
Glaesserella_parasuis	291	379	201	187	255	227	296	274	269	250	201	241	276	224	268	282	167	221	277	257	286	253	222	212	183	284	235	262	293	294	0	160	172	211	204	232	283	233	186	251	232	272	241	191	230
Glaesserella_sp. 15-184	115	186	101	87	139	94	138	119	115	104	73	103	117	118	112	95	73	108	107	128	98	89	96	119	102	113	58	95	71	80	0	64	69	98	66	79	67	91	155	115	69	102	77	73	83
Glaesserella_Pasteurellaceae bacterium RH1A	166	205	158	131	187	162	211	179	153	134	143	177	223	155	200	143	110	176	222	152	145	143	138	153	158	189	86	112	98	206	0	136	115	146	86	159	83	148	128	173	134	172	199	104	129
Glaesserella_Pasteurellaceae bacterium Orientalotternb1	108	152	84	91	115	118	137	111	98	184	75	101	128	128	95	86	114	95	131	151	166	84	89	193	76	215	102	160	90	80	0	78	75	100	129	142	88	91	111	79	75	114	77	139	117
Glaesserella_Pasteurellaceae bacterium NI1060	17	42	14	7	18	13	28	21	20	17	19	12	31	8	19	28	12	17	30	16	19	16	19	13	8	27	19	11	26	25	0	22	20	13	16	22	19	12	12	25	27	19	9	8	17
Gallibacterium_anatis	316	393	188	166	311	278	322	251	256	221	183	333	279	267	257	199	137	265	300	319	228	198	236	229	244	221	155	190	190	181	0	130	137	252	128	205	148	264	219	267	227	269	161	181	213
Avibacterium_volantium	125	167	89	74	97	87	150	115	108	116	98	111	130	94	82	107	94	88	121	106	126	113	98	135	78	146	92	116	152	118	0	57	65	78	53	101	70	84	118	117	113	87	99	94	96
Avibacterium_paragallinarum	125	198	93	81	129	84	139	99	83	119	80	86	134	80	123	109	103	107	109	100	77	104	102	152	104	91	51	67	62	114	0	72	74	107	56	94	83	75	58	85	87	105	78	102	63
Basfia_[Mannheimia] succiniciproducens	53	64	49	39	79	41	59	51	37	24	31	55	61	34	45	38	16	29	62	41	47	42	49	27	43	36	20	49	27	26	0	12	21	49	17	36	27	71	69	45	46	29	21	22	35
Basfia_succiniciproducens	29	42	20	17	19	17	35	16	19	27	19	15	19	16	21	29	44	11	24	22	21	17	17	57	23	20	25	16	20	19	0	21	16	17	17	12	25	23	16	9	26	15	23	39	15
Histophilus_somni	158	207	133	104	179	165	174	128	142	141	108	148	150	231	133	113	86	131	155	229	166	124	138	127	150	201	111	153	102	138	0	85	89	132	140	153	99	125	188	125	125	152	110	111	101
Bibersteinia_trehalosi	157	224	116	86	145	143	153	133	143	143	117	133	121	118	122	123	70	108	138	164	137	153	95	121	102	182	122	145	130	130	0	93	113	99	112	134	154	105	132	123	142	137	108	93	103
Rodentibacter_[Pasteurella] aerogenes	165	238	92	103	150	143	184	100	135	122	83	119	134	137	118	129	93	135	103	133	121	111	114	142	119	152	99	95	102	91	0	95	91	109	76	134	111	109	116	127	109	131	98	82	84
Frederiksenia_canicola	122	154	78	72	95	109	135	109	93	129	78	99	121	105	83	102	53	80	119	131	110	84	105	106	65	95	90	90	129	102	0	74	80	89	80	75	97	104	91	121	78	99	99	80	104
Otariodibacter_oris	92	123	67	65	82	80	101	86	79	89	42	82	79	94	63	84	54	45	96	87	80	76	64	49	77	68	101	56	125	112	0	50	56	61	89	57	82	61	97	87	76	90	121	40	74
Vespertiliibacter_pulmonis	103	148	86	84	107	95	113	104	88	110	68	112	141	91	131	104	47	94	118	111	92	112	95	67	102	86	109	91	102	91	0	65	55	103	69	68	106	97	116	103	102	108	64	59	121
Bisgaardia_hudsonensis	81	137	58	66	75	92	107	119	99	119	71	94	100	76	76	100	65	68	91	96	121	77	84	65	77	116	112	114	123	108	0	68	65	83	127	102	100	65	73	100	96	81	60	63	83
Rodentibacter_pneumotropicus	113	176	61	58	97	80	109	97	80	75	64	79	72	80	56	88	42	48	73	94	80	61	62	98	46	101	60	79	60	74	0	56	52	59	52	93	36	79	83	76	61	50	56	67	76
Rodentibacter_heylii	19	45	15	18	18	14	27	18	13	24	16	16	34	20	24	14	11	11	33	17	16	13	10	12	10	16	11	17	15	19	0	13	18	22	14	11	11	20	20	16	13	15	13	15	14
Thiomicrorhabdus_sp. AkT22	209	266	209	162	172	147	275	136	116	119	118	140	181	113	170	169	128	114	200	130	129	136	128	193	161	367	152	206	189	287	0	154	137	121	111	306	118	130	103	150	121	152	191	113	166
Thiomicrorhabdus_sp. G2	144	186	163	154	139	99	175	94	94	71	109	90	111	112	157	142	123	92	133	136	113	115	124	139	157	233	105	113	130	185	0	147	149	108	48	235	95	97	82	76	96	130	157	109	145
Thiomicrorhabdus_sp. aks77	153	191	143	142	168	132	201	93	110	136	101	111	149	142	125	138	139	109	162	135	121	115	78	206	141	397	105	260	107	185	0	125	129	99	87	335	125	124	106	154	145	113	129	136	119
Thiomicrorhabdus_sp. G1	146	161	144	118	133	122	171	101	79	111	72	99	155	130	141	106	97	94	139	145	118	98	116	90	117	252	100	157	120	134	0	108	95	94	60	220	83	95	62	89	96	125	94	75	103
Thiomicrorhabdus_aquaedulcis	678	706	394	282	492	307	1054	263	217	404	127	282	583	431	364	195	181	284	524	397	407	149	213	372	612	427	545	341	540	252	0	168	177	227	235	331	294	636	222	325	180	694	147	200	265
Thiomicrorhabdus_indica	120	151	112	85	138	117	200	98	79	120	100	122	147	117	127	110	133	88	146	164	130	92	90	204	105	318	128	208	149	147	0	95	82	83	75	282	84	117	113	126	108	126	97	138	103
Hydrogenovibrio_crunogenus	239	311	295	203	276	210	328	224	176	204	221	220	281	236	242	227	243	189	276	236	217	201	233	373	242	355	194	244	255	405	0	174	149	195	143	290	209	205	235	230	184	250	330	250	187
Hydrogenovibrio_marinus	142	185	131	133	150	120	205	106	96	140	109	99	140	102	120	121	135	85	140	132	103	108	121	250	94	142	119	117	132	160	0	117	83	97	73	150	87	113	102	102	109	142	112	141	91
Hydrogenovibrio_thermophilus	83	108	102	95	97	78	110	80	78	85	78	70	80	57	104	110	142	87	87	86	63	88	83	154	90	126	123	74	200	120	0	98	82	63	35	114	93	55	51	62	73	80	108	112	75
Methylophaga_frappieri	260	280	236	277	321	259	297	240	215	229	259	237	241	244	235	315	285	294	279	243	198	301	251	355	227	638	248	337	246	432	0	235	229	231	137	490	216	201	221	285	318	227	269	266	293
Methylophaga_nitratireducenticrescens	219	351	261	230	289	211	325	217	204	211	187	207	261	263	259	232	186	208	300	308	253	192	241	277	251	564	224	344	238	330	0	197	173	186	135	441	186	204	301	257	281	257	218	219	226
Thiomicrospira_aerophila	183	234	164	134	139	127	182	139	108	121	117	130	179	123	142	158	116	113	179	158	130	113	111	186	126	313	145	204	135	216	0	145	131	98	71	218	100	129	84	106	128	129	154	120	133
Thiomicrospira_cyclica	171	183	139	138	152	102	173	116	127	121	109	117	140	109	128	123	146	76	153	116	142	94	116	230	101	246	105	150	156	177	0	113	114	103	66	175	101	115	82	122	116	130	152	141	121
Thiomicrospira_sp. S5	69	89	78	71	81	61	105	56	64	48	54	59	84	61	84	107	67	60	83	65	50	66	54	106	86	95	63	55	107	157	0	56	50	59	28	80	51	46	35	53	50	66	93	68	52
Piscirickettsia_salmonis	225	231	183	179	206	226	302	226	244	239	203	259	227	225	250	333	190	206	295	264	264	188	210	269	207	458	225	315	216	267	0	217	215	201	158	390	198	249	229	241	246	263	230	177	277
Cycloclasticus_sp. P1	11	18	18	18	19	14	22	10	16	19	10	14	19	13	17	50	24	18	26	20	17	23	18	15	18	99	17	64	32	79	0	13	11	15	18	79	31	10	13	33	20	22	29	33	18
Cycloclasticus_sp. PY97N	18	18	16	13	19	15	22	15	21	13	15	17	24	18	17	22	7	16	16	16	17	19	18	12	13	93	31	44	29	38	0	11	4	7	8	69	29	17	13	18	25	14	22	21	17
Cycloclasticus_zancles	70	73	53	47	68	72	54	58	59	80	65	84	83	63	50	95	51	62	76	101	73	67	70	90	51	71	52	62	61	86	0	31	40	64	32	49	54	83	71	87	80	78	110	54	49
Francisella_tularensis	159	145	111	105	155	166	177	182	174	244	145	202	228	171	164	222	98	151	268	213	235	159	162	131	128	227	176	191	191	145	0	129	110	182	165	161	190	215	207	209	186	218	160	112	185
Francisella_philomiragia	167	156	129	98	149	200	164	159	153	175	106	191	191	162	168	171	77	132	224	217	171	142	144	182	122	161	166	153	176	142	0	86	92	158	113	137	248	166	155	193	130	181	145	150	156
Francisella_sp. FSC1006	69	76	57	51	90	98	82	84	83	90	59	55	94	60	52	76	46	68	109	88	79	68	85	64	60	77	62	56	55	71	0	43	57	63	71	59	64	97	76	88	60	94	69	55	74
Francisella_sp. Scap27	28	40	34	24	32	67	49	58	60	97	70	60	68	47	52	50	30	44	65	69	81	80	49	50	32	78	63	63	60	51	0	31	37	73	66	54	55	82	42	66	72	62	50	46	59
Francisella_uliginis	71	97	76	80	79	114	81	112	96	73	73	101	92	73	80	79	57	79	102	108	102	73	77	75	82	114	101	79	104	93	0	61	55	89	56	94	181	78	70	104	63	100	63	47	85
Francisella_frigiditurris	85	100	72	63	109	114	112	107	105	92	74	97	105	86	88	84	54	86	118	119	95	95	100	118	87	123	79	84	96	70	0	48	64	97	77	88	97	112	91	105	81	97	102	75	94
Francisella_halioticida	69	89	79	55	89	65	79	64	84	93	53	71	92	67	98	92	34	74	108	75	89	62	53	53	75	85	61	74	78	70	0	45	62	83	51	66	75	85	59	102	70	112	70	47	71
Francisella_hispaniensis	72	76	61	40	76	64	65	69	50	61	48	68	82	70	53	86	35	67	68	80	62	61	60	49	52	98	65	87	76	73	0	45	48	64	38	62	78	78	91	66	61	79	56	39	58
Francisella_persica	48	41	41	31	62	48	31	28	41	47	40	29	48	49	28	37	44	42	44	54	34	44	39	53	28	37	44	36	39	46	0	42	43	31	23	30	48	39	34	39	35	40	45	42	43
Francisella_noatunensis	14	25	20	16	31	29	33	43	23	26	23	25	27	22	23	28	23	34	31	27	22	18	19	36	26	66	32	31	29	25	0	37	25	34	22	59	24	18	22	24	20	37	24	22	29
Francisella_adeliensis	33	32	33	29	34	61	55	48	55	77	47	53	51	38	30	63	34	31	50	44	64	45	37	74	36	56	59	71	54	67	0	25	19	48	60	41	51	61	54	62	35	58	44	43	58
Francisella_marina	26	20	13	15	8	35	26	24	26	30	26	44	25	17	21	26	9	29	33	30	42	19	31	18	20	32	17	24	16	36	0	13	14	17	13	13	14	34	26	46	28	30	23	16	26
Francisella_salina	19	23	18	7	14	30	29	26	25	30	24	40	36	17	24	29	21	29	39	36	42	33	25	19	27	20	17	17	14	14	0	13	12	29	12	18	27	32	21	35	29	33	14	22	15
Francisella_opportunistica	4	3	5	1	4	3	6	4	3	4	2	3	2	1	2	3	2	0	2	4	2	1	1	2	1	6	2	2	2	1	0	0	1	3	0	1	0	2	4	4	4	3	1	2	3
Allofrancisella_frigidaquae	58	37	49	36	59	58	63	68	41	86	65	82	82	64	70	66	57	57	78	97	69	72	70	90	40	72	44	76	78	51	0	49	44	82	55	60	53	76	65	84	108	76	49	58	63
Allofrancisella_guangzhouensis	45	71	52	41	61	59	73	52	59	56	52	70	50	61	56	55	40	53	73	63	72	49	43	45	50	65	41	36	44	68	0	31	35	44	31	40	39	63	49	64	56	46	41	28	42
Beggiatoa_leptomitoformis	416	208	330	200	267	311	461	424	450	253	210	276	186	199	222	337	322	259	354	228	301	281	211	361	158	552	225	441	519	387	0	287	253	174	378	523	235	192	259	251	316	401	305	310	374
Thioploca_ingrica	151	197	147	162	147	118	175	142	139	125	133	128	116	217	193	237	133	116	142	188	150	141	140	204	169	613	155	359	176	246	0	187	177	114	106	528	123	96	172	118	162	153	173	155	194
Caedibacter_taeniospiralis	0	2	1	1	3	1	6	1	1	1	2	0	0	1	0	0	0	1	0	0	0	0	0	2	0	0	2	0	3	1	0	1	2	1	2	0	1	0	0	0	0	2	1	1	1
Steroidobacter_gamma proteobacterium SS-5	632	951	1168	1952	1052	508	897	529	472	418	752	567	647	936	1142	749	1091	709	680	887	441	761	715	1198	1180	1162	675	598	842	1048	0	992	945	650	212	987	460	390	627	355	540	735	790	997	909
Steroidobacter_endosymbiont of unidentified scaly snail isolate Monju	287	386	629	1212	569	267	393	260	274	241	561	259	341	515	606	376	788	402	353	441	241	554	290	963	621	650	331	327	320	590	0	672	690	375	103	586	276	223	342	199	346	351	443	674	552
Steroidobacter_gamma proteobacterium HdN1	555	665	669	588	650	454	741	533	506	400	559	525	645	538	644	888	581	711	794	581	414	699	550	717	606	854	680	538	759	1147	0	602	556	648	243	641	505	473	501	506	500	609	851	669	602
Steroidobacter_Gammaproteobacteria bacterium DM2	543	647	586	449	780	651	699	584	618	485	327	638	1292	466	716	339	238	609	936	551	517	416	603	350	608	291	200	250	221	379	0	245	242	578	232	236	177	732	559	622	365	752	301	310	304
Steroidobacter_endosymbiont of Plagiopylea sp.	9	19	23	31	54	16	13	14	14	29	14	13	17	15	16	13	49	15	23	17	27	21	21	54	16	20	12	13	20	12	0	36	21	16	12	22	19	16	20	23	13	22	20	43	14
Steroidobacter_Gammaproteobacteria bacterium ESL0073	49	48	37	25	51	38	49	54	43	53	42	44	54	36	38	57	21	41	66	70	44	64	55	32	36	63	60	58	69	49	0	37	35	45	26	66	51	48	25	64	55	57	38	36	26
Steroidobacter_endosymbiont of Euscepes postfasciatus	5	13	8	3	18	20	14	31	16	20	25	13	19	19	13	17	16	13	22	21	13	25	21	14	16	25	6	11	13	15	0	11	13	14	8	20	16	22	11	20	46	23	11	16	16
Legionella_pneumophila	386	426	372	336	437	395	484	388	355	472	413	384	416	479	407	444	326	338	476	582	528	452	449	407	382	615	544	423	587	481	0	350	385	395	401	493	432	433	412	455	429	389	361	315	440
Legionella_sainthelensi	146	156	146	102	155	157	203	120	154	132	136	174	148	143	164	146	115	124	140	170	144	135	147	152	114	178	155	125	162	164	0	155	145	124	98	146	124	145	115	120	108	147	156	119	120
Legionella_israelensis	129	149	127	149	147	99	159	123	107	101	117	131	119	137	121	164	122	108	119	149	125	90	113	151	128	249	140	136	156	191	0	115	137	139	74	197	116	109	109	88	110	118	138	106	127
Legionella_spiritensis	88	108	117	125	128	107	129	96	91	84	119	83	99	114	105	112	146	99	112	130	92	92	104	165	94	231	121	136	116	145	0	112	121	107	74	174	84	99	93	69	92	97	92	116	135
Legionella_geestiana	100	100	123	120	123	72	101	71	93	103	111	85	91	122	100	141	124	90	103	165	88	107	82	160	99	230	135	108	130	165	0	124	104	85	63	171	93	94	110	86	94	106	133	112	107
Legionella_anisa	86	90	78	75	73	87	90	91	81	73	113	79	83	112	91	111	83	93	96	79	94	88	112	84	77	135	140	84	84	110	0	87	110	82	58	122	104	75	65	77	102	84	103	63	104
Legionella_adelaidensis	78	104	65	70	101	63	86	64	64	62	72	81	69	70	83	90	82	59	71	85	70	64	62	105	69	123	71	75	84	91	0	66	69	76	30	82	67	74	61	56	77	97	66	64	62
Legionella_sp. TUM19329	117	113	78	71	90	86	123	120	95	120	95	98	120	112	87	121	92	94	115	113	169	107	101	100	87	155	184	130	192	142	0	101	102	96	74	151	139	127	75	118	84	112	134	82	97
Legionella_longbeachae	81	107	100	85	86	78	118	86	96	70	105	87	122	125	78	108	77	75	100	149	89	90	86	99	70	133	134	127	147	102	0	82	90	92	88	113	121	117	74	105	105	89	96	71	99
Legionella_jordanis	72	84	83	90	104	76	111	92	75	92	67	88	73	96	99	105	99	73	86	106	67	76	82	136	62	133	105	93	142	117	0	112	99	81	82	123	74	85	90	68	92	69	83	82	107
Legionella_cherrii	81	82	70	65	86	76	95	88	64	71	72	89	84	72	72	112	103	71	79	104	82	83	94	108	68	139	113	95	132	130	0	75	90	97	57	104	106	97	84	75	132	79	98	85	83
Legionella_fallonii	85	113	98	87	108	91	122	89	78	73	91	83	114	113	79	95	75	78	118	124	96	79	94	74	99	135	140	68	205	108	0	77	98	96	56	74	148	107	97	98	91	82	101	75	72
Legionella_hackeliae	84	69	72	60	94	81	96	76	74	53	82	85	63	71	88	94	78	79	104	94	70	82	65	75	71	209	94	143	98	132	0	86	91	78	40	133	76	79	71	54	69	72	113	69	85
Legionella_oakridgensis	76	88	89	69	87	71	108	66	60	57	91	79	81	72	79	97	73	49	99	82	61	82	77	95	70	155	109	92	90	103	0	73	56	58	56	116	64	79	82	78	73	75	95	77	90
Legionella_waltersii	72	99	73	65	93	81	100	77	83	58	71	66	76	95	81	104	67	83	102	93	69	89	78	62	60	126	96	88	116	102	0	80	113	67	40	101	78	78	62	82	92	83	83	56	103
Legionella_lansingensis	77	89	61	87	91	70	102	46	64	73	72	64	77	68	69	88	69	51	68	99	67	55	76	76	57	130	95	84	91	118	0	66	68	60	37	105	74	75	64	59	61	69	69	72	77
Legionella_clemsonensis	78	87	60	79	78	82	78	83	76	75	71	70	77	81	75	89	73	51	82	89	77	85	77	70	58	132	69	97	92	107	0	71	85	62	72	121	86	81	70	50	72	81	79	53	87
Legionella_endosymbiont of Polyplax serrata	24	39	38	35	66	35	33	45	37	44	32	36	44	63	39	18	24	20	40	59	56	35	36	32	26	35	41	39	33	45	0	19	31	37	46	40	32	29	54	41	48	35	29	31	33
Tatlockia_micdadei	92	105	91	87	123	103	107	102	97	68	93	114	105	101	94	81	71	80	118	101	68	90	100	84	96	258	102	128	115	102	0	86	99	86	47	177	116	100	84	73	83	103	70	70	88
Fluoribacter_dumoffii	86	88	77	81	71	58	96	75	79	72	78	69	77	89	67	89	87	62	83	87	65	79	78	128	58	196	97	128	97	85	0	98	71	79	52	154	175	74	54	80	79	84	78	85	68
Aquicella_lusitana	86	103	87	90	110	91	97	79	92	60	100	115	112	114	96	95	99	93	99	113	91	91	109	140	100	205	85	136	102	137	0	147	107	75	46	173	64	71	75	82	87	75	75	97	115
Aquicella_siphonis	97	105	104	157	94	74	124	69	89	50	107	78	94	105	96	101	149	96	107	111	62	77	96	162	103	183	80	98	80	115	0	130	136	84	25	118	60	84	75	51	65	95	92	155	139
Coxiella_burnetii	77	106	89	85	101	86	115	83	61	128	76	70	94	98	91	85	84	76	84	133	137	80	89	93	86	172	45	110	71	114	0	83	92	94	79	135	143	61	80	74	80	87	86	94	96
Coxiella_Candidatus Coxiella mudrowiae	65	101	89	48	88	85	106	93	74	59	84	82	81	70	106	63	68	78	83	86	83	80	81	98	84	59	46	62	52	72	0	67	54	69	39	59	54	67	58	65	58	85	71	68	85
Coxiella_endosymbiont of Amblyomma sculptum	21	14	23	19	22	20	31	22	20	37	11	28	25	24	21	17	13	20	17	34	34	12	16	39	17	38	22	33	13	29	0	29	21	22	31	36	20	20	30	12	16	31	19	19	24
Rickettsiella_Candidatus Rickettsiella viridis	59	51	40	51	59	48	75	48	61	37	41	53	56	86	54	90	58	54	73	84	58	46	42	70	51	135	54	79	70	89	0	56	53	56	50	138	44	32	52	54	56	63	98	67	65
Sedimenticola_thiotaurini	365	455	585	859	513	248	465	311	249	248	362	315	358	467	624	403	581	382	345	390	259	426	326	622	504	1008	363	520	316	635	0	610	506	333	116	837	280	263	356	216	341	388	437	532	486
Thiolapillus_brandeum	208	276	364	686	414	185	289	211	200	164	307	201	203	367	394	242	374	246	251	403	218	278	313	442	423	834	215	429	203	379	0	418	353	254	87	671	193	191	258	172	224	259	200	344	340
Candidatus Reidiella_endopervernicosa	207	251	327	424	304	199	230	196	171	148	246	252	298	290	329	235	294	229	298	269	179	249	242	367	272	582	212	326	209	325	0	359	295	225	88	502	151	211	201	202	193	253	219	270	275
Candidatus Ruthia_endofausta	54	58	39	71	48	50	60	55	59	71	54	46	63	65	49	60	48	42	68	68	79	51	59	60	49	273	44	161	48	79	0	54	57	37	63	210	38	50	32	44	72	47	67	44	60
Candidatus Ruthia_magnifica	59	86	40	31	49	40	71	36	37	65	44	58	66	49	46	51	44	32	55	64	50	72	46	78	48	111	57	75	56	80	0	39	44	29	44	88	62	39	55	47	46	54	48	50	57
Candidatus Ruthia_Bathymodiolus thermophilus thioautotrophic gill symbiont	104	145	73	86	119	111	133	92	86	113	90	100	121	134	108	125	114	73	119	200	91	102	81	142	79	306	99	193	113	126	0	84	105	90	56	259	104	97	142	108	126	122	93	89	121
Candidatus Ruthia_Bathymodiolus septemdierum thioautotrophic gill symbiont	100	151	78	81	91	88	136	99	73	132	68	104	119	94	96	142	76	73	114	107	128	94	98	110	80	180	84	131	93	140	0	71	88	75	129	138	80	110	80	99	129	89	105	80	82
Candidatus Vesicomyosocius_okutanii	55	74	40	41	53	58	43	52	43	74	33	49	62	36	40	49	45	41	60	58	48	42	48	111	32	100	45	66	61	62	0	43	53	52	33	94	43	49	45	38	52	51	61	63	67
Candidatus Thioglobus_autotrophicus	98	120	75	83	121	78	98	77	67	112	75	64	92	93	90	102	99	74	92	114	107	105	71	124	71	127	92	97	100	109	0	86	70	70	73	96	75	81	97	96	106	110	108	106	78
Candidatus Thioglobus_sp. NP1	125	107	76	82	211	90	110	136	94	118	89	97	116	121	89	91	71	100	153	187	134	114	115	111	79	108	70	103	89	93	0	76	66	108	67	80	78	158	200	132	135	120	53	116	101
Candidatus Thioglobus_singularis	69	67	57	60	79	79	75	92	93	72	74	87	76	54	72	60	61	67	79	74	79	67	58	112	64	76	69	61	67	78	0	56	63	53	44	58	63	68	67	61	64	69	55	65	64
Pseudohongiella_spirulinae	200	216	190	232	210	155	200	163	139	120	186	153	203	182	185	192	251	195	209	218	135	180	167	292	181	557	137	297	162	249	0	233	238	188	58	494	107	153	121	141	164	140	179	227	217
Gallaecimonas_mangrovi	233	279	231	202	279	221	335	264	244	236	207	240	328	244	268	308	257	259	302	280	203	209	260	369	272	292	208	202	212	336	0	164	171	248	123	221	181	233	177	248	207	247	259	274	203
Gallaecimonas_Candidatus Baumannia cicadellinicola	98	108	85	71	102	89	85	115	79	102	84	88	92	173	100	75	68	71	102	103	138	75	95	60	67	80	63	69	67	80	0	64	73	75	74	74	55	85	92	68	50	86	63	72	72
Candidatus Nardonella_dryophthoridicola	25	23	24	19	37	38	25	34	51	24	32	69	54	19	37	27	12	56	44	39	33	67	47	18	41	23	34	26	22	18	0	9	14	41	16	19	7	52	19	41	28	35	12	17	33
Candidatus Nardonella_endosymbiont of Pachyrhynchus infernalis	9	8	11	11	12	12	9	14	6	7	11	9	11	4	14	6	7	9	11	14	14	5	6	12	6	2	11	8	11	9	0	9	6	4	3	3	6	18	9	6	14	10	8	9	13
Candidatus Nardonella_endosymbiont of Sipalinus gigas	10	10	9	5	11	15	5	25	12	19	8	22	17	7	20	9	5	16	22	12	13	21	18	9	12	22	16	17	18	6	0	5	4	16	13	20	15	33	19	32	9	17	11	11	18
Solimonas_sp. K1W22B-7	412	638	936	1351	829	386	632	420	427	400	835	483	427	865	681	858	1663	739	539	773	557	879	487	1748	711	1523	863	724	880	1341	0	1616	1497	582	171	1305	752	299	587	319	658	464	943	1400	1170
Sinimarinibacterium_sp. NLF-5-8	604	698	806	664	728	543	759	606	562	464	639	673	704	862	685	812	735	789	791	715	465	823	642	870	698	890	576	495	725	1089	0	705	618	660	250	694	500	549	542	580	643	627	744	748	695
Steroidobacter_denitrificans	409	494	763	973	655	369	514	367	391	367	616	419	497	561	680	420	988	720	555	480	287	670	400	1135	643	735	399	388	353	516	0	1027	863	531	150	667	285	340	359	349	448	533	412	880	761
Sulfuricaulis_limicola	374	483	704	1230	646	332	455	344	291	285	604	382	374	699	558	392	1224	565	389	538	265	620	408	1344	551	760	380	440	369	678	0	1058	949	455	135	676	280	209	402	246	446	427	385	1012	758
Sulfurifustis_variabilis	297	419	653	1081	535	262	364	285	211	221	541	282	279	614	514	285	1271	454	302	412	199	550	302	1221	521	839	317	370	306	406	0	1179	1069	412	106	725	236	154	364	193	332	350	298	951	779
Acidiferrobacter_sp. SPIII_3	182	284	393	584	310	196	266	195	180	151	362	251	167	316	373	281	753	330	227	298	148	285	222	759	337	463	211	237	278	352	0	515	459	270	90	398	148	136	213	146	250	220	402	597	388
Immundisolibacter_cernigliae	549	714	944	1344	842	433	715	484	481	389	877	626	572	908	1242	639	1622	850	643	759	396	935	611	1743	937	1093	595	584	594	880	0	1375	1151	687	187	973	454	365	598	465	653	711	681	1510	1025
Salinisphaera_sp. LB1	216	280	369	600	349	189	274	227	184	157	358	222	305	407	396	267	590	323	277	328	207	352	229	628	387	455	252	224	241	386	0	540	482	279	103	431	164	170	301	176	288	243	304	498	440
Cardiobacterium_hominis	257	292	357	337	365	239	344	236	262	182	286	237	266	247	318	243	335	294	321	290	183	377	281	446	325	462	171	252	214	260	0	295	276	271	104	370	160	189	218	210	285	253	184	333	294
Dichelobacter_nodosus	146	220	169	150	201	136	230	127	128	185	133	142	161	133	205	187	156	140	183	224	142	150	155	314	274	226	125	183	159	202	0	82	74	123	81	188	137	139	122	117	151	150	149	170	127
Gilliamella_apicola	186	226	163	136	225	266	225	264	262	258	167	246	224	205	235	198	121	186	257	261	307	216	233	143	146	230	159	218	189	209	0	108	127	185	202	217	273	245	212	225	191	230	160	153	165
Frischella_perrara	96	136	83	63	133	112	131	111	117	106	97	97	119	105	98	111	69	83	121	161	126	126	126	81	85	160	94	124	103	99	0	66	82	101	88	154	96	109	148	116	126	104	81	90	88
Orbus_sp. IPMB12	114	141	91	101	142	105	137	127	112	116	91	92	113	106	85	89	106	88	126	139	120	119	139	169	109	116	109	110	111	82	0	88	73	89	82	113	93	101	111	128	122	131	95	127	105
Acidovorax_sp. KKS102	34263	37440	28535	13124	41409	38172	42185	39930	37377	33510	30157	38062	40741	19558	32156	65894	17299	55628	51988	28042	22661	44444	31096	31377	30377	18083	49992	16230	56786	99627	0	15027	15609	57412	19802	13801	45981	29706	15880	31492	36687	31239	48238	20570	23790
Acidovorax_sp. 1608163	21067	22710	13314	7260	14791	31660	28444	31316	29150	21459	23190	31237	26112	15189	17110	48399	10980	42949	31926	19690	16690	33648	23361	18181	18384	15980	49195	14726	52823	47205	0	12418	13729	34830	13100	12544	45242	19228	11018	22320	29542	21441	41891	13338	20181
Acidovorax_sp. JMULE5	14298	15149	11879	6693	14318	20976	19816	24988	23129	18375	20074	23332	24425	16750	17274	39872	9759	25530	39087	21244	15320	30039	20510	17062	14454	16841	48756	13257	48248	58682	0	9896	10038	24010	11381	16430	41705	21300	12083	21935	26420	16516	32079	13001	18449
Acidovorax_sp. T1	15653	16509	8802	6100	9043	32561	20365	39994	39034	26438	29616	34112	22400	19290	18372	60930	13204	29361	36510	27485	24172	49010	31821	27568	14877	29805	102931	25970	98805	66590	0	13561	14269	25155	17202	27479	94337	24795	15030	38006	42378	19416	50615	17545	32834
Acidovorax_sp. HDW3	10243	11740	9876	5850	9568	12168	14600	11783	11166	11557	11268	14951	14068	8916	10058	19748	5986	14586	15878	9325	8035	18827	11907	8712	11148	8673	22392	6774	32952	21900	0	6109	6212	12074	5407	6279	17351	8987	4893	11387	13885	10183	18321	6294	8493
Acidovorax_sp. RAC01	9679	10855	7799	4840	8850	14547	13355	15490	14433	12117	13529	15913	13933	9194	10660	28404	7448	17491	18681	11493	9520	19604	13324	11909	9769	12114	34610	9676	36630	36740	0	7447	7823	15311	7300	9904	28620	11167	6554	14158	17192	10733	24794	8692	12658
Acidovorax_sp. 16-35-5	4384	5656	4159	3198	4361	6711	6550	6226	6030	6254	6224	8539	6934	5397	4747	13483	4520	6321	8258	5580	5054	10083	7911	5861	5108	6927	15433	5330	22599	15339	0	4285	4319	5400	3531	5331	12381	5069	3147	10549	8759	4827	16244	4403	5975
Acidovorax_sp. JS42	3096	4200	3083	1950	3230	3397	4190	3544	3496	3013	3235	3892	4270	2466	3192	5562	2186	4918	4880	2779	2331	5597	3471	3045	3346	3128	6192	2180	7145	5897	0	2256	2121	4018	1626	2417	5244	2917	1677	3559	4140	3123	4890	2242	3069
Acidovorax_carolinensis	30233	31062	15241	10130	16223	63903	38518	81569	78493	51975	58336	65686	42137	36717	34729	121583	24286	56318	70713	54121	48169	97415	63154	54409	27715	56530	207006	51429	195392	132895	0	24404	25972	48021	34040	54076	193602	47077	29534	76667	83275	37299	97747	33841	65071
Acidovorax_avenae	3993	5184	4520	3805	4550	5005	5953	4915	4471	4214	5187	5926	5428	4565	4600	10588	4941	5956	6296	4450	3435	7977	4947	5735	4532	6150	10618	3903	11877	13023	0	5164	4738	4935	2403	4803	8235	3637	2721	4728	6742	4115	10894	4540	5484
Acidovorax_citrulli	1355	1707	1654	1293	1640	1759	1978	1695	1547	1468	1837	1952	1872	1563	1548	3674	1622	2031	2102	1631	1164	2852	1698	2004	1661	2126	3771	1345	4136	4477	0	1668	1521	1711	851	1681	2890	1225	1000	1677	2327	1399	3575	1507	1863
Acidovorax_ebreus	1446	2046	1865	1033	1899	1414	2089	1559	1395	1329	1490	1729	2160	994	1643	2587	897	2462	2100	1217	1011	2456	1487	1295	1542	1105	2347	831	2789	2927	0	929	925	1968	697	815	1891	1216	646	1445	1857	1534	2179	862	1211
Acidovorax_cattleyae	1077	1328	1220	968	1187	1426	1668	1323	1348	1235	1447	1719	1508	1205	1205	3059	1350	1704	1740	1235	942	2287	1376	1635	1216	1792	3151	1084	3292	3804	0	1399	1274	1424	654	1414	2444	1033	705	1386	1928	1118	3191	1281	1471
Variovorax_sp. HW608	1896	2646	2942	3737	2887	1950	2892	1943	1907	1829	3363	2534	2392	3242	2687	5708	5701	3105	2837	2518	1625	4265	2280	5317	2839	5365	4160	2919	4626	7250	0	5297	4825	2460	1044	4549	3232	1509	1787	1873	3625	2027	7490	4178	4219
Variovorax_sp. PAMC 28711	1523	2072	2009	2218	1948	1728	2278	1599	1542	1588	2621	2149	2031	2311	2155	4790	3443	2235	2415	1953	1605	3477	1865	3367	2207	4154	4365	2414	5464	6122	0	3551	3117	2077	1003	3416	3256	1365	1239	1720	3230	1698	5998	2713	3109
Variovorax_sp. PMC12	1381	2080	1948	2215	1961	1549	2205	1502	1376	1415	2318	1890	1859	2175	1913	4126	3157	2160	2228	1788	1449	3036	1624	3238	1945	3819	3359	2067	3807	5205	0	3313	2912	1760	825	3304	2583	1205	1226	1459	2724	1463	5177	2527	2802
Variovorax_sp. WDL1	1521	2148	2012	2174	1934	1483	2216	1483	1457	1324	2235	1824	1788	2202	1991	3825	3276	2313	2234	1839	1210	2674	1620	3130	1951	3533	3371	1956	3790	4690	0	3214	2936	1880	816	2916	2365	1283	1297	1603	2294	1512	5163	2465	2710
Variovorax_sp. PBL-H6	989	1373	1467	1852	1391	1104	1550	1083	1010	986	1810	1369	1284	1704	1430	2908	2858	1568	1460	1330	929	2225	1186	2720	1393	3104	2659	1694	3179	3787	0	2812	2546	1294	623	2637	1971	861	896	1010	1972	1112	3671	2143	2306
Variovorax_sp. PBS-H4	1126	1487	1596	2003	1540	1178	1649	1102	1038	1072	1976	1411	1406	1737	1535	3181	3082	1725	1638	1438	996	2400	1370	2836	1586	3027	2712	1704	2917	4169	0	3072	2657	1434	763	2567	1996	959	977	1145	2124	1122	3991	2288	2489
Variovorax_sp. RA8	988	1427	1410	1711	1368	1094	1447	1018	931	897	1714	1281	1129	1590	1393	3006	2696	1513	1397	1326	856	2110	1094	2434	1388	3089	2485	1568	2745	3749	0	2502	2180	1229	568	2479	1830	823	900	946	1928	1030	3729	1957	1971
Variovorax_sp. SRS16	457	729	717	998	705	542	698	477	458	492	879	626	570	819	645	1497	1415	685	654	642	489	893	525	1390	708	1527	1174	746	1485	1898	0	1449	1322	594	282	1168	918	408	449	452	883	487	1923	1073	1155
Variovorax_sp. PBL-E5	384	529	623	807	642	427	601	407	382	385	718	521	488	712	635	1329	1293	635	627	550	339	912	490	1166	566	1279	895	632	915	1601	0	1223	1134	555	222	998	715	320	376	424	777	419	1635	863	910
Variovorax_sp. PV24	0	0	0	0	0	0	0	0	0	0	0	0	0	0	0	0	0	0	0	0	0	0	0	0	0	0	0	0	0	0	0	0	0	0	0	1	0	0	0	0	0	0	0	0	0
Variovorax_paradoxus	6468	8899	8864	10011	8454	7254	9846	6963	6841	6510	10874	8942	8535	9868	8942	19014	14726	9712	9954	8512	6428	14050	7997	14693	9157	17521	17125	9747	19094	24017	0	14985	13682	8457	4166	14367	12429	5656	5355	7296	12726	6889	22296	11731	13178
Variovorax_boronicumulans	936	1405	1342	1569	1357	1054	1439	1050	1009	991	1686	1337	1289	1539	1364	3018	2372	1459	1582	1264	942	2145	1222	2192	1351	2472	2486	1424	2611	3651	0	2270	2013	1221	557	2127	1903	842	831	1107	1888	1013	3724	1618	2028
Hydrogenophaga_sp. PBC	3185	5287	4636	3848	4248	3666	5785	3015	2702	2474	3815	4266	3627	4476	3606	9199	4935	4194	4044	3754	2163	4854	3279	4903	4027	6491	6697	3416	7947	10556	0	5398	4946	3282	1500	5232	4760	2111	2133	2516	4344	2809	11619	3806	4644
Hydrogenophaga_sp. BPS33	3173	5376	4157	3538	3782	3923	5691	3133	2977	2728	4039	4524	3782	4841	3769	10099	4878	4126	4527	4482	2485	5129	3473	4992	3895	7123	8571	3803	10758	11851	0	6043	5591	3234	1822	5472	5684	2430	2350	2836	4988	2876	12049	4051	5344
Hydrogenophaga_sp. BA0156	2884	5036	4147	3580	4020	3392	5599	2604	2434	2195	3368	3857	3110	4400	3126	10500	4851	3428	3611	3493	1965	4364	2818	4705	3617	6248	6515	3155	8133	11456	0	5142	4661	2715	1381	5027	4853	1851	1908	2193	3978	2482	14184	3628	4442
Hydrogenophaga_sp. RAC07	2884	4861	3731	3318	3346	3597	5211	2828	2696	2515	3872	4209	3378	4554	3359	10299	4380	3572	4144	4231	2488	4745	3119	4493	3635	6753	9521	3848	10057	12594	0	5301	4951	3290	2011	5249	6309	2354	2326	2708	4959	2700	12378	3705	5357
Hydrogenophaga_sp. PBL-H3	2725	4504	3652	3234	3259	3528	4896	2809	2651	2452	3665	4011	3379	4273	3114	9734	4709	3406	4121	3886	2379	4554	3104	4350	3274	6745	8361	3712	9669	11963	0	5232	4884	3022	1907	5122	5809	2202	2206	2643	4466	2615	11631	3610	5130
Hydrogenophaga_sp. PAMC20947	2391	3804	2723	2409	2478	3158	4081	2500	2490	2438	3266	3537	3042	3159	2653	9306	3001	2964	3637	3092	2257	4293	2959	3483	3013	5794	7717	3325	9548	12323	0	3897	3698	2750	1687	4376	5325	2100	1650	2639	4273	2348	10639	2954	4525
Hydrogenophaga_sp. NH-16	1976	2681	2780	2074	2531	1798	3238	1761	1731	2209	2200	2302	2141	3188	2931	6801	2620	2719	2601	2790	1336	2969	1902	2732	2287	3965	4292	1962	4291	7640	0	3081	2922	2690	1023	2835	3660	1412	1453	1553	2718	1897	8597	2202	2815
Hydrogenophaga_crassostreae	2582	4016	2695	2337	2581	3271	4292	2724	2550	2594	3352	3887	3138	3156	2836	9645	2998	3419	3970	3109	2377	4177	3025	3679	3457	5229	7576	3002	9996	12522	0	3913	3583	2774	1875	3899	5392	2275	1721	2674	3919	2557	11417	2913	4426
Hydrogenophaga_pseudoflava	1573	2151	2022	1804	1976	1461	2565	1311	1266	2893	2002	1661	1780	2926	1734	6964	2558	2038	2171	2473	1264	2558	1490	2377	1847	4074	4098	1929	4267	8184	0	3028	2915	1904	984	3013	3506	1163	1317	1323	2614	1345	10324	1852	2743
Rhodoferax_sediminis	4354	5906	5303	5725	4984	5408	6633	4793	4670	5045	8305	6719	5729	5948	5342	16360	8260	6717	6918	5650	4271	10055	5733	9369	5798	11436	16207	6805	20532	24952	0	10609	9282	6521	3598	8978	11064	3973	3347	5268	8922	5006	18188	8014	9702
Rhodoferax_ferrireducens	2628	3688	3308	4230	3126	3539	3932	3112	3046	3254	5606	4366	3563	3836	3589	11097	5233	4046	4455	3833	2845	6259	3749	5978	3655	7373	12080	4608	14054	19179	0	6987	6545	3978	2543	5669	7941	2646	2488	3398	5547	3377	12790	5353	7058
Rhodoferax_antarcticus	3600	4712	3738	3994	3644	4920	4925	4406	4098	4893	5889	6570	4981	4756	4516	12208	4574	5001	6665	5154	4323	7577	5621	5910	4521	7245	17423	5292	19413	20666	0	6203	5873	4959	3397	5367	11420	4250	3301	5170	6369	4697	13770	5211	7842
Rhodoferax_sp. BAB1	2416	3656	3511	4020	3325	2967	4083	2695	2470	2415	4447	3525	3052	3814	3029	8614	5647	3591	3621	3176	2084	5720	2951	5316	3303	6702	7245	3706	7873	11466	0	6427	5838	3117	1822	5388	4956	2005	2033	2507	5527	2575	10818	4358	5257
Rhodoferax_koreense	2400	3547	3291	3558	3194	2807	3774	2734	2547	2504	4357	3664	3123	3799	3168	7568	5273	3546	3829	3259	2207	5290	3035	5322	3264	6529	6765	3736	7662	9743	0	5595	5047	2938	1637	5192	5115	2054	2286	2865	4992	2480	9289	4287	5007
Rhodoferax_saidenbachensis	2542	3590	3007	3361	2769	3335	3909	3121	2871	3222	5583	4102	3456	3523	3154	15447	4951	4324	4466	3755	2734	6260	3468	5829	3347	7479	13962	4629	14677	25275	0	7758	6940	4710	2570	5690	9131	2558	2305	3252	6143	3211	15890	5333	7363
Comamonas_aquatica	9325	11053	7679	4642	8322	13043	14047	10382	10400	13877	8936	17861	12245	6858	7927	12310	4421	11663	13251	7344	7947	31951	10114	6514	8843	5642	10151	3789	15225	12082	0	4296	4597	9189	4372	3912	8593	8028	3988	9345	11947	8207	11849	4313	5321
Comamonas_testosteroni	9507	11225	7732	4884	7817	15061	29959	11633	14306	10741	9318	13047	11387	7736	8186	15292	5403	10784	14082	8149	7904	18118	12140	7776	8601	8195	15652	5799	19534	16345	0	5629	5498	9168	5227	5827	15398	8563	4775	11131	12824	8565	18443	5610	7008
Comamonas_sp. NLF-7-7	3863	4872	4504	3274	4309	3890	5902	4456	3826	4529	4522	4922	4908	3433	4474	7242	3597	5558	5276	3297	2645	7322	4430	4527	5393	4024	6258	2731	8387	8299	0	3635	3386	4400	1613	3152	6557	2909	2035	3719	5354	3856	7272	3554	3960
Comamonas_sp. 7D-2	50	66	61	59	60	44	59	50	43	36	50	40	51	49	65	265	72	99	55	44	34	85	37	73	56	103	101	55	106	268	0	95	77	49	28	82	91	44	27	44	61	37	194	71	67
Comamonas_kerstersii	4903	5933	3941	2347	3879	6249	7467	5208	5529	4961	5087	7347	5875	3606	4374	7653	2496	6641	7210	3972	4051	9209	5483	3772	4647	3863	7416	2768	11377	7983	0	2770	2769	5044	2331	2687	6179	4290	2177	5141	6679	4531	7384	2821	3334
Comamonas_serinivorans	2540	3798	3172	2387	3041	2780	4254	2556	2543	2395	3026	3397	3326	2731	2857	5383	2780	3751	3617	2461	1828	5031	2793	3082	3397	3400	4735	2159	6432	6281	0	2957	2818	2690	1252	2771	4112	1953	1444	2424	4335	2565	6173	2477	2907
Comamonas_thiooxydans	2555	2693	1885	1167	1932	3575	12908	2605	3051	2302	2008	2781	2632	1628	1922	3263	1166	2455	3084	1814	1543	5350	2573	1774	2018	1634	2786	1147	3349	3440	0	1189	1288	2172	993	1210	2801	1917	1067	2285	2522	1907	3894	1332	1470
Polaromonas_sp. JS666	2558	3392	3202	3636	2923	3116	3960	2940	2746	2888	4781	4088	3424	3680	3303	8896	5177	3725	4072	3436	2615	5507	3395	5624	3207	8357	9378	4602	10962	12866	0	6415	5683	3302	3087	6544	6911	2434	2089	3061	5140	2979	10246	4886	5649
Polaromonas_sp. SP1	1	1	2	2	0	0	3	2	0	3	1	1	1	1	4	1	0	1	0	3	2	1	2	0	1	5	7	3	3	3	0	3	3	2	1	7	4	2	1	4	1	1	0	1	5
Polaromonas_naphthalenivorans	3351	5036	3902	4023	3743	5061	5258	4108	3898	4604	5718	6203	4730	4908	4264	12490	7285	4504	5829	4840	4181	7459	5291	7452	4327	9271	15939	6386	23338	16669	0	6390	5906	4000	7800	6990	13065	3719	2799	4955	6791	3874	15885	6565	6948
Polaromonas_vacuolata	778	970	765	712	743	1153	1137	1011	1088	1165	1356	1452	1193	1121	924	2587	1155	1177	1599	1313	1009	1647	1274	1495	979	1972	3233	1372	4717	3907	0	1373	1203	1059	941	1461	2431	981	696	1327	1582	954	3127	1221	1545
Ottowia_oryzae	9629	14739	13720	6331	11662	6678	12656	8301	7146	6089	7254	10229	10564	5608	10428	12332	5115	15096	16086	5986	4832	11076	8123	6584	16882	5840	8999	4201	13118	13174	0	5366	5039	9873	3231	4115	7479	6310	4466	5624	10805	8045	11144	4593	6298
Ottowia_sp. oral taxon 894	2949	4210	3127	2048	2981	3159	4354	2879	2787	2530	3078	3848	3445	2555	3037	5078	2112	4140	3948	2605	2088	5022	3073	2751	3861	2687	4945	1945	8023	5852	0	2203	2090	3133	1359	2024	3888	2222	1495	2499	4006	2812	5448	2112	2590
Diaphorobacter_sp. HDW4A	3752	4424	3352	2586	3415	4577	5027	4700	5008	4227	5126	6120	4817	3853	4301	8503	3608	5723	6480	4791	3432	7736	5167	4867	4216	5488	10430	3693	15006	9121	0	3542	3479	4824	2358	4139	9780	3718	4820	6332	6843	3978	8185	3596	4932
Diaphorobacter_sp. HDW4B	2448	3098	2574	1994	2460	3124	3774	3132	3072	2749	3307	3820	3691	2624	2923	5858	2727	3505	4121	2748	2415	5226	3162	3354	3035	4361	7762	2788	10305	7176	0	2679	2638	2946	1687	3452	7142	2567	1516	3327	4460	2681	6387	2543	3364
Diaphorobacter_sp. JS3050	2949	4929	4499	1864	3705	3237	3831	3302	3110	2603	2724	3900	4064	2445	3640	5097	1467	4995	4495	3037	2140	4627	3185	2283	3504	1786	4491	1540	7044	5397	0	1277	1452	3643	1311	1445	3647	2525	1372	2805	3188	3269	3816	1628	2249
Diaphorobacter_polyhydroxybutyrativorans	1148	1960	1477	933	1641	1203	1592	1262	1281	1114	1255	1523	2110	991	1338	2275	1012	2001	1858	1079	851	2168	1287	1344	1342	1216	1983	737	2425	3515	0	954	894	1655	633	875	1583	1125	603	1198	1554	1229	1961	984	1159
Alicycliphilus_denitrificans	13622	13544	17689	10173	16949	11336	17019	15675	13449	14073	12941	16102	20435	9102	15451	23878	8634	19964	18575	9551	8962	27048	13839	12483	17285	8771	15772	6330	19016	26691	0	8717	8090	15188	5219	6840	14130	9484	5339	16383	14815	14334	18865	8683	10025
Ramlibacter_tataouinensis	4307	6303	6816	8322	6519	4320	6606	4059	3944	3900	8105	5275	4852	7371	5490	11903	12627	6614	5765	5186	3228	9358	4575	11895	6546	14132	9502	6930	10616	14920	0	13289	11560	5155	2389	11319	6768	3019	3678	3827	9230	4197	14445	9314	9179
Delftia_tsuruhatensis	2862	3436	2658	1718	2625	3662	4655	3365	3483	3406	2875	3860	3611	3546	2806	5784	1885	3528	4293	3774	2443	4560	3663	2625	3009	2741	5070	2012	6339	6135	0	1965	2116	3011	1739	2171	4553	2446	1825	3625	3919	2764	6322	2060	2609
Delftia_sp. Cs1-4	557	692	571	554	609	734	820	671	763	611	686	738	653	1256	603	998	719	696	855	1201	478	1004	712	794	618	987	905	647	1245	1208	0	773	725	538	330	869	776	506	535	654	788	547	1197	596	734
Delftia_sp. HK171	428	544	460	302	483	599	720	691	680	522	499	650	573	925	479	856	364	577	695	975	388	748	602	460	507	462	809	353	1004	966	0	403	377	486	259	355	659	394	342	573	604	436	874	332	458
Delftia_sp. KV29	295	344	279	238	315	320	415	342	336	337	443	351	383	239	344	989	307	496	595	297	248	585	358	449	329	506	998	304	790	1597	0	570	459	419	179	365	663	266	176	479	503	318	765	306	582
Delftia_acidovorans	997	1338	984	751	986	1447	1736	1559	1656	1213	1164	1472	1504	2129	1072	1981	1016	1361	1812	2438	964	1922	1356	1220	1099	1255	2163	914	2649	2361	0	923	891	1165	665	995	1780	1009	934	1370	1603	983	1987	849	1026
Serpentinomonas_raichei	2957	5499	3477	2106	3060	4287	5797	2978	2540	2268	2707	4826	3057	3514	2545	6848	2356	2783	3339	2764	2086	3859	3065	2752	3021	3283	6003	2112	11304	7508	0	2498	2556	2227	1228	2759	4294	1903	1377	2431	3133	2490	9388	2177	2718
Serpentinomonas_mccroryi	2951	5240	3590	2328	3201	4064	5408	2668	2699	2320	2961	4735	3189	3496	2741	7599	2825	3182	3512	2783	1990	3897	3311	3244	3234	3512	5704	2262	9976	8140	0	2663	2705	2504	1203	2977	4176	1951	1535	2527	3374	2558	10113	2448	2940
Melaminivora_sp. SC2-9	5432	6478	6899	4272	6385	5765	7668	5888	5429	5491	6149	7702	7990	4696	11405	10503	4284	8438	8425	4751	4118	10853	6378	5574	7760	5224	9902	3741	15557	11358	0	4251	4122	6740	2601	3997	7761	4551	2617	6004	7948	6338	9959	4129	5164
Limnohabitans_sp. 63ED37-2	2722	4253	2804	2255	2508	4061	4492	3232	3170	3667	3967	4848	3751	3245	2917	8587	3044	3842	4570	3255	2814	5372	3781	3783	3270	5463	9449	3492	13005	11345	0	3833	3561	3404	2146	4087	6947	2727	1776	3576	4709	3025	9718	3112	4045
Limnohabitans_sp. 103DPR2	1266	1727	1166	1063	1175	1866	1894	1549	1585	1819	1892	2195	1841	1531	1341	4010	1488	1727	2169	1519	1399	2483	1754	1940	1312	2659	4290	1802	6515	5440	0	1964	1811	1604	1239	2128	3049	1434	943	1836	2227	1400	4517	1635	2097
Simplicispira_suum	4623	5687	4348	3466	4284	7344	6687	6734	6515	7372	8192	9415	7541	5998	6799	24023	4857	9054	9919	6644	5897	11316	8066	7261	6616	8794	28669	7141	35445	35764	0	7733	8059	8130	3992	6479	17175	6284	3954	8076	10998	6228	21978	5379	10793
Pulveribacter_suum	4550	5413	5755	3537	5438	4979	6908	5277	5047	5052	5376	6621	7196	4169	5368	9558	3582	7077	7382	4197	3617	9283	5596	4948	5829	4717	9512	3444	12543	10949	0	3690	3562	5772	2327	3726	7342	3940	2383	5267	6861	4958	8434	3495	4683
Verminephrobacter_eiseniae	3204	4143	3348	2893	3332	4317	4704	4024	3897	3924	4655	5274	4416	4117	3604	9396	4062	5113	5555	3910	3090	6377	4513	4736	3777	5536	10410	3818	13779	11296	0	4061	3881	4146	2162	4372	7807	3379	2487	4339	5673	3488	10334	3840	4768
Curvibacter_sp. AEP1-3	1997	2732	2199	2139	2104	2635	3107	2356	2273	2398	3589	3215	2494	2433	2284	9535	2980	3192	3250	2550	1988	4328	2674	3661	2420	4973	8886	3196	9814	14863	0	4784	4393	3222	1777	3977	5980	2108	1469	2525	4046	2361	10216	3431	4659
Hylemonella_gracilis	1698	2487	2165	2082	2147	1978	2670	1792	1650	1619	2608	2354	1965	2331	1968	5301	2945	2401	2453	1988	1373	3519	2014	3233	2169	3617	4266	2073	5237	6596	0	3175	2951	1937	1027	2880	3134	1468	1400	1675	3048	1747	6486	2500	2777
Candidatus Symbiobacter_mobilis	940	1381	1218	1373	1094	1052	1337	916	918	830	1187	1269	1068	1156	1187	1868	1327	1161	1226	1018	814	1394	1173	1539	1126	1745	2093	1062	2882	2672	0	1441	1292	1030	562	1502	1408	748	634	911	1124	1024	2150	1235	1390
Burkholderia_multivorans	912	1096	1436	1516	1287	700	1170	771	770	627	1074	907	1749	1065	1290	1064	1994	1230	1224	1019	609	1283	880	2250	1165	1317	938	749	855	1345	0	1630	1455	884	312	1214	745	666	710	642	922	1070	1085	1687	1324
Burkholderia_cenocepacia	829	1085	1248	1448	1112	741	1050	732	706	616	1080	903	816	1292	1231	1213	2171	1066	1018	1033	638	1291	921	2490	1126	1616	1025	948	893	1494	0	2132	1915	849	360	1378	832	545	804	715	915	815	1201	1996	1531
Burkholderia_cepacia	689	836	908	1159	898	596	771	535	548	450	794	689	635	848	869	910	1628	840	762	847	457	914	647	1856	765	1320	808	695	825	1092	0	1360	1229	597	214	1186	622	388	518	447	674	618	978	1511	1073
Burkholderia_ubonensis	469	595	719	993	692	462	634	422	402	391	717	494	454	771	708	814	1343	661	554	620	395	734	496	1369	649	1182	647	540	602	1016	0	1232	1061	517	185	1111	510	295	511	331	545	472	1077	1138	957
Burkholderia_lata	361	418	486	683	501	286	389	291	287	316	500	330	325	524	424	496	893	429	408	432	268	469	336	1062	432	909	425	424	391	698	0	708	708	359	158	756	335	210	427	263	384	295	581	814	640
Burkholderia_contaminans	357	469	516	630	468	321	434	291	297	228	437	345	296	488	434	492	858	451	376	400	212	490	315	1046	402	732	416	386	487	632	0	719	700	355	139	658	305	222	288	241	367	325	558	762	585
Burkholderia_stabilis	269	355	461	492	394	244	343	244	209	228	380	275	271	390	390	362	752	352	322	344	186	425	308	902	399	656	327	315	319	494	0	668	584	294	102	561	259	166	241	215	338	283	524	677	473
Burkholderia_stagnalis	230	298	334	503	329	177	282	183	174	175	320	214	200	308	305	364	832	364	276	251	186	362	238	666	292	535	251	261	245	460	0	591	535	242	74	443	214	121	202	155	272	201	413	554	435
Burkholderia_pyrrocinia	221	346	367	437	326	266	307	243	196	184	333	280	241	373	330	313	638	293	300	298	208	336	244	672	357	655	350	325	432	401	0	513	538	261	96	625	229	159	210	196	260	274	355	496	375
Burkholderia_territorii	205	218	273	345	274	163	219	163	148	127	233	180	178	244	255	264	445	266	180	230	133	269	189	504	251	472	238	208	229	346	0	445	407	189	70	377	211	114	185	137	198	166	355	379	359
Burkholderia_vietnamiensis	178	247	266	332	252	188	289	174	152	129	210	185	173	232	247	222	398	226	284	223	116	240	139	365	248	400	182	164	237	307	0	321	307	164	79	304	162	198	148	134	166	185	255	306	253
Burkholderia_[Pseudomonas] mesoacidophila	130	140	207	320	185	104	119	102	84	92	187	133	109	213	186	170	422	184	134	160	92	179	141	415	159	389	115	182	125	250	0	376	379	114	37	320	102	73	137	88	140	110	207	332	278
Burkholderia_seminalis	137	180	192	252	215	109	140	95	91	95	134	142	100	178	195	174	322	183	137	137	89	171	118	382	171	244	141	120	123	235	0	306	283	133	40	207	135	80	98	74	121	129	199	241	226
Burkholderia_ambifaria	144	178	199	280	203	175	174	162	201	171	265	198	175	253	222	276	428	245	221	197	171	319	218	436	232	348	251	203	258	343	0	389	340	201	90	278	217	135	172	178	269	168	376	357	326
Burkholderia_metallica	104	139	167	229	152	90	115	93	98	87	164	108	128	182	154	143	336	154	115	135	80	184	128	409	139	255	113	126	136	186	0	255	277	122	50	235	104	74	104	60	137	106	172	284	209
Burkholderia_anthina	115	152	160	206	152	110	139	83	91	71	139	124	107	136	145	112	235	141	109	114	60	140	76	268	141	330	92	132	92	168	0	274	240	84	46	256	110	70	89	63	95	89	136	255	202
Burkholderia_diffusa	109	131	179	210	152	90	117	85	79	64	143	108	90	135	143	124	278	141	123	110	78	167	110	357	142	257	132	120	153	190	0	281	214	115	40	206	110	83	78	82	121	97	119	281	207
Burkholderia_pseudomultivorans	45	74	110	156	84	59	65	50	41	65	84	60	53	90	69	106	271	79	73	81	38	96	65	270	100	184	84	100	80	138	0	194	189	73	42	166	52	27	76	41	72	67	121	187	122
Burkholderia_latens	36	35	38	55	41	18	37	30	30	23	40	37	35	41	52	38	63	52	29	27	24	47	25	80	34	43	40	28	47	61	0	59	60	28	12	45	23	21	26	21	42	28	56	57	46
Burkholderia_dolosa	4	5	2	2	1	5	8	2	4	2	3	1	2	0	0	0	0	1	3	0	2	6	2	0	2	0	0	0	0	0	0	1	2	1	0	0	0	0	0	0	0	0	0	1	0
Burkholderia_sp. OLGA172	425	524	590	1004	608	421	538	343	338	360	697	446	386	468	753	455	862	422	481	451	294	584	444	884	577	830	532	443	622	789	0	696	720	369	239	762	387	304	359	346	477	506	539	700	648
Burkholderia_sp. DHOD12	440	534	664	823	568	399	522	344	343	360	636	455	418	684	629	644	1238	535	507	543	309	616	475	1393	601	953	530	495	662	807	0	969	863	460	199	821	395	282	358	343	475	463	682	1064	744
Burkholderia_sp. THE68	335	476	535	713	465	374	403	318	338	329	476	372	343	542	507	514	1097	450	408	440	307	510	372	1164	468	864	465	452	454	789	0	903	773	349	158	761	337	211	331	245	380	345	523	952	700
Burkholderia_sp. Bp7605	282	355	433	632	381	244	323	259	229	221	432	338	266	388	421	426	901	363	343	340	211	444	272	1056	373	589	342	339	333	529	0	709	596	294	113	558	269	169	281	201	380	267	485	752	546
Burkholderia_sp. CCGE1003	312	419	463	591	445	327	362	302	249	278	440	372	349	440	432	397	768	392	404	405	247	453	345	900	387	731	368	339	420	594	0	683	617	344	137	554	312	213	278	244	322	317	417	630	511
Burkholderia_sp. IDO3	282	389	396	415	340	285	363	253	216	210	309	310	274	354	491	379	563	330	326	372	241	328	283	665	348	473	360	256	411	463	0	508	495	263	105	412	289	157	410	206	252	331	394	548	425
Burkholderia_sp. PAMC 26561	148	185	199	308	214	147	172	126	138	128	218	158	179	231	207	237	391	195	192	172	129	221	143	450	180	366	202	163	188	311	0	288	287	169	83	302	183	100	103	123	171	181	244	350	214
Burkholderia_sp. PAMC 28687	95	123	213	327	175	100	121	106	123	69	218	113	109	157	179	489	302	152	147	150	89	209	173	392	178	268	199	173	154	526	0	249	233	116	49	259	169	74	94	108	126	128	734	308	190
Burkholderia_sp. KK1	165	217	219	274	181	150	184	122	127	158	200	167	140	188	196	200	412	163	168	170	104	198	159	447	193	355	165	163	163	264	0	336	289	156	76	293	131	110	126	117	170	146	193	284	246
Burkholderia_sp. JP2-270	107	126	186	283	170	103	159	93	85	76	192	120	108	173	145	204	350	153	126	171	97	221	116	405	150	285	156	144	134	242	0	277	277	103	58	270	117	84	153	88	147	117	258	269	228
Burkholderia_sp. YI23	118	144	183	240	190	113	156	125	103	96	158	154	123	150	181	197	257	154	155	147	102	164	137	278	153	256	155	152	131	276	0	263	233	126	47	243	121	90	122	109	140	122	224	209	237
Burkholderia_sp. LA-2-3-30-S1-D2	106	151	154	206	156	87	117	107	93	86	154	127	130	149	158	106	284	146	127	137	90	152	136	262	131	189	91	82	102	170	0	222	192	101	43	161	110	63	94	75	115	125	123	190	202
Burkholderia_sp. RPE67	86	83	138	172	117	70	88	57	64	55	126	70	78	112	113	92	203	98	105	102	67	141	81	261	108	180	74	108	72	137	0	215	175	82	48	166	62	58	90	59	116	89	98	199	142
Burkholderia_sp. NRF60-BP8	95	123	156	193	145	99	102	82	69	77	138	112	90	138	131	148	252	141	116	114	71	149	87	274	129	175	100	74	77	154	0	246	203	107	27	156	100	65	75	67	102	88	136	208	160
Burkholderia_sp. MSMB0856	97	103	159	178	140	91	95	93	91	89	133	101	104	177	128	113	386	113	120	97	70	152	101	316	138	262	117	134	133	169	0	249	217	107	32	218	91	67	90	87	135	95	161	272	199
Burkholderia_sp. KBS0801	37	56	64	72	59	34	53	40	36	29	55	37	38	38	52	45	88	66	42	42	25	56	44	74	46	55	51	33	37	43	0	63	61	45	23	49	33	41	18	28	39	45	42	77	70
Burkholderia_sp. KJ006	13	19	26	32	22	15	22	16	21	14	21	6	24	25	17	19	43	25	21	20	12	18	25	52	24	36	22	22	14	22	0	50	38	17	12	39	16	15	12	11	22	14	14	58	29
Burkholderia_sp. CCGE1001	16	22	20	18	22	11	15	12	10	8	13	14	13	42	24	42	27	21	16	27	8	14	15	28	19	25	14	12	13	28	0	24	28	12	5	16	13	5	22	18	18	20	48	29	27
Burkholderia_sp. M701	5	2	5	4	1	2	2	2	0	3	3	2	2	6	3	1	4	3	3	1	0	1	4	6	1	2	2	1	3	1	0	6	3	2	1	1	0	2	0	1	5	4	1	6	4
Burkholderia_pseudomallei	677	816	917	1166	956	628	829	644	591	687	928	737	740	837	906	830	1371	914	864	760	538	955	718	1485	821	1385	798	744	863	1158	0	1214	1139	712	329	1204	669	533	543	612	681	670	843	1252	1020
Burkholderia_thailandensis	260	306	416	593	396	244	337	197	207	216	379	334	240	399	382	375	612	304	316	332	193	376	282	725	325	511	380	282	427	481	0	626	502	274	94	466	254	157	188	202	277	243	386	589	450
Burkholderia_oklahomensis	142	186	243	304	198	142	183	123	136	114	199	154	141	202	209	174	400	185	169	160	110	225	136	479	210	304	160	198	206	254	0	395	363	155	49	295	142	103	129	120	182	126	214	361	311
Burkholderia_sp. BDU6	132	135	179	254	182	124	154	128	84	99	132	126	102	149	144	161	301	153	146	112	100	139	129	320	150	226	117	102	103	202	0	254	215	112	44	196	84	65	90	77	96	116	172	274	204
Burkholderia_sp. BDU8	89	143	179	187	151	102	119	105	76	92	172	117	128	171	143	178	315	172	144	174	89	185	133	429	134	266	126	120	148	215	0	276	254	113	40	198	97	96	118	94	139	111	196	312	203
Burkholderia_sp. MSMB0266	22	34	39	44	32	15	21	26	16	21	38	20	35	34	38	23	49	33	23	29	21	39	26	50	31	118	30	52	27	31	0	47	46	19	9	128	15	24	30	14	18	22	30	62	46
Burkholderia_sp. MSMB617WGS	26	44	36	33	19	23	30	20	16	19	35	39	20	31	34	28	50	22	26	19	19	29	28	73	26	36	20	17	16	39	0	44	38	22	7	24	14	18	21	11	18	24	21	46	34
Burkholderia_sp. MSMB0852	15	38	36	28	26	14	25	15	25	17	27	26	14	18	30	52	26	43	32	20	18	33	23	37	26	34	33	14	45	76	0	31	50	25	9	26	28	15	18	25	21	28	84	32	27
Burkholderia_sp. MSMB1588	22	33	40	27	31	29	37	26	17	15	31	31	27	36	48	38	47	40	39	37	10	44	31	78	29	82	27	42	34	51	0	77	54	19	11	117	21	20	27	19	26	28	34	47	44
Burkholderia_mallei	10	12	25	21	14	15	19	10	11	11	17	17	17	26	16	14	33	12	14	21	14	20	21	35	19	58	29	27	29	27	0	29	38	13	5	42	21	11	23	20	22	22	25	33	22
Burkholderia_gladioli	1089	1414	1523	2078	1524	949	1527	953	888	845	1437	1116	1001	1606	1381	1422	2771	1295	1249	1257	738	1565	1036	3006	1335	2342	1367	1267	1388	1839	0	2413	2118	1030	378	2130	933	717	941	799	1230	1007	1798	2215	1863
Burkholderia_glumae	433	551	667	877	584	370	530	364	335	314	584	456	386	605	556	679	1409	557	459	565	342	672	439	1557	581	931	513	469	600	839	0	1029	866	436	161	852	366	256	422	292	486	434	821	1197	756
Burkholderia_plantarii	430	541	514	824	614	391	492	381	365	380	550	475	386	596	553	517	1308	591	472	532	282	668	458	1293	569	914	501	470	427	714	0	1029	948	440	179	840	445	255	437	298	464	339	578	955	802
Burkholderia_insecticola	374	437	511	628	456	330	440	341	325	295	513	393	343	493	530	516	986	491	435	421	302	537	381	1158	454	755	390	410	416	684	0	777	736	388	133	703	346	231	335	279	426	353	580	851	646
Cupriavidus_taiwanensis	2776	3773	4242	5500	3956	2689	3603	2768	2533	2270	4245	3214	2933	4344	4001	4846	8650	3735	3588	3563	2092	4621	3061	8913	3740	6708	4161	3617	4463	6266	0	6660	6225	2977	1210	5841	3300	2012	2654	2337	3801	2951	5517	7246	5435
Cupriavidus_necator	1258	1616	1848	2471	1656	1245	1577	1209	1138	1034	1998	1528	1362	2081	1692	2231	3797	1691	1672	1775	985	2249	1423	4172	1677	3232	2091	1728	2140	2959	0	3060	2902	1464	564	2875	1545	922	1271	1068	1824	1376	2502	3342	2564
Cupriavidus_pauculus	1153	1679	1790	2363	1624	1163	1594	1142	1059	989	1742	1444	1186	1913	1606	2101	3840	1606	1479	1532	917	1896	1233	3833	1551	2654	1776	1389	1691	2745	0	2853	2561	1162	581	2288	1299	770	1178	836	1522	1189	2549	2981	2245
Cupriavidus_oxalaticus	1064	1406	1539	1982	1466	963	1289	987	957	859	1500	1185	1093	1564	1438	1880	3189	1372	1230	1339	831	1758	1135	3490	1394	2458	1598	1306	1567	2453	0	2408	2228	1135	445	2087	1257	652	1091	828	1507	1095	2178	2845	1892
Cupriavidus_metallidurans	1220	1659	1520	1740	1513	1100	2050	1118	1153	879	1378	1321	1475	1540	1508	2243	2507	1512	1985	1366	908	1648	1181	3006	1466	2185	1955	1151	2009	2701	0	1966	1806	1284	579	1925	1378	1002	1217	1079	1341	1190	2358	2257	1695
Cupriavidus_gilardii	868	1077	1208	1644	1138	738	1065	745	740	674	1165	898	847	1280	1163	1362	2702	1291	996	1037	605	1302	887	2681	1110	1853	1129	935	1213	2084	0	1997	1833	1007	313	1656	1002	523	742	606	1048	849	1600	2101	1588
Cupriavidus_basilensis	784	1224	1219	1458	1049	881	1208	827	778	677	1201	1016	897	1289	1081	1552	2257	1016	1135	996	668	1431	926	2337	1055	2106	1409	1095	1792	1937	0	1922	1723	867	365	1836	1024	576	773	688	1261	862	1769	1784	1524
Cupriavidus_campinensis	570	774	957	1174	857	563	811	577	533	473	861	675	610	964	787	1086	1796	830	762	808	432	967	597	1818	802	1362	845	732	889	1277	0	1499	1316	637	267	1233	663	423	576	493	825	556	1290	1348	1116
Cupriavidus_pinatubonensis	483	670	725	1051	739	478	665	487	473	411	756	562	526	751	722	851	1703	732	670	641	375	807	507	1812	640	1311	791	639	791	1121	0	1313	1149	557	248	1130	605	361	459	413	684	514	976	1374	1009
Cupriavidus_nantongensis	608	723	730	655	682	373	699	493	451	358	540	548	579	493	758	698	798	771	706	513	317	724	613	1157	664	782	618	419	715	775	0	647	535	539	177	631	520	332	284	500	513	587	588	754	659
Cupriavidus_sp. USMAA2-4	171	196	281	233	251	143	253	215	159	174	216	206	201	171	291	293	203	264	264	185	155	304	216	266	269	279	211	163	241	328	0	227	195	222	76	214	174	167	142	198	176	233	284	194	275
Cupriavidus_sp. USMAHM13	38	59	56	87	56	32	54	38	36	48	66	56	50	64	68	49	110	61	52	48	42	95	52	108	79	111	94	61	89	81	0	107	86	43	23	104	64	29	52	41	105	50	74	97	61
Cupriavidus_malaysiensis	51	77	67	106	69	68	78	64	57	48	74	66	70	73	95	74	139	87	78	78	34	110	78	155	69	130	93	61	80	89	0	99	89	70	26	105	68	46	39	48	68	59	66	145	99
Paraburkholderia_sp. 7MH5	494	647	699	939	661	416	602	414	416	389	714	543	475	679	700	718	1414	615	587	576	347	823	504	1418	645	991	676	512	791	893	0	1112	1000	488	199	889	522	308	398	352	592	483	720	1183	937
Paraburkholderia_sp. DHF22	388	520	584	786	510	334	486	358	344	348	565	425	357	562	544	552	1271	483	478	496	312	578	403	1389	557	884	497	449	444	759	0	958	886	416	190	780	390	230	327	305	460	388	600	1180	739
Paraburkholderia_sp. 7Q-K02	404	596	575	756	566	383	547	391	349	335	564	450	404	552	545	582	1163	525	438	482	326	587	424	1313	553	804	562	425	574	790	0	981	836	389	191	707	387	296	396	309	461	408	579	1050	700
Paraburkholderia_sp. CCGE1002	364	383	453	622	525	308	381	317	297	278	450	367	326	494	429	442	965	430	439	427	287	472	394	1225	444	678	442	378	457	559	0	756	676	379	165	602	280	235	404	273	380	333	391	924	614
Paraburkholderia_sp. SOS3	370	402	509	690	482	314	430	364	331	306	500	432	339	514	528	532	986	449	400	443	284	575	387	1158	509	928	393	415	466	653	0	908	732	374	145	770	313	237	333	243	391	379	544	874	676
Paraburkholderia_sp. Msb3	204	246	295	348	249	176	242	166	168	146	261	190	187	258	270	354	496	204	234	246	122	280	185	562	251	735	261	249	310	455	0	568	485	197	96	682	232	144	143	155	206	206	487	433	356
Paraburkholderia_fungorum	3225	3343	2039	1639	2322	1899	3189	1261	1211	1509	1197	1762	1737	1754	2690	1339	1308	1744	1741	2323	1044	1428	1373	1903	2923	1500	1439	1013	1330	1871	0	1195	1407	1742	2082	1338	1596	1332	1194	1436	1312	2424	1398	1544	1525
Paraburkholderia_aromaticivorans	619	894	963	1189	969	679	841	630	448	513	874	773	657	907	940	961	1726	823	788	831	459	948	699	1952	851	1678	907	814	919	1342	0	1446	1312	693	325	1425	701	465	526	527	791	669	1065	1534	1243
Paraburkholderia_caribensis	458	532	677	945	657	426	577	432	405	346	670	506	452	672	622	568	1237	633	525	586	380	718	457	1430	597	1065	565	548	553	807	0	1106	991	537	229	915	414	314	439	357	608	457	596	1197	842
Paraburkholderia_megapolitana	393	455	545	750	498	350	460	363	334	297	494	393	337	512	483	524	1014	447	382	461	286	551	425	1224	468	793	418	413	467	718	0	806	643	355	146	684	340	239	345	238	455	395	598	848	636
Paraburkholderia_phymatum	364	438	523	662	461	303	402	332	283	251	503	420	339	462	508	402	780	439	390	425	261	505	393	954	460	750	394	350	473	621	0	725	687	339	180	648	290	256	275	289	431	347	399	750	614
Paraburkholderia_hospita	296	388	466	643	435	268	352	260	282	237	447	297	292	450	447	400	983	405	359	408	276	478	320	1041	383	853	425	417	457	588	0	736	669	344	128	711	322	193	270	228	388	317	425	870	548
Paraburkholderia_terricola	313	396	423	609	437	299	419	301	275	254	373	363	332	450	423	463	799	427	418	407	220	472	369	898	412	751	452	343	555	638	0	641	615	363	135	705	330	210	268	268	363	353	514	688	546
Paraburkholderia_sprentiae	300	407	495	635	503	323	427	303	293	297	474	395	364	497	525	514	937	427	407	430	279	470	379	1145	505	690	411	355	373	693	0	664	653	320	152	609	288	240	315	252	385	355	569	876	653
Paraburkholderia_phenoliruptrix	347	402	455	559	441	332	458	286	253	224	379	354	319	442	416	451	702	394	352	399	232	458	323	751	435	596	431	298	486	605	0	629	542	339	149	549	291	231	241	220	376	353	489	685	517
Paraburkholderia_caledonica	264	335	419	521	369	302	352	288	253	219	402	347	274	411	405	353	836	369	356	377	230	419	354	956	381	644	360	339	433	527	0	592	549	284	145	529	297	206	244	235	337	314	396	779	483
Paraburkholderia_caffeinilytica	345	433	429	536	394	284	430	286	273	263	382	331	347	382	391	453	663	389	394	409	216	432	339	747	426	641	376	371	412	601	0	587	546	333	149	580	329	233	280	251	389	359	411	647	542
Paraburkholderia_xenovorans	301	365	425	502	440	240	396	267	251	207	411	337	328	457	412	405	738	350	372	411	221	449	294	800	369	671	347	328	382	605	0	574	591	319	141	595	307	237	320	245	355	290	438	692	510
Paraburkholderia_dokdonella	283	352	412	458	342	249	324	274	307	208	371	289	277	350	385	453	742	356	339	339	211	368	287	790	384	565	335	305	330	557	0	554	517	311	115	454	303	152	207	190	285	281	447	621	482
Paraburkholderia_graminis	260	323	315	476	328	227	318	240	205	205	338	296	229	316	364	414	764	333	334	314	202	377	354	938	351	574	375	301	390	550	0	539	536	271	125	502	271	168	253	187	307	239	422	767	511
Paraburkholderia_phytofirmans	252	324	336	410	305	248	329	227	190	185	289	292	247	304	319	302	660	280	298	298	186	330	247	729	294	486	349	280	329	403	0	455	416	223	121	411	232	154	195	179	249	246	293	553	403
Paraburkholderia_terrae	184	226	271	332	220	172	224	167	189	180	242	207	173	199	243	243	427	246	218	221	153	217	186	579	222	388	203	194	203	302	0	363	342	185	78	304	170	102	133	130	185	189	257	420	300
Ralstonia_solanacearum	3089	3844	3989	4208	3779	2478	3533	2469	2098	1945	3113	2976	2773	3025	3386	3632	4424	3474	2954	2865	1706	3567	2577	5017	3240	4126	3048	2296	3266	4650	0	3565	3451	2640	1096	3575	2278	1749	1935	1979	2802	2649	3852	3985	3427
Ralstonia_pickettii	5845	5880	3856	3189	4485	3352	5489	2472	2293	2788	2288	3296	3369	3225	4741	3025	2883	3369	3425	4017	1926	2942	2651	3649	5074	2558	2818	1829	2872	3924	0	2260	2635	2781	3183	2290	2989	2334	2145	2622	2663	3971	3065	3067	2920
Ralstonia_mannitolilytica	1453	1701	1842	1301	1704	1090	1630	1089	1071	905	1127	1458	1397	1083	1634	1543	1414	1710	1672	1057	704	1608	1165	1538	1608	1192	1131	733	1355	2074	0	1139	1148	1295	522	1015	875	965	755	976	1074	1342	1237	1279	1201
Ralstonia_insidiosa	2104	2296	1718	1583	1779	1060	1634	950	801	972	1125	1165	1132	1231	1486	1536	1730	1264	1251	1297	762	1288	1090	2293	1424	1587	1354	976	1546	1933	0	1395	1407	1014	744	1367	1170	775	761	847	1092	1184	1559	1802	1370
Ralstonia_pseudosolanacearum	39	40	60	96	64	32	53	22	27	28	63	36	35	56	59	68	86	70	52	37	22	60	40	110	39	76	50	39	59	85	0	68	67	43	17	58	35	28	29	28	54	47	61	84	61
Ralstonia_blood disease bacterium A2-HR MARDI	39	41	36	61	45	40	33	40	31	26	48	40	34	39	45	44	81	49	45	39	36	59	23	156	63	57	31	23	34	66	0	53	36	47	11	58	16	30	30	20	52	34	45	69	23
Pandoraea_pnomenusa	768	949	1132	1235	1081	701	1116	787	715	675	1005	1031	833	932	1026	1225	1670	1102	959	911	602	1206	855	1998	1021	1377	980	724	1043	1621	0	1289	1280	831	335	1134	738	558	613	686	945	802	1526	1557	1180
Pandoraea_thiooxydans	635	815	959	1200	852	627	806	685	658	548	999	791	657	838	917	1112	1698	929	913	822	575	957	758	2038	954	1534	902	741	1037	1477	0	1346	1193	703	322	1207	735	499	476	581	774	691	1205	1556	1243
Pandoraea_apista	498	590	728	721	597	471	641	492	429	506	572	536	518	548	680	684	898	643	582	566	442	762	555	1043	663	840	538	414	570	835	0	717	738	516	366	674	396	353	375	366	579	545	688	804	712
Pandoraea_norimbergensis	501	608	717	729	602	556	641	510	493	463	638	680	481	624	651	696	1055	589	625	663	448	675	549	1285	623	881	550	500	708	947	0	836	796	446	350	770	477	375	377	445	561	501	778	944	757
Pandoraea_sp. XY-2	430	547	592	783	589	426	477	374	364	326	559	426	388	509	569	602	940	505	499	481	321	576	406	1133	602	842	502	452	479	875	0	713	701	431	193	692	393	291	350	317	458	407	606	816	629
Pandoraea_pulmonicola	363	436	569	697	477	372	502	330	317	267	464	439	361	534	497	469	1105	497	410	452	275	542	379	1223	462	856	463	429	555	675	0	807	756	370	132	768	391	251	315	276	457	403	520	973	651
Pandoraea_vervacti	364	399	515	609	490	362	461	351	296	260	483	424	384	482	466	482	804	485	436	422	263	529	388	959	476	756	414	411	465	621	0	677	641	360	145	689	291	249	263	272	384	366	472	735	642
Pandoraea_faecigallinarum	353	478	486	607	461	333	439	368	326	260	507	398	330	476	486	601	941	456	417	427	278	517	361	1010	506	613	503	370	518	728	0	707	707	381	173	552	379	221	332	265	385	377	628	795	613
Pandoraea_fibrosis	308	397	401	508	384	317	402	355	299	260	402	394	311	427	425	456	699	387	411	357	238	456	365	811	391	815	381	410	457	686	0	593	604	363	133	719	319	263	263	270	362	346	517	618	547
Pandoraea_oxalativorans	301	393	408	455	351	309	373	284	277	237	354	339	294	383	415	502	587	368	374	313	238	412	329	684	334	561	386	317	358	659	0	495	470	295	136	469	315	203	255	244	310	284	578	580	473
Pandoraea_sputorum	256	269	360	406	330	261	341	243	232	196	339	276	207	289	312	385	669	276	266	323	188	320	257	845	296	631	354	296	434	620	0	521	468	277	131	520	260	170	207	190	251	239	548	732	447
Polynucleobacter_necessarius	619	701	709	864	810	728	726	945	866	19339	1171	766	685	800	723	1588	1594	1120	833	877	1136	818	701	2528	607	2252	1297	1235	1148	1820	0	1409	1650	996	828	1630	939	579	592	1077	1439	731	1446	1557	1161
Polynucleobacter_sp. LimPoW16	87	104	101	78	103	81	141	122	127	427	124	121	109	74	98	197	265	116	123	89	98	113	98	397	78	303	155	154	140	224	0	163	148	113	77	205	112	68	60	116	141	71	156	282	142
Polynucleobacter_sp. MWH-UH21B	84	96	86	95	80	79	105	110	83	606	102	100	98	85	89	148	155	82	97	109	93	96	86	228	71	169	139	119	159	190	0	164	178	107	70	110	78	81	69	112	124	99	144	168	137
Polynucleobacter_asymbioticus	200	219	199	231	199	234	233	267	241	2370	256	204	211	183	244	465	326	296	268	225	276	245	192	541	172	744	354	360	336	557	0	376	447	245	215	520	252	196	173	343	348	238	476	365	336
Polynucleobacter_difficilis	126	235	147	191	169	153	176	142	147	264	182	177	168	153	181	279	247	161	214	142	102	205	171	435	155	406	232	227	326	372	0	255	245	176	144	337	169	118	104	3401	200	144	287	321	213
Polynucleobacter_acidiphobus	144	174	170	168	155	134	152	154	141	322	164	152	133	137	187	188	326	156	156	134	143	179	172	467	118	295	157	215	184	302	0	187	181	164	109	249	160	85	148	145	130	153	187	281	193
Polynucleobacter_paneuropaeus	117	129	124	142	151	134	163	136	143	575	146	148	146	139	132	277	249	130	170	167	143	151	151	434	117	280	199	178	192	321	0	172	200	136	82	250	251	95	110	183	145	152	239	300	185
Polynucleobacter_duraquae	71	69	91	118	88	102	60	139	109	570	135	84	107	83	98	277	229	194	117	110	95	91	80	432	76	374	206	230	153	263	0	173	175	96	131	197	137	74	77	209	239	89	266	259	156
Polynucleobacter_wuianus	78	69	89	104	100	91	83	99	114	989	121	85	83	87	100	140	185	91	104	134	134	103	61	330	85	199	152	123	189	175	0	188	202	88	83	153	162	80	59	120	143	96	139	193	124
Chitinimonas_arctica	735	957	1032	1289	1015	857	986	805	754	600	1088	875	796	926	1001	1040	1645	932	924	865	582	1019	845	2004	971	1570	957	879	1023	2021	0	1382	1198	791	323	1351	687	619	581	623	853	807	1093	1642	1233
Lautropia_mirabilis	487	713	750	989	5558	553	709	523	500	456	755	636	566	739	652	789	1408	743	709	632	384	1027	510	1490	711	993	769	572	867	1187	0	1033	941	628	199	885	565	378	448	402	915	557	801	1172	930
Caballeronia_sp. SBC2	60	72	86	125	79	55	87	55	45	32	70	61	40	70	64	114	146	69	64	61	47	81	66	163	63	128	80	59	96	172	0	113	125	53	28	131	58	33	51	40	53	53	165	131	98
Caballeronia_sp. SBC1	28	27	50	71	46	42	30	45	35	37	63	46	53	49	36	63	80	43	52	57	31	70	28	124	52	56	67	27	62	99	0	70	56	30	24	41	49	26	25	23	50	32	68	83	74
Mycetohabitans_Paraburkholderia rhizoxinica	309	412	437	556	379	267	360	321	300	282	387	369	299	454	390	563	752	408	396	373	241	468	301	940	361	749	464	379	568	744	0	606	562	307	157	666	354	234	276	238	329	346	653	646	587
Limnobacter_sp. SAORIC-580	329	394	425	387	334	392	426	330	353	358	457	511	357	372	354	590	589	335	438	383	295	436	368	816	346	975	558	539	723	782	0	516	488	350	203	812	407	285	270	326	423	353	614	567	511
Ephemeroptericola_cinctiostellae	364	341	354	280	307	540	419	522	583	3162	272	296	340	265	352	500	5120	326	410	264	975	329	243	11498	391	691	750	370	851	682	0	377	374	278	506	606	457	248	200	228	291	270	607	4832	432
Mycoavidus_cysteinexigens	142	154	151	140	145	157	132	158	151	147	178	184	155	174	152	267	296	170	186	164	151	174	165	480	165	343	212	202	226	363	0	182	171	160	90	313	145	126	95	133	132	145	271	323	230
Thiomonas_sp. X19	1369	1866	2554	2374	1691	992	2077	1033	982	761	1510	1248	1045	1585	4172	2068	2686	1440	1363	1279	730	2059	1055	2771	1899	2401	1765	1380	1692	2885	0	2613	2220	1268	434	2022	1239	714	878	851	1280	1586	2300	2108	2348
Thiomonas_intermedia	4657	5614	15616	8514	3944	1636	7317	1929	1460	1250	1759	2134	1713	1787	30530	2539	2528	3293	2205	1873	1353	2175	1433	2905	7949	2519	2471	1313	2439	3237	0	4732	5052	3033	618	2077	1728	1044	1025	1159	1602	7604	2734	2282	6504
Thiomonas_arsenitoxydans	1940	2489	5554	2458	1554	519	3208	718	507	508	592	691	673	556	17325	889	581	980	773	637	507	767	464	690	4233	757	830	428	802	1207	0	1363	1105	982	197	665	607	386	359	357	471	4189	1088	508	2812
Rubrivivax_gelatinosus	1880	2395	4000	8664	3854	1453	2492	1533	1453	1509	5287	1982	1677	7920	3067	4331	14299	3233	2294	4081	1309	4826	1916	10820	3145	14744	3969	6996	3101	5415	0	11867	10538	2228	968	12963	2132	1084	4079	1311	4194	1916	5940	7948	8780
Methylibium_sp. Pch-M	580	788	1148	1894	982	532	836	479	473	509	1340	605	617	1828	853	1533	3436	839	895	1048	518	1291	596	2484	836	3834	1300	2021	946	1793	0	3167	2639	659	288	3346	787	422	968	492	1252	578	1940	1915	2133
Methylibium_sp. T29	4	0	27	87	28	1	1	3	1	6	67	2	0	84	20	15	120	8	1	41	2	40	2	93	24	148	20	58	4	25	0	316	244	26	18	108	3	5	52	1	52	14	72	64	177
Methylibium_petroleiphilum	743	974	1230	2234	1191	586	1053	615	536	541	1495	731	708	1985	1069	1709	3919	1024	1067	1254	576	1593	699	2938	972	4633	1566	2295	1171	2126	0	3449	3055	769	345	3866	839	482	1092	554	1435	734	2316	2270	2326
Leptothrix_cholodnii	2089	3169	3329	5534	3474	2005	3275	1908	1764	1676	4032	2396	2152	5088	2862	8450	20990	2861	2967	3345	1638	4191	2182	7508	2897	11999	5621	6736	5760	9867	0	9459	8568	2368	1140	10680	5066	1419	2707	1633	4010	2095	12037	5911	6831
Sphaerotilus_natans	3985	3096	9602	4308	3369	1678	4832	1507	1399	1636	3072	1870	2467	3561	2404	8573	45688	2503	2608	2509	1387	3665	1771	5704	2628	8426	11702	5183	10156	9056	0	8247	6132	2399	901	7257	12309	1111	2045	1405	3996	1954	11180	4502	4778
Rhizobacter_gummiphilus	1276	1809	2306	3540	2054	1226	2296	1139	1204	1105	2632	1425	1510	3150	1786	3051	6655	1835	2189	2146	1021	2902	1409	4586	1782	7260	3087	3628	2787	3727	0	5676	5153	1396	664	6096	1792	952	1738	1089	2503	1345	3872	3646	4177
Aquabacterium_olei	3576	6048	4473	3662	2706	2708	12426	3801	4335	2058	4085	2791	7351	6864	4861	12188	5416	4532	16072	5695	2245	4203	3768	5128	4544	5770	13106	4200	9195	9477	0	5755	5670	4150	1634	4181	4236	4495	3827	5414	4149	4295	9361	5082	4906
Rhizobacter_[Polyangium] brachysporum	1255	1679	1891	2928	1808	1158	2004	1156	1125	1023	2260	1422	1380	2747	1699	3623	5572	1778	2209	1991	925	2406	1346	4279	1716	5197	3062	2808	2958	4211	0	4276	3880	1345	625	4443	1805	917	1657	1146	2208	1287	4434	3415	3341
Paucibacter_sp. KCTC 42545	1358	1921	1730	2223	1557	1617	2218	1411	1403	1347	2192	1798	1642	2596	1685	3911	4035	1849	2365	2010	1162	2495	1576	3344	1676	5055	3892	3080	4324	4915	0	3652	3364	1611	887	4485	2386	1219	1429	1502	2284	1468	4329	2797	3180
Inhella_inkyongensis	971	1421	1535	2263	1414	1050	1685	973	975	845	1922	1213	1113	2094	1261	2692	3560	1411	1610	1542	794	1896	1078	3217	1344	5748	2743	2608	2674	3470	0	3468	3063	1091	566	5436	1509	793	1134	895	1638	1027	3066	2690	2546
Mitsuaria_sp. 7	871	1251	1569	2557	1471	891	1475	849	816	787	1766	1049	1014	2359	1286	2343	4668	1347	1310	1607	666	1851	959	3450	1317	4717	2011	2370	1740	2847	0	3782	3547	979	443	4185	1239	628	1285	739	1618	871	3247	2785	2977
Roseateles_depolymerans	919	1312	1370	2129	1291	904	1639	864	830	783	1644	1040	1088	2217	1258	2548	3698	1183	1683	1466	688	1806	955	2734	1237	4435	2303	2543	2125	3141	0	3276	3085	958	531	3684	1442	725	1170	874	1757	934	3163	2332	2632
Xylophilus_sp. KACC 21265	1155	1666	1588	1725	1554	1196	1746	1175	1023	1086	1840	1491	1382	1964	1487	3316	2914	1668	1710	1560	974	2321	1264	2697	1591	3053	2543	1665	3073	3974	0	2655	2535	1352	648	2456	1908	875	1144	1076	2124	1161	4390	2291	2287
Massilia_sp. WG5	643	945	1019	1316	966	637	779	644	568	504	1045	1102	631	1029	913	1037	2127	839	882	903	536	1073	849	2401	933	1645	1001	823	1025	1409	0	1678	1539	650	305	1339	750	432	642	679	913	667	1232	1914	1281
Massilia_sp. NR 4-1	725	1023	1027	1245	894	762	1030	807	769	740	990	970	783	1043	953	1352	2075	936	940	937	581	1137	864	2417	1002	1508	1197	969	1366	1792	0	1319	1318	767	385	1275	951	522	675	685	1022	824	1488	2025	1318
Massilia_sp. YMA4	469	710	735	906	591	466	644	428	436	391	681	636	428	773	662	713	1308	676	550	658	371	760	527	1535	626	1058	702	538	916	952	0	1114	971	513	210	930	495	333	467	393	600	511	811	1251	884
Massilia_putida	790	1067	1198	1493	1093	788	1074	725	703	665	1041	1078	788	1125	1048	1276	2043	918	939	986	670	1212	854	2293	962	1737	1014	922	1172	1620	0	1733	1637	733	379	1514	795	539	670	689	905	794	1567	1736	1321
Massilia_violaceinigra	762	1067	1193	1474	1059	764	1007	787	701	642	1152	974	787	1184	1069	1467	2025	1018	1001	1078	604	1241	943	2368	1089	1836	1261	1032	1209	2044	0	1739	1622	789	436	1575	915	578	781	684	1011	811	1570	1885	1558
Massilia_oculi	726	900	1040	1263	986	722	868	743	712	658	992	1310	689	1097	968	1433	1937	950	913	966	517	1141	1012	2237	952	1396	1038	830	1049	1697	0	1551	1397	759	376	1301	829	441	646	899	957	695	1710	1822	1269
Massilia_flava	608	842	993	1166	852	528	819	579	556	477	836	775	571	940	797	979	1613	850	713	784	474	963	700	1709	778	1343	831	766	970	1257	0	1477	1288	625	268	1255	648	362	576	484	774	541	1162	1380	1162
Massilia_lutea	573	733	799	1000	701	509	727	509	439	444	796	666	483	827	757	994	1605	697	631	742	385	886	588	1832	720	1233	878	688	856	1249	0	1244	1143	528	215	1064	590	365	545	425	739	529	1018	1495	1053
Massilia_umbonata	523	822	765	966	713	558	762	477	512	397	751	667	621	816	687	865	1512	709	645	689	418	849	618	1722	628	1288	785	682	808	1186	0	1155	1056	523	246	1053	610	353	450	422	626	493	974	1370	1041
Massilia_albidiflava	500	693	789	957	690	477	671	464	419	427	774	629	507	844	724	906	1527	651	601	691	406	914	588	1646	678	1358	842	736	953	1192	0	1248	1120	519	247	1239	625	341	504	428	800	494	1148	1341	1044
Massilia_plicata	492	695	698	911	646	511	662	457	407	414	649	626	501	696	680	791	1351	642	585	636	360	700	570	1530	630	1112	771	596	953	1079	0	1098	988	524	269	1018	569	342	393	409	620	477	818	1273	930
Massilia_armeniaca	514	693	708	867	661	480	639	463	429	372	664	612	526	716	612	708	1387	591	553	625	367	714	530	1548	647	957	731	512	830	944	0	1072	998	515	210	811	533	329	366	380	588	484	748	1373	860
Janthinobacterium_sp. 17J80-10	652	862	1005	1259	854	638	861	634	616	538	819	770	679	899	955	1142	1790	800	805	811	547	961	822	2000	851	1649	995	852	1188	1684	0	1259	1236	712	333	1435	735	486	691	601	804	766	1268	1534	1255
Janthinobacterium_sp. Marseille	901	1068	1204	1008	1070	870	1100	932	860	602	903	1089	954	774	1180	1269	1039	1219	1243	792	602	1091	965	1348	1098	1332	1040	791	911	1624	0	988	948	959	318	1107	620	606	482	797	839	1014	1078	1107	1221
Janthinobacterium_sp. 1_2014MBL_MicDiv	393	592	596	719	537	483	666	475	477	874	688	600	478	663	629	768	1029	551	648	716	505	1054	821	1278	672	977	964	972	833	1289	0	874	861	459	587	828	813	370	400	1159	1584	518	2350	1052	889
Janthinobacterium_sp. LM6	290	359	375	366	354	294	452	298	327	655	442	444	321	393	357	591	647	364	484	486	392	730	632	800	450	568	694	702	702	927	0	459	453	341	400	488	604	294	295	948	1341	322	1720	660	562
Janthinobacterium_sp. B9-8	354	424	392	307	411	402	440	457	436	388	495	406	381	364	427	530	457	354	464	459	318	386	388	656	371	874	431	477	549	1195	0	360	360	347	225	693	402	347	258	448	343	348	622	484	488
Janthinobacterium_sp. SNU WT3	280	338	317	364	331	822	868	966	736	1243	527	798	375	595	448	1029	591	391	562	932	881	1627	1360	830	623	1192	1822	2389	1217	1750	0	968	1354	420	1433	841	1684	450	374	3717	9137	376	4326	700	2195
Janthinobacterium_agaricidamnosum	921	1184	1260	1551	1064	962	1197	934	921	1397	1417	1206	1014	1347	1244	1750	2246	1160	1473	1320	1006	1927	1501	2683	1290	2212	1891	1669	2014	2633	0	1741	1818	964	893	1840	1548	809	839	1687	2308	983	3303	2199	1704
Janthinobacterium_lividum	354	467	494	611	442	453	662	420	401	784	626	634	465	600	498	906	922	500	633	668	505	1087	850	1179	621	936	1028	980	1009	1370	0	768	752	441	588	736	912	408	394	1273	1890	470	2387	951	787
Janthinobacterium_svalbardensis	272	345	337	403	318	357	405	351	353	764	459	555	332	439	363	782	614	345	442	503	460	869	752	779	454	761	1033	889	811	1185	0	510	527	300	647	590	890	305	308	1545	3082	329	2126	672	664
Herbaspirillum_seropedicae	752	1053	1114	1348	983	837	1123	774	838	625	960	868	797	1052	958	1245	1703	962	1037	958	572	1095	864	1918	950	1736	1202	919	1528	1738	0	1422	1296	759	368	1422	842	500	642	612	927	739	1420	1519	1278
Herbaspirillum_rubrisubalbicans	827	1021	1042	1294	1007	838	1073	827	840	605	1030	939	825	1039	999	1312	1742	1007	1018	920	609	1142	850	1861	958	1771	1209	1038	1383	1779	0	1387	1230	816	365	1546	964	626	660	685	1033	811	1466	1602	1298
Herbaspirillum_robiniae	642	850	940	1155	865	606	893	626	630	527	915	731	699	902	884	1062	1782	895	845	817	468	984	705	1917	812	1605	870	845	944	1264	0	1361	1289	661	292	1345	753	414	565	499	804	695	1115	1509	1089
Herbaspirillum_hiltneri	527	757	801	1065	722	597	784	586	537	482	711	689	569	799	749	922	1409	710	659	681	469	778	626	1691	687	1215	815	632	933	1252	0	1099	1039	612	236	1053	634	388	462	498	658	562	1174	1303	983
Herbaspirillum_huttiense	534	744	817	814	669	496	777	554	565	419	640	630	564	687	706	920	1169	653	809	650	381	718	596	1384	723	1166	735	567	870	1167	0	893	845	527	198	1020	557	387	505	432	608	513	1001	1166	896
Herbaspirillum_sp. meg3	426	535	657	753	520	442	588	488	434	478	636	540	453	633	583	817	994	522	578	572	369	649	585	1509	588	1150	708	565	884	1259	0	859	791	477	259	1009	551	381	380	420	544	448	842	1079	819
Collimonas_arenae	773	990	1037	1268	937	787	984	848	770	744	1070	1023	808	1123	1046	1283	1994	1068	1021	1030	688	1151	951	2566	976	2242	1318	1140	1458	1974	0	1503	1396	877	421	1804	979	681	665	714	944	907	1469	2028	1480
Collimonas_fungivorans	727	987	1135	1551	1034	768	979	809	727	602	1091	907	774	1063	1107	1402	2166	988	965	1033	621	1209	873	2576	1021	1770	1144	1000	1203	1934	0	1594	1472	809	371	1570	796	544	685	621	1007	821	2005	2119	1430
Collimonas_pratensis	558	676	778	927	744	549	752	605	534	553	700	685	611	934	812	921	1588	790	714	805	474	877	622	1998	782	1391	835	777	922	1364	0	1125	1063	589	293	1182	576	422	525	481	667	606	968	1494	1042
Duganella_sp. GN2-R2	744	1005	1073	1427	1017	689	954	686	599	511	994	966	732	1084	976	1180	1954	962	885	896	520	1105	798	2097	976	1562	956	802	1056	1440	0	1602	1471	735	287	1392	779	448	618	639	812	706	1420	1720	1337
Duganella_sp. AF9R3	721	1060	1031	1267	892	813	1010	791	709	717	946	999	746	1009	884	1303	1652	911	911	936	697	1167	857	1829	885	1765	1134	1068	1382	1721	0	1435	1404	748	439	1472	938	535	592	657	1016	810	1741	1480	1302
Noviherbaspirillum_sp. UKPF54	758	1110	1254	1706	1061	871	979	821	728	594	1224	871	747	1149	1132	1376	2580	1058	933	1055	628	1344	866	2819	1094	1935	1197	1034	1353	1912	0	1918	1652	854	327	1746	924	543	797	596	1086	862	1553	2420	1635
Undibacterium_sp. YM2	279	295	264	364	263	232	330	244	244	260	317	297	259	247	276	447	388	288	281	248	251	354	285	596	269	551	415	353	460	667	0	432	401	285	164	467	259	202	183	219	294	254	492	454	409
Undibacterium_sp. KW1	220	223	228	290	202	187	252	191	199	259	229	240	184	207	206	462	470	254	277	252	173	282	226	661	222	633	363	341	491	607	0	374	411	234	146	559	244	194	168	208	222	173	481	431	351
Undibacterium_parvum	328	325	363	425	342	336	404	317	332	391	441	352	356	433	387	816	763	389	411	462	305	476	401	1000	344	908	641	554	693	1174	0	639	537	350	255	798	413	271	313	345	423	338	1016	644	566
Herminiimonas_arsenicoxydans	416	435	506	614	460	386	468	389	380	371	564	467	432	478	500	650	897	447	552	445	340	617	404	1097	434	898	559	507	581	1023	0	665	689	399	232	738	422	326	335	347	632	426	650	979	733
Herminiimonas_arsenitoxidans	264	327	328	388	304	266	389	276	257	384	341	324	353	282	380	518	715	348	369	293	226	353	299	1048	323	635	461	404	603	739	0	464	410	265	180	549	361	235	206	261	307	276	518	650	460
Oxalobacter_formigenes	369	405	346	371	362	371	392	350	332	301	321	390	376	300	396	342	492	389	431	337	253	439	367	577	347	491	334	271	370	438	0	283	313	334	160	420	244	332	186	291	317	318	271	464	396
Bordetella_sp. N	541	700	805	981	736	481	738	483	471	434	707	606	580	757	748	770	1224	635	666	649	413	748	533	1458	734	1047	644	668	777	1045	0	1091	1058	542	212	1045	487	360	456	430	555	536	838	1117	891
Bordetella_sp. H567	374	496	533	758	556	334	477	373	322	299	570	452	367	581	502	540	1106	517	460	464	295	624	404	1258	476	863	544	468	520	772	0	938	853	449	152	718	417	262	312	324	471	372	561	1037	756
Bordetella_sp. HZ20	399	555	521	595	520	440	508	422	405	319	424	523	502	400	642	515	615	491	555	403	358	522	484	789	479	662	583	380	889	755	0	536	485	455	202	477	491	364	270	355	485	481	487	585	504
Bordetella_genomosp. 13	591	766	920	1135	820	548	819	580	513	438	818	724	626	917	836	955	1524	811	736	728	426	958	631	1712	887	1271	763	697	810	1110	0	1352	1167	677	218	1061	650	382	496	453	795	583	985	1350	1047
Bordetella_hinzii	896	1141	1266	1194	1175	734	1160	735	767	724	930	898	962	919	1209	1214	1458	1285	1171	830	527	1248	904	1753	1164	1256	1007	727	997	1501	0	1267	1077	901	321	1131	890	703	560	713	904	863	1161	1454	1106
Bordetella_petrii	677	909	916	1034	901	630	939	683	632	610	950	822	723	823	916	1215	1384	1000	909	845	474	1178	760	1599	928	1284	1010	720	1026	1413	0	1153	1037	781	288	1037	744	545	994	597	905	714	1270	1319	1021
Bordetella_bronchialis	441	667	722	1008	711	466	634	459	411	381	740	580	477	759	637	644	1491	639	602	631	417	759	513	1708	614	1185	743	598	837	955	0	1247	1100	525	233	1023	549	345	465	373	604	576	712	1350	955
Bordetella_trematum	609	771	875	899	800	662	759	672	605	538	797	677	692	727	837	1164	1358	804	785	666	490	1056	639	1652	823	1240	848	714	969	1360	0	1024	917	612	255	1067	690	462	519	530	745	634	1454	1288	878
Bordetella_genomosp. 9	445	677	747	900	688	469	741	496	392	334	607	580	499	733	633	706	1180	624	598	602	342	748	468	1305	644	1024	644	585	911	870	0	1033	941	507	174	897	447	316	417	353	581	478	677	1059	824
Bordetella_genomosp. 8	391	544	602	963	590	384	535	392	370	391	593	426	406	569	562	659	1270	574	479	474	308	713	382	1312	589	1062	537	532	543	849	0	1043	951	429	168	888	408	310	419	286	559	416	715	1045	822
Bordetella_flabilis	371	495	606	850	585	353	433	346	364	354	599	443	383	613	556	590	1191	526	507	521	281	680	419	1319	544	913	497	484	488	784	0	959	909	447	175	801	378	242	424	260	552	378	588	1027	735
Bordetella_avium	553	596	614	670	625	508	710	515	521	442	2182	618	564	510	650	719	838	652	673	512	391	6760	592	1041	636	860	650	473	849	973	0	673	635	538	247	700	555	439	329	465	7281	526	677	797	684
Bordetella_bronchiseptica	389	496	646	625	587	341	517	355	336	307	491	421	483	549	486	549	704	623	506	476	276	539	391	742	519	720	470	383	455	656	0	655	600	414	190	585	357	298	462	363	450	386	502	569	542
Bordetella_pseudohinzii	356	497	584	637	464	338	472	350	326	298	440	413	366	493	448	591	878	453	475	411	272	530	374	1077	517	653	531	357	583	704	0	673	615	404	155	590	359	235	302	302	424	369	584	798	557
Bordetella_holmesii	329	386	466	502	406	325	395	337	324	248	404	426	360	400	435	530	673	418	439	371	276	513	427	831	420	664	444	398	561	702	0	550	544	377	112	534	355	256	256	308	417	370	573	643	521
Bordetella_parapertussis	186	231	260	150	246	170	233	181	141	133	165	208	188	116	320	215	136	277	221	179	134	217	167	216	226	200	121	122	140	217	0	138	152	164	57	173	104	123	101	104	109	225	213	159	155
Bordetella_genomosp. 6	75	92	110	126	97	79	106	67	65	64	81	96	69	108	97	108	196	106	94	85	60	119	89	209	98	190	106	103	80	156	0	170	147	68	24	177	60	53	66	60	95	59	126	163	152
Bordetella_pertussis	45	81	64	67	56	48	65	41	35	40	52	45	40	53	86	376	71	59	64	49	35	87	37	82	47	168	59	80	48	468	0	93	87	44	17	167	53	27	29	42	68	48	745	57	81
Achromobacter_xylosoxidans	2427	3287	3325	3579	3093	2682	3240	2677	2811	2062	3275	2790	2723	3003	3383	3520	4748	3444	3188	2858	2137	4330	2602	5692	3064	4583	3170	2566	3518	4290	0	4294	3817	2566	1172	3921	2507	1691	1873	2032	3586	2398	3710	4376	3634
Achromobacter_sp. AONIH1	1874	1754	929	971	1133	939	1237	863	788	518	768	615	738	1125	980	977	1455	713	1007	840	546	1006	624	1476	936	1074	801	621	800	1170	0	1123	1035	557	418	970	666	663	494	505	847	1037	1151	1118	1086
Achromobacter_sp. MFA1 R4	397	575	650	799	587	416	543	494	404	335	570	534	479	593	598	749	1093	534	549	491	336	690	438	1212	581	968	576	475	518	917	0	930	814	498	180	881	462	328	369	358	483	444	764	934	718
Achromobacter_sp. B7	358	477	513	656	465	378	511	389	400	356	543	440	405	469	543	567	859	522	512	467	321	573	448	1016	515	964	566	527	709	837	0	712	700	428	171	784	436	302	362	332	494	381	669	756	704
Achromobacter_spanius	1070	1406	1462	1709	1422	1135	1430	1145	1037	934	1412	1345	1153	1414	1381	1962	2400	1418	1521	1325	1243	1667	1233	2583	1527	2456	1813	1293	1991	2653	0	2107	1893	1175	511	2177	1355	880	929	995	1424	1124	2133	2212	1861
Achromobacter_denitrificans	866	1086	1130	1457	1130	847	1179	892	879	665	1121	955	923	1058	1129	1173	1867	1153	1148	908	755	1440	938	2020	1196	1932	1025	1036	1070	1424	0	1627	1431	946	403	1668	816	556	652	724	1171	910	1191	1648	1425
Achromobacter_insolitus	575	860	818	875	788	596	876	658	633	484	737	694	708	703	729	881	1195	778	781	620	434	942	645	1393	756	1154	782	648	858	1134	0	1022	964	623	285	968	577	403	415	486	747	607	888	1120	888
Achromobacter_pestifer	647	799	699	778	717	743	856	823	854	535	689	607	671	633	704	803	1017	583	815	606	423	885	608	1350	717	1014	726	728	783	925	0	911	844	495	265	944	636	414	355	487	723	559	677	899	822
Achromobacter_ruhlandii	84	110	111	54	102	104	142	73	127	99	100	115	100	70	92	136	40	128	111	69	56	216	106	55	74	46	65	37	69	138	0	38	39	83	34	22	63	98	44	72	129	104	143	50	62
Alcaligenes_faecalis	2165	2218	1814	1680	2020	2200	2142	2512	2296	1933	2137	2450	2150	1685	2151	2425	2124	2092	2759	1960	14974	2766	2008	3089	1955	3005	2799	1906	3749	2962	0	1613	1630	1768	1176	2537	4418	2298	1149	2009	2150	1811	2363	2280	1753
Alcaligenes_aquatilis	265	331	343	430	336	294	325	322	302	265	292	309	351	261	509	450	208	329	395	280	735	366	349	315	477	498	415	313	457	542	0	296	379	289	151	340	405	277	196	274	315	380	418	253	343
Pigmentiphaga_sp. H8	643	871	1017	1364	941	624	886	645	564	555	1013	703	651	1107	871	1089	2114	869	884	856	499	1021	627	2189	869	1513	853	785	857	1306	0	1676	1409	750	280	1370	692	429	606	476	881	656	1257	1758	1234
Pigmentiphaga_aceris	523	666	727	838	647	497	658	576	505	488	696	624	572	790	709	965	1232	645	746	712	496	839	635	1347	654	1348	975	811	1142	1340	0	1066	981	515	268	1138	706	396	415	537	780	542	1148	1180	920
Castellaniella_defragrans	882	1150	1266	1349	1195	821	1132	727	774	660	980	982	897	1221	1067	1285	1938	1112	1042	926	574	1439	860	2029	1136	1319	1104	728	1331	1416	0	1313	1215	923	325	1109	817	584	605	631	1120	806	1356	1668	1160
Pusillimonas_sp. ye3	362	425	437	577	421	364	380	365	349	300	469	397	401	396	454	523	682	426	485	398	309	524	399	840	408	699	431	385	500	696	0	505	509	365	149	604	349	302	268	352	470	405	537	654	563
Pusillimonas_sp. T7-7	305	413	423	501	436	355	449	365	333	279	430	447	401	359	431	616	507	420	480	338	308	449	392	655	401	658	464	379	502	878	0	480	461	369	133	518	369	271	279	306	379	376	712	551	479
Pusillimonas_sp. DMV24BSW_D	222	289	268	256	277	279	269	281	240	247	292	296	251	239	314	341	288	248	332	263	227	302	269	419	263	539	319	314	440	485	0	272	264	256	114	435	239	208	204	251	294	236	357	330	310
Orrella_dioscoreae	494	716	731	906	676	511	684	552	467	428	691	614	578	729	688	799	1390	711	644	612	396	758	542	1567	688	1096	645	568	757	990	0	1044	962	540	237	907	530	389	442	434	608	546	759	1222	923
Advenella_kashmirensis	233	282	325	353	255	260	296	252	258	288	330	298	276	259	318	406	522	314	353	275	875	359	288	653	302	590	359	306	504	515	0	336	344	258	153	437	263	189	195	266	305	254	437	509	359
Advenella_mimigardefordensis	228	286	320	373	296	243	273	241	255	218	304	292	269	284	312	335	462	272	327	287	325	343	286	566	269	481	317	302	356	517	0	365	335	238	145	399	259	236	216	232	249	260	358	435	325
Advenella_Alcaligenaceae bacterium SJ-26	475	636	614	653	620	499	659	500	465	422	523	589	511	591	615	695	875	621	604	561	396	703	533	1084	569	900	615	515	805	900	0	695	659	485	197	783	469	354	412	435	579	516	839	893	665
Kerstersia_gyiorum	438	586	570	654	529	499	633	468	492	405	517	522	491	553	555	616	827	518	602	536	339	593	508	993	548	781	616	406	735	776	0	706	581	434	170	640	492	346	369	387	455	477	646	665	583
Taylorella_equigenitalis	70	65	66	61	98	85	86	79	83	88	75	94	104	65	92	85	41	79	104	86	80	76	65	70	70	109	82	50	95	87	0	56	55	75	66	70	100	106	63	106	81	83	64	51	92
Taylorella_asinigenitalis	58	55	60	48	67	61	59	72	51	89	45	57	55	65	66	56	112	43	76	74	87	65	73	153	58	74	62	52	42	59	0	40	43	66	36	56	56	58	57	47	63	62	39	120	54
Oligella_urethralis	132	146	132	140	157	162	143	168	266	188	143	175	204	124	139	180	209	161	263	160	200	166	170	420	131	233	128	137	178	198	0	132	141	127	113	184	140	154	136	197	165	156	187	240	175
Paenalcaligenes_hominis	135	185	151	143	210	207	188	316	312	148	187	213	314	146	193	200	200	267	257	194	393	204	192	332	208	299	196	185	314	249	0	185	139	170	96	250	176	200	131	173	173	240	229	273	165
Pelistega_sp. NLN63	99	136	138	110	94	136	114	144	146	172	132	140	148	132	103	131	113	96	182	155	162	105	130	229	107	231	117	167	137	153	0	81	95	135	123	184	116	139	109	142	128	140	137	148	151
Basilea_psittacipulmonis	93	104	86	78	97	103	99	112	90	145	112	113	93	84	108	128	175	73	120	117	124	87	101	371	94	144	109	116	109	161	0	92	92	96	55	146	84	89	105	80	124	93	109	226	119
Basilea_Burkholderiales bacterium JOSHI_001	1714	2346	3201	6842	3079	1528	2532	1449	1456	1424	4694	1827	1718	7003	2515	4948	11579	2613	2455	3904	1268	4553	1810	8981	2530	18179	4770	8798	3492	6836	0	11401	10222	2171	1045	15650	2371	1110	3841	1375	4127	1742	6424	7100	8302
Basilea_Burkholderiales bacterium GJ-E10	656	800	1046	1338	921	605	836	616	558	457	862	692	651	943	881	922	1772	909	731	760	460	987	693	1904	860	990	730	602	701	1160	0	1379	1239	706	255	917	596	440	638	487	702	720	1002	1448	1130
Basilea_Burkholderiales bacterium YL45	280	274	191	139	217	306	260	238	230	159	180	211	241	129	181	204	154	269	239	234	144	223	171	204	200	163	127	134	149	205	0	133	121	280	130	149	128	198	130	199	221	188	159	157	163
Sutterella_faecalis	3523	3332	3494	1861	4047	7397	3510	5064	4735	3804	3421	5293	4559	2562	3816	2861	1727	4802	6419	4415	3122	4323	4007	3384	3779	1371	1407	1327	2380	1401	0	1269	2038	4788	2691	1240	2275	4195	2305	4230	3854	3656	1382	2276	1992
Sutterella_megalosphaeroides	1082	1183	1167	755	1289	1780	1179	1267	1198	987	1064	1390	1434	894	1193	1022	809	1452	1780	1308	659	1323	1100	1193	1190	585	463	420	720	627	0	559	739	1431	678	491	699	1208	619	1147	1065	1156	590	891	670
Thauera_sp. MZ1T	53510	59570	64451	28808	57484	19810	57298	31649	27424	21452	26316	36132	43743	18296	62762	41117	17291	82681	52170	26624	16727	42131	37475	29881	48689	63690	30234	40521	30784	42337	0	20562	18427	48997	6515	63253	25762	22265	13519	35900	21593	41065	26596	21049	23443
Thauera_sp. K11	8079	10950	8981	6773	7187	4899	8384	6555	5426	4330	6435	7098	6753	5559	9233	8493	9671	12111	8680	6177	4252	8353	6792	13566	8536	9049	8375	5550	7369	8943	0	7875	6834	7263	1890	9098	7128	3894	3569	6930	5916	6944	7329	9743	7868
Thauera_humireducens	16353	20987	36615	8746	14235	7588	17273	11364	9391	6955	10390	12707	14513	7319	17768	14226	8432	24999	17560	9691	6913	15431	12626	16288	17050	10328	30137	7618	19271	14352	0	8260	7448	14365	2742	10542	15878	7580	4906	12919	11162	13118	10818	10126	10332
Thauera_chlorobenzoica	5965	7305	6312	3997	5026	3251	6181	4457	3770	2680	4169	4818	5023	3230	6614	5410	4438	9221	6391	4238	2768	5937	4936	7130	6469	5220	5229	3367	5130	5709	0	3954	3414	5469	1119	5202	4410	2870	4060	4747	3704	4997	4421	4738	4646
Thauera_aromatica	5119	6842	5558	3697	4511	3033	5523	4195	3441	2525	3805	4422	4388	3053	6116	4996	4268	8247	5647	3697	2576	5233	4549	6485	5765	5049	4886	3145	5016	5376	0	3837	3393	4938	1121	4858	3997	2657	2108	4355	3427	4686	4114	4602	4139
Thauera_hydrothermalis	541	669	585	414	448	395	636	439	383	296	423	523	472	395	560	546	628	702	568	402	316	667	407	1020	471	529	551	345	565	622	0	388	386	505	144	502	484	348	305	338	413	502	486	793	443
Azoarcus_sp. CIB	3112	4489	4095	4722	3383	2589	3153	2876	2577	2101	3432	3182	2605	3287	3768	3668	7258	4116	3247	3103	1991	3802	3000	8579	3345	5480	3387	3076	3304	4635	0	5052	4632	2808	956	5327	3207	1651	1970	2163	2993	2863	3488	6885	4620
Azoarcus_sp. DD4	4350	6527	4902	4243	3953	3377	4646	3987	3312	2736	3801	4302	3740	3648	4911	4723	6672	5694	4710	4270	2741	4513	3957	9078	4595	6482	4437	3746	4830	5751	0	5018	4720	3530	1287	5995	4687	2207	2420	3052	3525	3733	4099	6906	5256
Azoarcus_sp. M9-3-2	3381	5577	3451	3834	2952	2941	3183	2980	2624	2295	2989	3191	2552	3239	3522	3940	5941	3366	3291	3491	2187	3084	2761	7575	3051	5632	3587	3064	3586	4494	0	4360	4360	2489	1098	5129	3627	1660	2147	2021	2921	2862	3334	6178	4590
Azoarcus_sp. KH32C	3108	4475	3822	4027	3185	2655	3218	2775	2506	2044	3026	3182	2633	3007	3734	3480	6917	3953	3162	3182	2088	3432	2943	8543	3431	4968	3200	2862	3265	4362	0	4447	4114	2762	968	4637	2978	1609	1881	2204	2575	2843	3179	7188	4364
Azoarcus_sp. DN11	2968	4311	3478	3651	2848	2381	3095	2685	2399	1822	2788	2997	2535	2729	3398	3192	5124	3819	3131	2734	1897	3142	2864	6667	3093	4012	3030	2371	2935	3852	0	3736	3536	2541	875	3696	2925	1552	1638	2078	2455	2590	2881	5084	3843
Azoarcus_sp. SY39	2046	2802	2429	2449	1993	1617	2132	1871	1661	1320	1987	2059	1757	1911	2466	2108	3188	2570	2210	2015	1332	2223	1948	4231	2185	2693	1935	1497	2098	2519	0	2573	2400	1796	624	2491	1942	1079	1207	1418	1832	1870	1813	3230	2512
Azoarcus_sp. BH72	655	872	706	615	512	432	621	476	417	392	512	584	472	505	627	703	858	720	657	572	353	566	517	1129	591	805	728	462	673	880	0	714	666	492	164	758	607	294	374	450	510	451	595	887	728
Azoarcus_communis	5950	8477	6960	6002	5558	4783	6372	5373	4787	4565	5493	6008	5256	5019	7051	8131	8411	7559	6706	5626	4046	6255	5544	12270	6427	9861	7286	5474	7453	8739	0	6703	6395	5135	2040	9129	6752	3546	3272	5027	5345	5477	6714	9252	7416
Azoarcus_olearius	573	812	749	638	544	453	618	548	458	352	578	576	506	522	662	639	798	786	637	625	362	612	554	1035	576	921	684	487	773	775	0	702	655	533	185	847	617	294	537	473	478	505	545	861	681
Azoarcus_Zoogloeaceae bacteirum Par-f-2	568	722	685	556	601	411	628	499	415	358	448	564	529	372	767	626	666	794	650	409	304	618	523	957	653	600	505	380	459	767	0	483	461	560	136	526	345	323	279	391	428	654	567	731	528
Dechloromonas_aromatica	12240	14366	17272	24450	14519	11524	17521	17391	13091	8065	20199	12142	10091	16650	21371	40584	123927	15864	14422	16890	7594	15771	12905	176056	15804	97721	34632	40512	26779	58014	0	51094	47709	14348	6044	92161	19043	8158	11037	9136	14836	16455	45091	164986	43054
Dechloromonas_sp. HYN0024	6577	7924	10188	13438	8091	5656	10501	8172	6732	4725	11396	6572	5884	8731	11338	23194	63980	8837	7965	8793	4292	9197	6512	85780	8236	61891	19195	26659	15603	33130	0	29593	27390	7904	3360	57914	10273	4744	5896	4728	8458	8496	26217	78351	22649
Azospira_sp. I09	2695	3228	2855	2459	2794	3142	8222	3152	2985	2528	2638	3428	2978	2132	2879	3343	12523	2873	4306	2566	2637	3161	2823	20974	2629	3460	2731	2186	2211	3874	0	2701	2733	2403	1280	3151	2009	2128	1395	2005	2568	2476	3062	20554	2980
Azospira_Dechlorosoma suillum	2413	2869	2474	2099	2283	2770	8707	2724	2562	2138	2509	3053	2664	1781	2390	2759	4300	2589	3809	2212	1783	2994	2319	6410	2005	3533	2055	2020	2580	3192	0	2308	2435	2054	926	3182	1624	1966	1230	1700	2360	2047	2416	6354	2492
Aromatoleum_aromaticum	3012	3998	4038	4453	3501	2445	3236	2698	2487	1928	3480	3337	2796	3224	4356	3551	6343	4292	3533	3077	2075	3881	3090	8072	4345	6946	3249	3708	3339	4339	0	4703	4348	3056	981	6979	2726	1750	1925	2571	2934	3269	3764	6336	4463
Oryzomicrobium_terrae	2746	4075	3622	4090	3047	2574	3319	2744	2417	1881	2907	3028	2419	3073	3363	3624	8328	3116	3089	3243	1813	3193	2733	11104	2914	4798	3240	2681	3440	4611	0	4137	4146	2526	900	4467	2751	1757	2362	1841	2629	2769	3307	10505	4207
Oryzomicrobium_Rhodocyclaceae bacterium	265	313	383	361	315	202	337	234	236	189	234	288	275	236	393	285	382	332	333	248	151	312	259	520	346	363	306	211	359	368	0	293	277	285	68	354	209	171	143	207	219	321	256	382	297
Oryzomicrobium_Rhodocyclaceae bacterium ICHIJ1	30	42	35	35	30	30	34	113	45	83	20	37	23	39	232	47	50	27	49	49	33	19	48	93	62	73	31	42	35	53	0	44	34	399	26	47	25	22	26	27	54	48	47	97	46
Oryzomicrobium_Rhodocyclaceae bacterium ICHIAU1	26	40	27	42	26	14	29	105	43	125	22	15	19	48	231	37	63	38	41	30	36	19	26	74	44	110	38	36	37	59	0	64	41	407	23	103	22	24	23	15	37	56	37	77	46
Sulfuritalea_hydrogenivorans	2167	2900	14972	35836	12010	2023	2536	2245	1945	1923	18121	2507	2093	17529	7890	4117	57753	7107	2577	9598	2264	13828	2663	52848	7034	6262	2872	3168	2702	6259	0	47118	40431	9192	1272	5954	1962	1585	10248	1616	10897	4912	3520	41484	24719
Sulfuritalea_Sterolibacteriaceae bacterium M52	1359	1816	2561	3980	2216	1236	1606	1392	1227	986	2139	1499	1285	2057	2154	1823	5556	2220	1501	1653	997	2102	1463	6051	1874	2317	1587	1258	1524	2370	0	3410	3425	1833	451	2223	1150	814	1159	886	1543	1656	1636	4972	2679
Sulfuritalea_Sterolibacteriaceae bacterium J5B	1220	1572	2516	3509	1890	1113	1430	1224	1076	896	1882	1404	1194	1755	1873	1584	4364	1769	1442	1464	985	1967	1265	4682	1676	1959	1332	1106	1260	2125	0	3020	2743	1468	502	1685	927	811	1107	829	1393	1469	1599	3904	2312
Denitratisoma_sp. DHT3	1832	2678	3763	6477	3247	1814	2180	1763	1633	1617	3253	2223	1710	2970	2809	2377	8292	2765	2145	2657	1469	3076	2211	9041	2546	3371	2202	1812	2767	3322	0	5676	5204	2340	731	3295	1785	1167	1991	1368	2371	2118	2294	7694	4250
Methyloversatilis_sp. RAC08	1412	1990	2530	4627	2265	1402	1799	1430	1352	1136	2219	1689	1393	2418	2165	2195	4216	2709	1849	2642	1196	2342	1915	5070	1863	4477	2552	2176	2073	3332	0	2893	2687	1598	716	3801	1577	1028	1506	1088	3514	1568	2123	4238	2776
Sterolibacterium_denitrificans	1735	2091	3016	4044	2746	1580	2121	1715	1496	1240	2692	2103	1746	2343	2550	2264	5730	2507	2075	2108	1265	2816	1964	6717	2149	2740	1927	1508	2025	3247	0	3689	3274	2004	638	2470	1487	1145	1533	1225	2002	1939	2095	5644	2994
Nitrosomonas_sp. Is79A3	227	274	3953	9220	3094	249	303	278	247	292	3395	264	230	1766	1839	622	2142	2582	307	708	191	2668	292	2006	1840	5994	2731	1275	432	889	0	5979	4560	2469	170	2733	279	224	1239	218	3019	1437	1964	2197	3577
Nitrosomonas_sp. AL212	150	139	1125	2761	940	91	150	91	92	928	972	107	85	386	247	235	505	448	126	185	91	795	103	522	243	2181	1048	497	166	262	0	1502	1022	328	56	1108	100	93	276	101	717	228	515	548	1005
Nitrosomonas_ureae	304	331	1391	3247	1284	241	336	258	252	4315	1515	308	282	674	489	475	973	2354	330	520	220	1536	319	931	494	2859	1958	710	437	672	0	2113	1462	581	146	1456	234	205	509	214	1251	426	1127	1003	1325
Nitrosomonas_europaea	2796	2919	2796	1943	3935	861	1632	888	960	26442	1588	1525	1054	832	3768	1025	760	3546	1885	874	792	1304	1199	1176	1213	937	761	607	706	916	0	872	808	1714	532	709	474	996	618	1249	1167	1401	682	795	797
Nitrosomonas_eutropha	337	347	335	461	400	317	404	520	344	680	939	304	443	280	390	327	361	479	498	328	285	475	333	457	319	652	398	307	340	436	0	399	429	292	179	511	208	463	239	360	396	277	346	385	366
Nitrosomonas_communis	184	224	278	402	275	165	234	184	208	142	238	214	195	237	229	213	331	218	203	224	156	260	212	309	207	617	277	275	211	309	0	399	351	192	77	441	126	148	205	141	217	193	246	287	317
Nitrosomonas_stercoris	166	207	197	223	187	142	179	164	145	207	210	193	239	164	199	191	236	190	240	209	170	225	175	291	203	360	154	173	131	210	0	244	180	191	98	215	129	183	99	256	197	165	184	214	203
Nitrosospira_briensis	235	393	345	539	302	219	274	283	212	215	527	267	228	336	314	272	831	281	306	286	236	528	282	586	305	567	334	280	303	466	0	465	426	253	112	483	281	175	208	157	288	256	360	550	409
Nitrosospira_lacus	273	311	412	674	307	254	293	245	200	212	365	268	258	341	338	335	684	346	281	314	201	420	261	777	574	599	314	269	309	464	0	551	516	307	122	490	203	181	213	184	363	244	323	687	425
Nitrosospira_multiformis	224	243	323	522	296	190	254	221	218	168	342	248	221	273	255	299	505	419	264	366	187	310	278	583	270	501	284	240	233	371	0	398	370	671	102	451	181	165	188	158	248	231	347	465	365
Sulfuriferula_plumbiphila	951	1093	1860	2985	1426	800	1118	945	814	712	1744	1023	904	1245	1769	1249	2318	1248	1130	1150	705	1529	1222	2626	1407	2061	1226	1132	1198	2184	0	1794	1551	1130	368	1868	844	710	750	758	1205	1240	1377	2101	1774
Sulfuriferula_sp. AH1	551	639	787	1000	647	524	618	578	560	455	743	641	553	651	850	772	991	598	725	641	579	827	625	1403	657	1479	817	755	949	1158	0	850	835	588	239	1285	585	464	428	465	667	610	850	945	953
Sulfuriferula_nivalis	330	447	357	409	358	344	457	308	275	293	358	358	332	317	443	575	418	341	381	380	297	386	328	702	341	830	464	462	489	894	0	375	383	341	173	659	320	274	239	298	338	389	538	474	424
Sulfuricella_denitrificans	570	725	971	1418	813	546	724	562	539	402	763	628	530	861	973	811	1574	730	702	759	414	754	630	1831	772	1434	732	706	694	1393	0	1166	1204	624	260	1229	498	366	584	402	587	690	947	1478	1048
Sideroxydans_lithotrophicus	629	822	977	1371	903	603	835	626	542	513	826	686	616	886	970	780	2117	806	735	779	486	903	731	2440	938	1150	687	668	634	1319	0	1360	1183	701	239	1040	532	451	565	499	673	763	798	1893	1209
Gallionella_capsiferriformans	506	608	681	961	626	528	597	605	530	405	752	621	553	652	698	749	1108	640	661	620	454	624	619	1288	645	1777	658	918	651	1168	0	876	835	580	281	1536	461	402	429	502	501	546	795	1042	895
Ferriphaselus_amnicola	478	659	709	925	651	452	635	512	454	385	652	594	451	663	652	704	1282	576	578	573	391	625	521	1472	605	1356	650	662	678	1122	0	945	879	489	282	1146	427	355	391	388	524	539	704	1145	876
Candidatus Nitrotoga_sp. AM1P	300	372	493	733	407	325	377	346	317	323	502	361	300	475	1730	521	730	1571	393	492	533	484	380	951	1910	970	4706	491	507	937	0	695	718	370	163	713	357	271	291	290	477	1150	1730	655	575
Candidatus Nitrotoga_Nitrosomonadales bacterium skT11	2786	3551	3759	4280	3551	2539	3482	3025	2564	1713	2748	3807	2773	2910	4264	2700	4821	4014	3063	2864	2017	3257	3561	5617	3798	3232	2405	2064	3249	3730	0	3375	3250	3008	872	2727	1730	1815	1645	2019	2068	3194	2312	4718	3930
Candidatus Nitrotoga_Nitrosomonadales bacterium Swamp67	428	577	886	1757	903	358	457	394	335	319	1001	430	377	1121	733	495	2623	741	450	700	314	872	448	2735	622	1129	422	498	435	719	0	2031	1752	676	129	1095	319	236	603	279	660	508	538	2000	1330
Candidatus Nitrotoga_Nitrosomonadales bacterium 0125_3	388	506	868	1696	761	354	427	371	346	290	892	390	374	1094	625	445	2602	644	402	660	270	896	402	2795	598	1275	443	572	415	646	0	2101	1762	584	171	1079	358	241	592	231	609	418	470	2087	1383
Sulfuritortus_calidifontis	1063	1373	1961	3542	1798	946	1273	956	848	729	1318	1145	948	1975	1722	1285	2903	1412	1154	1571	713	1383	1094	3427	1477	1600	1399	784	1391	2187	0	2021	1743	1123	347	1388	953	655	1222	681	1048	1240	1231	2854	1642
Thiobacillus_denitrificans	892	1150	1537	2185	1222	685	1127	762	668	523	1080	826	706	1169	1978	994	2652	1268	827	945	867	1152	847	2933	1686	1352	914	980	855	1512	0	1787	1647	1010	281	1161	696	487	724	533	812	1130	984	2369	1444
Thiobacillus_sp.	65	92	54	29	46	5	131	12	6	6	3	20	14	3	44	5	0	2	21	18	1	5	1	2	38	1	2	1	2	2	0	5	10	3	2	0	2	15	3	2	7	34	4	0	20
Methylovorus_sp. MP688	138	180	209	241	197	154	187	162	136	119	218	168	186	210	187	265	235	171	202	173	112	237	178	295	162	446	204	245	191	425	0	234	210	160	78	388	141	108	99	169	181	171	292	285	233
Methylovorus_glucosotrophus	147	156	203	215	144	138	165	126	124	124	157	137	160	130	161	233	247	144	171	144	101	162	143	337	140	392	156	205	150	323	0	234	251	143	74	310	140	95	94	112	157	150	184	281	218
Candidatus Methylopumilus_universalis	132	156	131	137	127	129	120	160	130	156	143	140	155	155	146	164	203	132	160	167	155	132	146	307	138	294	127	130	168	216	0	138	152	141	89	229	152	134	111	762	130	158	146	197	162
Candidatus Methylopumilus_turicensis	116	120	102	129	141	116	130	122	139	133	147	109	119	86	128	171	144	88	129	107	95	103	98	229	107	314	159	160	142	300	0	132	157	110	97	245	118	82	124	124	168	101	172	143	143
Candidatus Methylopumilus_planktonicus	99	135	87	81	94	102	106	111	120	88	98	102	107	81	90	115	104	82	90	96	97	82	84	157	83	179	113	111	178	141	0	106	104	92	65	138	78	85	62	95	101	117	101	111	108
Candidatus Methylopumilus_rimovensis	64	89	78	79	61	58	67	78	54	55	76	77	67	69	81	59	71	48	66	76	77	72	72	69	55	185	70	89	66	108	0	73	90	65	45	122	59	57	59	68	88	56	89	66	107
Methylobacillus_flagellatus	429	465	642	642	615	366	528	416	417	351	453	505	716	349	527	544	645	588	521	416	347	465	460	867	534	656	402	335	432	906	0	471	466	460	169	534	349	380	208	322	424	467	436	708	496
Methylotenera_versatilis	164	145	145	201	138	112	171	174	115	211	207	142	157	124	157	274	254	116	159	158	134	192	109	507	126	512	221	237	226	717	0	215	242	138	119	393	186	119	109	152	447	157	346	292	273
Methylotenera_mobilis	170	194	162	178	160	171	221	203	171	264	243	409	177	151	211	356	303	161	241	165	152	237	231	522	184	456	246	266	259	480	0	207	175	216	139	355	248	160	114	305	322	203	352	328	254
Methylophilus_medardicus	164	221	176	217	169	146	225	157	162	190	209	161	152	192	196	225	313	159	193	209	166	186	158	449	162	341	206	212	203	438	0	230	171	157	97	297	136	139	142	137	227	169	246	279	238
Methylophilus_sp. TWE2	147	161	175	180	142	129	245	136	129	122	232	137	156	134	165	242	205	135	158	146	114	173	140	308	149	434	139	205	168	352	0	234	178	118	89	370	131	94	100	163	142	157	264	248	198
Laribacter_hongkongensis	19332	24246	30692	13545	33695	36159	24538	30885	30231	14766	11626	30817	25516	19737	39535	29960	8434	34396	27092	24384	14467	17412	21869	13557	29106	5228	2873	6105	3830	18072	0	4663	7337	20327	5059	4642	3512	15724	8022	12995	7860	27319	8174	6354	10484
Aquaspirillum_sp. LM1	17283	18224	11117	6079	14139	37312	15362	48698	46107	53831	46993	45947	38028	19532	16955	54237	38831	25130	86899	29469	36719	45076	57794	41196	14049	24785	80628	16235	56073	42867	0	22473	34316	21063	27333	16559	77487	45173	13915	49145	41440	22921	69654	47861	68346
Chromobacterium_sp. ATCC 53434	512	657	668	809	656	566	617	550	504	416	645	580	516	640	681	594	1115	594	661	597	371	660	511	1269	612	838	491	482	805	887	0	791	744	488	208	666	435	412	384	351	498	494	589	1044	697
Chromobacterium_sp. 257-1	475	598	687	692	607	537	625	510	508	376	624	576	526	542	610	604	898	580	627	561	394	653	564	1079	584	858	484	430	833	1037	0	634	600	486	181	700	399	362	376	443	574	525	592	886	661
Chromobacterium_sp. IIBBL 274-1	100	149	180	138	126	134	146	157	126	103	160	144	130	106	151	159	189	147	186	140	86	133	119	246	139	162	148	115	231	218	0	120	136	119	42	139	122	135	92	110	85	129	144	214	143
Chromobacterium_sp. IIBBL 112-1	82	84	121	131	111	89	111	104	96	73	104	102	101	87	110	114	200	92	122	93	86	90	99	214	102	96	53	60	88	145	0	93	108	70	40	95	68	87	58	62	86	81	109	183	131
Chromobacterium_vaccinii	587	770	845	1004	848	648	780	664	636	518	902	726	644	710	772	839	1231	736	813	691	475	1246	689	1416	741	1067	706	655	1155	1310	0	980	936	623	266	944	608	512	534	503	1140	638	898	1221	900
Chromobacterium_violaceum	644	868	835	913	810	693	850	680	670	566	821	736	645	816	812	887	1570	727	853	751	585	939	720	1782	790	1171	703	659	1155	1190	0	928	856	577	303	974	618	529	525	544	686	656	894	1479	941
Chromobacterium_rhizoryzae	124	134	133	135	153	119	122	113	99	80	111	113	113	93	113	133	144	120	132	99	88	110	107	180	111	164	124	100	196	197	0	137	136	108	56	145	103	71	78	90	85	116	146	156	126
Chromobacterium_haemolyticum	107	145	138	127	143	142	117	105	113	103	128	96	105	138	96	164	146	106	117	112	65	111	118	188	115	173	129	98	193	222	0	132	146	89	45	132	92	70	43	70	102	82	205	157	123
Iodobacter_sp. H11R3	315	425	365	373	369	369	451	407	329	301	375	406	328	356	402	416	494	324	391	422	267	308	385	592	377	1202	343	574	362	825	0	401	398	306	200	1066	308	302	233	373	285	350	483	438	483
Aquitalea_sp. THG-DN7.12	666	742	741	791	729	836	792	825	761	539	865	707	650	639	769	980	1086	681	873	697	531	794	751	1262	674	1462	836	746	1300	1542	0	814	776	594	344	1141	692	616	441	636	608	647	1066	1233	892
Aquitalea_sp. USM4	403	559	540	592	463	490	571	516	456	372	599	545	459	480	501	658	756	455	576	466	363	606	463	975	457	1181	582	595	903	1011	0	501	527	368	209	972	434	436	294	401	516	437	736	935	653
Aquitalea_denitrificans	423	494	522	587	471	526	507	513	445	422	574	524	414	457	560	587	808	490	615	518	358	568	485	1084	479	928	605	449	921	958	0	548	574	388	195	764	476	368	350	429	487	431	634	926	604
Aquitalea_magnusonii	442	509	492	478	449	449	489	486	424	386	529	430	402	454	482	639	652	465	582	451	336	630	467	819	458	1013	561	524	1000	1051	0	503	456	418	210	801	452	349	317	402	503	394	699	733	580
Microvirgula_aerodenitrificans	1022	1197	2222	1694	1722	1550	1215	1695	1667	1952	1378	1534	1519	2606	1428	1663	2042	1245	2144	1994	1588	1647	1304	2392	1554	1726	1029	968	1114	2128	0	1346	1264	913	1849	1421	934	1403	1055	1195	1175	1356	1481	2202	1383
Jeongeupia_sp. USM3	1094	1387	1490	1712	1552	1140	1444	1197	1093	843	1201	1232	1111	1259	1494	1411	2093	1453	1354	1206	804	1429	1197	2446	1442	1403	857	810	946	2966	0	1505	1423	1074	339	1281	757	822	757	841	899	1274	1481	2067	1419
Pseudogulbenkiania_sp. NH8B	845	1166	1152	1382	1123	927	1097	970	861	729	1140	983	840	1089	1101	1152	1865	1086	1065	978	660	1329	917	2047	1040	1591	988	880	1466	1664	0	1419	1313	818	380	1399	854	675	866	712	999	870	1312	1823	1249
Vogesella_sp. LIG4	824	1193	1015	1172	1019	907	1019	970	860	697	1012	1016	844	925	943	1203	1454	958	1030	980	698	1184	902	1700	922	1548	1162	852	5307	1679	0	1229	1155	821	382	1304	952	727	628	761	1044	860	1441	1496	1238
Deefgea_sp. D17	377	368	362	334	391	428	428	434	424	453	391	386	400	357	511	548	492	384	512	398	375	440	417	844	392	674	396	429	546	1227	0	332	338	328	246	481	345	316	332	411	403	414	540	555	406
Neisseria_sp. KEM232	1081	1380	703	575	1128	785	1234	943	1053	611	896	931	700	554	725	784	584	993	944	680	623	1090	1007	954	812	599	450	406	655	702	0	433	529	930	376	416	423	567	434	587	847	716	598	649	557
Neisseria_sp. 10022	808	986	452	365	621	621	961	845	809	611	651	678	512	412	525	542	505	777	718	530	498	830	778	890	582	410	269	276	433	432	0	272	398	747	336	283	266	447	326	441	704	527	423	528	408
Neisseria_sp. oral taxon 014	492	575	315	250	513	401	552	479	469	291	474	392	339	222	294	360	273	443	479	314	302	483	443	485	362	338	219	222	282	299	0	213	259	410	153	203	229	270	189	288	398	321	321	315	265
Neisseria_chenwenguii	1193	1541	738	564	914	974	1412	1165	1189	723	1003	1043	784	661	810	909	573	1306	1121	746	745	1356	1122	955	934	618	415	501	703	770	0	483	621	1067	422	438	442	627	498	633	1007	855	667	610	700
Neisseria_elongata	928	1148	603	513	947	788	1095	908	975	737	800	859	633	547	709	762	697	1012	916	657	651	985	903	1140	737	664	402	477	669	764	0	458	530	881	379	489	378	549	474	568	788	740	608	719	624
Neisseria_canis	1101	1409	637	452	897	825	1265	1062	1122	748	881	967	733	570	715	843	490	1061	964	732	697	1139	998	877	903	459	374	371	609	653	0	371	534	963	446	325	348	578	399	595	941	815	643	528	538
Neisseria_animaloris	1265	1672	682	514	1039	965	1452	1225	1366	812	1015	1076	809	632	871	930	456	1302	1161	818	831	1316	1146	787	924	607	451	485	706	707	0	471	600	1157	492	378	472	676	537	701	1132	952	655	595	654
Neisseria_brasiliensis	1105	1336	578	422	819	851	1247	1099	1143	819	952	1034	759	572	744	816	480	1097	1077	746	739	1188	1095	879	771	646	459	498	750	645	0	422	470	1006	458	443	436	652	525	703	1061	729	646	538	620
Neisseria_zoodegmatis	1152	1406	621	447	807	847	1200	1105	1108	745	844	984	710	623	713	765	447	1119	1048	683	724	1136	1043	749	814	522	303	423	604	612	0	368	531	1023	405	302	343	624	471	640	948	748	611	531	508
Neisseria_animalis	866	1126	487	420	690	707	1003	898	910	630	749	757	603	448	607	654	458	925	856	579	572	922	841	861	652	672	340	453	539	545	0	320	473	857	357	494	299	496	410	473	756	658	516	513	469
Neisseria_zalophi	812	1020	470	386	636	632	954	862	900	668	681	738	553	445	562	637	367	815	749	555	579	912	862	683	597	442	328	343	509	482	0	303	403	779	383	287	316	457	347	476	735	586	476	416	480
Neisseria_weaveri	860	985	464	360	632	639	877	809	843	647	664	705	533	481	625	560	407	829	730	550	560	769	787	701	593	523	347	392	572	502	0	326	411	735	330	439	292	466	373	469	639	570	481	458	479
Neisseria_meningitidis	509	548	360	277	419	457	543	514	546	432	422	442	362	319	385	414	400	519	500	350	347	483	450	694	383	439	299	307	365	457	0	274	316	444	237	346	240	293	230	346	437	353	315	413	350
Neisseria_mucosa	535	641	321	262	2581	432	532	564	582	402	483	481	409	306	417	494	352	538	522	411	373	520	502	580	397	516	287	351	414	416	0	268	279	488	240	408	271	326	276	336	483	370	358	418	358
Neisseria_subflava	323	380	185	181	319	264	363	358	336	252	276	282	258	176	203	257	210	366	258	247	222	351	307	331	229	306	168	204	258	283	0	152	174	309	137	232	141	198	169	197	294	276	197	190	218
Neisseria_lactamica	242	264	173	165	217	216	261	265	251	220	201	216	175	161	191	182	233	262	194	158	163	240	207	345	171	173	121	112	165	214	0	145	163	233	106	129	110	149	84	148	209	190	156	209	171
Neisseria_gonorrhoeae	137	182	95	80	117	106	204	163	148	92	130	136	129	94	104	123	87	147	145	86	85	145	151	154	118	107	106	74	135	102	0	71	81	146	66	70	75	114	94	84	127	108	98	97	90
Neisseria_flavescens	115	139	95	64	122	102	162	137	136	101	107	103	91	96	88	125	82	122	109	108	88	151	118	95	81	96	79	62	126	96	0	57	62	111	66	49	71	74	62	72	110	88	88	99	88
Neisseria_cinerea	104	97	65	66	80	86	119	101	107	87	109	78	89	45	93	100	72	100	86	69	73	113	106	101	79	84	71	66	63	112	0	57	62	87	47	70	59	70	57	70	78	84	85	71	84
Neisseria_polysaccharea	54	67	41	30	64	59	60	82	83	74	65	52	49	30	50	51	49	64	59	49	59	69	66	43	53	57	31	32	37	52	0	32	32	54	40	43	33	36	30	52	60	57	59	51	54
Vitreoscilla_filiformis	1197	1612	1323	1292	1139	1265	1781	1180	1152	1050	1420	1534	1368	1500	1553	2276	2302	1243	1711	1394	1052	1745	1373	2190	1208	2867	2674	1941	3378	3157	0	1978	1818	1124	810	2233	2245	968	1265	1211	1476	1289	2829	1808	2012
Vitreoscilla_sp. C1	641	638	416	303	674	1342	731	1746	3117	1556	2386	2090	1393	914	567	1611	975	2011	1321	1193	1330	3254	1978	1787	476	893	2064	828	2411	1209	0	641	499	2094	1000	729	1340	1128	944	2198	4024	666	1133	1134	1110
Chitinolyticbacter_meiyuanensis	781	929	1027	1278	1040	874	955	859	770	582	985	899	768	986	1031	1067	1490	981	911	896	587	1125	854	1677	983	1218	820	709	844	2433	0	1228	1161	776	321	1052	668	539	619	648	814	854	1056	1445	1093
Crenobacter_cavernae	650	835	900	1027	767	653	789	682	548	536	882	728	654	747	887	981	1665	765	827	732	524	875	702	1903	727	1196	678	607	967	1358	0	1228	1072	648	257	1057	581	476	491	506	640	660	1121	1534	1077
Eikenella_corrodens	917	1116	609	508	768	773	1035	843	857	608	791	778	640	511	673	720	568	907	850	578	553	903	882	853	632	511	452	370	558	622	0	477	591	781	331	365	374	508	379	517	781	636	528	709	560
Eikenella_exigua	228	283	158	151	187	204	273	251	242	169	247	216	158	127	216	209	158	254	212	149	149	258	247	207	183	200	145	134	170	216	0	123	169	220	96	148	126	146	107	156	213	184	158	154	168
Kingella_kingae	343	408	267	238	261	392	391	402	488	594	402	405	308	219	301	405	646	394	390	313	363	403	420	1303	303	524	333	360	375	486	0	236	280	340	270	431	267	259	202	304	418	332	377	664	376
Snodgrassella_alvi	187	203	138	134	167	173	226	245	211	191	173	186	173	176	162	174	131	187	210	171	177	188	211	164	163	334	132	228	153	193	0	140	133	164	130	261	108	150	129	147	173	175	141	135	189
Snodgrassella_Neisseriaceae bacterium DSM 100970	113	128	119	101	142	215	166	175	190	162	124	144	138	122	125	446	122	90	162	160	144	115	133	166	102	767	178	666	268	565	0	133	166	115	182	287	172	123	90	157	181	127	744	135	179
Simonsiella_muelleri	175	192	148	136	176	183	194	220	244	286	201	179	177	154	164	179	244	199	218	197	181	200	196	454	141	291	162	189	221	181	0	159	146	186	139	204	160	171	126	181	237	180	201	263	235
Candidatus Accumulibacter_phosphatis	5042	6439	22519	54039	16954	5059	6078	5363	4529	3271	23426	6876	5202	24021	9584	6489	46110	9774	5865	13207	4202	17700	6953	42154	7729	20496	4872	7997	5462	11684	0	19220	17807	9326	2613	22635	3641	3469	14880	3939	13162	6434	13064	34673	12868
Casimicrobium_huifangae	742	964	1150	1698	1131	728	908	757	709	608	1282	909	782	1025	1675	1348	2229	1140	923	868	553	1330	776	2444	1433	3118	1055	1606	1012	2001	0	3852	2935	834	312	2564	801	595	588	615	982	1061	1379	2004	1771
Candidatus Kinetoplastibacterium_crithidii	43	44	29	63	43	46	37	46	53	54	39	36	39	42	48	47	45	44	68	48	52	42	51	45	25	80	47	41	62	61	0	47	52	57	40	52	185	44	35	35	44	41	40	54	55
Candidatus Kinetoplastibacterium_sorsogonicusi	42	34	32	22	39	48	41	46	38	49	35	28	40	38	42	40	32	38	56	57	66	39	23	43	33	36	46	40	39	52	0	26	40	43	45	36	34	44	46	52	57	40	47	32	35
Candidatus Kinetoplastibacterium_desouzaii	35	35	31	34	39	31	39	32	39	24	39	40	36	36	43	25	25	25	42	33	34	49	29	25	27	46	32	42	43	41	0	34	28	42	32	32	25	58	31	32	49	38	23	39	29
Candidatus Kinetoplastibacterium_blastocrithidii	19	21	22	24	23	20	18	28	18	35	27	20	32	41	27	28	19	8	31	31	28	16	17	20	26	35	24	14	16	20	0	25	25	19	14	25	23	24	18	19	25	25	15	19	25
Candidatus Kinetoplastibacterium_oncopeltii	37	24	36	30	44	42	30	29	29	43	39	29	37	28	27	30	25	22	39	38	29	27	20	27	23	34	28	13	28	35	0	17	23	26	24	22	24	40	26	40	26	43	25	15	49
Candidatus Kinetoplastibacterium_galatii	34	36	31	18	41	34	25	33	48	44	27	31	39	37	29	26	22	29	32	51	70	32	25	35	34	31	31	20	46	48	0	23	39	38	33	24	51	27	34	25	28	32	50	34	45
Candidatus Profftella_armatura	24	31	25	45	26	20	41	20	34	21	33	22	25	37	21	36	21	19	30	25	23	37	23	24	26	29	30	20	23	33	0	33	26	25	11	16	22	20	28	21	21	28	31	23	29
Candidatus Tremblaya_princeps	3	6	6	12	10	1	4	2	1	2	8	1	1	3	2	2	8	6	3	2	2	7	1	6	4	13	4	10	4	2	0	8	4	4	0	10	2	4	3	1	5	0	2	4	10
Candidatus Nasuia_deltocephalinicola	5	8	2	2	6	8	15	5	2	4	5	5	6	3	3	14	3	2	10	5	3	8	5	5	3	12	8	4	5	13	0	3	4	5	3	6	3	6	4	5	8	1	9	9	4
Candidatus Nasuia_Betaproteobacteria bacterium GR16-43	425	550	853	1620	814	380	473	429	346	333	938	482	429	1145	723	545	2552	670	443	718	324	899	434	2603	637	1315	485	559	423	723	0	2042	1837	635	166	1131	364	240	633	296	654	458	504	1931	1334
Candidatus Nasuia_beta proteobacterium CB	93	65	105	113	133	151	78	500	338	1241	174	150	159	121	111	492	127	320	119	185	240	91	130	161	90	468	642	263	177	420	0	142	185	213	330	278	233	91	134	715	565	158	404	189	149
Bradyrhizobium_sp. SK17	230	296	456	784	479	198	325	182	199	209	526	241	245	484	456	250	1374	438	248	281	218	517	248	1358	410	890	390	338	194	387	0	1197	996	355	75	686	169	133	267	130	405	238	293	1006	754
Bradyrhizobium_sp. BTAi1	290	332	582	787	602	196	359	231	224	224	533	278	276	534	427	331	1287	481	286	374	244	519	309	1279	449	907	381	364	223	457	0	1156	926	390	129	735	207	163	357	161	411	271	399	1074	747
Bradyrhizobium_sp. 6(2017)	236	304	469	754	458	158	276	163	177	203	501	238	221	452	443	267	1468	398	222	344	225	435	265	1359	410	801	381	343	192	344	0	1148	927	347	88	711	161	144	224	163	387	248	276	1042	689
Bradyrhizobium_sp. CCBAU 051011	183	254	445	751	421	156	292	194	184	164	609	239	208	468	516	236	1444	375	270	265	251	543	265	1355	374	1107	675	386	183	326	0	1281	1131	352	88	740	159	151	254	154	417	256	327	1067	816
Bradyrhizobium_sp. ORS 278	202	285	448	733	416	145	296	187	199	200	443	238	205	486	386	229	1145	383	237	327	190	444	232	1169	382	799	308	312	181	344	0	993	829	293	92	671	167	135	298	131	317	189	260	873	640
Bradyrhizobium_sp. ORS 285	229	288	442	673	482	198	351	209	195	230	477	261	232	520	410	320	1242	384	274	367	212	457	279	1244	368	877	337	317	213	386	0	987	840	352	106	644	212	167	292	152	336	251	360	890	663
Bradyrhizobium_sp. ORS 3257	155	182	294	450	330	142	193	138	130	153	280	189	170	316	274	197	830	255	152	202	137	308	188	776	263	535	220	210	125	228	0	689	560	223	83	386	101	85	176	107	239	166	217	664	382
Bradyrhizobium_sp. 1(2017)	172	182	294	400	268	113	181	98	113	122	290	160	147	265	245	162	697	233	176	216	127	272	152	773	250	523	208	234	133	195	0	653	530	209	75	409	99	90	153	98	235	159	153	598	410
Bradyrhizobium_sp. CCGE-LA001	150	177	293	396	284	114	195	128	125	130	322	144	153	294	244	188	640	241	158	199	132	272	177	666	242	524	177	200	129	263	0	600	523	185	67	373	106	106	160	88	210	146	254	538	364
Bradyrhizobium_sp.	109	129	186	326	192	82	120	91	78	98	211	105	105	221	171	132	480	151	128	150	101	180	108	478	201	346	131	124	110	177	0	442	340	136	49	287	92	58	118	51	163	99	158	393	259
Bradyrhizobium_sp. 323S2	71	83	126	178	110	42	69	53	59	45	126	43	59	118	126	52	239	89	66	111	57	119	81	265	99	183	71	82	48	91	0	240	200	88	34	170	46	40	73	37	106	78	74	204	163
Bradyrhizobium_sp. WSM471	56	55	88	174	115	48	73	43	42	69	93	55	61	102	110	90	297	72	60	82	56	87	53	278	102	170	67	70	55	112	0	220	188	74	35	123	37	41	56	38	79	64	101	245	143
Bradyrhizobium_sp. LCT2	53	74	95	125	108	31	76	46	46	35	91	46	41	83	83	47	177	57	52	93	41	80	57	178	80	134	57	49	33	66	0	163	131	66	23	93	34	38	46	24	57	60	60	136	115
Bradyrhizobium_sp. 58S1	50	46	95	159	98	35	63	29	39	45	99	45	39	102	87	67	267	91	42	58	41	89	44	228	89	145	76	79	44	70	0	226	179	61	25	138	42	37	45	44	71	46	94	148	119
Bradyrhizobium_sp. S23321	39	42	75	154	86	34	52	26	24	33	96	42	44	105	72	59	218	66	48	66	56	88	40	276	69	201	56	74	46	69	0	216	191	50	14	179	30	25	50	29	77	36	46	181	120
Bradyrhizobium_sp. SG09	12	23	27	55	35	13	26	16	12	10	24	18	23	26	24	26	50	20	25	21	14	34	23	69	27	53	16	11	13	32	0	56	46	21	10	38	13	14	14	13	23	15	63	62	45
Bradyrhizobium_sp. TM102	11	19	31	31	26	10	26	8	9	12	33	21	12	23	16	11	66	20	18	16	17	22	15	43	15	37	16	15	18	16	0	43	38	32	3	28	10	15	11	4	16	16	9	48	34
Bradyrhizobium_erythrophlei	768	931	1413	2500	1494	563	944	604	554	602	1819	732	692	1864	1479	781	5488	1413	789	1167	734	1712	842	5312	1523	2412	1109	984	598	1053	0	5146	4081	1377	308	1744	507	454	988	496	1343	820	955	4179	2917
[truncated: 4,023 more rows]

## Sheet: Sorted_Species_phyloseq_export
	JurmalaS9.1	JurmalaS9.2	Jelgava.5	Jelgava.6	Jelgava.7	KuldigaT.1	JurmalaS9.3	KuldigaT.2	KuldigaT.3	Talsi.1	Madona.1	Saldus.1	Dobele.1	Tukums.1	Liepaja.2	Ventspils.1	Valmiera.1	Salaspils.1	Dobele.2	Tukums.2	Talsi.2	Madona.2	Saldus.2	Valmiera.2	Liepaja.3	Smiltene.2	Cesis.2	Smiltene.3	Cesis.3	Ventspils.2		Sigulda.1	Sigulda.2	Salaspils.3		Smiltene.1	Cesis.1	Dobele.3	Tukums.3	Saldus.3	Madona.3	Liepaja.1	Ventspils.3	Valmiera.3	Sigulda.3	Total
[truncated: 5,997 more rows]

[truncated: 2 more sheets: Species_all, all sorted by counts]
