# Supplementary material for: Urban Wastewater Metagenomics Reveals the Antibiotic Resistance Gene Distribution Across Latvian Municipalities
Source: Microorganisms. 2026 Jan 9;14(1):145. doi: 10.3390/microorganisms14010145 (PMC12843809; doi:10.3390/microorganisms14010145)
Supplement: Supplementary file 1 [file microorganisms-14-00145-s001.zip › Table S5. plasmid_genes.xlsx]

## Sheet: AMR++
gene_id	contig_id	gene_start	gene_end	ref_coverage	ref_identity	class_summary	ref_gene_name	ref_sequence_name	location
ERZ24875759/results/func_annot/amr_location.tsv:NA	ERZ24875759.1194	1619	2803	100	100	AMR|AMR|TETRACYCLINE|TETRACYCLINE	tet(39)	tetracycline efflux MFS transporter Tet(39)	mobilome:plasmid
ERZ24875759/results/func_annot/amr_location.tsv:DFDCDFID_14363	ERZ24875759.1194	3833	4717	100	100	AMR|AMR|MACROLIDE|MACROLIDE	mph(E)	Mph(E) family macrolide 2'-phosphotransferase	mobilome:plasmid
ERZ24875759/results/func_annot/amr_location.tsv:DFDCDFID_14364	ERZ24875759.1194	4773	6248	100	100	AMR|AMR|MACROLIDE|MACROLIDE	msr(E)	ABC-F type ribosomal protection protein Msr(E)	mobilome:plasmid
ERZ24875759/results/func_annot/amr_location.tsv:DFDCDFID_15924	ERZ24875759.1421	379	1584	100	99.5	AMR|AMR|MACROLIDE|MACROLIDE	mef(En2)	macrolide efflux MFS transporter Mef(En2)	mobilome:plasmid
ERZ24875759/results/func_annot/amr_location.tsv:DFDCDFID_15925	ERZ24875759.1421	1609	2121	100	100	AMR|AMR|LINCOSAMIDE|LINCOSAMIDE	lnu(AN2)	lincosamide nucleotidyltransferase Lnu(AN2)	mobilome:plasmid
ERZ24875759/results/func_annot/amr_location.tsv:DFDCDFID_17998	ERZ24875759.1733	4052	5971	100	99.69	AMR|AMR|TETRACYCLINE|TETRACYCLINE	tet(M)	tetracycline resistance ribosomal protection protein Tet(M)	mobilome:plasmid
ERZ24875759/results/func_annot/amr_location.tsv:DFDCDFID_18184	ERZ24875759.1764	4494	5318	96.8	81.25	AMR|AMR|LINCOSAMIDE|LINCOSAMIDE	lnu(F)	lincosamide nucleotidyltransferase Lnu(F)	mobilome:plasmid
ERZ24875759/results/func_annot/amr_location.tsv:DFDCDFID_18248	ERZ24875759.1776	5109	5384	100	49.45	STRESS|METAL|MERCURY|MERCURY	merP	mercury resistance system periplasmic binding protein MerP	mobilome:plasmid
ERZ24875759/results/func_annot/amr_location.tsv:DFDCDFID_19507	ERZ24875759.1987	243	980	100	100	AMR|AMR|MACROLIDE|MACROLIDE	erm(B)	23S rRNA (adenine(2058)-N(6))-methyltransferase Erm(B)	mobilome:plasmid
ERZ24875759/results/func_annot/amr_location.tsv:DFDCDFID_10551	ERZ24875759.713	7858	9498	87.48	68.12	STRESS|METAL|MERCURY|MERCURY	merA	mercury(II) reductase	mobilome:plasmid
ERZ24875759/results/func_annot/amr_location.tsv:DFDCDFID_11890	ERZ24875759.870	3146	5065	99.69	67.45	AMR|AMR|TETRACYCLINE|TETRACYCLINE	tet	tetracycline resistance ribosomal protection protein	mobilome:plasmid
ERZ24875763/results/func_annot/amr_location.tsv:MCAMDDJJ_20378	ERZ24875763.1722	178	960	97.38	97.69	AMR|AMR|LINCOSAMIDE|LINCOSAMIDE	lnu(G)	lincosamide nucleotidyltransferase Lnu(G)	mobilome:plasmid
ERZ24875763/results/func_annot/amr_location.tsv:MCAMDDJJ_05737	ERZ24875763.203	1137	2777	87.48	68.12	STRESS|METAL|MERCURY|MERCURY	merA	mercury(II) reductase	mobilome:plasmid
ERZ24875763/results/func_annot/amr_location.tsv:MCAMDDJJ_23105	ERZ24875763.2181	4598	5485	100	100	AMR|AMR|BETA-LACTAM|BETA-LACTAM	bla	class A beta-lactamase	mobilome:plasmid
ERZ24875763/results/func_annot/amr_location.tsv:MCAMDDJJ_23993	ERZ24875763.2346	3778	4581	100	100	AMR|AMR|AMINOGLYCOSIDE|STREPTOMYCIN	aph(3'')-Ib	aminoglycoside O-phosphotransferase APH(3'')-Ib	mobilome:plasmid
ERZ24875763/results/func_annot/amr_location.tsv:MCAMDDJJ_23994	ERZ24875763.2346	4581	5417	100	100	AMR|AMR|AMINOGLYCOSIDE|STREPTOMYCIN	aph(6)-Id	aminoglycoside O-phosphotransferase APH(6)-Id	mobilome:plasmid
ERZ24875763/results/func_annot/amr_location.tsv:MCAMDDJJ_25437	ERZ24875763.2632	2167	4086	99.69	67.29	AMR|AMR|TETRACYCLINE|TETRACYCLINE	tet	tetracycline resistance ribosomal protection protein	mobilome:plasmid
ERZ24875763/results/func_annot/amr_location.tsv:MCAMDDJJ_26351	ERZ24875763.2822	426	851	100	99.29	STRESS|METAL|ARSENIC|ARSENATE	arsC	glutaredoxin-dependent arsenate reductase	mobilome:plasmid
ERZ24875763/results/func_annot/amr_location.tsv:MCAMDDJJ_26352	ERZ24875763.2822	864	2153	100	98.37	STRESS|METAL|ARSENIC|ARSENITE	arsB	arsenite efflux transporter membrane subunit ArsB	mobilome:plasmid
ERZ24875763/results/func_annot/amr_location.tsv:MCAMDDJJ_26353	ERZ24875763.2822	2202	3953	100	99.14	STRESS|METAL|ARSENIC|ARSENITE	arsA	arsenite efflux transporter ATPase subunit ArsA	mobilome:plasmid
ERZ24875763/results/func_annot/amr_location.tsv:MCAMDDJJ_26354	ERZ24875763.2822	3971	4333	100	98.33	STRESS|METAL|ARSENIC|ARSENITE	arsD	arsenite efflux transporter metallochaperone ArsD	mobilome:plasmid
ERZ24875763/results/func_annot/amr_location.tsv:MCAMDDJJ_26355	ERZ24875763.2822	4381	4734	100	100	STRESS|METAL|ARSENIC|ARSENIC	arsR	As(III)-sensing metalloregulatory transcriptional repressor ArsR	mobilome:plasmid
ERZ24875763/results/func_annot/amr_location.tsv:MCAMDDJJ_08738	ERZ24875763.387	12163	14082	100	99.69	AMR|AMR|TETRACYCLINE|TETRACYCLINE	tet(M)	tetracycline resistance ribosomal protection protein Tet(M)	mobilome:plasmid
ERZ24875763/results/func_annot/amr_location.tsv:MCAMDDJJ_11309	ERZ24875763.594	484	2925	98.79	97.54	STRESS|METAL|SILVER|SILVER	silP	Ag(+)-translocating P-type ATPase SilP	mobilome:plasmid
ERZ24875763/results/func_annot/amr_location.tsv:MCAMDDJJ_11313	ERZ24875763.594	4907	6724	100	99.83	STRESS|METAL|COPPER|COPPER	pcoA	multicopper oxidase PcoA	mobilome:plasmid
ERZ24875763/results/func_annot/amr_location.tsv:MCAMDDJJ_11314	ERZ24875763.594	6724	7620	100	100	STRESS|METAL|COPPER|COPPER	pcoB	copper-binding protein PcoB	mobilome:plasmid
ERZ24875763/results/func_annot/amr_location.tsv:MCAMDDJJ_11315	ERZ24875763.594	7660	8040	100	100	STRESS|METAL|COPPER|COPPER	pcoC	copper resistance system metallochaperone PcoC	mobilome:plasmid
ERZ24875763/results/func_annot/amr_location.tsv:MCAMDDJJ_11316	ERZ24875763.594	8045	8974	100	99.68	STRESS|METAL|COPPER|COPPER	pcoD	copper resistance inner membrane protein PcoD	mobilome:plasmid
ERZ24875763/results/func_annot/amr_location.tsv:MCAMDDJJ_11317	ERZ24875763.594	9029	9709	100	100	STRESS|METAL|COPPER|COPPER	pcoR	copper response regulator transcription factor PcoR	mobilome:plasmid
ERZ24875763/results/func_annot/amr_location.tsv:MCAMDDJJ_11318	ERZ24875763.594	9706	11106	100	99.36	STRESS|METAL|COPPER|COPPER	pcoS	copper resistance membrane spanning protein PcoS	mobilome:plasmid
ERZ24875763/results/func_annot/amr_location.tsv:MCAMDDJJ_11635	ERZ24875763.624	5621	7075	99.18	76.3	AMR|AMR|MACROLIDE|MACROLIDE	abc-f	ABC-F type ribosomal protection protein	mobilome:plasmid
ERZ24875763/results/func_annot/amr_location.tsv:MCAMDDJJ_12581	ERZ24875763.713	1605	2558	98.44	80.32	AMR|AMR|BETA-LACTAM|BETA-LACTAM	bla	class A beta-lactamase, subclass A2	mobilome:plasmid
ERZ24875763/results/func_annot/amr_location.tsv:MCAMDDJJ_12591	ERZ24875763.713	7538	8491	98.44	80.32	AMR|AMR|BETA-LACTAM|BETA-LACTAM	bla	class A beta-lactamase, subclass A2	mobilome:plasmid
ERZ24875765/results/func_annot/amr_location.tsv:LBAGPAMC_05435	ERZ24875765.134	25181	25636	100	93.38	STRESS|METAL|TELLURIUM|TELLURIUM	terB	tellurium resistance membrane protein TerB	mobilome:plasmid
ERZ24875765/results/func_annot/amr_location.tsv:LBAGPAMC_05436	ERZ24875765.134	25660	26700	100	95.38	STRESS|METAL|TELLURIUM|TELLURIUM	terC	tellurium resistance membrane protein TerC	mobilome:plasmid
ERZ24875765/results/func_annot/amr_location.tsv:LBAGPAMC_05437	ERZ24875765.134	26751	27329	100	94.79	STRESS|METAL|TELLURIUM|TELLURIUM	terD	tellurium resistance membrane protein TerD	mobilome:plasmid
ERZ24875765/results/func_annot/amr_location.tsv:LBAGPAMC_21753	ERZ24875765.1375	7404	9023	100	100	AMR|AMR|COLISTIN|COLISTIN	mcr-10.1	phosphoethanolamine--lipid A transferase MCR-10.1	mobilome:plasmid
ERZ24875765/results/func_annot/amr_location.tsv:LBAGPAMC_05621	ERZ24875765.143	10938	12863	100	99.38	AMR|AMR|TETRACYCLINE|TETRACYCLINE	tet(Q)	tetracycline resistance ribosomal protection protein Tet(Q)	mobilome:plasmid
ERZ24875765/results/func_annot/amr_location.tsv:LBAGPAMC_22586	ERZ24875765.1470	1423	2904	98.37	52.98	AMR|AMR|MACROLIDE|MACROLIDE	abc-f	ABC-F type ribosomal protection protein	mobilome:plasmid
ERZ24875765/results/func_annot/amr_location.tsv:NA	ERZ24875765.1548	2	2788	88.65	99.25	STRESS|METAL|COPPER/SILVER|COPPER/SILVER	silA	Cu(+)/Ag(+) efflux RND transporter permease subunit SilA	mobilome:plasmid
ERZ24875765/results/func_annot/amr_location.tsv:LBAGPAMC_23428	ERZ24875765.1572	364	717	100	100	STRESS|METAL|ARSENIC|ARSENIC	arsR	As(III)-sensing metalloregulatory transcriptional repressor ArsR	mobilome:plasmid
ERZ24875765/results/func_annot/amr_location.tsv:LBAGPAMC_23429	ERZ24875765.1572	765	1127	100	98.33	STRESS|METAL|ARSENIC|ARSENITE	arsD	arsenite efflux transporter metallochaperone ArsD	mobilome:plasmid
ERZ24875765/results/func_annot/amr_location.tsv:LBAGPAMC_23430	ERZ24875765.1572	1145	2896	100	99.14	STRESS|METAL|ARSENIC|ARSENITE	arsA	arsenite efflux transporter ATPase subunit ArsA	mobilome:plasmid
ERZ24875765/results/func_annot/amr_location.tsv:LBAGPAMC_23431	ERZ24875765.1572	2945	4234	100	98.37	STRESS|METAL|ARSENIC|ARSENITE	arsB	arsenite efflux transporter membrane subunit ArsB	mobilome:plasmid
ERZ24875765/results/func_annot/amr_location.tsv:LBAGPAMC_23432	ERZ24875765.1572	4247	4672	100	99.29	STRESS|METAL|ARSENIC|ARSENATE	arsC	glutaredoxin-dependent arsenate reductase	mobilome:plasmid
ERZ24875765/results/func_annot/amr_location.tsv:LBAGPAMC_29480	ERZ24875765.2427	6373	6828	98.61	92.96	STRESS|METAL|MERCURY|MERCURY	merR	mercury resistance transcriptional regulator MerR	mobilome:plasmid
ERZ24875765/results/func_annot/amr_location.tsv:LBAGPAMC_30048	ERZ24875765.2516	757	1110	100	99.15	STRESS|METAL|COPPER/SILVER|COPPER/SILVER	silF	Cu(+)/Ag(+) efflux RND transporter periplasmic metallochaperone SilF	mobilome:plasmid
ERZ24875765/results/func_annot/amr_location.tsv:LBAGPAMC_30049	ERZ24875765.2516	1139	2524	100	100	STRESS|METAL|COPPER/SILVER|COPPER/SILVER	silC	Cu(+)/Ag(+) efflux RND transporter outer membrane channel SilC	mobilome:plasmid
ERZ24875765/results/func_annot/amr_location.tsv:LBAGPAMC_30050	ERZ24875765.2516	2714	3394	100	100	STRESS|METAL|COPPER/SILVER|COPPER/SILVER	silR	copper/silver response regulator transcription factor SilR	mobilome:plasmid
ERZ24875765/results/func_annot/amr_location.tsv:LBAGPAMC_30051	ERZ24875765.2516	3387	4862	100	99.8	STRESS|METAL|COPPER/SILVER|COPPER/SILVER	silS	copper/silver sensor histidine kinase SilS	mobilome:plasmid
ERZ24875765/results/func_annot/amr_location.tsv:LBAGPAMC_30052	ERZ24875765.2516	5113	5544	100	92.31	STRESS|METAL|SILVER|SILVER	silE	silver-binding protein SilE	mobilome:plasmid
ERZ24875765/results/func_annot/amr_location.tsv:LBAGPAMC_30909	ERZ24875765.2650	5347	5622	100	49.45	STRESS|METAL|MERCURY|MERCURY	merP	mercury resistance system periplasmic binding protein MerP	mobilome:plasmid
ERZ24875765/results/func_annot/amr_location.tsv:LBAGPAMC_31087	ERZ24875765.2681	1424	2377	98.44	80	AMR|AMR|BETA-LACTAM|BETA-LACTAM	bla	class A beta-lactamase, subclass A2	mobilome:plasmid
ERZ24875765/results/func_annot/amr_location.tsv:NA	ERZ24875765.3017	5911	6135	96.15	100	STRESS|METAL|MERCURY|MERCURY	merE	broad-spectrum mercury transporter MerE	mobilome:plasmid
ERZ24875765/results/func_annot/amr_location.tsv:LBAGPAMC_35546	ERZ24875765.3449	3912	4715	100	100	AMR|AMR|AMINOGLYCOSIDE|STREPTOMYCIN	aph(3'')-Ib	aminoglycoside O-phosphotransferase APH(3'')-Ib	mobilome:plasmid
ERZ24875765/results/func_annot/amr_location.tsv:LBAGPAMC_35547	ERZ24875765.3449	4715	5551	100	100	AMR|AMR|AMINOGLYCOSIDE|STREPTOMYCIN	aph(6)-Id	aminoglycoside O-phosphotransferase APH(6)-Id	mobilome:plasmid
ERZ24875765/results/func_annot/amr_location.tsv:LBAGPAMC_38117	ERZ24875765.3963	388	1212	96.8	81.25	AMR|AMR|LINCOSAMIDE|LINCOSAMIDE	lnu(F)	lincosamide nucleotidyltransferase Lnu(F)	mobilome:plasmid
ERZ24875765/results/func_annot/amr_location.tsv:LBAGPAMC_13394	ERZ24875765.588	8757	10211	99.18	76.3	AMR|AMR|MACROLIDE|MACROLIDE	abc-f	ABC-F type ribosomal protection protein	mobilome:plasmid
ERZ24875765/results/func_annot/amr_location.tsv:LBAGPAMC_17026	ERZ24875765.882	7891	9810	99.69	67.45	AMR|AMR|TETRACYCLINE|TETRACYCLINE	tet	tetracycline resistance ribosomal protection protein	mobilome:plasmid
ERZ24875765/results/func_annot/amr_location.tsv:LBAGPAMC_17968	ERZ24875765.971	153	2594	98.79	98.16	STRESS|METAL|SILVER|SILVER	silP	Ag(+)-translocating P-type ATPase SilP	mobilome:plasmid
ERZ24875765/results/func_annot/amr_location.tsv:LBAGPAMC_17972	ERZ24875765.971	4576	6393	100	99.83	STRESS|METAL|COPPER|COPPER	pcoA	multicopper oxidase PcoA	mobilome:plasmid
ERZ24875765/results/func_annot/amr_location.tsv:LBAGPAMC_17973	ERZ24875765.971	6393	7289	100	100	STRESS|METAL|COPPER|COPPER	pcoB	copper-binding protein PcoB	mobilome:plasmid
ERZ24875765/results/func_annot/amr_location.tsv:LBAGPAMC_17974	ERZ24875765.971	7329	7709	100	100	STRESS|METAL|COPPER|COPPER	pcoC	copper resistance system metallochaperone PcoC	mobilome:plasmid
ERZ24875765/results/func_annot/amr_location.tsv:LBAGPAMC_17975	ERZ24875765.971	7714	8643	100	99.68	STRESS|METAL|COPPER|COPPER	pcoD	copper resistance inner membrane protein PcoD	mobilome:plasmid
ERZ24875765/results/func_annot/amr_location.tsv:LBAGPAMC_17976	ERZ24875765.971	8698	9378	100	100	STRESS|METAL|COPPER|COPPER	pcoR	copper response regulator transcription factor PcoR	mobilome:plasmid
ERZ24875765/results/func_annot/amr_location.tsv:LBAGPAMC_17977	ERZ24875765.971	9375	10775	100	99.36	STRESS|METAL|COPPER|COPPER	pcoS	copper resistance membrane spanning protein PcoS	mobilome:plasmid
ERZ24875766/results/func_annot/amr_location.tsv:FAHCKHKG_03640	ERZ24875766.122	19691	21331	87.48	68.12	STRESS|METAL|MERCURY|MERCURY	merA	mercury(II) reductase	mobilome:plasmid
ERZ24875766/results/func_annot/amr_location.tsv:FAHCKHKG_17195	ERZ24875766.1356	3577	5031	99.18	76.09	AMR|AMR|MACROLIDE|MACROLIDE	abc-f	ABC-F type ribosomal protection protein	mobilome:plasmid
ERZ24875766/results/func_annot/amr_location.tsv:FAHCKHKG_22584	ERZ24875766.2141	1351	1626	100	49.45	STRESS|METAL|MERCURY|MERCURY	merP	mercury resistance system periplasmic binding protein MerP	mobilome:plasmid
ERZ24875766/results/func_annot/amr_location.tsv:FAHCKHKG_22818	ERZ24875766.2175	1617	2129	100	100	AMR|AMR|LINCOSAMIDE|LINCOSAMIDE	lnu(AN2)	lincosamide nucleotidyltransferase Lnu(AN2)	mobilome:plasmid
ERZ24875766/results/func_annot/amr_location.tsv:FAHCKHKG_22819	ERZ24875766.2175	2154	3359	100	99.5	AMR|AMR|MACROLIDE|MACROLIDE	mef(En2)	macrolide efflux MFS transporter Mef(En2)	mobilome:plasmid
ERZ24875766/results/func_annot/amr_location.tsv:FAHCKHKG_22870	ERZ24875766.2183	4263	6182	100	99.69	AMR|AMR|TETRACYCLINE|TETRACYCLINE	tet(M)	tetracycline resistance ribosomal protection protein Tet(M)	mobilome:plasmid
ERZ24875766/results/func_annot/amr_location.tsv:FAHCKHKG_23989	ERZ24875766.2364	1869	3086	100	98.77	AMR|AMR|TETRACYCLINE|TETRACYCLINE	tet(E)	tetracycline efflux MFS transporter Tet(E)	mobilome:plasmid
ERZ24875766/results/func_annot/amr_location.tsv:FAHCKHKG_24329	ERZ24875766.2422	5131	5868	100	100	AMR|AMR|MACROLIDE|MACROLIDE	erm(B)	23S rRNA (adenine(2058)-N(6))-methyltransferase Erm(B)	mobilome:plasmid
ERZ24875766/results/func_annot/amr_location.tsv:FAHCKHKG_24922	ERZ24875766.2525	2779	3681	93.54	49.64	AMR|AMR|BETA-LACTAM|BETA-LACTAM	bla	class A beta-lactamase	mobilome:plasmid
ERZ24875766/results/func_annot/amr_location.tsv:FAHCKHKG_26091	ERZ24875766.2729	4026	4829	100	100	AMR|AMR|AMINOGLYCOSIDE|STREPTOMYCIN	aph(3'')-Ib	aminoglycoside O-phosphotransferase APH(3'')-Ib	mobilome:plasmid
ERZ24875766/results/func_annot/amr_location.tsv:FAHCKHKG_26092	ERZ24875766.2729	4829	5665	100	100	AMR|AMR|AMINOGLYCOSIDE|STREPTOMYCIN	aph(6)-Id	aminoglycoside O-phosphotransferase APH(6)-Id	mobilome:plasmid
ERZ24875766/results/func_annot/amr_location.tsv:FAHCKHKG_29239	ERZ24875766.3319	3713	4666	98.44	80	AMR|AMR|BETA-LACTAM|BETA-LACTAM	bla	class A beta-lactamase, subclass A2	mobilome:plasmid
ERZ24875766/results/func_annot/amr_location.tsv:FAHCKHKG_30721	ERZ24875766.3618	861	1295	100	94.44	STRESS|METAL|MERCURY|MERCURY	merR	mercury resistance transcriptional regulator MerR	mobilome:plasmid
ERZ24875766/results/func_annot/amr_location.tsv:FAHCKHKG_30722	ERZ24875766.3618	1367	1717	100	93.97	STRESS|METAL|MERCURY|MERCURY	merT	mercuric transport protein MerT	mobilome:plasmid
ERZ24875766/results/func_annot/amr_location.tsv:FAHCKHKG_30723	ERZ24875766.3618	1733	2008	98.9	93.33	STRESS|METAL|MERCURY|MERCURY	merP	mercury resistance system periplasmic binding protein MerP	mobilome:plasmid
ERZ24875766/results/func_annot/amr_location.tsv:FAHCKHKG_30724	ERZ24875766.3618	2011	2256	100	100	STRESS|METAL|MERCURY|MERCURY	merF	mercury resistance system transport protein MerF	mobilome:plasmid
ERZ24875766/results/func_annot/amr_location.tsv:FAHCKHKG_30725	ERZ24875766.3618	2253	3899	100	85.38	STRESS|METAL|MERCURY|MERCURY	merA	mercury(II) reductase	mobilome:plasmid
ERZ24875766/results/func_annot/amr_location.tsv:FAHCKHKG_30726	ERZ24875766.3618	3916	4281	100	98.35	STRESS|METAL|MERCURY|MERCURY	merD	mercury resistance co-regulator MerD	mobilome:plasmid
ERZ24875766/results/func_annot/amr_location.tsv:FAHCKHKG_30727	ERZ24875766.3618	4278	4514	100	100	STRESS|METAL|MERCURY|MERCURY	merE	broad-spectrum mercury transporter MerE	mobilome:plasmid
ERZ24875766/results/func_annot/amr_location.tsv:FAHCKHKG_31300	ERZ24875766.3742	738	1196	100	97.37	STRESS|HEAT|NA|NA	shsP	small heat shock protein sHSP20-GI	mobilome:plasmid
ERZ24875766/results/func_annot/amr_location.tsv:FAHCKHKG_31301	ERZ24875766.3742	1219	2133	100	96.71	STRESS|HEAT|NA|NA	yfdX1	heat resistance protein YfdX1	mobilome:plasmid
ERZ24875766/results/func_annot/amr_location.tsv:FAHCKHKG_31302	ERZ24875766.3742	2236	3123	100	92.54	STRESS|HEAT|NA|NA	yfdX2	heat resistance protein YfdX2	mobilome:plasmid
ERZ24875766/results/func_annot/amr_location.tsv:FAHCKHKG_31303	ERZ24875766.3742	3220	3831	100	91.13	STRESS|HEAT|NA|NA	hdeD-GI	heat resistance membrane protein HdeD-GI	mobilome:plasmid
ERZ24875767/results/func_annot/amr_location.tsv:PMOGKIMM_21944	ERZ24875767.1227	7810	8775	100	99.69	AMR|AMR|BETA-LACTAM|BETA-LACTAM	cfxA	CfxA family broad-spectrum class A beta-lactamase	mobilome:plasmid
ERZ24875767/results/func_annot/amr_location.tsv:PMOGKIMM_30246	ERZ24875767.2228	4203	6122	100	99.69	AMR|AMR|TETRACYCLINE|TETRACYCLINE	tet(M)	tetracycline resistance ribosomal protection protein Tet(M)	mobilome:plasmid
ERZ24875767/results/func_annot/amr_location.tsv:PMOGKIMM_35185	ERZ24875767.2977	1778	2053	100	49.45	STRESS|METAL|MERCURY|MERCURY	merP	mercury resistance system periplasmic binding protein MerP	mobilome:plasmid
ERZ24875767/results/func_annot/amr_location.tsv:PMOGKIMM_35873	ERZ24875767.3093	3420	4373	98.44	80	AMR|AMR|BETA-LACTAM|BETA-LACTAM	bla	class A beta-lactamase, subclass A2	mobilome:plasmid
ERZ24875767/results/func_annot/amr_location.tsv:PMOGKIMM_37782	ERZ24875767.3422	377	1201	96.8	81.25	AMR|AMR|LINCOSAMIDE|LINCOSAMIDE	lnu(F)	lincosamide nucleotidyltransferase Lnu(F)	mobilome:plasmid
ERZ24875767/results/func_annot/amr_location.tsv:PMOGKIMM_38969	ERZ24875767.3627	212	1108	98.66	57.19	AMR|AMR|BETA-LACTAM|BETA-LACTAM	bla	class A beta-lactamase	mobilome:plasmid
ERZ24875767/results/func_annot/amr_location.tsv:PMOGKIMM_11123	ERZ24875767.374	17378	19018	87.48	68.12	STRESS|METAL|MERCURY|MERCURY	merA	mercury(II) reductase	mobilome:plasmid
ERZ24875767/results/func_annot/amr_location.tsv:PMOGKIMM_13276	ERZ24875767.503	11891	13816	100	99.38	AMR|AMR|TETRACYCLINE|TETRACYCLINE	tet(Q)	tetracycline resistance ribosomal protection protein Tet(Q)	mobilome:plasmid
ERZ24875768/results/func_annot/amr_location.tsv:JPPFIDFN_21182	ERZ24875768.1467	3724	5178	99.18	76.3	AMR|AMR|MACROLIDE|MACROLIDE	abc-f	ABC-F type ribosomal protection protein	mobilome:plasmid
ERZ24875768/results/func_annot/amr_location.tsv:JPPFIDFN_21302	ERZ24875768.1481	5253	7172	99.69	67.45	AMR|AMR|TETRACYCLINE|TETRACYCLINE	tet	tetracycline resistance ribosomal protection protein	mobilome:plasmid
ERZ24875768/results/func_annot/amr_location.tsv:JPPFIDFN_26709	ERZ24875768.2196	4286	4561	100	54.35	STRESS|METAL|MERCURY|MERCURY	merP	mercury resistance system periplasmic binding protein MerP	mobilome:plasmid
ERZ24875768/results/func_annot/amr_location.tsv:JPPFIDFN_28402	ERZ24875768.2445	2194	2469	100	49.45	STRESS|METAL|MERCURY|MERCURY	merP	mercury resistance system periplasmic binding protein MerP	mobilome:plasmid
ERZ24875768/results/func_annot/amr_location.tsv:JPPFIDFN_31509	ERZ24875768.2959	4363	6282	100	99.69	AMR|AMR|TETRACYCLINE|TETRACYCLINE	tet(M)	tetracycline resistance ribosomal protection protein Tet(M)	mobilome:plasmid
ERZ24875768/results/func_annot/amr_location.tsv:JPPFIDFN_32451	ERZ24875768.3129	4512	5411	97.15	99.63	AMR|AMR|LINCOSAMIDE|LINCOSAMIDE	lnu(F)	lincosamide nucleotidyltransferase Lnu(F)	mobilome:plasmid
ERZ24875768/results/func_annot/amr_location.tsv:JPPFIDFN_33237	ERZ24875768.3273	136	873	100	100	AMR|AMR|MACROLIDE|MACROLIDE	erm(B)	23S rRNA (adenine(2058)-N(6))-methyltransferase Erm(B)	mobilome:plasmid
ERZ24875768/results/func_annot/amr_location.tsv:JPPFIDFN_36029	ERZ24875768.3791	3825	4628	100	100	AMR|AMR|AMINOGLYCOSIDE|STREPTOMYCIN	aph(3'')-Ib	aminoglycoside O-phosphotransferase APH(3'')-Ib	mobilome:plasmid
ERZ24875768/results/func_annot/amr_location.tsv:JPPFIDFN_36030	ERZ24875768.3791	4628	5464	100	100	AMR|AMR|AMINOGLYCOSIDE|STREPTOMYCIN	aph(6)-Id	aminoglycoside O-phosphotransferase APH(6)-Id	mobilome:plasmid
ERZ24875768/results/func_annot/amr_location.tsv:JPPFIDFN_36244	ERZ24875768.3832	3655	4479	96.8	81.25	AMR|AMR|LINCOSAMIDE|LINCOSAMIDE	lnu(F)	lincosamide nucleotidyltransferase Lnu(F)	mobilome:plasmid
ERZ24875768/results/func_annot/amr_location.tsv:JPPFIDFN_36685	ERZ24875768.3916	2874	3677	100	100	AMR|AMR|LINCOSAMIDE|LINCOSAMIDE	lnu(B)	lincosamide nucleotidyltransferase Lnu(B)	mobilome:plasmid
ERZ24875768/results/func_annot/amr_location.tsv:JPPFIDFN_36686	ERZ24875768.3916	3731	5215	100	100	AMR|AMR|LINCOSAMIDE/STREPTOGRAMIN|LINCOSAMIDE/STREPTOGRAMIN	lsa(E)	ABC-F type ribosomal protection protein Lsa(E)	mobilome:plasmid
ERZ24875768/results/func_annot/amr_location.tsv:JPPFIDFN_13116	ERZ24875768.666	11439	13079	87.48	68.12	STRESS|METAL|MERCURY|MERCURY	merA	mercury(II) reductase	mobilome:plasmid
ERZ24875769/results/func_annot/amr_location.tsv:OOEMDCDI_30505	ERZ24875769.2921	475	915	100	94.52	STRESS|HEAT|NA|NA	trxLHR	heat resistance system thioredoxin Trx-GI	mobilome:plasmid
ERZ24875769/results/func_annot/amr_location.tsv:OOEMDCDI_30507	ERZ24875769.2921	2131	2742	100	91.13	STRESS|HEAT|NA|NA	hdeD-GI	heat resistance membrane protein HdeD-GI	mobilome:plasmid
ERZ24875769/results/func_annot/amr_location.tsv:OOEMDCDI_30508	ERZ24875769.2921	2839	3726	100	92.54	STRESS|HEAT|NA|NA	yfdX2	heat resistance protein YfdX2	mobilome:plasmid
ERZ24875769/results/func_annot/amr_location.tsv:OOEMDCDI_30509	ERZ24875769.2921	3829	4743	100	96.71	STRESS|HEAT|NA|NA	yfdX1	heat resistance protein YfdX1	mobilome:plasmid
ERZ24875769/results/func_annot/amr_location.tsv:OOEMDCDI_30510	ERZ24875769.2921	4766	5224	100	97.37	STRESS|HEAT|NA|NA	shsP	small heat shock protein sHSP20-GI	mobilome:plasmid
ERZ24875769/results/func_annot/amr_location.tsv:OOEMDCDI_07280	ERZ24875769.303	12505	14424	100	99.69	AMR|AMR|TETRACYCLINE|TETRACYCLINE	tet(M)	tetracycline resistance ribosomal protection protein Tet(M)	mobilome:conjugative_integron;plasmid
ERZ24875769/results/func_annot/amr_location.tsv:OOEMDCDI_34445	ERZ24875769.3607	4549	4824	100	49.45	STRESS|METAL|MERCURY|MERCURY	merP	mercury resistance system periplasmic binding protein MerP	mobilome:plasmid
ERZ24875769/results/func_annot/amr_location.tsv:OOEMDCDI_34787	ERZ24875769.3672	2108	4027	99.69	67.45	AMR|AMR|TETRACYCLINE|TETRACYCLINE	tet	tetracycline resistance ribosomal protection protein	mobilome:plasmid
ERZ24875769/results/func_annot/amr_location.tsv:OOEMDCDI_37272	ERZ24875769.4163	43	879	100	100	AMR|AMR|AMINOGLYCOSIDE|STREPTOMYCIN	aph(6)-Id	aminoglycoside O-phosphotransferase APH(6)-Id	mobilome:plasmid
ERZ24875769/results/func_annot/amr_location.tsv:OOEMDCDI_37273	ERZ24875769.4163	879	1682	100	100	AMR|AMR|AMINOGLYCOSIDE|STREPTOMYCIN	aph(3'')-Ib	aminoglycoside O-phosphotransferase APH(3'')-Ib	mobilome:plasmid
ERZ24875769/results/func_annot/amr_location.tsv:OOEMDCDI_37337	ERZ24875769.4177	1527	4673	100	97.04	STRESS|METAL|COPPER/SILVER|COPPER/SILVER	silA	Cu(+)/Ag(+) efflux RND transporter permease subunit SilA	mobilome:plasmid
ERZ24875769/results/func_annot/amr_location.tsv:OOEMDCDI_09140	ERZ24875769.427	14231	15871	87.48	68.12	STRESS|METAL|MERCURY|MERCURY	merA	mercury(II) reductase	mobilome:plasmid
ERZ24875771/results/func_annot/amr_location.tsv:BGBNDEOE_18992	ERZ24875771.1240	2144	4063	99.69	67.45	AMR|AMR|TETRACYCLINE|TETRACYCLINE	tet	tetracycline resistance ribosomal protection protein	mobilome:plasmid
ERZ24875771/results/func_annot/amr_location.tsv:BGBNDEOE_04417	ERZ24875771.142	17380	19305	100	99.38	AMR|AMR|TETRACYCLINE|TETRACYCLINE	tet(Q)	tetracycline resistance ribosomal protection protein Tet(Q)	mobilome:plasmid
ERZ24875771/results/func_annot/amr_location.tsv:BGBNDEOE_22725	ERZ24875771.1683	2611	4428	100	99.5	STRESS|METAL|COPPER|COPPER	pcoA	multicopper oxidase PcoA	mobilome:plasmid
ERZ24875771/results/func_annot/amr_location.tsv:BGBNDEOE_22727	ERZ24875771.1683	5364	5744	100	100	STRESS|METAL|COPPER|COPPER	pcoC	copper resistance system metallochaperone PcoC	mobilome:plasmid
ERZ24875771/results/func_annot/amr_location.tsv:BGBNDEOE_22728	ERZ24875771.1683	5749	6678	100	99.03	STRESS|METAL|COPPER|COPPER	pcoD	copper resistance inner membrane protein PcoD	mobilome:plasmid
ERZ24875771/results/func_annot/amr_location.tsv:BGBNDEOE_22729	ERZ24875771.1683	6733	7413	100	100	STRESS|METAL|COPPER|COPPER	pcoR	copper response regulator transcription factor PcoR	mobilome:plasmid
ERZ24875771/results/func_annot/amr_location.tsv:BGBNDEOE_22730	ERZ24875771.1683	7410	8828	99.57	98.92	STRESS|METAL|COPPER|COPPER	pcoS	copper resistance membrane spanning protein PcoS	mobilome:plasmid
ERZ24875771/results/func_annot/amr_location.tsv:BGBNDEOE_27733	ERZ24875771.2367	6207	7055	95.37	75.09	AMR|AMR|BETA-LACTAM|BETA-LACTAM	blaOXA	class D beta-lactamase	mobilome:plasmid
ERZ24875771/results/func_annot/amr_location.tsv:BGBNDEOE_31057	ERZ24875771.2886	1372	2853	98.37	52.98	AMR|AMR|MACROLIDE|MACROLIDE	abc-f	ABC-F type ribosomal protection protein	mobilome:plasmid
ERZ24875771/results/func_annot/amr_location.tsv:BGBNDEOE_07516	ERZ24875771.302	794	2434	87.48	68.12	STRESS|METAL|MERCURY|MERCURY	merA	mercury(II) reductase	mobilome:plasmid
ERZ24875771/results/func_annot/amr_location.tsv:BGBNDEOE_36432	ERZ24875771.3828	981	1256	100	49.45	STRESS|METAL|MERCURY|MERCURY	merP	mercury resistance system periplasmic binding protein MerP	mobilome:plasmid
ERZ24875771/results/func_annot/amr_location.tsv:BGBNDEOE_09086	ERZ24875771.398	7549	8373	96.8	81.25	AMR|AMR|LINCOSAMIDE|LINCOSAMIDE	lnu(F)	lincosamide nucleotidyltransferase Lnu(F)	mobilome:plasmid
ERZ24875771/results/func_annot/amr_location.tsv:BGBNDEOE_37274	ERZ24875771.3989	1208	3004	99.33	32.4	AMR|AMR|BETA-LACTAM|BETA-LACTAM	blaR1	BlaR1 family beta-lactam sensor/signal transducer	mobilome:plasmid
ERZ24875771/results/func_annot/amr_location.tsv:BGBNDEOE_38711	ERZ24875771.4265	3777	4580	100	100	AMR|AMR|AMINOGLYCOSIDE|STREPTOMYCIN	aph(3'')-Ib	aminoglycoside O-phosphotransferase APH(3'')-Ib	mobilome:plasmid
ERZ24875771/results/func_annot/amr_location.tsv:BGBNDEOE_38712	ERZ24875771.4265	4580	5416	100	100	AMR|AMR|AMINOGLYCOSIDE|STREPTOMYCIN	aph(6)-Id	aminoglycoside O-phosphotransferase APH(6)-Id	mobilome:plasmid
ERZ24875771/results/func_annot/amr_location.tsv:BGBNDEOE_40203	ERZ24875771.4565	336	1541	100	99.5	AMR|AMR|MACROLIDE|MACROLIDE	mef(En2)	macrolide efflux MFS transporter Mef(En2)	mobilome:plasmid
ERZ24875771/results/func_annot/amr_location.tsv:BGBNDEOE_40204	ERZ24875771.4565	1566	2078	100	100	AMR|AMR|LINCOSAMIDE|LINCOSAMIDE	lnu(AN2)	lincosamide nucleotidyltransferase Lnu(AN2)	mobilome:plasmid
ERZ24875771/results/func_annot/amr_location.tsv:BGBNDEOE_10803	ERZ24875771.511	6382	7836	99.18	76.3	AMR|AMR|MACROLIDE|MACROLIDE	abc-f	ABC-F type ribosomal protection protein	mobilome:plasmid
ERZ24875772/results/func_annot/amr_location.tsv:AIGPJEAP_20227	ERZ24875772.1491	6815	8455	87.48	68.3	STRESS|METAL|MERCURY|MERCURY	merA	mercury(II) reductase	mobilome:plasmid
ERZ24875772/results/func_annot/amr_location.tsv:AIGPJEAP_27250	ERZ24875772.2444	9	983	50.7	99.69	AMR|AMR|TETRACYCLINE|TETRACYCLINE	tet(M)	tetracycline resistance ribosomal protection protein Tet(M)	mobilome:plasmid
ERZ24875772/results/func_annot/amr_location.tsv:AIGPJEAP_28023	ERZ24875772.2561	1691	3508	100	100	STRESS|METAL|COPPER|COPPER	pcoA	multicopper oxidase PcoA	mobilome:plasmid
ERZ24875772/results/func_annot/amr_location.tsv:AIGPJEAP_28025	ERZ24875772.2561	4444	4824	100	100	STRESS|METAL|COPPER|COPPER	pcoC	copper resistance system metallochaperone PcoC	mobilome:plasmid
ERZ24875772/results/func_annot/amr_location.tsv:AIGPJEAP_28026	ERZ24875772.2561	4829	5758	100	100	STRESS|METAL|COPPER|COPPER	pcoD	copper resistance inner membrane protein PcoD	mobilome:plasmid
ERZ24875772/results/func_annot/amr_location.tsv:AIGPJEAP_28027	ERZ24875772.2561	5813	6493	100	100	STRESS|METAL|COPPER|COPPER	pcoR	copper response regulator transcription factor PcoR	mobilome:plasmid
ERZ24875772/results/func_annot/amr_location.tsv:AIGPJEAP_06833	ERZ24875772.270	7863	9317	99.18	76.3	AMR|AMR|MACROLIDE|MACROLIDE	abc-f	ABC-F type ribosomal protection protein	mobilome:plasmid
ERZ24875772/results/func_annot/amr_location.tsv:AIGPJEAP_35272	ERZ24875772.3784	4543	4818	100	49.45	STRESS|METAL|MERCURY|MERCURY	merP	mercury resistance system periplasmic binding protein MerP	mobilome:plasmid
ERZ24875772/results/func_annot/amr_location.tsv:AIGPJEAP_09883	ERZ24875772.474	4896	6815	99.69	67.14	AMR|AMR|TETRACYCLINE|TETRACYCLINE	tet	tetracycline resistance ribosomal protection protein	mobilome:plasmid
ERZ24875772/results/func_annot/amr_location.tsv:AIGPJEAP_40772	ERZ24875772.4870	8	217	57.02	95.65	STRESS|METAL|MERCURY|MERCURY	merD	mercury resistance co-regulator MerD	mobilome:plasmid
ERZ24875772/results/func_annot/amr_location.tsv:AIGPJEAP_40773	ERZ24875772.4870	214	450	100	100	STRESS|METAL|MERCURY|MERCURY	merE	broad-spectrum mercury transporter MerE	mobilome:plasmid
ERZ24875774/results/func_annot/amr_location.tsv:BGBLDPMJ_18397	ERZ24875774.1054	547	822	100	100	STRESS|METAL|MERCURY|MERCURY	merP	mercury resistance system periplasmic binding protein MerP	mobilome:plasmid
ERZ24875774/results/func_annot/amr_location.tsv:BGBLDPMJ_18398	ERZ24875774.1054	835	1185	100	93.97	STRESS|METAL|MERCURY|MERCURY	merT	mercuric transport protein MerT	mobilome:plasmid
ERZ24875774/results/func_annot/amr_location.tsv:BGBLDPMJ_18399	ERZ24875774.1054	1257	1691	100	97.22	STRESS|METAL|MERCURY|MERCURY	merR	mercury resistance transcriptional regulator MerR	mobilome:plasmid
ERZ24875774/results/func_annot/amr_location.tsv:BGBLDPMJ_07148	ERZ24875774.215	849	2489	87.48	68.12	STRESS|METAL|MERCURY|MERCURY	merA	mercury(II) reductase	mobilome:plasmid
ERZ24875774/results/func_annot/amr_location.tsv:BGBLDPMJ_29486	ERZ24875774.2478	1457	1732	100	49.45	STRESS|METAL|MERCURY|MERCURY	merP	mercury resistance system periplasmic binding protein MerP	mobilome:plasmid
ERZ24875774/results/func_annot/amr_location.tsv:BGBLDPMJ_34640	ERZ24875774.3347	152	1315	97.48	47.16	AMR|AMR|BETA-LACTAM|BETA-LACTAM	ampC	class C beta-lactamase	mobilome:plasmid
ERZ24875774/results/func_annot/amr_location.tsv:BGBLDPMJ_34991	ERZ24875774.3410	176	1018	94.18	66.15	AMR|AMR|BETA-LACTAM|BETA-LACTAM	blaOXA	class D beta-lactamase	mobilome:plasmid
ERZ24875774/results/func_annot/amr_location.tsv:NA	ERZ24875774.4113	2	574	68.71	100	AMR|AMR|AMINOGLYCOSIDE|STREPTOMYCIN	aph(6)-Id	aminoglycoside O-phosphotransferase APH(6)-Id	mobilome:plasmid
ERZ24875774/results/func_annot/amr_location.tsv:BGBLDPMJ_38664	ERZ24875774.4113	574	1377	100	100	AMR|AMR|AMINOGLYCOSIDE|STREPTOMYCIN	aph(3'')-Ib	aminoglycoside O-phosphotransferase APH(3'')-Ib	mobilome:plasmid
ERZ24875774/results/func_annot/amr_location.tsv:BGBLDPMJ_16566	ERZ24875774.872	1049	3898	100	95.79	STRESS|HEAT|NA|NA	clpK	heat shock survival AAA family ATPase ClpK	mobilome:plasmid
ERZ24875774/results/func_annot/amr_location.tsv:BGBLDPMJ_16569	ERZ24875774.872	7279	7737	100	98.03	STRESS|HEAT|NA|NA	shsP	small heat shock protein sHSP20-GI	mobilome:plasmid
ERZ24875774/results/func_annot/amr_location.tsv:BGBLDPMJ_16570	ERZ24875774.872	7760	8674	100	98.68	STRESS|HEAT|NA|NA	yfdX1	heat resistance protein YfdX1	mobilome:plasmid
ERZ24875774/results/func_annot/amr_location.tsv:BGBLDPMJ_16571	ERZ24875774.872	8777	9664	100	92.88	STRESS|HEAT|NA|NA	yfdX2	heat resistance protein YfdX2	mobilome:plasmid
ERZ24875774/results/func_annot/amr_location.tsv:BGBLDPMJ_16572	ERZ24875774.872	9762	10373	100	92.61	STRESS|HEAT|NA|NA	hdeD-GI	heat resistance membrane protein HdeD-GI	mobilome:plasmid
ERZ24875775/results/func_annot/amr_location.tsv:IEMIIOJC_29191	ERZ24875775.1678	1145	1420	100	49.45	STRESS|METAL|MERCURY|MERCURY	merP	mercury resistance system periplasmic binding protein MerP	mobilome:plasmid
ERZ24875775/results/func_annot/amr_location.tsv:IEMIIOJC_31873	ERZ24875775.2024	1252	1908	100	100	AMR|AMR|QUINOLONE|QUINOLONE	qnrS2	quinolone resistance pentapeptide repeat protein QnrS2	mobilome:plasmid
ERZ24875775/results/func_annot/amr_location.tsv:IEMIIOJC_33926	ERZ24875775.2313	267	1457	100	100	AMR|AMR|TETRACYCLINE|TETRACYCLINE	tet(C)	tetracycline efflux MFS transporter Tet(C)	mobilome:plasmid
ERZ24875775/results/func_annot/amr_location.tsv:IEMIIOJC_35542	ERZ24875775.2556	5096	6526	74.49	99.79	AMR|AMR|TETRACYCLINE|TETRACYCLINE	tet(M)	tetracycline resistance ribosomal protection protein Tet(M)	mobilome:plasmid
ERZ24875775/results/func_annot/amr_location.tsv:IEMIIOJC_37540	ERZ24875775.2883	468	908	100	95.89	STRESS|HEAT|NA|NA	trxLHR	heat resistance system thioredoxin Trx-GI	mobilome:plasmid
ERZ24875775/results/func_annot/amr_location.tsv:IEMIIOJC_37542	ERZ24875775.2883	2123	2734	100	94.58	STRESS|HEAT|NA|NA	hdeD-GI	heat resistance membrane protein HdeD-GI	mobilome:plasmid
ERZ24875775/results/func_annot/amr_location.tsv:IEMIIOJC_37543	ERZ24875775.2883	2824	3711	100	94.58	STRESS|HEAT|NA|NA	yfdX2	heat resistance protein YfdX2	mobilome:plasmid
ERZ24875775/results/func_annot/amr_location.tsv:IEMIIOJC_37544	ERZ24875775.2883	3814	4728	100	96.71	STRESS|HEAT|NA|NA	yfdX1	heat resistance protein YfdX1	mobilome:plasmid
ERZ24875775/results/func_annot/amr_location.tsv:IEMIIOJC_37545	ERZ24875775.2883	4751	5209	100	99.34	STRESS|HEAT|NA|NA	shsP	small heat shock protein sHSP20-GI	mobilome:plasmid
ERZ24875775/results/func_annot/amr_location.tsv:IEMIIOJC_39165	ERZ24875775.3161	3	827	96.8	79.78	AMR|AMR|LINCOSAMIDE|LINCOSAMIDE	lnu(F)	lincosamide nucleotidyltransferase Lnu(F)	mobilome:plasmid
ERZ24875775/results/func_annot/amr_location.tsv:NA	ERZ24875775.3741	2112	3296	100	100	AMR|AMR|TETRACYCLINE|TETRACYCLINE	tet(39)	tetracycline efflux MFS transporter Tet(39)	mobilome:plasmid
ERZ24875777/results/func_annot/amr_location.tsv:IDCNLJDL_20951	ERZ24875777.1112	4976	6139	97.48	47.16	AMR|AMR|BETA-LACTAM|BETA-LACTAM	ampC	class C beta-lactamase	mobilome:plasmid
ERZ24875777/results/func_annot/amr_location.tsv:IDCNLJDL_26390	ERZ24875777.1798	2764	3954	100	100	AMR|AMR|TETRACYCLINE|TETRACYCLINE	tet(C)	tetracycline efflux MFS transporter Tet(C)	mobilome:plasmid
ERZ24875777/results/func_annot/amr_location.tsv:IDCNLJDL_26394	ERZ24875777.1798	5194	6369	95.9	49.47	AMR|AMR|BETA-LACTAM|BETA-LACTAM	ampC	class C beta-lactamase	mobilome:plasmid
ERZ24875777/results/func_annot/amr_location.tsv:IDCNLJDL_27967	ERZ24875777.2031	5295	5570	100	49.45	STRESS|METAL|MERCURY|MERCURY	merP	mercury resistance system periplasmic binding protein MerP	mobilome:plasmid
ERZ24875777/results/func_annot/amr_location.tsv:IDCNLJDL_29135	ERZ24875777.2213	702	1439	100	100	AMR|AMR|MACROLIDE|MACROLIDE	erm(B)	23S rRNA (adenine(2058)-N(6))-methyltransferase Erm(B)	mobilome:plasmid
ERZ24875777/results/func_annot/amr_location.tsv:IDCNLJDL_15651	ERZ24875777.595	130	1920	92.98	99.33	AMR|AMR|TETRACYCLINE|TETRACYCLINE	tet(Q)	tetracycline resistance ribosomal protection protein Tet(Q)	mobilome:plasmid
ERZ24875778/results/func_annot/amr_location.tsv:JCDEDDJM_19354	ERZ24875778.1421	5610	7406	99.33	32.4	AMR|AMR|BETA-LACTAM|BETA-LACTAM	blaR1	BlaR1 family beta-lactam sensor/signal transducer	mobilome:plasmid
ERZ24875778/results/func_annot/amr_location.tsv:JCDEDDJM_21536	ERZ24875778.1708	1800	3719	100	99.69	AMR|AMR|TETRACYCLINE|TETRACYCLINE	tet(M)	tetracycline resistance ribosomal protection protein Tet(M)	mobilome:plasmid
ERZ24875778/results/func_annot/amr_location.tsv:JCDEDDJM_23809	ERZ24875778.2036	156	2075	99.69	67.29	AMR|AMR|TETRACYCLINE|TETRACYCLINE	tet	tetracycline resistance ribosomal protection protein	mobilome:plasmid
ERZ24875778/results/func_annot/amr_location.tsv:JCDEDDJM_30294	ERZ24875778.3103	294	995	99.57	78.11	AMR|AMR|GLYCOPEPTIDE|VANCOMYCIN	vanR	VanR-ABDEGLN family response regulator transcription factor	mobilome:plasmid
ERZ24875778/results/func_annot/amr_location.tsv:JCDEDDJM_31056	ERZ24875778.3240	4606	4881	100	49.45	STRESS|METAL|MERCURY|MERCURY	merP	mercury resistance system periplasmic binding protein MerP	mobilome:plasmid
ERZ24875778/results/func_annot/amr_location.tsv:JCDEDDJM_07976	ERZ24875778.369	14230	15870	87.48	68.12	STRESS|METAL|MERCURY|MERCURY	merA	mercury(II) reductase	mobilome:plasmid
ERZ24875778/results/func_annot/amr_location.tsv:JCDEDDJM_02626	ERZ24875778.77	11164	13089	100	99.53	AMR|AMR|TETRACYCLINE|TETRACYCLINE	tet(Q)	tetracycline resistance ribosomal protection protein Tet(Q)	mobilome:plasmid
ERZ24875780/results/func_annot/amr_location.tsv:FHCHBPGF_22465	ERZ24875780.1540	5485	7404	99.69	67.45	AMR|AMR|TETRACYCLINE|TETRACYCLINE	tet	tetracycline resistance ribosomal protection protein	mobilome:plasmid
ERZ24875780/results/func_annot/amr_location.tsv:FHCHBPGF_01059	ERZ24875780.17	32946	34919	100	99.84	AMR|AMR|TETRACYCLINE|TETRACYCLINE	tet(Q)	tetracycline resistance ribosomal protection protein Tet(Q)	mobilome:plasmid
ERZ24875780/results/func_annot/amr_location.tsv:FHCHBPGF_27446	ERZ24875780.2177	4052	5971	100	99.69	AMR|AMR|TETRACYCLINE|TETRACYCLINE	tet(M)	tetracycline resistance ribosomal protection protein Tet(M)	mobilome:plasmid
ERZ24875780/results/func_annot/amr_location.tsv:FHCHBPGF_30822	ERZ24875780.2673	192	1409	100	99.51	AMR|AMR|TETRACYCLINE|TETRACYCLINE	tet(E)	tetracycline efflux MFS transporter Tet(E)	mobilome:plasmid
ERZ24875780/results/func_annot/amr_location.tsv:FHCHBPGF_35069	ERZ24875780.3392	3279	4187	99.01	82.94	AMR|AMR|MACROLIDE|MACROLIDE	mph(B)	Mph(B) family macrolide 2'-phosphotransferase	mobilome:plasmid
ERZ24875780/results/func_annot/amr_location.tsv:FHCHBPGF_40134	ERZ24875780.4369	1576	2358	97.38	97.69	AMR|AMR|LINCOSAMIDE|LINCOSAMIDE	lnu(G)	lincosamide nucleotidyltransferase Lnu(G)	mobilome:plasmid
ERZ24875780/results/func_annot/amr_location.tsv:FHCHBPGF_40886	ERZ24875780.4524	4007	4282	100	49.45	STRESS|METAL|MERCURY|MERCURY	merP	mercury resistance system periplasmic binding protein MerP	mobilome:plasmid
ERZ24875780/results/func_annot/amr_location.tsv:FHCHBPGF_10711	ERZ24875780.476	1137	2777	87.48	68.12	STRESS|METAL|MERCURY|MERCURY	merA	mercury(II) reductase	mobilome:plasmid
ERZ24875781/results/func_annot/amr_location.tsv:EAHMIGLN_29350	ERZ24875781.3175	4592	5293	99.57	78.11	AMR|AMR|GLYCOPEPTIDE|VANCOMYCIN	vanR	VanR-ABDEGLN family response regulator transcription factor	mobilome:plasmid
ERZ24875781/results/func_annot/amr_location.tsv:EAHMIGLN_31538	ERZ24875781.3626	3043	3555	100	100	AMR|AMR|LINCOSAMIDE|LINCOSAMIDE	lnu(AN2)	lincosamide nucleotidyltransferase Lnu(AN2)	mobilome:plasmid
ERZ24875781/results/func_annot/amr_location.tsv:EAHMIGLN_31539	ERZ24875781.3626	3580	4785	100	99.5	AMR|AMR|MACROLIDE|MACROLIDE	mef(En2)	macrolide efflux MFS transporter Mef(En2)	mobilome:plasmid
ERZ24875781/results/func_annot/amr_location.tsv:EAHMIGLN_11058	ERZ24875781.610	1137	2777	87.48	68.12	STRESS|METAL|MERCURY|MERCURY	merA	mercury(II) reductase	mobilome:plasmid
ERZ24875781/results/func_annot/amr_location.tsv:EAHMIGLN_11943	ERZ24875781.691	2144	4063	99.69	67.29	AMR|AMR|TETRACYCLINE|TETRACYCLINE	tet	tetracycline resistance ribosomal protection protein	mobilome:plasmid
ERZ24875781/results/func_annot/amr_location.tsv:EAHMIGLN_13020	ERZ24875781.794	3993	5912	100	99.69	AMR|AMR|TETRACYCLINE|TETRACYCLINE	tet(M)	tetracycline resistance ribosomal protection protein Tet(M)	mobilome:plasmid
ERZ24875783/results/func_annot/amr_location.tsv:CNHJHAHJ_27892	ERZ24875783.1255	2144	4063	99.69	67.45	AMR|AMR|TETRACYCLINE|TETRACYCLINE	tet	tetracycline resistance ribosomal protection protein	mobilome:plasmid
ERZ24875783/results/func_annot/amr_location.tsv:CNHJHAHJ_29690	ERZ24875783.1419	99	494	99.14	99.13	STRESS|METAL|MERCURY|MERCURY	merT	mercuric transport protein MerT	mobilome:plasmid
ERZ24875783/results/func_annot/amr_location.tsv:CNHJHAHJ_29691	ERZ24875783.1419	566	1021	98.61	92.96	STRESS|METAL|MERCURY|MERCURY	merR	mercury resistance transcriptional regulator MerR	mobilome:plasmid
ERZ24875783/results/func_annot/amr_location.tsv:CNHJHAHJ_29862	ERZ24875783.1436	673	2073	100	99.36	STRESS|METAL|COPPER|COPPER	pcoS	copper resistance membrane spanning protein PcoS	mobilome:plasmid
ERZ24875783/results/func_annot/amr_location.tsv:CNHJHAHJ_29863	ERZ24875783.1436	2070	2750	100	100	STRESS|METAL|COPPER|COPPER	pcoR	copper response regulator transcription factor PcoR	mobilome:plasmid
ERZ24875783/results/func_annot/amr_location.tsv:CNHJHAHJ_29864	ERZ24875783.1436	2805	3734	100	99.68	STRESS|METAL|COPPER|COPPER	pcoD	copper resistance inner membrane protein PcoD	mobilome:plasmid
ERZ24875783/results/func_annot/amr_location.tsv:CNHJHAHJ_29865	ERZ24875783.1436	3739	4119	100	100	STRESS|METAL|COPPER|COPPER	pcoC	copper resistance system metallochaperone PcoC	mobilome:plasmid
ERZ24875783/results/func_annot/amr_location.tsv:CNHJHAHJ_29866	ERZ24875783.1436	4159	5055	100	100	STRESS|METAL|COPPER|COPPER	pcoB	copper-binding protein PcoB	mobilome:plasmid
ERZ24875783/results/func_annot/amr_location.tsv:CNHJHAHJ_29867	ERZ24875783.1436	5055	6872	100	100	STRESS|METAL|COPPER|COPPER	pcoA	multicopper oxidase PcoA	mobilome:plasmid
ERZ24875783/results/func_annot/amr_location.tsv:CNHJHAHJ_29871	ERZ24875783.1436	8854	10902	82.77	98.97	STRESS|METAL|SILVER|SILVER	silP	Ag(+)-translocating P-type ATPase SilP	mobilome:plasmid
ERZ24875783/results/func_annot/amr_location.tsv:CNHJHAHJ_32601	ERZ24875783.1719	4625	5044	100	100	AMR|AMR|FOSFOMYCIN|FOSFOMYCIN	fosA	FosA family fosfomycin resistance glutathione transferase	mobilome:plasmid
ERZ24875783/results/func_annot/amr_location.tsv:CNHJHAHJ_10604	ERZ24875783.228	28471	30090	100	100	AMR|AMR|COLISTIN|COLISTIN	mcr-10.1	phosphoethanolamine--lipid A transferase MCR-10.1	mobilome:plasmid
ERZ24875783/results/func_annot/amr_location.tsv:CNHJHAHJ_43375	ERZ24875783.3196	1422	2903	98.37	52.98	AMR|AMR|MACROLIDE|MACROLIDE	abc-f	ABC-F type ribosomal protection protein	mobilome:plasmid
ERZ24875783/results/func_annot/amr_location.tsv:CNHJHAHJ_44279	ERZ24875783.3345	2340	3293	98.44	79.68	AMR|AMR|BETA-LACTAM|BETA-LACTAM	bla	class A beta-lactamase, subclass A2	mobilome:plasmid
ERZ24875783/results/func_annot/amr_location.tsv:CNHJHAHJ_46359	ERZ24875783.3715	448	1284	100	100	AMR|AMR|AMINOGLYCOSIDE|STREPTOMYCIN	aph(6)-Id	aminoglycoside O-phosphotransferase APH(6)-Id	mobilome:plasmid
ERZ24875783/results/func_annot/amr_location.tsv:CNHJHAHJ_46360	ERZ24875783.3715	1284	2087	100	100	AMR|AMR|AMINOGLYCOSIDE|STREPTOMYCIN	aph(3'')-Ib	aminoglycoside O-phosphotransferase APH(3'')-Ib	mobilome:plasmid
ERZ24875783/results/func_annot/amr_location.tsv:CNHJHAHJ_50485	ERZ24875783.4484	966	1775	100	100	AMR|AMR|AMINOGLYCOSIDE|AMINOGLYCOSIDE	spw	ANT(9) family aminoglycoside nucleotidyltransferase Spw	mobilome:plasmid
ERZ24875783/results/func_annot/amr_location.tsv:CNHJHAHJ_16192	ERZ24875783.466	12986	13441	100	93.38	STRESS|METAL|TELLURIUM|TELLURIUM	terB	tellurium resistance membrane protein TerB	mobilome:plasmid
ERZ24875783/results/func_annot/amr_location.tsv:CNHJHAHJ_16193	ERZ24875783.466	13465	14505	100	95.38	STRESS|METAL|TELLURIUM|TELLURIUM	terC	tellurium resistance membrane protein TerC	mobilome:plasmid
ERZ24875783/results/func_annot/amr_location.tsv:CNHJHAHJ_16194	ERZ24875783.466	14556	15134	100	94.79	STRESS|METAL|TELLURIUM|TELLURIUM	terD	tellurium resistance membrane protein TerD	mobilome:plasmid
ERZ24875783/results/func_annot/amr_location.tsv:CNHJHAHJ_20835	ERZ24875783.726	426	851	100	99.29	STRESS|METAL|ARSENIC|ARSENATE	arsC	glutaredoxin-dependent arsenate reductase	mobilome:plasmid
ERZ24875783/results/func_annot/amr_location.tsv:CNHJHAHJ_20836	ERZ24875783.726	864	2153	100	98.37	STRESS|METAL|ARSENIC|ARSENITE	arsB	arsenite efflux transporter membrane subunit ArsB	mobilome:plasmid
ERZ24875783/results/func_annot/amr_location.tsv:CNHJHAHJ_20837	ERZ24875783.726	2202	3953	100	99.14	STRESS|METAL|ARSENIC|ARSENITE	arsA	arsenite efflux transporter ATPase subunit ArsA	mobilome:plasmid
ERZ24875783/results/func_annot/amr_location.tsv:CNHJHAHJ_20838	ERZ24875783.726	3971	4333	100	98.33	STRESS|METAL|ARSENIC|ARSENITE	arsD	arsenite efflux transporter metallochaperone ArsD	mobilome:plasmid
ERZ24875783/results/func_annot/amr_location.tsv:CNHJHAHJ_20839	ERZ24875783.726	4381	4734	100	100	STRESS|METAL|ARSENIC|ARSENIC	arsR	As(III)-sensing metalloregulatory transcriptional repressor ArsR	mobilome:plasmid
ERZ24875785/results/func_annot/amr_location.tsv:KENKLLPN_24678	ERZ24875785.1180	449	1849	100	99.36	STRESS|METAL|COPPER|COPPER	pcoS	copper resistance membrane spanning protein PcoS	mobilome:plasmid
ERZ24875785/results/func_annot/amr_location.tsv:KENKLLPN_24679	ERZ24875785.1180	1846	2526	100	100	STRESS|METAL|COPPER|COPPER	pcoR	copper response regulator transcription factor PcoR	mobilome:plasmid
ERZ24875785/results/func_annot/amr_location.tsv:KENKLLPN_24680	ERZ24875785.1180	2581	3510	100	99.68	STRESS|METAL|COPPER|COPPER	pcoD	copper resistance inner membrane protein PcoD	mobilome:plasmid
ERZ24875785/results/func_annot/amr_location.tsv:KENKLLPN_24681	ERZ24875785.1180	3515	3895	100	100	STRESS|METAL|COPPER|COPPER	pcoC	copper resistance system metallochaperone PcoC	mobilome:plasmid
ERZ24875785/results/func_annot/amr_location.tsv:KENKLLPN_24682	ERZ24875785.1180	3935	4831	100	100	STRESS|METAL|COPPER|COPPER	pcoB	copper-binding protein PcoB	mobilome:plasmid
ERZ24875785/results/func_annot/amr_location.tsv:KENKLLPN_24683	ERZ24875785.1180	4831	6648	100	100	STRESS|METAL|COPPER|COPPER	pcoA	multicopper oxidase PcoA	mobilome:plasmid
ERZ24875785/results/func_annot/amr_location.tsv:KENKLLPN_24687	ERZ24875785.1180	8630	11077	98.79	96.32	STRESS|METAL|SILVER|SILVER	silP	Ag(+)-translocating P-type ATPase SilP	mobilome:plasmid
ERZ24875785/results/func_annot/amr_location.tsv:KENKLLPN_25643	ERZ24875785.1264	7891	9810	99.69	67.45	AMR|AMR|TETRACYCLINE|TETRACYCLINE	tet	tetracycline resistance ribosomal protection protein	mobilome:plasmid
ERZ24875785/results/func_annot/amr_location.tsv:KENKLLPN_30514	ERZ24875785.1768	2116	2925	100	93.77	AMR|AMR|BETA-LACTAM|BETA-LACTAM	blaRSD2	RSD2 family class D beta-lactamase	mobilome:plasmid
ERZ24875785/results/func_annot/amr_location.tsv:KENKLLPN_30519	ERZ24875785.1768	7219	8028	100	93.77	AMR|AMR|BETA-LACTAM|BETA-LACTAM	blaRSD2	RSD2 family class D beta-lactamase	mobilome:plasmid
ERZ24875785/results/func_annot/amr_location.tsv:KENKLLPN_09234	ERZ24875785.225	11125	13098	100	99.22	AMR|AMR|TETRACYCLINE|TETRACYCLINE	tet(Q)	tetracycline resistance ribosomal protection protein Tet(Q)	mobilome:plasmid
ERZ24875785/results/func_annot/amr_location.tsv:KENKLLPN_41746	ERZ24875785.3300	5330	5605	100	49.45	STRESS|METAL|MERCURY|MERCURY	merP	mercury resistance system periplasmic binding protein MerP	mobilome:plasmid
ERZ24875785/results/func_annot/amr_location.tsv:KENKLLPN_43519	ERZ24875785.3579	3266	4720	99.18	76.3	AMR|AMR|MACROLIDE|MACROLIDE	abc-f	ABC-F type ribosomal protection protein	mobilome:plasmid
ERZ24875785/results/func_annot/amr_location.tsv:NA	ERZ24875785.3756	3	1082	88.24	99.72	AMR|AMR|MACROLIDE|ERYTHROMYCIN	mef(A)	macrolide efflux MFS transporter Mef(A)	mobilome:plasmid
ERZ24875785/results/func_annot/amr_location.tsv:KENKLLPN_45557	ERZ24875785.3932	525	1349	96.8	81.25	AMR|AMR|LINCOSAMIDE|LINCOSAMIDE	lnu(F)	lincosamide nucleotidyltransferase Lnu(F)	mobilome:plasmid
ERZ24875785/results/func_annot/amr_location.tsv:KENKLLPN_51449	ERZ24875785.5009	43	879	100	100	AMR|AMR|AMINOGLYCOSIDE|STREPTOMYCIN	aph(6)-Id	aminoglycoside O-phosphotransferase APH(6)-Id	mobilome:plasmid
ERZ24875785/results/func_annot/amr_location.tsv:KENKLLPN_51450	ERZ24875785.5009	879	1682	100	100	AMR|AMR|AMINOGLYCOSIDE|STREPTOMYCIN	aph(3'')-Ib	aminoglycoside O-phosphotransferase APH(3'')-Ib	mobilome:plasmid
ERZ24875785/results/func_annot/amr_location.tsv:KENKLLPN_52130	ERZ24875785.5146	699	1124	100	99.29	STRESS|METAL|ARSENIC|ARSENATE	arsC	glutaredoxin-dependent arsenate reductase	mobilome:plasmid
ERZ24875785/results/func_annot/amr_location.tsv:KENKLLPN_52131	ERZ24875785.5146	1137	2426	100	98.37	STRESS|METAL|ARSENIC|ARSENITE	arsB	arsenite efflux transporter membrane subunit ArsB	mobilome:plasmid
ERZ24875785/results/func_annot/amr_location.tsv:KENKLLPN_52132	ERZ24875785.5146	2475	4226	100	99.14	STRESS|METAL|ARSENIC|ARSENITE	arsA	arsenite efflux transporter ATPase subunit ArsA	mobilome:plasmid
ERZ24875785/results/func_annot/amr_location.tsv:KENKLLPN_52133	ERZ24875785.5146	4244	4606	100	98.33	STRESS|METAL|ARSENIC|ARSENITE	arsD	arsenite efflux transporter metallochaperone ArsD	mobilome:plasmid
ERZ24875785/results/func_annot/amr_location.tsv:KENKLLPN_52134	ERZ24875785.5146	4654	5007	100	100	STRESS|METAL|ARSENIC|ARSENIC	arsR	As(III)-sensing metalloregulatory transcriptional repressor ArsR	mobilome:plasmid
ERZ24875785/results/func_annot/amr_location.tsv:KENKLLPN_16594	ERZ24875785.583	3993	5912	100	99.69	AMR|AMR|TETRACYCLINE|TETRACYCLINE	tet(M)	tetracycline resistance ribosomal protection protein Tet(M)	mobilome:conjugative_integron;plasmid
ERZ24875786/results/func_annot/amr_location.tsv:KNMGHNJF_24940	ERZ24875786.1068	8724	11867	99.62	96.56	AMR|AMR|PHENICOL/QUINOLONE|PHENICOL/QUINOLONE	oqxB	multidrug efflux RND transporter permease subunit OqxB	mobilome:plasmid
ERZ24875786/results/func_annot/amr_location.tsv:KNMGHNJF_25853	ERZ24875786.1148	31	2079	82.77	98.83	STRESS|METAL|SILVER|SILVER	silP	Ag(+)-translocating P-type ATPase SilP	mobilome:plasmid
ERZ24875786/results/func_annot/amr_location.tsv:KNMGHNJF_25857	ERZ24875786.1148	4061	5878	100	100	STRESS|METAL|COPPER|COPPER	pcoA	multicopper oxidase PcoA	mobilome:plasmid
ERZ24875786/results/func_annot/amr_location.tsv:KNMGHNJF_25858	ERZ24875786.1148	5878	6774	100	100	STRESS|METAL|COPPER|COPPER	pcoB	copper-binding protein PcoB	mobilome:plasmid
ERZ24875786/results/func_annot/amr_location.tsv:KNMGHNJF_25859	ERZ24875786.1148	6814	7194	100	100	STRESS|METAL|COPPER|COPPER	pcoC	copper resistance system metallochaperone PcoC	mobilome:plasmid
ERZ24875786/results/func_annot/amr_location.tsv:KNMGHNJF_25860	ERZ24875786.1148	7199	8128	100	99.68	STRESS|METAL|COPPER|COPPER	pcoD	copper resistance inner membrane protein PcoD	mobilome:plasmid
ERZ24875786/results/func_annot/amr_location.tsv:KNMGHNJF_25861	ERZ24875786.1148	8183	8863	100	100	STRESS|METAL|COPPER|COPPER	pcoR	copper response regulator transcription factor PcoR	mobilome:plasmid
ERZ24875786/results/func_annot/amr_location.tsv:KNMGHNJF_25862	ERZ24875786.1148	8860	10260	100	99.36	STRESS|METAL|COPPER|COPPER	pcoS	copper resistance membrane spanning protein PcoS	mobilome:plasmid
ERZ24875786/results/func_annot/amr_location.tsv:KNMGHNJF_30815	ERZ24875786.1662	7294	7713	100	100	AMR|AMR|FOSFOMYCIN|FOSFOMYCIN	fosA	FosA family fosfomycin resistance glutathione transferase	mobilome:plasmid
ERZ24875786/results/func_annot/amr_location.tsv:KNMGHNJF_42673	ERZ24875786.3368	5128	5463	96.26	54.29	STRESS|METAL|ARSENIC|ARSENITE	arsD	arsenite efflux transporter metallochaperone ArsD	mobilome:plasmid
ERZ24875786/results/func_annot/amr_location.tsv:KNMGHNJF_13740	ERZ24875786.349	8776	9354	100	94.79	STRESS|METAL|TELLURIUM|TELLURIUM	terD	tellurium resistance membrane protein TerD	mobilome:plasmid
ERZ24875786/results/func_annot/amr_location.tsv:KNMGHNJF_13741	ERZ24875786.349	9405	10445	100	95.38	STRESS|METAL|TELLURIUM|TELLURIUM	terC	tellurium resistance membrane protein TerC	mobilome:plasmid
ERZ24875786/results/func_annot/amr_location.tsv:KNMGHNJF_13742	ERZ24875786.349	10469	10924	100	93.38	STRESS|METAL|TELLURIUM|TELLURIUM	terB	tellurium resistance membrane protein TerB	mobilome:plasmid
ERZ24875786/results/func_annot/amr_location.tsv:KNMGHNJF_43526	ERZ24875786.3520	2795	3748	98.44	80.32	AMR|AMR|BETA-LACTAM|BETA-LACTAM	bla	class A beta-lactamase, subclass A2	mobilome:plasmid
ERZ24875786/results/func_annot/amr_location.tsv:KNMGHNJF_43729	ERZ24875786.3556	787	1215	99.29	83.57	STRESS|METAL|ARSENIC|ARSENATE	arsC	glutaredoxin-dependent arsenate reductase	mobilome:plasmid
ERZ24875786/results/func_annot/amr_location.tsv:KNMGHNJF_43732	ERZ24875786.3556	4393	4758	100	67.77	STRESS|METAL|ARSENIC|ARSENITE	arsD	arsenite efflux transporter metallochaperone ArsD	mobilome:plasmid
ERZ24875786/results/func_annot/amr_location.tsv:KNMGHNJF_44337	ERZ24875786.3665	3954	4757	100	100	AMR|AMR|AMINOGLYCOSIDE|STREPTOMYCIN	aph(3'')-Ib	aminoglycoside O-phosphotransferase APH(3'')-Ib	mobilome:plasmid
ERZ24875786/results/func_annot/amr_location.tsv:KNMGHNJF_44338	ERZ24875786.3665	4757	5593	100	100	AMR|AMR|AMINOGLYCOSIDE|STREPTOMYCIN	aph(6)-Id	aminoglycoside O-phosphotransferase APH(6)-Id	mobilome:plasmid
ERZ24875786/results/func_annot/amr_location.tsv:KNMGHNJF_45638	ERZ24875786.3912	1561	3480	99.69	67.45	AMR|AMR|TETRACYCLINE|TETRACYCLINE	tet	tetracycline resistance ribosomal protection protein	mobilome:plasmid
ERZ24875786/results/func_annot/amr_location.tsv:KNMGHNJF_48998	ERZ24875786.4582	276	629	100	100	STRESS|METAL|ARSENIC|ARSENIC	arsR	As(III)-sensing metalloregulatory transcriptional repressor ArsR	mobilome:plasmid
ERZ24875786/results/func_annot/amr_location.tsv:KNMGHNJF_48999	ERZ24875786.4582	677	1039	100	98.33	STRESS|METAL|ARSENIC|ARSENITE	arsD	arsenite efflux transporter metallochaperone ArsD	mobilome:plasmid
ERZ24875786/results/func_annot/amr_location.tsv:KNMGHNJF_49000	ERZ24875786.4582	1057	2808	100	98.97	STRESS|METAL|ARSENIC|ARSENITE	arsA	arsenite efflux transporter ATPase subunit ArsA	mobilome:plasmid
ERZ24875786/results/func_annot/amr_location.tsv:KNMGHNJF_49001	ERZ24875786.4582	2857	4146	100	98.37	STRESS|METAL|ARSENIC|ARSENITE	arsB	arsenite efflux transporter membrane subunit ArsB	mobilome:plasmid
ERZ24875786/results/func_annot/amr_location.tsv:KNMGHNJF_49002	ERZ24875786.4582	4159	4584	100	99.29	STRESS|METAL|ARSENIC|ARSENATE	arsC	glutaredoxin-dependent arsenate reductase	mobilome:plasmid
ERZ24875788/results/func_annot/amr_location.tsv:JCKJNHLO_13987	ERZ24875788.1004	427	1881	99.18	76.3	AMR|AMR|MACROLIDE|MACROLIDE	abc-f	ABC-F type ribosomal protection protein	mobilome:plasmid
ERZ24875788/results/func_annot/amr_location.tsv:JCKJNHLO_15396	ERZ24875788.1164	1423	2904	98.37	52.98	AMR|AMR|MACROLIDE|MACROLIDE	abc-f	ABC-F type ribosomal protection protein	mobilome:plasmid
ERZ24875788/results/func_annot/amr_location.tsv:JCKJNHLO_15403	ERZ24875788.1164	7536	8186	100	99.07	AMR|AMR|PHENICOL|CHLORAMPHENICOL	catA	type A-9 chloramphenicol O-acetyltransferase	mobilome:plasmid
ERZ24875788/results/func_annot/amr_location.tsv:JCKJNHLO_04633	ERZ24875788.198	4587	6506	100	99.69	AMR|AMR|TETRACYCLINE|TETRACYCLINE	tet(M)	tetracycline resistance ribosomal protection protein Tet(M)	mobilome:conjugative_integron;plasmid
ERZ24875788/results/func_annot/amr_location.tsv:JCKJNHLO_23849	ERZ24875788.2387	5009	5833	96.8	80.88	AMR|AMR|LINCOSAMIDE|LINCOSAMIDE	lnu(F)	lincosamide nucleotidyltransferase Lnu(F)	mobilome:plasmid
ERZ24875788/results/func_annot/amr_location.tsv:JCKJNHLO_25389	ERZ24875788.2659	4007	4282	100	49.45	STRESS|METAL|MERCURY|MERCURY	merP	mercury resistance system periplasmic binding protein MerP	mobilome:plasmid
ERZ24875788/results/func_annot/amr_location.tsv:JCKJNHLO_10211	ERZ24875788.621	1260	2213	98.44	80	AMR|AMR|BETA-LACTAM|BETA-LACTAM	bla	class A beta-lactamase, subclass A2	mobilome:plasmid
ERZ24875788/results/func_annot/amr_location.tsv:JCKJNHLO_10221	ERZ24875788.621	7194	8147	98.44	80	AMR|AMR|BETA-LACTAM|BETA-LACTAM	bla	class A beta-lactamase, subclass A2	mobilome:plasmid
ERZ24875789/results/func_annot/amr_location.tsv:FLNOCLPI_30259	ERZ24875789.1518	7889	9808	99.69	67.45	AMR|AMR|TETRACYCLINE|TETRACYCLINE	tet	tetracycline resistance ribosomal protection protein	mobilome:plasmid
ERZ24875789/results/func_annot/amr_location.tsv:FLNOCLPI_30930	ERZ24875789.1585	9364	9798	100	95.14	STRESS|METAL|MERCURY|MERCURY	merR	mercury resistance transcriptional regulator MerR	mobilome:plasmid
ERZ24875789/results/func_annot/amr_location.tsv:FLNOCLPI_30931	ERZ24875789.1585	9870	10220	100	95.69	STRESS|METAL|MERCURY|MERCURY	merT	mercuric transport protein MerT	mobilome:plasmid
ERZ24875789/results/func_annot/amr_location.tsv:FLNOCLPI_40702	ERZ24875789.2817	4508	5989	98.37	52.98	AMR|AMR|MACROLIDE|MACROLIDE	abc-f	ABC-F type ribosomal protection protein	mobilome:plasmid
ERZ24875789/results/func_annot/amr_location.tsv:FLNOCLPI_43515	ERZ24875789.3238	2510	2785	100	49.45	STRESS|METAL|MERCURY|MERCURY	merP	mercury resistance system periplasmic binding protein MerP	mobilome:plasmid
ERZ24875789/results/func_annot/amr_location.tsv:FLNOCLPI_44177	ERZ24875789.3342	2825	3172	95.73	97.32	STRESS|METAL|ARSENIC|ARSENIC	arsR	As(III)-sensing metalloregulatory transcriptional repressor ArsR	mobilome:plasmid
ERZ24875789/results/func_annot/amr_location.tsv:FLNOCLPI_44178	ERZ24875789.3342	3220	3582	100	92.5	STRESS|METAL|ARSENIC|ARSENITE	arsD	arsenite efflux transporter metallochaperone ArsD	mobilome:plasmid
ERZ24875789/results/func_annot/amr_location.tsv:FLNOCLPI_44179	ERZ24875789.3342	3600	5351	100	96.74	STRESS|METAL|ARSENIC|ARSENITE	arsA	arsenite efflux transporter ATPase subunit ArsA	mobilome:plasmid
ERZ24875789/results/func_annot/amr_location.tsv:NA	ERZ24875789.3342	5399	6646	96.97	99.52	STRESS|METAL|ARSENIC|ARSENITE	arsB	arsenite efflux transporter membrane subunit ArsB	mobilome:plasmid
ERZ24875789/results/func_annot/amr_location.tsv:FLNOCLPI_14596	ERZ24875789.370	1896	3371	99.8	98.98	STRESS|METAL|COPPER/SILVER|COPPER/SILVER	silS	copper/silver sensor histidine kinase SilS	mobilome:plasmid
ERZ24875789/results/func_annot/amr_location.tsv:FLNOCLPI_14597	ERZ24875789.370	3364	4044	100	98.23	STRESS|METAL|COPPER/SILVER|COPPER/SILVER	silR	copper/silver response regulator transcription factor SilR	mobilome:plasmid
ERZ24875789/results/func_annot/amr_location.tsv:FLNOCLPI_14598	ERZ24875789.370	4234	5619	100	96.96	STRESS|METAL|COPPER/SILVER|COPPER/SILVER	silC	Cu(+)/Ag(+) efflux RND transporter outer membrane channel SilC	mobilome:plasmid
ERZ24875789/results/func_annot/amr_location.tsv:FLNOCLPI_14599	ERZ24875789.370	5648	6001	100	96.58	STRESS|METAL|COPPER/SILVER|COPPER/SILVER	silF	Cu(+)/Ag(+) efflux RND transporter periplasmic metallochaperone SilF	mobilome:plasmid
ERZ24875789/results/func_annot/amr_location.tsv:FLNOCLPI_14600	ERZ24875789.370	6115	7407	100	96.28	STRESS|METAL|COPPER/SILVER|COPPER/SILVER	silB	Cu(+)/Ag(+) efflux RND transporter periplasmic adaptor subunit SilB	mobilome:plasmid
ERZ24875789/results/func_annot/amr_location.tsv:FLNOCLPI_14601	ERZ24875789.370	7418	10564	100	98.66	STRESS|METAL|COPPER/SILVER|COPPER/SILVER	silA	Cu(+)/Ag(+) efflux RND transporter permease subunit SilA	mobilome:plasmid
ERZ24875789/results/func_annot/amr_location.tsv:FLNOCLPI_14603	ERZ24875789.370	11218	13665	98.79	95.1	STRESS|METAL|SILVER|SILVER	silP	Ag(+)-translocating P-type ATPase SilP	mobilome:plasmid
ERZ24875789/results/func_annot/amr_location.tsv:FLNOCLPI_14607	ERZ24875789.370	15620	17437	100	97.19	STRESS|METAL|COPPER|COPPER	pcoA	multicopper oxidase PcoA	mobilome:plasmid
ERZ24875789/results/func_annot/amr_location.tsv:FLNOCLPI_14609	ERZ24875789.370	18373	18753	100	96.83	STRESS|METAL|COPPER|COPPER	pcoC	copper resistance system metallochaperone PcoC	mobilome:plasmid
ERZ24875789/results/func_annot/amr_location.tsv:FLNOCLPI_14610	ERZ24875789.370	18758	19687	100	94.5	STRESS|METAL|COPPER|COPPER	pcoD	copper resistance inner membrane protein PcoD	mobilome:plasmid
ERZ24875789/results/func_annot/amr_location.tsv:FLNOCLPI_14611	ERZ24875789.370	19728	20408	100	96.46	STRESS|METAL|COPPER|COPPER	pcoR	copper response regulator transcription factor PcoR	mobilome:plasmid
ERZ24875789/results/func_annot/amr_location.tsv:FLNOCLPI_14612	ERZ24875789.370	20405	21805	100	95.71	STRESS|METAL|COPPER|COPPER	pcoS	copper resistance membrane spanning protein PcoS	mobilome:plasmid
ERZ24875789/results/func_annot/amr_location.tsv:FLNOCLPI_14614	ERZ24875789.370	22701	23054	100	94.02	STRESS|METAL|ARSENIC|ARSENIC	arsR	As(III)-sensing metalloregulatory transcriptional repressor ArsR	mobilome:plasmid
ERZ24875789/results/func_annot/amr_location.tsv:FLNOCLPI_52595	ERZ24875789.4866	994	1326	100	84.55	STRESS|BIOCIDE|QUATERNARY AMMONIUM|QUATERNARY AMMONIUM	qac	Qac-pB8 family quaternary ammonium compound efflux SMR transporter	mobilome:plasmid
ERZ24875789/results/func_annot/amr_location.tsv:FLNOCLPI_17118	ERZ24875789.493	6083	8002	100	99.69	AMR|AMR|TETRACYCLINE|TETRACYCLINE	tet(M)	tetracycline resistance ribosomal protection protein Tet(M)	mobilome:conjugative_integron;plasmid
ERZ24875789/results/func_annot/amr_location.tsv:FLNOCLPI_53059	ERZ24875789.4958	6	233	61.98	96	STRESS|METAL|MERCURY|MERCURY	merD	mercury resistance co-regulator MerD	mobilome:plasmid
ERZ24875789/results/func_annot/amr_location.tsv:FLNOCLPI_53060	ERZ24875789.4958	230	466	100	100	STRESS|METAL|MERCURY|MERCURY	merE	broad-spectrum mercury transporter MerE	mobilome:plasmid
ERZ24875789/results/func_annot/amr_location.tsv:FLNOCLPI_18222	ERZ24875789.556	5660	6241	100	92.23	STRESS|METAL|TELLURIUM|TELLURIUM	terZ	tellurium resistance-associated protein TerZ	mobilome:plasmid
ERZ24875789/results/func_annot/amr_location.tsv:FLNOCLPI_18226	ERZ24875789.556	8988	9566	100	94.79	STRESS|METAL|TELLURIUM|TELLURIUM	terD	tellurium resistance membrane protein TerD	mobilome:plasmid
ERZ24875791/results/func_annot/amr_location.tsv:PDFPHDCF_10278	ERZ24875791.1108	979	1716	100	100	AMR|AMR|MACROLIDE|MACROLIDE	erm(B)	23S rRNA (adenine(2058)-N(6))-methyltransferase Erm(B)	mobilome:plasmid
ERZ24875791/results/func_annot/amr_location.tsv:PDFPHDCF_02985	ERZ24875791.134	428	2401	100	99.53	AMR|AMR|TETRACYCLINE|TETRACYCLINE	tet(Q)	tetracycline resistance ribosomal protection protein Tet(Q)	mobilome:plasmid
ERZ24875792/results/func_annot/amr_location.tsv:DBBNLGHB_14873	ERZ24875792.1717	1576	2766	100	100	AMR|AMR|TETRACYCLINE|TETRACYCLINE	tet(C)	tetracycline efflux MFS transporter Tet(C)	mobilome:plasmid
ERZ24875794/results/func_annot/amr_location.tsv:MNAKLDBG_15208	ERZ24875794.1403	198	434	100	75.64	STRESS|METAL|MERCURY|MERCURY	merE	broad-spectrum mercury transporter MerE	mobilome:plasmid
ERZ24875794/results/func_annot/amr_location.tsv:MNAKLDBG_17342	ERZ24875794.1741	3942	5861	100	99.69	AMR|AMR|TETRACYCLINE|TETRACYCLINE	tet(M)	tetracycline resistance ribosomal protection protein Tet(M)	mobilome:plasmid
ERZ24875794/results/func_annot/amr_location.tsv:MNAKLDBG_17587	ERZ24875794.1784	625	1362	100	100	AMR|AMR|MACROLIDE|MACROLIDE	erm(B)	23S rRNA (adenine(2058)-N(6))-methyltransferase Erm(B)	mobilome:plasmid
ERZ24875794/results/func_annot/amr_location.tsv:MNAKLDBG_19471	ERZ24875794.2109	496	1686	100	100	AMR|AMR|TETRACYCLINE|TETRACYCLINE	tet(C)	tetracycline efflux MFS transporter Tet(C)	mobilome:plasmid
ERZ24875794/results/func_annot/amr_location.tsv:MNAKLDBG_07023	ERZ24875794.399	3453	5426	100	99.53	AMR|AMR|TETRACYCLINE|TETRACYCLINE	tet(Q)	tetracycline resistance ribosomal protection protein Tet(Q)	mobilome:plasmid
ERZ24875795/results/func_annot/amr_location.tsv:MKPDFMEM_23658	ERZ24875795.1016	396	830	100	93.75	STRESS|METAL|COPPER|COPPER	pcoE	copper resistance system metallochaperone PcoE	mobilome:plasmid
ERZ24875795/results/func_annot/amr_location.tsv:MKPDFMEM_23659	ERZ24875795.1016	1046	2446	100	99.14	STRESS|METAL|COPPER|COPPER	pcoS	copper resistance membrane spanning protein PcoS	mobilome:plasmid
ERZ24875795/results/func_annot/amr_location.tsv:MKPDFMEM_23660	ERZ24875795.1016	2443	3123	100	100	STRESS|METAL|COPPER|COPPER	pcoR	copper response regulator transcription factor PcoR	mobilome:plasmid
ERZ24875795/results/func_annot/amr_location.tsv:MKPDFMEM_23661	ERZ24875795.1016	3178	4107	100	100	STRESS|METAL|COPPER|COPPER	pcoD	copper resistance inner membrane protein PcoD	mobilome:plasmid
ERZ24875795/results/func_annot/amr_location.tsv:MKPDFMEM_23662	ERZ24875795.1016	4112	4492	100	100	STRESS|METAL|COPPER|COPPER	pcoC	copper resistance system metallochaperone PcoC	mobilome:plasmid
ERZ24875795/results/func_annot/amr_location.tsv:MKPDFMEM_23663	ERZ24875795.1016	4532	5428	100	100	STRESS|METAL|COPPER|COPPER	pcoB	copper-binding protein PcoB	mobilome:plasmid
ERZ24875795/results/func_annot/amr_location.tsv:MKPDFMEM_23664	ERZ24875795.1016	5428	7245	100	100	STRESS|METAL|COPPER|COPPER	pcoA	multicopper oxidase PcoA	mobilome:plasmid
ERZ24875795/results/func_annot/amr_location.tsv:MKPDFMEM_23668	ERZ24875795.1016	9227	11674	98.79	95.22	STRESS|METAL|SILVER|SILVER	silP	Ag(+)-translocating P-type ATPase SilP	mobilome:plasmid
ERZ24875795/results/func_annot/amr_location.tsv:MKPDFMEM_34949	ERZ24875795.2230	5385	6023	94.34	64.68	AMR|AMR|STREPTOGRAMIN|STREPTOGRAMIN	vat	Vat family streptogramin A O-acetyltransferase	mobilome:plasmid
ERZ24875795/results/func_annot/amr_location.tsv:MKPDFMEM_34951	ERZ24875795.2230	6711	8174	100	96.92	AMR|AMR|MACROLIDE|ERYTHROMYCIN	msr(D)	ABC-F type ribosomal protection protein Msr(D)	mobilome:plasmid
ERZ24875795/results/func_annot/amr_location.tsv:NA	ERZ24875795.2368	2	724	59.07	100	AMR|AMR|MACROLIDE|ERYTHROMYCIN	mef(A)	macrolide efflux MFS transporter Mef(A)	mobilome:plasmid
ERZ24875795/results/func_annot/amr_location.tsv:MKPDFMEM_43188	ERZ24875795.3447	2506	3459	98.44	80	AMR|AMR|BETA-LACTAM|BETA-LACTAM	bla	class A beta-lactamase, subclass A2	mobilome:plasmid
ERZ24875795/results/func_annot/amr_location.tsv:MKPDFMEM_43230	ERZ24875795.3452	5105	5380	100	49.45	STRESS|METAL|MERCURY|MERCURY	merP	mercury resistance system periplasmic binding protein MerP	mobilome:plasmid
ERZ24875795/results/func_annot/amr_location.tsv:MKPDFMEM_48455	ERZ24875795.4376	1364	1789	100	99.29	STRESS|METAL|ARSENIC|ARSENATE	arsC	glutaredoxin-dependent arsenate reductase	mobilome:plasmid
ERZ24875795/results/func_annot/amr_location.tsv:MKPDFMEM_48456	ERZ24875795.4376	1802	3091	100	98.37	STRESS|METAL|ARSENIC|ARSENITE	arsB	arsenite efflux transporter membrane subunit ArsB	mobilome:plasmid
ERZ24875795/results/func_annot/amr_location.tsv:MKPDFMEM_48457	ERZ24875795.4376	3140	4891	100	99.14	STRESS|METAL|ARSENIC|ARSENITE	arsA	arsenite efflux transporter ATPase subunit ArsA	mobilome:plasmid
ERZ24875795/results/func_annot/amr_location.tsv:MKPDFMEM_48458	ERZ24875795.4376	4909	5271	100	98.33	STRESS|METAL|ARSENIC|ARSENITE	arsD	arsenite efflux transporter metallochaperone ArsD	mobilome:plasmid
ERZ24875795/results/func_annot/amr_location.tsv:MKPDFMEM_48459	ERZ24875795.4376	5319	5672	100	100	STRESS|METAL|ARSENIC|ARSENIC	arsR	As(III)-sensing metalloregulatory transcriptional repressor ArsR	mobilome:plasmid
ERZ24875795/results/func_annot/amr_location.tsv:MKPDFMEM_51642	ERZ24875795.4998	2356	2859	98.33	47.2	STRESS|METAL|ARSENIC|ARSENITE	arsD	arsenite efflux transporter metallochaperone ArsD	mobilome:plasmid
ERZ24875797/results/func_annot/amr_location.tsv:DNGPIPCA_20989	ERZ24875797.1041	1686	3140	99.18	76.3	AMR|AMR|MACROLIDE|MACROLIDE	abc-f	ABC-F type ribosomal protection protein	mobilome:plasmid
ERZ24875797/results/func_annot/amr_location.tsv:DNGPIPCA_06022	ERZ24875797.126	2318	2821	98.33	48	STRESS|METAL|ARSENIC|ARSENITE	arsD	arsenite efflux transporter metallochaperone ArsD	mobilome:plasmid
ERZ24875797/results/func_annot/amr_location.tsv:DNGPIPCA_23734	ERZ24875797.1315	530	2449	99.69	67.45	AMR|AMR|TETRACYCLINE|TETRACYCLINE	tet	tetracycline resistance ribosomal protection protein	mobilome:plasmid
ERZ24875797/results/func_annot/amr_location.tsv:DNGPIPCA_34298	ERZ24875797.2706	81	989	51.8	99.34	STRESS|METAL|ARSENIC|ARSENITE	arsA	arsenite efflux transporter ATPase subunit ArsA	mobilome:plasmid
ERZ24875797/results/func_annot/amr_location.tsv:DNGPIPCA_34299	ERZ24875797.2706	1038	2327	100	98.37	STRESS|METAL|ARSENIC|ARSENITE	arsB	arsenite efflux transporter membrane subunit ArsB	mobilome:plasmid
ERZ24875797/results/func_annot/amr_location.tsv:DNGPIPCA_34300	ERZ24875797.2706	2340	2765	100	99.29	STRESS|METAL|ARSENIC|ARSENATE	arsC	glutaredoxin-dependent arsenate reductase	mobilome:plasmid
ERZ24875797/results/func_annot/amr_location.tsv:DNGPIPCA_36329	ERZ24875797.3032	1024	1899	100	100	AMR|AMR|BETA-LACTAM|CEPHALOSPORIN	blaCTX-M-3	extended-spectrum class A beta-lactamase CTX-M-3	mobilome:plasmid
ERZ24875797/results/func_annot/amr_location.tsv:DNGPIPCA_37475	ERZ24875797.3227	409	2511	100	96.2	STRESS|METAL|COPPER|COPPER	tcrB	copper-translocating P-type ATPase TcrB	mobilome:plasmid
ERZ24875797/results/func_annot/amr_location.tsv:DNGPIPCA_38432	ERZ24875797.3402	2848	3801	98.44	80	AMR|AMR|BETA-LACTAM|BETA-LACTAM	bla	class A beta-lactamase, subclass A2	mobilome:plasmid
ERZ24875797/results/func_annot/amr_location.tsv:DNGPIPCA_39250	ERZ24875797.3546	4593	4868	100	49.45	STRESS|METAL|MERCURY|MERCURY	merP	mercury resistance system periplasmic binding protein MerP	mobilome:plasmid
ERZ24875797/results/func_annot/amr_location.tsv:DNGPIPCA_02917	ERZ24875797.39	33939	35912	100	99.53	AMR|AMR|TETRACYCLINE|TETRACYCLINE	tet(Q)	tetracycline resistance ribosomal protection protein Tet(Q)	mobilome:conjugative_integron;plasmid
ERZ24875797/results/func_annot/amr_location.tsv:DNGPIPCA_12272	ERZ24875797.400	5386	6024	94.34	64.68	AMR|AMR|STREPTOGRAMIN|STREPTOGRAMIN	vat	Vat family streptogramin A O-acetyltransferase	mobilome:plasmid
ERZ24875797/results/func_annot/amr_location.tsv:DNGPIPCA_12274	ERZ24875797.400	6712	8175	100	96.92	AMR|AMR|MACROLIDE|ERYTHROMYCIN	msr(D)	ABC-F type ribosomal protection protein Msr(D)	mobilome:plasmid
ERZ24875797/results/func_annot/amr_location.tsv:DNGPIPCA_12275	ERZ24875797.400	8289	9515	100	100	AMR|AMR|MACROLIDE|ERYTHROMYCIN	mef(A)	macrolide efflux MFS transporter Mef(A)	mobilome:plasmid
ERZ24875797/results/func_annot/amr_location.tsv:DNGPIPCA_44078	ERZ24875797.4514	3997	4857	100	100	AMR|AMR|BETA-LACTAM|CEPHALOSPORIN	blaTEM-19	extended-spectrum class A beta-lactamase TEM-19	mobilome:plasmid
ERZ24875797/results/func_annot/amr_location.tsv:NA	ERZ24875797.887	11302	12729	74.49	99.58	AMR|AMR|TETRACYCLINE|TETRACYCLINE	tet(M)	tetracycline resistance ribosomal protection protein Tet(M)	mobilome:plasmid
ERZ24875798/results/func_annot/amr_location.tsv:CBJLKBBG_27391	ERZ24875798.2202	654	1007	100	100	STRESS|METAL|ARSENIC|ARSENIC	arsR	As(III)-sensing metalloregulatory transcriptional repressor ArsR	mobilome:plasmid
ERZ24875798/results/func_annot/amr_location.tsv:CBJLKBBG_27392	ERZ24875798.2202	1055	1417	100	98.33	STRESS|METAL|ARSENIC|ARSENITE	arsD	arsenite efflux transporter metallochaperone ArsD	mobilome:plasmid
ERZ24875798/results/func_annot/amr_location.tsv:CBJLKBBG_27393	ERZ24875798.2202	1435	3186	100	98.97	STRESS|METAL|ARSENIC|ARSENITE	arsA	arsenite efflux transporter ATPase subunit ArsA	mobilome:plasmid
ERZ24875798/results/func_annot/amr_location.tsv:CBJLKBBG_27394	ERZ24875798.2202	3235	4524	100	98.37	STRESS|METAL|ARSENIC|ARSENITE	arsB	arsenite efflux transporter membrane subunit ArsB	mobilome:plasmid
ERZ24875798/results/func_annot/amr_location.tsv:CBJLKBBG_27395	ERZ24875798.2202	4537	4962	100	99.29	STRESS|METAL|ARSENIC|ARSENATE	arsC	glutaredoxin-dependent arsenate reductase	mobilome:plasmid
ERZ24875798/results/func_annot/amr_location.tsv:CBJLKBBG_28612	ERZ24875798.2403	478	2580	100	95.63	STRESS|METAL|COPPER|COPPER	tcrB	copper-translocating P-type ATPase TcrB	mobilome:plasmid
ERZ24875798/results/func_annot/amr_location.tsv:CBJLKBBG_29081	ERZ24875798.2477	2268	2780	100	99.41	AMR|AMR|LINCOSAMIDE|LINCOSAMIDE	lnu(AN2)	lincosamide nucleotidyltransferase Lnu(AN2)	mobilome:plasmid
ERZ24875798/results/func_annot/amr_location.tsv:CBJLKBBG_29082	ERZ24875798.2477	2805	4010	100	99.5	AMR|AMR|MACROLIDE|MACROLIDE	mef(En2)	macrolide efflux MFS transporter Mef(En2)	mobilome:plasmid
ERZ24875798/results/func_annot/amr_location.tsv:CBJLKBBG_29808	ERZ24875798.2601	5010	5963	98.44	80	AMR|AMR|BETA-LACTAM|BETA-LACTAM	bla	class A beta-lactamase, subclass A2	mobilome:plasmid
ERZ24875798/results/func_annot/amr_location.tsv:CBJLKBBG_14622	ERZ24875798.679	6920	8146	100	100	AMR|AMR|MACROLIDE|ERYTHROMYCIN	mef(A)	macrolide efflux MFS transporter Mef(A)	mobilome:plasmid
ERZ24875798/results/func_annot/amr_location.tsv:CBJLKBBG_14623	ERZ24875798.679	8260	9723	100	96.92	AMR|AMR|MACROLIDE|ERYTHROMYCIN	msr(D)	ABC-F type ribosomal protection protein Msr(D)	mobilome:plasmid
ERZ24875798/results/func_annot/amr_location.tsv:CBJLKBBG_14625	ERZ24875798.679	10411	11049	94.34	64.68	AMR|AMR|STREPTOGRAMIN|STREPTOGRAMIN	vat	Vat family streptogramin A O-acetyltransferase	mobilome:plasmid
ERZ24875800/results/func_annot/amr_location.tsv:LEDDEMHJ_22556	ERZ24875800.1880	4537	5754	100	99.01	AMR|AMR|TETRACYCLINE|TETRACYCLINE	tet(E)	tetracycline efflux MFS transporter Tet(E)	mobilome:plasmid
ERZ24875800/results/func_annot/amr_location.tsv:LEDDEMHJ_27232	ERZ24875800.2605	2418	2852	100	94.44	STRESS|METAL|MERCURY|MERCURY	merR	mercury resistance transcriptional regulator MerR	mobilome:plasmid
ERZ24875800/results/func_annot/amr_location.tsv:LEDDEMHJ_27233	ERZ24875800.2605	2924	3274	100	93.97	STRESS|METAL|MERCURY|MERCURY	merT	mercuric transport protein MerT	mobilome:plasmid
ERZ24875800/results/func_annot/amr_location.tsv:LEDDEMHJ_27234	ERZ24875800.2605	3290	3565	98.9	93.33	STRESS|METAL|MERCURY|MERCURY	merP	mercury resistance system periplasmic binding protein MerP	mobilome:plasmid
ERZ24875800/results/func_annot/amr_location.tsv:LEDDEMHJ_27235	ERZ24875800.2605	3568	3813	100	100	STRESS|METAL|MERCURY|MERCURY	merF	mercury resistance system transport protein MerF	mobilome:plasmid
ERZ24875800/results/func_annot/amr_location.tsv:LEDDEMHJ_27236	ERZ24875800.2605	3810	5456	100	85.38	STRESS|METAL|MERCURY|MERCURY	merA	mercury(II) reductase	mobilome:plasmid
ERZ24875800/results/func_annot/amr_location.tsv:LEDDEMHJ_27237	ERZ24875800.2605	5473	5838	100	98.35	STRESS|METAL|MERCURY|MERCURY	merD	mercury resistance co-regulator MerD	mobilome:plasmid
ERZ24875800/results/func_annot/amr_location.tsv:LEDDEMHJ_27238	ERZ24875800.2605	5835	6071	100	100	STRESS|METAL|MERCURY|MERCURY	merE	broad-spectrum mercury transporter MerE	mobilome:plasmid
ERZ24875800/results/func_annot/amr_location.tsv:LEDDEMHJ_31565	ERZ24875800.3347	2866	3819	98.44	80	AMR|AMR|BETA-LACTAM|BETA-LACTAM	bla	class A beta-lactamase, subclass A2	mobilome:plasmid
ERZ24875800/results/func_annot/amr_location.tsv:LEDDEMHJ_36396	ERZ24875800.4274	1473	3281	99.16	35.38	AMR|AMR|BETA-LACTAM|BETA-LACTAM	blaR1	BlaR1 family beta-lactam sensor/signal transducer	mobilome:plasmid
ERZ24875800/results/func_annot/amr_location.tsv:LEDDEMHJ_36397	ERZ24875800.4274	3574	4374	88.24	43.97	AMR|AMR|BETA-LACTAM|BETA-LACTAM	blaOXA	class D beta-lactamase	mobilome:plasmid
ERZ24875800/results/func_annot/amr_location.tsv:LEDDEMHJ_37740	ERZ24875800.4554	2000	2809	100	93.77	AMR|AMR|BETA-LACTAM|BETA-LACTAM	blaRSD2	RSD2 family class D beta-lactamase	mobilome:plasmid
ERZ24875800/results/func_annot/amr_location.tsv:LEDDEMHJ_38149	ERZ24875800.4638	194	844	100	99.07	AMR|AMR|PHENICOL|CHLORAMPHENICOL	catA	type A-9 chloramphenicol O-acetyltransferase	mobilome:plasmid
ERZ24875800/results/func_annot/amr_location.tsv:LEDDEMHJ_10841	ERZ24875800.563	5002	6456	99.18	76.09	AMR|AMR|MACROLIDE|MACROLIDE	abc-f	ABC-F type ribosomal protection protein	mobilome:plasmid
ERZ24875800/results/func_annot/amr_location.tsv:LEDDEMHJ_02818	ERZ24875800.73	14331	16304	100	99.53	AMR|AMR|TETRACYCLINE|TETRACYCLINE	tet(Q)	tetracycline resistance ribosomal protection protein Tet(Q)	mobilome:integron;plasmid
ERZ24875800/results/func_annot/amr_location.tsv:LEDDEMHJ_13658	ERZ24875800.814	1924	3843	99.69	67.45	AMR|AMR|TETRACYCLINE|TETRACYCLINE	tet	tetracycline resistance ribosomal protection protein	mobilome:plasmid
ERZ24875800/results/func_annot/amr_location.tsv:LEDDEMHJ_03280	ERZ24875800.92	8369	10009	87.48	68.12	STRESS|METAL|MERCURY|MERCURY	merA	mercury(II) reductase	mobilome:plasmid
ERZ24875802/results/func_annot/amr_location.tsv:OLAJOAME_19541	ERZ24875802.1265	142	1107	100	99.69	AMR|AMR|BETA-LACTAM|BETA-LACTAM	cfxA	CfxA family broad-spectrum class A beta-lactamase	mobilome:plasmid
ERZ24875802/results/func_annot/amr_location.tsv:OLAJOAME_20163	ERZ24875802.1334	5453	7372	99.69	67.45	AMR|AMR|TETRACYCLINE|TETRACYCLINE	tet	tetracycline resistance ribosomal protection protein	mobilome:plasmid
ERZ24875802/results/func_annot/amr_location.tsv:OLAJOAME_20727	ERZ24875802.1403	2176	3129	98.44	80	AMR|AMR|BETA-LACTAM|BETA-LACTAM	bla	class A beta-lactamase, subclass A2	mobilome:plasmid
ERZ24875802/results/func_annot/amr_location.tsv:OLAJOAME_20737	ERZ24875802.1403	8110	9063	98.44	80	AMR|AMR|BETA-LACTAM|BETA-LACTAM	bla	class A beta-lactamase, subclass A2	mobilome:plasmid
ERZ24875802/results/func_annot/amr_location.tsv:OLAJOAME_05371	ERZ24875802.155	4476	6116	87.48	68.12	STRESS|METAL|MERCURY|MERCURY	merA	mercury(II) reductase	mobilome:plasmid
ERZ24875802/results/func_annot/amr_location.tsv:OLAJOAME_22510	ERZ24875802.1632	309	959	100	99.07	AMR|AMR|PHENICOL|CHLORAMPHENICOL	catA	type A-9 chloramphenicol O-acetyltransferase	mobilome:plasmid
ERZ24875802/results/func_annot/amr_location.tsv:OLAJOAME_22517	ERZ24875802.1632	5591	7072	98.37	52.98	AMR|AMR|MACROLIDE|MACROLIDE	abc-f	ABC-F type ribosomal protection protein	mobilome:plasmid
ERZ24875802/results/func_annot/amr_location.tsv:NA	ERZ24875802.1908	5049	7835	88.65	96.23	STRESS|METAL|COPPER/SILVER|COPPER/SILVER	silA	Cu(+)/Ag(+) efflux RND transporter permease subunit SilA	mobilome:plasmid
ERZ24875802/results/func_annot/amr_location.tsv:OLAJOAME_28313	ERZ24875802.2489	1406	1681	100	49.45	STRESS|METAL|MERCURY|MERCURY	merP	mercury resistance system periplasmic binding protein MerP	mobilome:plasmid
ERZ24875802/results/func_annot/amr_location.tsv:OLAJOAME_01437	ERZ24875802.26	14442	16415	100	99.53	AMR|AMR|TETRACYCLINE|TETRACYCLINE	tet(Q)	tetracycline resistance ribosomal protection protein Tet(Q)	mobilome:conjugative_integron;plasmid
ERZ24875802/results/func_annot/amr_location.tsv:OLAJOAME_10942	ERZ24875802.472	13222	15141	100	99.69	AMR|AMR|TETRACYCLINE|TETRACYCLINE	tet(M)	tetracycline resistance ribosomal protection protein Tet(M)	mobilome:plasmid
ERZ24875802/results/func_annot/amr_location.tsv:OLAJOAME_12023	ERZ24875802.551	4441	5895	99.18	76.3	AMR|AMR|MACROLIDE|MACROLIDE	abc-f	ABC-F type ribosomal protection protein	mobilome:plasmid
ERZ24875803/results/func_annot/amr_location.tsv:HOPGAGJA_16856	ERZ24875803.1131	6028	7947	100	99.69	AMR|AMR|TETRACYCLINE|TETRACYCLINE	tet(M)	tetracycline resistance ribosomal protection protein Tet(M)	mobilome:plasmid
ERZ24875803/results/func_annot/amr_location.tsv:HOPGAGJA_17085	ERZ24875803.1157	1595	1870	100	49.45	STRESS|METAL|MERCURY|MERCURY	merP	mercury resistance system periplasmic binding protein MerP	mobilome:plasmid
ERZ24875803/results/func_annot/amr_location.tsv:HOPGAGJA_22668	ERZ24875803.1883	209	1699	81.98	100	STRESS|METAL|COPPER|COPPER	pcoA	multicopper oxidase PcoA	mobilome:plasmid
ERZ24875803/results/func_annot/amr_location.tsv:HOPGAGJA_22669	ERZ24875803.1883	1699	2595	100	99.32	STRESS|METAL|COPPER|COPPER	pcoB	copper-binding protein PcoB	mobilome:plasmid
ERZ24875803/results/func_annot/amr_location.tsv:HOPGAGJA_22670	ERZ24875803.1883	2635	3015	100	100	STRESS|METAL|COPPER|COPPER	pcoC	copper resistance system metallochaperone PcoC	mobilome:plasmid
ERZ24875803/results/func_annot/amr_location.tsv:HOPGAGJA_22671	ERZ24875803.1883	3020	3949	100	98.06	STRESS|METAL|COPPER|COPPER	pcoD	copper resistance inner membrane protein PcoD	mobilome:plasmid
ERZ24875803/results/func_annot/amr_location.tsv:HOPGAGJA_22672	ERZ24875803.1883	4004	4684	100	100	STRESS|METAL|COPPER|COPPER	pcoR	copper response regulator transcription factor PcoR	mobilome:plasmid
ERZ24875803/results/func_annot/amr_location.tsv:HOPGAGJA_22673	ERZ24875803.1883	4681	6081	100	98.93	STRESS|METAL|COPPER|COPPER	pcoS	copper resistance membrane spanning protein PcoS	mobilome:plasmid
ERZ24875803/results/func_annot/amr_location.tsv:HOPGAGJA_27346	ERZ24875803.2618	589	1425	100	100	AMR|AMR|AMINOGLYCOSIDE|STREPTOMYCIN	aph(6)-Id	aminoglycoside O-phosphotransferase APH(6)-Id	mobilome:plasmid
ERZ24875803/results/func_annot/amr_location.tsv:HOPGAGJA_27347	ERZ24875803.2618	1425	2228	100	100	AMR|AMR|AMINOGLYCOSIDE|STREPTOMYCIN	aph(3'')-Ib	aminoglycoside O-phosphotransferase APH(3'')-Ib	mobilome:plasmid
ERZ24875803/results/func_annot/amr_location.tsv:HOPGAGJA_28078	ERZ24875803.2740	2256	4175	99.69	67.45	AMR|AMR|TETRACYCLINE|TETRACYCLINE	tet	tetracycline resistance ribosomal protection protein	mobilome:plasmid
ERZ24875805/results/func_annot/amr_location.tsv:LHCDLNEE_18032	ERZ24875805.1216	675	2315	87.48	68.12	STRESS|METAL|MERCURY|MERCURY	merA	mercury(II) reductase	mobilome:plasmid
ERZ24875805/results/func_annot/amr_location.tsv:LHCDLNEE_26520	ERZ24875805.2327	2549	3766	100	98.77	AMR|AMR|TETRACYCLINE|TETRACYCLINE	tet(E)	tetracycline efflux MFS transporter Tet(E)	mobilome:plasmid
ERZ24875805/results/func_annot/amr_location.tsv:LHCDLNEE_26550	ERZ24875805.2332	524	964	100	94.52	STRESS|HEAT|NA|NA	trxLHR	heat resistance system thioredoxin Trx-GI	mobilome:plasmid
ERZ24875805/results/func_annot/amr_location.tsv:LHCDLNEE_26552	ERZ24875805.2332	2179	2790	100	91.13	STRESS|HEAT|NA|NA	hdeD-GI	heat resistance membrane protein HdeD-GI	mobilome:plasmid
ERZ24875805/results/func_annot/amr_location.tsv:LHCDLNEE_26553	ERZ24875805.2332	2887	3774	100	93.22	STRESS|HEAT|NA|NA	yfdX2	heat resistance protein YfdX2	mobilome:plasmid
ERZ24875805/results/func_annot/amr_location.tsv:LHCDLNEE_26554	ERZ24875805.2332	3877	4791	100	97.04	STRESS|HEAT|NA|NA	yfdX1	heat resistance protein YfdX1	mobilome:plasmid
ERZ24875805/results/func_annot/amr_location.tsv:LHCDLNEE_26555	ERZ24875805.2332	4814	5272	100	98.03	STRESS|HEAT|NA|NA	shsP	small heat shock protein sHSP20-GI	mobilome:plasmid
ERZ24875805/results/func_annot/amr_location.tsv:LHCDLNEE_27710	ERZ24875805.2502	5465	5740	100	49.45	STRESS|METAL|MERCURY|MERCURY	merP	mercury resistance system periplasmic binding protein MerP	mobilome:plasmid
ERZ24875805/results/func_annot/amr_location.tsv:LHCDLNEE_31762	ERZ24875805.3183	87	1733	100	85.38	STRESS|METAL|MERCURY|MERCURY	merA	mercury(II) reductase	mobilome:plasmid
ERZ24875805/results/func_annot/amr_location.tsv:LHCDLNEE_31763	ERZ24875805.3183	1730	1975	100	100	STRESS|METAL|MERCURY|MERCURY	merF	mercury resistance system transport protein MerF	mobilome:plasmid
ERZ24875805/results/func_annot/amr_location.tsv:LHCDLNEE_31764	ERZ24875805.3183	1978	2253	98.9	93.33	STRESS|METAL|MERCURY|MERCURY	merP	mercury resistance system periplasmic binding protein MerP	mobilome:plasmid
ERZ24875805/results/func_annot/amr_location.tsv:LHCDLNEE_31765	ERZ24875805.3183	2269	2619	100	93.97	STRESS|METAL|MERCURY|MERCURY	merT	mercuric transport protein MerT	mobilome:plasmid
ERZ24875805/results/func_annot/amr_location.tsv:LHCDLNEE_31766	ERZ24875805.3183	2691	3125	100	94.44	STRESS|METAL|MERCURY|MERCURY	merR	mercury resistance transcriptional regulator MerR	mobilome:plasmid
ERZ24875805/results/func_annot/amr_location.tsv:LHCDLNEE_31850	ERZ24875805.3195	4290	6209	100	99.69	AMR|AMR|TETRACYCLINE|TETRACYCLINE	tet(M)	tetracycline resistance ribosomal protection protein Tet(M)	mobilome:plasmid
ERZ24875805/results/func_annot/amr_location.tsv:LHCDLNEE_33403	ERZ24875805.3474	4155	5108	98.44	80	AMR|AMR|BETA-LACTAM|BETA-LACTAM	bla	class A beta-lactamase, subclass A2	mobilome:plasmid
ERZ24875805/results/func_annot/amr_location.tsv:LHCDLNEE_36545	ERZ24875805.4076	43	879	100	100	AMR|AMR|AMINOGLYCOSIDE|STREPTOMYCIN	aph(6)-Id	aminoglycoside O-phosphotransferase APH(6)-Id	mobilome:plasmid
ERZ24875805/results/func_annot/amr_location.tsv:LHCDLNEE_36546	ERZ24875805.4076	879	1682	100	100	AMR|AMR|AMINOGLYCOSIDE|STREPTOMYCIN	aph(3'')-Ib	aminoglycoside O-phosphotransferase APH(3'')-Ib	mobilome:plasmid
ERZ24875805/results/func_annot/amr_location.tsv:LHCDLNEE_37818	ERZ24875805.4337	625	1362	100	100	AMR|AMR|MACROLIDE|MACROLIDE	erm(B)	23S rRNA (adenine(2058)-N(6))-methyltransferase Erm(B)	mobilome:plasmid
ERZ24875805/results/func_annot/amr_location.tsv:LHCDLNEE_38802	ERZ24875805.4537	2954	4873	99.69	67.45	AMR|AMR|TETRACYCLINE|TETRACYCLINE	tet	tetracycline resistance ribosomal protection protein	mobilome:plasmid
ERZ24875805/results/func_annot/amr_location.tsv:LHCDLNEE_39614	ERZ24875805.4711	1189	4335	100	97.14	STRESS|METAL|COPPER/SILVER|COPPER/SILVER	silA	Cu(+)/Ag(+) efflux RND transporter permease subunit SilA	mobilome:plasmid
ERZ24875805/results/func_annot/amr_location.tsv:LHCDLNEE_11414	ERZ24875805.592	3898	5352	99.18	76.3	AMR|AMR|MACROLIDE|MACROLIDE	abc-f	ABC-F type ribosomal protection protein	mobilome:plasmid
ERZ24875807/results/func_annot/amr_location.tsv:FFIANBGC_17770	ERZ24875807.1308	5422	8568	100	97.14	STRESS|METAL|COPPER/SILVER|COPPER/SILVER	silA	Cu(+)/Ag(+) efflux RND transporter permease subunit SilA	mobilome:plasmid
ERZ24875807/results/func_annot/amr_location.tsv:FFIANBGC_19447	ERZ24875807.1523	174	608	100	94.44	STRESS|METAL|MERCURY|MERCURY	merR	mercury resistance transcriptional regulator MerR	mobilome:plasmid
ERZ24875807/results/func_annot/amr_location.tsv:FFIANBGC_19448	ERZ24875807.1523	680	1030	100	93.97	STRESS|METAL|MERCURY|MERCURY	merT	mercuric transport protein MerT	mobilome:plasmid
ERZ24875807/results/func_annot/amr_location.tsv:FFIANBGC_19449	ERZ24875807.1523	1046	1321	98.9	93.33	STRESS|METAL|MERCURY|MERCURY	merP	mercury resistance system periplasmic binding protein MerP	mobilome:plasmid
ERZ24875807/results/func_annot/amr_location.tsv:FFIANBGC_19450	ERZ24875807.1523	1324	1569	100	100	STRESS|METAL|MERCURY|MERCURY	merF	mercury resistance system transport protein MerF	mobilome:plasmid
ERZ24875807/results/func_annot/amr_location.tsv:FFIANBGC_19451	ERZ24875807.1523	1566	3212	100	85.38	STRESS|METAL|MERCURY|MERCURY	merA	mercury(II) reductase	mobilome:plasmid
ERZ24875807/results/func_annot/amr_location.tsv:FFIANBGC_19452	ERZ24875807.1523	3229	3594	100	98.35	STRESS|METAL|MERCURY|MERCURY	merD	mercury resistance co-regulator MerD	mobilome:plasmid
ERZ24875807/results/func_annot/amr_location.tsv:FFIANBGC_19453	ERZ24875807.1523	3591	3827	100	100	STRESS|METAL|MERCURY|MERCURY	merE	broad-spectrum mercury transporter MerE	mobilome:plasmid
ERZ24875807/results/func_annot/amr_location.tsv:NA	ERZ24875807.1834	91	891	100	100	AMR|AMR|AMINOGLYCOSIDE|STREPTOMYCIN	aph(3'')-Ib	aminoglycoside O-phosphotransferase APH(3'')-Ib	mobilome:plasmid
ERZ24875807/results/func_annot/amr_location.tsv:FFIANBGC_21709	ERZ24875807.1834	894	1730	100	100	AMR|AMR|AMINOGLYCOSIDE|STREPTOMYCIN	aph(6)-Id	aminoglycoside O-phosphotransferase APH(6)-Id	mobilome:plasmid
ERZ24875807/results/func_annot/amr_location.tsv:FFIANBGC_29191	ERZ24875807.2987	22	1941	100	99.69	AMR|AMR|TETRACYCLINE|TETRACYCLINE	tet(M)	tetracycline resistance ribosomal protection protein Tet(M)	mobilome:plasmid
ERZ24875807/results/func_annot/amr_location.tsv:FFIANBGC_06800	ERZ24875807.310	11849	13303	99.18	76.3	AMR|AMR|MACROLIDE|MACROLIDE	abc-f	ABC-F type ribosomal protection protein	mobilome:plasmid
ERZ24875807/results/func_annot/amr_location.tsv:FFIANBGC_29965	ERZ24875807.3121	485	1399	100	99.34	AMR|AMR|BETA-LACTAM|BETA-LACTAM	blaAER	AER family class A beta-lactamase	mobilome:plasmid
ERZ24875807/results/func_annot/amr_location.tsv:FFIANBGC_30570	ERZ24875807.3228	3564	4781	100	98.77	AMR|AMR|TETRACYCLINE|TETRACYCLINE	tet(E)	tetracycline efflux MFS transporter Tet(E)	mobilome:plasmid
ERZ24875807/results/func_annot/amr_location.tsv:FFIANBGC_33959	ERZ24875807.3865	3956	4231	100	49.45	STRESS|METAL|MERCURY|MERCURY	merP	mercury resistance system periplasmic binding protein MerP	mobilome:plasmid
ERZ24875807/results/func_annot/amr_location.tsv:FFIANBGC_34194	ERZ24875807.3911	79	780	99.57	78.11	AMR|AMR|GLYCOPEPTIDE|VANCOMYCIN	vanR	VanR-ABDEGLN family response regulator transcription factor	mobilome:plasmid
ERZ24875807/results/func_annot/amr_location.tsv:FFIANBGC_36654	ERZ24875807.4410	53	409	90.08	76.15	STRESS|METAL|MERCURY|MERCURY	merD	mercury resistance co-regulator MerD	mobilome:plasmid
ERZ24875807/results/func_annot/amr_location.tsv:FFIANBGC_36655	ERZ24875807.4410	406	642	100	75.64	STRESS|METAL|MERCURY|MERCURY	merE	broad-spectrum mercury transporter MerE	mobilome:plasmid
ERZ24875808/results/func_annot/amr_location.tsv:PKEIGBGL_17117	ERZ24875808.1188	1084	1884	100	98.87	AMR|AMR|MACROLIDE|MACROLIDE	erm(35)	23S rRNA (adenine(2058)-N(6))-methyltransferase Erm(35)	mobilome:plasmid
ERZ24875808/results/func_annot/amr_location.tsv:PKEIGBGL_17124	ERZ24875808.1188	6026	6826	100	98.87	AMR|AMR|MACROLIDE|MACROLIDE	erm(35)	23S rRNA (adenine(2058)-N(6))-methyltransferase Erm(35)	mobilome:plasmid
ERZ24875808/results/func_annot/amr_location.tsv:PKEIGBGL_24297	ERZ24875808.2187	3068	3850	97.38	97.69	AMR|AMR|LINCOSAMIDE|LINCOSAMIDE	lnu(G)	lincosamide nucleotidyltransferase Lnu(G)	mobilome:plasmid
ERZ24875808/results/func_annot/amr_location.tsv:PKEIGBGL_25278	ERZ24875808.2348	3651	5132	98.37	52.98	AMR|AMR|MACROLIDE|MACROLIDE	abc-f	ABC-F type ribosomal protection protein	mobilome:plasmid
ERZ24875808/results/func_annot/amr_location.tsv:PKEIGBGL_26458	ERZ24875808.2552	4265	6184	99.69	67.45	AMR|AMR|TETRACYCLINE|TETRACYCLINE	tet	tetracycline resistance ribosomal protection protein	mobilome:plasmid
ERZ24875808/results/func_annot/amr_location.tsv:PKEIGBGL_28302	ERZ24875808.2874	3833	4636	100	100	AMR|AMR|AMINOGLYCOSIDE|STREPTOMYCIN	aph(3'')-Ib	aminoglycoside O-phosphotransferase APH(3'')-Ib	mobilome:plasmid
ERZ24875808/results/func_annot/amr_location.tsv:PKEIGBGL_28303	ERZ24875808.2874	4636	5472	100	100	AMR|AMR|AMINOGLYCOSIDE|STREPTOMYCIN	aph(6)-Id	aminoglycoside O-phosphotransferase APH(6)-Id	mobilome:plasmid
ERZ24875808/results/func_annot/amr_location.tsv:PKEIGBGL_28725	ERZ24875808.2955	4267	5697	74.49	99.79	AMR|AMR|TETRACYCLINE|TETRACYCLINE	tet(M)	tetracycline resistance ribosomal protection protein Tet(M)	mobilome:plasmid
ERZ24875808/results/func_annot/amr_location.tsv:PKEIGBGL_29092	ERZ24875808.3022	2086	3576	100	92.9	AMR|AMR|RIFAMYCIN|RIFAMPIN	iri	rifampin monooxygenase Iri	mobilome:plasmid
ERZ24875808/results/func_annot/amr_location.tsv:PKEIGBGL_30653	ERZ24875808.3322	253	1062	100	93.77	AMR|AMR|BETA-LACTAM|BETA-LACTAM	blaRSD2	RSD2 family class D beta-lactamase	mobilome:plasmid
ERZ24875808/results/func_annot/amr_location.tsv:PKEIGBGL_33014	ERZ24875808.3805	3998	4858	100	99.65	AMR|AMR|BETA-LACTAM|BETA-LACTAM	blaTEM	TEM family class A beta-lactamase	mobilome:plasmid
ERZ24875808/results/func_annot/amr_location.tsv:PKEIGBGL_12523	ERZ24875808.716	9630	11270	87.48	68.12	STRESS|METAL|MERCURY|MERCURY	merA	mercury(II) reductase	mobilome:plasmid
ERZ24875810/results/func_annot/amr_location.tsv:JEEKODOI_23605	ERZ24875810.1102	3863	4645	99.62	61.69	AMR|AMR|BETA-LACTAM|BETA-LACTAM	blaOXA	class D beta-lactamase	mobilome:plasmid
ERZ24875810/results/func_annot/amr_location.tsv:JEEKODOI_31166	ERZ24875810.2185	102	1748	100	85.38	STRESS|METAL|MERCURY|MERCURY	merA	mercury(II) reductase	mobilome:plasmid
ERZ24875810/results/func_annot/amr_location.tsv:JEEKODOI_31167	ERZ24875810.2185	1745	1990	100	100	STRESS|METAL|MERCURY|MERCURY	merF	mercury resistance system transport protein MerF	mobilome:plasmid
ERZ24875810/results/func_annot/amr_location.tsv:JEEKODOI_31168	ERZ24875810.2185	1993	2268	98.9	93.33	STRESS|METAL|MERCURY|MERCURY	merP	mercury resistance system periplasmic binding protein MerP	mobilome:plasmid
ERZ24875810/results/func_annot/amr_location.tsv:JEEKODOI_31169	ERZ24875810.2185	2284	2634	100	93.97	STRESS|METAL|MERCURY|MERCURY	merT	mercuric transport protein MerT	mobilome:plasmid
ERZ24875810/results/func_annot/amr_location.tsv:JEEKODOI_31170	ERZ24875810.2185	2706	3140	100	94.44	STRESS|METAL|MERCURY|MERCURY	merR	mercury resistance transcriptional regulator MerR	mobilome:plasmid
ERZ24875810/results/func_annot/amr_location.tsv:JEEKODOI_32806	ERZ24875810.2460	3884	4333	95.83	87.68	STRESS|METAL|MERCURY|MERCURY	merR	mercury resistance transcriptional regulator MerR	mobilome:plasmid
ERZ24875810/results/func_annot/amr_location.tsv:JEEKODOI_32808	ERZ24875810.2460	4770	5045	100	81.32	STRESS|METAL|MERCURY|MERCURY	merP	mercury resistance system periplasmic binding protein MerP	mobilome:plasmid
ERZ24875810/results/func_annot/amr_location.tsv:JEEKODOI_32809	ERZ24875810.2460	5049	5300	86.42	62.86	STRESS|METAL|MERCURY|MERCURY	merF	mercury resistance system transport protein MerF	mobilome:plasmid
ERZ24875810/results/func_annot/amr_location.tsv:JEEKODOI_13449	ERZ24875810.250	19318	20958	87.48	68.12	STRESS|METAL|MERCURY|MERCURY	merA	mercury(II) reductase	mobilome:plasmid
ERZ24875810/results/func_annot/amr_location.tsv:JEEKODOI_37477	ERZ24875810.3352	285	935	100	98.61	AMR|AMR|PHENICOL|CHLORAMPHENICOL	catA	type A-9 chloramphenicol O-acetyltransferase	mobilome:plasmid
ERZ24875810/results/func_annot/amr_location.tsv:JEEKODOI_38277	ERZ24875810.3510	792	2711	100	99.53	AMR|AMR|TETRACYCLINE|TETRACYCLINE	tet(W)	tetracycline resistance ribosomal protection protein Tet(W)	mobilome:plasmid
ERZ24875811/results/func_annot/amr_location.tsv:CLBHLMAC_12049	ERZ24875811.159	11332	11766	100	94.44	STRESS|METAL|MERCURY|MERCURY	merR	mercury resistance transcriptional regulator MerR	mobilome:plasmid
ERZ24875811/results/func_annot/amr_location.tsv:CLBHLMAC_12050	ERZ24875811.159	11838	12188	100	93.97	STRESS|METAL|MERCURY|MERCURY	merT	mercuric transport protein MerT	mobilome:plasmid
ERZ24875811/results/func_annot/amr_location.tsv:CLBHLMAC_12051	ERZ24875811.159	12204	12479	98.9	93.33	STRESS|METAL|MERCURY|MERCURY	merP	mercury resistance system periplasmic binding protein MerP	mobilome:plasmid
ERZ24875811/results/func_annot/amr_location.tsv:CLBHLMAC_12052	ERZ24875811.159	12482	12727	100	100	STRESS|METAL|MERCURY|MERCURY	merF	mercury resistance system transport protein MerF	mobilome:plasmid
ERZ24875811/results/func_annot/amr_location.tsv:CLBHLMAC_12053	ERZ24875811.159	12724	14370	100	85.38	STRESS|METAL|MERCURY|MERCURY	merA	mercury(II) reductase	mobilome:plasmid
ERZ24875811/results/func_annot/amr_location.tsv:CLBHLMAC_12054	ERZ24875811.159	14387	14752	100	98.35	STRESS|METAL|MERCURY|MERCURY	merD	mercury resistance co-regulator MerD	mobilome:plasmid
ERZ24875811/results/func_annot/amr_location.tsv:CLBHLMAC_12055	ERZ24875811.159	14749	14985	100	100	STRESS|METAL|MERCURY|MERCURY	merE	broad-spectrum mercury transporter MerE	mobilome:plasmid
ERZ24875811/results/func_annot/amr_location.tsv:CLBHLMAC_36007	ERZ24875811.1797	6960	8600	87.48	68.12	STRESS|METAL|MERCURY|MERCURY	merA	mercury(II) reductase	mobilome:plasmid
ERZ24875811/results/func_annot/amr_location.tsv:NA	ERZ24875811.2511	56	904	65.51	97.88	STRESS|METAL|NICKEL|NICKEL	ncrA	Metal Resistance	mobilome:plasmid
ERZ24875811/results/func_annot/amr_location.tsv:CLBHLMAC_45134	ERZ24875811.2864	604	2421	100	100	STRESS|METAL|COPPER|COPPER	pcoA	multicopper oxidase PcoA	mobilome:plasmid
ERZ24875811/results/func_annot/amr_location.tsv:CLBHLMAC_45135	ERZ24875811.2864	2421	3317	100	100	STRESS|METAL|COPPER|COPPER	pcoB	copper-binding protein PcoB	mobilome:plasmid
ERZ24875811/results/func_annot/amr_location.tsv:CLBHLMAC_45136	ERZ24875811.2864	3357	3737	100	100	STRESS|METAL|COPPER|COPPER	pcoC	copper resistance system metallochaperone PcoC	mobilome:plasmid
ERZ24875811/results/func_annot/amr_location.tsv:CLBHLMAC_45137	ERZ24875811.2864	3742	4671	100	100	STRESS|METAL|COPPER|COPPER	pcoD	copper resistance inner membrane protein PcoD	mobilome:plasmid
ERZ24875811/results/func_annot/amr_location.tsv:CLBHLMAC_45138	ERZ24875811.2864	4726	5406	100	100	STRESS|METAL|COPPER|COPPER	pcoR	copper response regulator transcription factor PcoR	mobilome:plasmid
ERZ24875811/results/func_annot/amr_location.tsv:CLBHLMAC_45139	ERZ24875811.2864	5403	6803	100	99.36	STRESS|METAL|COPPER|COPPER	pcoS	copper resistance membrane spanning protein PcoS	mobilome:plasmid
ERZ24875811/results/func_annot/amr_location.tsv:CLBHLMAC_45203	ERZ24875811.2872	2794	3576	99.62	61.69	AMR|AMR|BETA-LACTAM|BETA-LACTAM	blaOXA	class D beta-lactamase	mobilome:plasmid
ERZ24875811/results/func_annot/amr_location.tsv:CLBHLMAC_45370	ERZ24875811.2890	6659	7459	94.18	64.75	AMR|AMR|BETA-LACTAM|BETA-LACTAM	blaOXA	class D beta-lactamase	mobilome:plasmid
ERZ24875811/results/func_annot/amr_location.tsv:CLBHLMAC_45894	ERZ24875811.2955	1434	3881	98.79	95.47	STRESS|METAL|SILVER|SILVER	silP	Ag(+)-translocating P-type ATPase SilP	mobilome:plasmid
ERZ24875811/results/func_annot/amr_location.tsv:CLBHLMAC_45896	ERZ24875811.2955	4535	7549	95.8	98.31	STRESS|METAL|COPPER/SILVER|COPPER/SILVER	silA	Cu(+)/Ag(+) efflux RND transporter permease subunit SilA	mobilome:plasmid
ERZ24875811/results/func_annot/amr_location.tsv:CLBHLMAC_16503	ERZ24875811.325	19488	21413	100	99.53	AMR|AMR|TETRACYCLINE|TETRACYCLINE	tet(Q)	tetracycline resistance ribosomal protection protein Tet(Q)	mobilome:plasmid
ERZ24875811/results/func_annot/amr_location.tsv:CLBHLMAC_65639	ERZ24875811.6051	1343	2548	100	100	AMR|AMR|TETRACYCLINE|TETRACYCLINE	tet(B)	tetracycline efflux MFS transporter Tet(B)	mobilome:plasmid
ERZ24875811/results/func_annot/amr_location.tsv:CLBHLMAC_08663	ERZ24875811.79	48796	49146	100	92.24	STRESS|METAL|ARSENIC|ARSENIC	arsR	As(III)-sensing metalloregulatory transcriptional repressor ArsR	mobilome:plasmid
ERZ24875811/results/func_annot/amr_location.tsv:CLBHLMAC_08664	ERZ24875811.79	49366	50655	100	97.9	STRESS|METAL|ARSENIC|ARSENITE	arsB	arsenite efflux transporter membrane subunit ArsB	mobilome:plasmid
ERZ24875811/results/func_annot/amr_location.tsv:CLBHLMAC_08665	ERZ24875811.79	50668	51093	100	94.33	STRESS|METAL|ARSENIC|ARSENATE	arsC	glutaredoxin-dependent arsenate reductase	mobilome:plasmid
ERZ24875812/results/func_annot/amr_location.tsv:GHAACOMA_31825	ERZ24875812.1992	28	3042	95.8	98.41	STRESS|METAL|COPPER/SILVER|COPPER/SILVER	silA	Cu(+)/Ag(+) efflux RND transporter permease subunit SilA	mobilome:plasmid
ERZ24875812/results/func_annot/amr_location.tsv:GHAACOMA_31827	ERZ24875812.1992	3696	6143	98.79	95.47	STRESS|METAL|SILVER|SILVER	silP	Ag(+)-translocating P-type ATPase SilP	mobilome:plasmid
ERZ24875812/results/func_annot/amr_location.tsv:GHAACOMA_32750	ERZ24875812.2123	5167	5805	94.34	64.68	AMR|AMR|STREPTOGRAMIN|STREPTOGRAMIN	vat	Vat family streptogramin A O-acetyltransferase	mobilome:plasmid
ERZ24875812/results/func_annot/amr_location.tsv:GHAACOMA_34336	ERZ24875812.2350	604	2421	100	100	STRESS|METAL|COPPER|COPPER	pcoA	multicopper oxidase PcoA	mobilome:plasmid
ERZ24875812/results/func_annot/amr_location.tsv:GHAACOMA_34337	ERZ24875812.2350	2421	3317	100	99.32	STRESS|METAL|COPPER|COPPER	pcoB	copper-binding protein PcoB	mobilome:plasmid
ERZ24875812/results/func_annot/amr_location.tsv:GHAACOMA_34338	ERZ24875812.2350	3357	3737	100	100	STRESS|METAL|COPPER|COPPER	pcoC	copper resistance system metallochaperone PcoC	mobilome:plasmid
ERZ24875812/results/func_annot/amr_location.tsv:GHAACOMA_34339	ERZ24875812.2350	3742	4671	100	100	STRESS|METAL|COPPER|COPPER	pcoD	copper resistance inner membrane protein PcoD	mobilome:plasmid
ERZ24875812/results/func_annot/amr_location.tsv:GHAACOMA_34340	ERZ24875812.2350	4726	5406	100	100	STRESS|METAL|COPPER|COPPER	pcoR	copper response regulator transcription factor PcoR	mobilome:plasmid
ERZ24875812/results/func_annot/amr_location.tsv:NA	ERZ24875812.2350	5403	6779	98.5	99.56	STRESS|METAL|COPPER|COPPER	pcoS	copper resistance membrane spanning protein PcoS	mobilome:plasmid
ERZ24875812/results/func_annot/amr_location.tsv:GHAACOMA_34401	ERZ24875812.2361	467	898	100	92.31	STRESS|METAL|SILVER|SILVER	silE	silver-binding protein SilE	mobilome:plasmid
ERZ24875812/results/func_annot/amr_location.tsv:GHAACOMA_34402	ERZ24875812.2361	1149	2624	100	98.37	STRESS|METAL|COPPER/SILVER|COPPER/SILVER	silS	copper/silver sensor histidine kinase SilS	mobilome:plasmid
ERZ24875812/results/func_annot/amr_location.tsv:GHAACOMA_34403	ERZ24875812.2361	2617	3297	100	97.35	STRESS|METAL|COPPER/SILVER|COPPER/SILVER	silR	copper/silver response regulator transcription factor SilR	mobilome:plasmid
ERZ24875812/results/func_annot/amr_location.tsv:GHAACOMA_34404	ERZ24875812.2361	3487	4872	100	97.61	STRESS|METAL|COPPER/SILVER|COPPER/SILVER	silC	Cu(+)/Ag(+) efflux RND transporter outer membrane channel SilC	mobilome:plasmid
ERZ24875812/results/func_annot/amr_location.tsv:GHAACOMA_34405	ERZ24875812.2361	4901	5254	100	97.44	STRESS|METAL|COPPER/SILVER|COPPER/SILVER	silF	Cu(+)/Ag(+) efflux RND transporter periplasmic metallochaperone SilF	mobilome:plasmid
ERZ24875812/results/func_annot/amr_location.tsv:GHAACOMA_34406	ERZ24875812.2361	5368	6660	100	96.51	STRESS|METAL|COPPER/SILVER|COPPER/SILVER	silB	Cu(+)/Ag(+) efflux RND transporter periplasmic adaptor subunit SilB	mobilome:plasmid
ERZ24875812/results/func_annot/amr_location.tsv:GHAACOMA_38055	ERZ24875812.2967	180	1469	100	97.2	STRESS|METAL|ARSENIC|ARSENITE	arsB	arsenite efflux transporter membrane subunit ArsB	mobilome:plasmid
ERZ24875812/results/func_annot/amr_location.tsv:GHAACOMA_38056	ERZ24875812.2967	1482	1907	100	90.78	STRESS|METAL|ARSENIC|ARSENATE	arsC	glutaredoxin-dependent arsenate reductase	mobilome:plasmid
ERZ24875812/results/func_annot/amr_location.tsv:GHAACOMA_41373	ERZ24875812.3586	180	1220	54.15	100	AMR|AMR|TETRACYCLINE|TETRACYCLINE	tet(M)	tetracycline resistance ribosomal protection protein Tet(M)	mobilome:plasmid
ERZ24875812/results/func_annot/amr_location.tsv:GHAACOMA_21798	ERZ24875812.889	206	556	100	92.24	STRESS|METAL|ARSENIC|ARSENIC	arsR	As(III)-sensing metalloregulatory transcriptional repressor ArsR	mobilome:plasmid
ERZ24875812/results/func_annot/amr_location.tsv:GHAACOMA_22392	ERZ24875812.941	11332	11766	100	94.44	STRESS|METAL|MERCURY|MERCURY	merR	mercury resistance transcriptional regulator MerR	mobilome:plasmid
ERZ24875812/results/func_annot/amr_location.tsv:NA	ERZ24875812.941	11838	12023	53.45	98.39	STRESS|METAL|MERCURY|MERCURY	merT	mercuric transport protein MerT	mobilome:plasmid
ERZ24875813/results/func_annot/amr_location.tsv:EMHJJHCH_27533	ERZ24875813.1226	7543	8118	100	99.48	STRESS|METAL|TELLURIUM|TELLURIUM	terE	tellurium resistance cAMP binding protein TerE	mobilome:plasmid
ERZ24875813/results/func_annot/amr_location.tsv:EMHJJHCH_27534	ERZ24875813.1226	8205	8783	100	98.96	STRESS|METAL|TELLURIUM|TELLURIUM	terD	tellurium resistance membrane protein TerD	mobilome:plasmid
ERZ24875813/results/func_annot/amr_location.tsv:EMHJJHCH_27535	ERZ24875813.1226	8822	9862	100	99.13	STRESS|METAL|TELLURIUM|TELLURIUM	terC	tellurium resistance membrane protein TerC	mobilome:plasmid
ERZ24875813/results/func_annot/amr_location.tsv:EMHJJHCH_27536	ERZ24875813.1226	9886	10341	100	100	STRESS|METAL|TELLURIUM|TELLURIUM	terB	tellurium resistance membrane protein TerB	mobilome:plasmid
ERZ24875813/results/func_annot/amr_location.tsv:EMHJJHCH_31495	ERZ24875813.1602	1005	3452	98.79	94.49	STRESS|METAL|SILVER|SILVER	silP	Ag(+)-translocating P-type ATPase SilP	mobilome:plasmid
ERZ24875813/results/func_annot/amr_location.tsv:EMHJJHCH_31499	ERZ24875813.1602	5434	7251	100	100	STRESS|METAL|COPPER|COPPER	pcoA	multicopper oxidase PcoA	mobilome:plasmid
ERZ24875813/results/func_annot/amr_location.tsv:EMHJJHCH_31500	ERZ24875813.1602	7251	8147	100	100	STRESS|METAL|COPPER|COPPER	pcoB	copper-binding protein PcoB	mobilome:plasmid
ERZ24875813/results/func_annot/amr_location.tsv:EMHJJHCH_31501	ERZ24875813.1602	8187	8567	100	100	STRESS|METAL|COPPER|COPPER	pcoC	copper resistance system metallochaperone PcoC	mobilome:plasmid
ERZ24875813/results/func_annot/amr_location.tsv:EMHJJHCH_31502	ERZ24875813.1602	8572	9501	100	100	STRESS|METAL|COPPER|COPPER	pcoD	copper resistance inner membrane protein PcoD	mobilome:plasmid
ERZ24875813/results/func_annot/amr_location.tsv:EMHJJHCH_31503	ERZ24875813.1602	9556	10236	100	100	STRESS|METAL|COPPER|COPPER	pcoR	copper response regulator transcription factor PcoR	mobilome:plasmid
ERZ24875813/results/func_annot/amr_location.tsv:EMHJJHCH_38163	ERZ24875813.2369	3453	5426	100	99.53	AMR|AMR|TETRACYCLINE|TETRACYCLINE	tet(Q)	tetracycline resistance ribosomal protection protein Tet(Q)	mobilome:plasmid
ERZ24875813/results/func_annot/amr_location.tsv:EMHJJHCH_49004	ERZ24875813.3936	5105	5380	100	49.45	STRESS|METAL|MERCURY|MERCURY	merP	mercury resistance system periplasmic binding protein MerP	mobilome:plasmid
ERZ24875813/results/func_annot/amr_location.tsv:EMHJJHCH_50181	ERZ24875813.4133	591	944	100	100	STRESS|METAL|ARSENIC|ARSENIC	arsR	As(III)-sensing metalloregulatory transcriptional repressor ArsR	mobilome:plasmid
ERZ24875813/results/func_annot/amr_location.tsv:EMHJJHCH_50182	ERZ24875813.4133	992	1354	100	98.33	STRESS|METAL|ARSENIC|ARSENITE	arsD	arsenite efflux transporter metallochaperone ArsD	mobilome:plasmid
ERZ24875813/results/func_annot/amr_location.tsv:EMHJJHCH_50183	ERZ24875813.4133	1372	3123	100	98.97	STRESS|METAL|ARSENIC|ARSENITE	arsA	arsenite efflux transporter ATPase subunit ArsA	mobilome:plasmid
ERZ24875813/results/func_annot/amr_location.tsv:EMHJJHCH_50184	ERZ24875813.4133	3172	4461	100	98.37	STRESS|METAL|ARSENIC|ARSENITE	arsB	arsenite efflux transporter membrane subunit ArsB	mobilome:plasmid
ERZ24875813/results/func_annot/amr_location.tsv:EMHJJHCH_50185	ERZ24875813.4133	4474	4899	100	99.29	STRESS|METAL|ARSENIC|ARSENATE	arsC	glutaredoxin-dependent arsenate reductase	mobilome:plasmid
ERZ24875813/results/func_annot/amr_location.tsv:EMHJJHCH_54499	ERZ24875813.4890	1789	3270	98.37	53.18	AMR|AMR|MACROLIDE|MACROLIDE	abc-f	ABC-F type ribosomal protection protein	mobilome:plasmid
ERZ24875813/results/func_annot/amr_location.tsv:EMHJJHCH_59583	ERZ24875813.5900	3959	4696	100	100	AMR|AMR|MACROLIDE|MACROLIDE	erm(B)	23S rRNA (adenine(2058)-N(6))-methyltransferase Erm(B)	mobilome:plasmid
ERZ24875814/results/func_annot/amr_location.tsv:DFEHBIPJ_29536	ERZ24875814.1471	1005	3452	98.79	94.49	STRESS|METAL|SILVER|SILVER	silP	Ag(+)-translocating P-type ATPase SilP	mobilome:plasmid
ERZ24875814/results/func_annot/amr_location.tsv:DFEHBIPJ_29540	ERZ24875814.1471	5433	7250	100	100	STRESS|METAL|COPPER|COPPER	pcoA	multicopper oxidase PcoA	mobilome:plasmid
ERZ24875814/results/func_annot/amr_location.tsv:DFEHBIPJ_29541	ERZ24875814.1471	7250	8146	100	100	STRESS|METAL|COPPER|COPPER	pcoB	copper-binding protein PcoB	mobilome:plasmid
ERZ24875814/results/func_annot/amr_location.tsv:DFEHBIPJ_29542	ERZ24875814.1471	8186	8566	100	100	STRESS|METAL|COPPER|COPPER	pcoC	copper resistance system metallochaperone PcoC	mobilome:plasmid
ERZ24875814/results/func_annot/amr_location.tsv:DFEHBIPJ_29543	ERZ24875814.1471	8571	9500	100	99.68	STRESS|METAL|COPPER|COPPER	pcoD	copper resistance inner membrane protein PcoD	mobilome:plasmid
ERZ24875814/results/func_annot/amr_location.tsv:DFEHBIPJ_29544	ERZ24875814.1471	9555	10235	100	100	STRESS|METAL|COPPER|COPPER	pcoR	copper response regulator transcription factor PcoR	mobilome:plasmid
ERZ24875814/results/func_annot/amr_location.tsv:DFEHBIPJ_30968	ERZ24875814.1618	9012	9377	100	61.79	STRESS|ACID|NA|NA	asr	acid resistance repetitive basic protein Asr	mobilome:plasmid
ERZ24875814/results/func_annot/amr_location.tsv:DFEHBIPJ_11956	ERZ24875814.225	14867	16792	100	99.53	AMR|AMR|TETRACYCLINE|TETRACYCLINE	tet(Q)	tetracycline resistance ribosomal protection protein Tet(Q)	mobilome:plasmid
ERZ24875814/results/func_annot/amr_location.tsv:DFEHBIPJ_14119	ERZ24875814.318	11787	13427	87.48	68.12	STRESS|METAL|MERCURY|MERCURY	merA	mercury(II) reductase	mobilome:plasmid
ERZ24875814/results/func_annot/amr_location.tsv:DFEHBIPJ_43227	ERZ24875814.3256	2236	2703	100	100	STRESS|METAL|TELLURIUM|TELLURIUM	terW	tellurium resistance protein TerW	mobilome:plasmid
ERZ24875814/results/func_annot/amr_location.tsv:DFEHBIPJ_46070	ERZ24875814.3724	186	1805	100	100	AMR|AMR|COLISTIN|COLISTIN	mcr-9.1	phosphoethanolamine--lipid A transferase MCR-9.1	mobilome:plasmid
ERZ24875814/results/func_annot/amr_location.tsv:DFEHBIPJ_46959	ERZ24875814.3874	4605	4880	100	49.45	STRESS|METAL|MERCURY|MERCURY	merP	mercury resistance system periplasmic binding protein MerP	mobilome:plasmid
ERZ24875814/results/func_annot/amr_location.tsv:DFEHBIPJ_52399	ERZ24875814.4907	1407	1841	100	94.44	STRESS|METAL|MERCURY|MERCURY	merR	mercury resistance transcriptional regulator MerR	mobilome:plasmid
ERZ24875814/results/func_annot/amr_location.tsv:DFEHBIPJ_52400	ERZ24875814.4907	1913	2263	100	93.97	STRESS|METAL|MERCURY|MERCURY	merT	mercuric transport protein MerT	mobilome:plasmid
ERZ24875814/results/func_annot/amr_location.tsv:DFEHBIPJ_52401	ERZ24875814.4907	2279	2554	98.9	93.33	STRESS|METAL|MERCURY|MERCURY	merP	mercury resistance system periplasmic binding protein MerP	mobilome:plasmid
ERZ24875814/results/func_annot/amr_location.tsv:DFEHBIPJ_52402	ERZ24875814.4907	2557	2802	100	100	STRESS|METAL|MERCURY|MERCURY	merF	mercury resistance system transport protein MerF	mobilome:plasmid
ERZ24875814/results/func_annot/amr_location.tsv:DFEHBIPJ_52403	ERZ24875814.4907	2799	4445	100	85.2	STRESS|METAL|MERCURY|MERCURY	merA	mercury(II) reductase	mobilome:plasmid
ERZ24875814/results/func_annot/amr_location.tsv:DFEHBIPJ_52404	ERZ24875814.4907	4463	4828	100	98.35	STRESS|METAL|MERCURY|MERCURY	merD	mercury resistance co-regulator MerD	mobilome:plasmid
ERZ24875814/results/func_annot/amr_location.tsv:DFEHBIPJ_52405	ERZ24875814.4907	4825	5061	100	100	STRESS|METAL|MERCURY|MERCURY	merE	broad-spectrum mercury transporter MerE	mobilome:plasmid
ERZ24875814/results/func_annot/amr_location.tsv:DFEHBIPJ_53715	ERZ24875814.5178	20	1168	82.86	100	STRESS|METAL|COPPER/SILVER|COPPER/SILVER	silC	Cu(+)/Ag(+) efflux RND transporter outer membrane channel SilC	mobilome:plasmid
ERZ24875814/results/func_annot/amr_location.tsv:DFEHBIPJ_53716	ERZ24875814.5178	1197	1550	100	99.15	STRESS|METAL|COPPER/SILVER|COPPER/SILVER	silF	Cu(+)/Ag(+) efflux RND transporter periplasmic metallochaperone SilF	mobilome:plasmid
ERZ24875814/results/func_annot/amr_location.tsv:DFEHBIPJ_53717	ERZ24875814.5178	1664	2956	100	97.91	STRESS|METAL|COPPER/SILVER|COPPER/SILVER	silB	Cu(+)/Ag(+) efflux RND transporter periplasmic adaptor subunit SilB	mobilome:plasmid
ERZ24875814/results/func_annot/amr_location.tsv:NA	ERZ24875814.5178	2967	5162	69.85	98.91	STRESS|METAL|COPPER/SILVER|COPPER/SILVER	silA	Cu(+)/Ag(+) efflux RND transporter permease subunit SilA	mobilome:plasmid
ERZ24875814/results/func_annot/amr_location.tsv:DFEHBIPJ_20380	ERZ24875814.673	11128	11703	100	99.48	STRESS|METAL|TELLURIUM|TELLURIUM	terE	tellurium resistance cAMP binding protein TerE	mobilome:plasmid
ERZ24875814/results/func_annot/amr_location.tsv:DFEHBIPJ_20381	ERZ24875814.673	11790	12368	100	98.96	STRESS|METAL|TELLURIUM|TELLURIUM	terD	tellurium resistance membrane protein TerD	mobilome:plasmid
ERZ24875814/results/func_annot/amr_location.tsv:DFEHBIPJ_20382	ERZ24875814.673	12407	13447	100	99.13	STRESS|METAL|TELLURIUM|TELLURIUM	terC	tellurium resistance membrane protein TerC	mobilome:plasmid
ERZ24875814/results/func_annot/amr_location.tsv:DFEHBIPJ_20383	ERZ24875814.673	13471	13926	100	100	STRESS|METAL|TELLURIUM|TELLURIUM	terB	tellurium resistance membrane protein TerB	mobilome:plasmid
ERZ24875814/results/func_annot/amr_location.tsv:DFEHBIPJ_06533	ERZ24875814.71	20732	22534	100	95.33	VIRULENCE|VIRULENCE|NA|NA	ybtQ	yersiniabactin ABC transporter ATP-binding/permease protein YbtQ	mobilome:plasmid
ERZ24875814/results/func_annot/amr_location.tsv:DFEHBIPJ_06534	ERZ24875814.71	22521	24323	100	95.5	VIRULENCE|VIRULENCE|NA|NA	ybtP	yersiniabactin ABC transporter ATP-binding/permease protein YbtP	mobilome:plasmid
ERZ24875815/results/func_annot/amr_location.tsv:OJDJMFGB_12617	ERZ24875815.307	20300	21940	87.48	68.12	STRESS|METAL|MERCURY|MERCURY	merA	mercury(II) reductase	mobilome:plasmid
ERZ24875815/results/func_annot/amr_location.tsv:OJDJMFGB_42743	ERZ24875815.3469	5143	5880	100	100	AMR|AMR|MACROLIDE|MACROLIDE	erm(B)	23S rRNA (adenine(2058)-N(6))-methyltransferase Erm(B)	mobilome:plasmid
ERZ24875815/results/func_annot/amr_location.tsv:OJDJMFGB_42956	ERZ24875815.3508	3021	4235	100	99.49	AMR|AMR|BETA-LACTAM|BETA-LACTAM	blaMCA	MCA family class C beta-lactamase	mobilome:plasmid
ERZ24875815/results/func_annot/amr_location.tsv:OJDJMFGB_44898	ERZ24875815.3850	4104	4472	100	53.28	STRESS|METAL|ARSENIC|ARSENITE	arsD	arsenite efflux transporter metallochaperone ArsD	mobilome:plasmid
ERZ24875815/results/func_annot/amr_location.tsv:OJDJMFGB_45803	ERZ24875815.4016	1850	2086	100	100	STRESS|METAL|MERCURY|MERCURY	merE	broad-spectrum mercury transporter MerE	mobilome:plasmid
ERZ24875815/results/func_annot/amr_location.tsv:OJDJMFGB_45804	ERZ24875815.4016	2083	2448	100	98.35	STRESS|METAL|MERCURY|MERCURY	merD	mercury resistance co-regulator MerD	mobilome:plasmid
ERZ24875815/results/func_annot/amr_location.tsv:OJDJMFGB_45805	ERZ24875815.4016	2465	4111	100	85.03	STRESS|METAL|MERCURY|MERCURY	merA	mercury(II) reductase	mobilome:plasmid
ERZ24875815/results/func_annot/amr_location.tsv:OJDJMFGB_45806	ERZ24875815.4016	4108	4353	100	100	STRESS|METAL|MERCURY|MERCURY	merF	mercury resistance system transport protein MerF	mobilome:plasmid
ERZ24875815/results/func_annot/amr_location.tsv:OJDJMFGB_45807	ERZ24875815.4016	4356	4631	98.9	93.33	STRESS|METAL|MERCURY|MERCURY	merP	mercury resistance system periplasmic binding protein MerP	mobilome:plasmid
ERZ24875815/results/func_annot/amr_location.tsv:OJDJMFGB_45808	ERZ24875815.4016	4647	4997	100	93.97	STRESS|METAL|MERCURY|MERCURY	merT	mercuric transport protein MerT	mobilome:plasmid
ERZ24875815/results/func_annot/amr_location.tsv:OJDJMFGB_45809	ERZ24875815.4016	5069	5503	100	94.44	STRESS|METAL|MERCURY|MERCURY	merR	mercury resistance transcriptional regulator MerR	mobilome:plasmid
ERZ24875815/results/func_annot/amr_location.tsv:OJDJMFGB_49810	ERZ24875815.4803	1135	2325	100	100	AMR|AMR|TETRACYCLINE|TETRACYCLINE	tet(C)	tetracycline efflux MFS transporter Tet(C)	mobilome:plasmid
ERZ24875815/results/func_annot/amr_location.tsv:OJDJMFGB_49879	ERZ24875815.4818	156	806	100	98.61	AMR|AMR|PHENICOL|CHLORAMPHENICOL	catA	type A-9 chloramphenicol O-acetyltransferase	mobilome:plasmid
ERZ24879085/results/func_annot/amr_location.tsv:EPCFGFCD_21930	ERZ24879085.1065	2357	2635	100	72.83	STRESS|METAL|MERCURY|MERCURY	merP	mercury resistance system periplasmic binding protein MerP	mobilome:plasmid
ERZ24879085/results/func_annot/amr_location.tsv:EPCFGFCD_21931	ERZ24879085.1065	2661	3068	98.57	68.84	STRESS|METAL|MERCURY|ORGANOMERCURY	merC	organomercurial transporter MerC	mobilome:plasmid
ERZ24879085/results/func_annot/amr_location.tsv:EPCFGFCD_21932	ERZ24879085.1065	3106	4791	100	72.73	STRESS|METAL|MERCURY|MERCURY	merA	mercury(II) reductase	mobilome:plasmid
ERZ24879085/results/func_annot/amr_location.tsv:EPCFGFCD_30221	ERZ24879085.2194	2243	3724	98.37	53.18	AMR|AMR|MACROLIDE|MACROLIDE	abc-f	ABC-F type ribosomal protection protein	mobilome:plasmid
ERZ24879085/results/func_annot/amr_location.tsv:EPCFGFCD_30392	ERZ24879085.2221	496	1686	100	99.75	AMR|AMR|TETRACYCLINE|TETRACYCLINE	tet(C)	tetracycline efflux MFS transporter Tet(C)	mobilome:plasmid
ERZ24879085/results/func_annot/amr_location.tsv:EPCFGFCD_30466	ERZ24879085.2232	5227	5964	100	100	AMR|AMR|MACROLIDE|MACROLIDE	erm(B)	23S rRNA (adenine(2058)-N(6))-methyltransferase Erm(B)	mobilome:plasmid
ERZ24879085/results/func_annot/amr_location.tsv:EPCFGFCD_33641	ERZ24879085.2768	3878	4681	100	100	AMR|AMR|AMINOGLYCOSIDE|STREPTOMYCIN	aph(3'')-Ib	aminoglycoside O-phosphotransferase APH(3'')-Ib	mobilome:plasmid
ERZ24879085/results/func_annot/amr_location.tsv:EPCFGFCD_33642	ERZ24879085.2768	4681	5517	100	100	AMR|AMR|AMINOGLYCOSIDE|STREPTOMYCIN	aph(6)-Id	aminoglycoside O-phosphotransferase APH(6)-Id	mobilome:plasmid
ERZ24879085/results/func_annot/amr_location.tsv:NA	ERZ24879085.3205	4122	5564	75.27	98.13	AMR|AMR|TETRACYCLINE|TETRACYCLINE	tet(M)	tetracycline resistance ribosomal protection protein Tet(M)	mobilome:plasmid
ERZ24879085/results/func_annot/amr_location.tsv:EPCFGFCD_39412	ERZ24879085.3877	3028	3981	98.44	80	AMR|AMR|BETA-LACTAM|BETA-LACTAM	bla	class A beta-lactamase, subclass A2	mobilome:plasmid
ERZ24879085/results/func_annot/amr_location.tsv:EPCFGFCD_16480	ERZ24879085.558	1807	3732	100	99.38	AMR|AMR|TETRACYCLINE|TETRACYCLINE	tet(Q)	tetracycline resistance ribosomal protection protein Tet(Q)	mobilome:plasmid
ERZ24879086/results/func_annot/amr_location.tsv:ILJNOPPA_33480	ERZ24879086.2733	2848	3801	98.44	80	AMR|AMR|BETA-LACTAM|BETA-LACTAM	bla	class A beta-lactamase, subclass A2	mobilome:plasmid
ERZ24879086/results/func_annot/amr_location.tsv:ILJNOPPA_36558	ERZ24879086.3308	939	1844	100	68.8	AMR|AMR|MACROLIDE|MACROLIDE	erm	23S ribosomal RNA methyltransferase Erm	mobilome:plasmid
ERZ24879086/results/func_annot/amr_location.tsv:ILJNOPPA_37703	ERZ24879086.3540	11	1702	99.47	81.36	STRESS|METAL|MERCURY|MERCURY	merA	mercury(II) reductase	mobilome:plasmid
ERZ24879086/results/func_annot/amr_location.tsv:ILJNOPPA_37704	ERZ24879086.3540	1704	1940	81.48	65.15	STRESS|METAL|MERCURY|MERCURY	merF	mercury resistance system transport protein MerF	mobilome:plasmid
ERZ24879086/results/func_annot/amr_location.tsv:ILJNOPPA_37705	ERZ24879086.3540	1959	2234	100	83.52	STRESS|METAL|MERCURY|MERCURY	merP	mercury resistance system periplasmic binding protein MerP	mobilome:plasmid
ERZ24879086/results/func_annot/amr_location.tsv:ILJNOPPA_37707	ERZ24879086.3540	2671	3126	96.53	87.05	STRESS|METAL|MERCURY|MERCURY	merR	mercury resistance transcriptional regulator MerR	mobilome:plasmid
ERZ24879086/results/func_annot/amr_location.tsv:ILJNOPPA_38841	ERZ24879086.3766	3317	4507	100	100	AMR|AMR|TETRACYCLINE|TETRACYCLINE	tet(C)	tetracycline efflux MFS transporter Tet(C)	mobilome:plasmid
ERZ24879087/results/func_annot/amr_location.tsv:EJBOMPAJ_27833	ERZ24879087.1432	5286	6971	100	73.44	STRESS|METAL|MERCURY|MERCURY	merA	mercury(II) reductase	mobilome:plasmid
ERZ24879087/results/func_annot/amr_location.tsv:EJBOMPAJ_27834	ERZ24879087.1432	7009	7416	98.57	69.57	STRESS|METAL|MERCURY|ORGANOMERCURY	merC	organomercurial transporter MerC	mobilome:plasmid
ERZ24879087/results/func_annot/amr_location.tsv:EJBOMPAJ_27835	ERZ24879087.1432	7442	7720	100	72.83	STRESS|METAL|MERCURY|MERCURY	merP	mercury resistance system periplasmic binding protein MerP	mobilome:plasmid
ERZ24879087/results/func_annot/amr_location.tsv:EJBOMPAJ_33967	ERZ24879087.2285	3803	4606	100	100	AMR|AMR|AMINOGLYCOSIDE|STREPTOMYCIN	aph(3'')-Ib	aminoglycoside O-phosphotransferase APH(3'')-Ib	mobilome:plasmid
ERZ24879087/results/func_annot/amr_location.tsv:EJBOMPAJ_33968	ERZ24879087.2285	4606	5442	100	99.28	AMR|AMR|AMINOGLYCOSIDE|STREPTOMYCIN	aph(6)-Id	aminoglycoside O-phosphotransferase APH(6)-Id	mobilome:plasmid
ERZ24879087/results/func_annot/amr_location.tsv:EJBOMPAJ_37172	ERZ24879087.2837	868	1776	99.01	83.28	AMR|AMR|MACROLIDE|MACROLIDE	mph(B)	Mph(B) family macrolide 2'-phosphotransferase	mobilome:plasmid
ERZ24879087/results/func_annot/amr_location.tsv:EJBOMPAJ_37378	ERZ24879087.2870	3091	4044	98.44	80.32	AMR|AMR|BETA-LACTAM|BETA-LACTAM	bla	class A beta-lactamase, subclass A2	mobilome:plasmid
ERZ24879087/results/func_annot/amr_location.tsv:EJBOMPAJ_21516	ERZ24879087.814	7161	8801	87.48	68.12	STRESS|METAL|MERCURY|MERCURY	merA	mercury(II) reductase	mobilome:plasmid
ERZ24879088/results/func_annot/amr_location.tsv:LEJOKDGG_04308	ERZ24879088.116	11608	13533	100	99.53	AMR|AMR|TETRACYCLINE|TETRACYCLINE	tet(Q)	tetracycline resistance ribosomal protection protein Tet(Q)	mobilome:plasmid
ERZ24879088/results/func_annot/amr_location.tsv:LEJOKDGG_17643	ERZ24879088.1181	5605	6408	100	97.75	AMR|AMR|LINCOSAMIDE|LINCOSAMIDE	lnu(G)	lincosamide nucleotidyltransferase Lnu(G)	mobilome:plasmid
ERZ24879088/results/func_annot/amr_location.tsv:LEJOKDGG_17836	ERZ24879088.1205	63	1028	100	99.69	AMR|AMR|BETA-LACTAM|BETA-LACTAM	cfxA	CfxA family broad-spectrum class A beta-lactamase	mobilome:plasmid
ERZ24879088/results/func_annot/amr_location.tsv:LEJOKDGG_23036	ERZ24879088.1890	3590	5518	100	71.92	AMR|AMR|TETRACYCLINE|TETRACYCLINE	tet	tetracycline resistance ribosomal protection protein	mobilome:plasmid
ERZ24879088/results/func_annot/amr_location.tsv:LEJOKDGG_24019	ERZ24879088.2038	778	1437	100	99.54	AMR|AMR|PHENICOL|CHLORAMPHENICOL	catA16	type A-16 chloramphenicol O-acetyltransferase CatQ	mobilome:plasmid
ERZ24879088/results/func_annot/amr_location.tsv:LEJOKDGG_24022	ERZ24879088.2038	3919	5727	99.16	35.38	AMR|AMR|BETA-LACTAM|BETA-LACTAM	blaR1	BlaR1 family beta-lactam sensor/signal transducer	mobilome:plasmid
ERZ24879088/results/func_annot/amr_location.tsv:LEJOKDGG_24023	ERZ24879088.2038	6020	6820	88.24	43.97	AMR|AMR|BETA-LACTAM|BETA-LACTAM	blaOXA	class D beta-lactamase	mobilome:plasmid
ERZ24879088/results/func_annot/amr_location.tsv:LEJOKDGG_24769	ERZ24879088.2161	4647	6566	100	99.69	AMR|AMR|TETRACYCLINE|TETRACYCLINE	tet(M)	tetracycline resistance ribosomal protection protein Tet(M)	mobilome:plasmid
ERZ24879088/results/func_annot/amr_location.tsv:LEJOKDGG_25139	ERZ24879088.2223	999	1274	100	49.45	STRESS|METAL|MERCURY|MERCURY	merP	mercury resistance system periplasmic binding protein MerP	mobilome:plasmid
ERZ24879088/results/func_annot/amr_location.tsv:LEJOKDGG_28993	ERZ24879088.2880	290	1507	100	99.01	AMR|AMR|TETRACYCLINE|TETRACYCLINE	tet(E)	tetracycline efflux MFS transporter Tet(E)	mobilome:plasmid
ERZ24879088/results/func_annot/amr_location.tsv:LEJOKDGG_08966	ERZ24879088.363	6382	7836	99.18	76.3	AMR|AMR|MACROLIDE|MACROLIDE	abc-f	ABC-F type ribosomal protection protein	mobilome:plasmid
ERZ24879088/results/func_annot/amr_location.tsv:LEJOKDGG_34471	ERZ24879088.3945	1303	2256	98.44	80	AMR|AMR|BETA-LACTAM|BETA-LACTAM	bla	class A beta-lactamase, subclass A2	mobilome:plasmid
ERZ24879088/results/func_annot/amr_location.tsv:LEJOKDGG_13320	ERZ24879088.717	2020	3939	99.69	67.45	AMR|AMR|TETRACYCLINE|TETRACYCLINE	tet	tetracycline resistance ribosomal protection protein	mobilome:plasmid
ERZ24879089/results/func_annot/amr_location.tsv:PMGGPHJO_21572	ERZ24879089.1712	1246	2070	96.8	81.25	AMR|AMR|LINCOSAMIDE|LINCOSAMIDE	lnu(F)	lincosamide nucleotidyltransferase Lnu(F)	mobilome:plasmid
ERZ24879089/results/func_annot/amr_location.tsv:PMGGPHJO_06403	ERZ24879089.218	14856	16295	73.06	48.83	STRESS|METAL|MERCURY|MERCURY	merA	mercury(II) reductase	mobilome:plasmid
ERZ24879089/results/func_annot/amr_location.tsv:PMGGPHJO_25320	ERZ24879089.2295	4051	5970	100	99.69	AMR|AMR|TETRACYCLINE|TETRACYCLINE	tet(M)	tetracycline resistance ribosomal protection protein Tet(M)	mobilome:plasmid
ERZ24879089/results/func_annot/amr_location.tsv:PMGGPHJO_28578	ERZ24879089.2858	972	1247	100	49.45	STRESS|METAL|MERCURY|MERCURY	merP	mercury resistance system periplasmic binding protein MerP	mobilome:plasmid
ERZ24879089/results/func_annot/amr_location.tsv:PMGGPHJO_28800	ERZ24879089.2899	546	1325	99.6	62.4	AMR|AMR|BETA-LACTAM|BETA-LACTAM	blaOXA	class D beta-lactamase	mobilome:plasmid
ERZ24879089/results/func_annot/amr_location.tsv:PMGGPHJO_31417	ERZ24879089.3400	366	1223	94.81	42.79	STRESS|METAL|MERCURY|ORGANOMERCURY	merB	organomercurial lyase MerB	mobilome:plasmid
ERZ24879089/results/func_annot/amr_location.tsv:PMGGPHJO_31418	ERZ24879089.3400	1233	2657	84.1	43.86	STRESS|METAL|MERCURY|MERCURY	merA	mercury(II) reductase	mobilome:plasmid
ERZ24879089/results/func_annot/amr_location.tsv:PMGGPHJO_31419	ERZ24879089.3400	2654	3103	94.29	51.47	STRESS|METAL|MERCURY|ORGANOMERCURY	merC	organomercurial transporter MerC	mobilome:plasmid
ERZ24879089/results/func_annot/amr_location.tsv:PMGGPHJO_10246	ERZ24879089.466	4441	5895	99.18	76.09	AMR|AMR|MACROLIDE|MACROLIDE	abc-f	ABC-F type ribosomal protection protein	mobilome:plasmid
ERZ24879089/results/func_annot/amr_location.tsv:PMGGPHJO_11571	ERZ24879089.575	10457	12097	87.48	68.12	STRESS|METAL|MERCURY|MERCURY	merA	mercury(II) reductase	mobilome:plasmid
ERZ24879089/results/func_annot/amr_location.tsv:PMGGPHJO_11998	ERZ24879089.612	7891	9810	99.69	67.45	AMR|AMR|TETRACYCLINE|TETRACYCLINE	tet	tetracycline resistance ribosomal protection protein	mobilome:plasmid
ERZ24879089/results/func_annot/amr_location.tsv:PMGGPHJO_15474	ERZ24879089.952	6662	6898	100	75.64	STRESS|METAL|MERCURY|MERCURY	merE	broad-spectrum mercury transporter MerE	mobilome:plasmid
ERZ24879089/results/func_annot/amr_location.tsv:PMGGPHJO_15475	ERZ24879089.952	6895	7251	90.08	77.06	STRESS|METAL|MERCURY|MERCURY	merD	mercury resistance co-regulator MerD	mobilome:plasmid
ERZ24879089/results/func_annot/amr_location.tsv:PMGGPHJO_15476	ERZ24879089.952	7269	8960	99.47	81.72	STRESS|METAL|MERCURY|MERCURY	merA	mercury(II) reductase	mobilome:plasmid
ERZ24879089/results/func_annot/amr_location.tsv:PMGGPHJO_15477	ERZ24879089.952	8962	9198	81.48	65.15	STRESS|METAL|MERCURY|MERCURY	merF	mercury resistance system transport protein MerF	mobilome:plasmid
ERZ24879089/results/func_annot/amr_location.tsv:PMGGPHJO_15478	ERZ24879089.952	9217	9492	100	83.52	STRESS|METAL|MERCURY|MERCURY	merP	mercury resistance system periplasmic binding protein MerP	mobilome:plasmid
ERZ24879089/results/func_annot/amr_location.tsv:PMGGPHJO_15480	ERZ24879089.952	9929	10384	96.53	87.05	STRESS|METAL|MERCURY|MERCURY	merR	mercury resistance transcriptional regulator MerR	mobilome:plasmid
ERZ24879090/results/func_annot/amr_location.tsv:NBBGMNGC_17821	ERZ24879090.1387	7625	8842	100	98.77	AMR|AMR|TETRACYCLINE|TETRACYCLINE	tet(E)	tetracycline efflux MFS transporter Tet(E)	mobilome:plasmid
ERZ24879090/results/func_annot/amr_location.tsv:NBBGMNGC_00854	ERZ24879090.17	31867	33840	100	99.53	AMR|AMR|TETRACYCLINE|TETRACYCLINE	tet(Q)	tetracycline resistance ribosomal protection protein Tet(Q)	mobilome:plasmid
ERZ24879090/results/func_annot/amr_location.tsv:NBBGMNGC_22039	ERZ24879090.1964	674	2593	100	99.69	AMR|AMR|TETRACYCLINE|TETRACYCLINE	tet(M)	tetracycline resistance ribosomal protection protein Tet(M)	mobilome:plasmid
ERZ24879090/results/func_annot/amr_location.tsv:NBBGMNGC_23355	ERZ24879090.2160	4656	4931	100	49.45	STRESS|METAL|MERCURY|MERCURY	merP	mercury resistance system periplasmic binding protein MerP	mobilome:plasmid
ERZ24879090/results/func_annot/amr_location.tsv:NBBGMNGC_27451	ERZ24879090.2828	625	1362	100	100	AMR|AMR|MACROLIDE|MACROLIDE	erm(B)	23S rRNA (adenine(2058)-N(6))-methyltransferase Erm(B)	mobilome:plasmid
ERZ24879090/results/func_annot/amr_location.tsv:NBBGMNGC_31551	ERZ24879090.3573	3266	4090	96.8	81.25	AMR|AMR|LINCOSAMIDE|LINCOSAMIDE	lnu(F)	lincosamide nucleotidyltransferase Lnu(F)	mobilome:plasmid
ERZ24879090/results/func_annot/amr_location.tsv:NA	ERZ24879090.3784	2	763	85.81	100	STRESS|METAL|COPPER|COPPER	pcoB	copper-binding protein PcoB	mobilome:plasmid
ERZ24879090/results/func_annot/amr_location.tsv:NBBGMNGC_32597	ERZ24879090.3784	769	2586	100	98.84	STRESS|METAL|COPPER|COPPER	pcoA	multicopper oxidase PcoA	mobilome:plasmid
ERZ24879090/results/func_annot/amr_location.tsv:NBBGMNGC_33267	ERZ24879090.3919	3699	4502	100	100	AMR|AMR|AMINOGLYCOSIDE|STREPTOMYCIN	aph(3'')-Ib	aminoglycoside O-phosphotransferase APH(3'')-Ib	mobilome:plasmid
ERZ24879090/results/func_annot/amr_location.tsv:NBBGMNGC_33268	ERZ24879090.3919	4502	5338	100	100	AMR|AMR|AMINOGLYCOSIDE|STREPTOMYCIN	aph(6)-Id	aminoglycoside O-phosphotransferase APH(6)-Id	mobilome:plasmid
ERZ24879090/results/func_annot/amr_location.tsv:NBBGMNGC_12010	ERZ24879090.751	2243	4162	99.69	67.45	AMR|AMR|TETRACYCLINE|TETRACYCLINE	tet	tetracycline resistance ribosomal protection protein	mobilome:plasmid
ERZ24879090/results/func_annot/amr_location.tsv:NBBGMNGC_12493	ERZ24879090.801	8480	9445	100	99.69	AMR|AMR|BETA-LACTAM|BETA-LACTAM	cfxA	CfxA family broad-spectrum class A beta-lactamase	mobilome:plasmid
ERZ24879090/results/func_annot/amr_location.tsv:NBBGMNGC_02587	ERZ24879090.82	23193	24833	87.48	68.12	STRESS|METAL|MERCURY|MERCURY	merA	mercury(II) reductase	mobilome:plasmid
ERZ24879090/results/func_annot/amr_location.tsv:NBBGMNGC_14364	ERZ24879090.991	2838	4292	99.18	76.3	AMR|AMR|MACROLIDE|MACROLIDE	abc-f	ABC-F type ribosomal protection protein	mobilome:plasmid
ERZ24879091/results/func_annot/amr_location.tsv:JPKOLNDB_35396	ERZ24879091.3097	1271	3190	99.69	67.29	AMR|AMR|TETRACYCLINE|TETRACYCLINE	tet	tetracycline resistance ribosomal protection protein	mobilome:plasmid
ERZ24879091/results/func_annot/amr_location.tsv:JPKOLNDB_36324	ERZ24879091.3267	542	1495	98.44	80	AMR|AMR|BETA-LACTAM|BETA-LACTAM	bla	class A beta-lactamase, subclass A2	mobilome:plasmid
ERZ24879091/results/func_annot/amr_location.tsv:JPKOLNDB_11854	ERZ24879091.335	11674	13128	99.18	76.09	AMR|AMR|MACROLIDE|MACROLIDE	abc-f	ABC-F type ribosomal protection protein	mobilome:plasmid
ERZ24879091/results/func_annot/amr_location.tsv:JPKOLNDB_12311	ERZ24879091.360	12216	14135	100	99.69	AMR|AMR|TETRACYCLINE|TETRACYCLINE	tet(M)	tetracycline resistance ribosomal protection protein Tet(M)	mobilome:conjugative_integron;plasmid
ERZ24879091/results/func_annot/amr_location.tsv:JPKOLNDB_39331	ERZ24879091.3856	4277	4513	100	87.18	STRESS|METAL|MERCURY|MERCURY	merE	broad-spectrum mercury transporter MerE	mobilome:plasmid
ERZ24879091/results/func_annot/amr_location.tsv:JPKOLNDB_39332	ERZ24879091.3856	4510	4875	100	93.39	STRESS|METAL|MERCURY|MERCURY	merD	mercury resistance co-regulator MerD	mobilome:plasmid
ERZ24879091/results/func_annot/amr_location.tsv:JPKOLNDB_39530	ERZ24879091.3895	3956	4231	100	49.45	STRESS|METAL|MERCURY|MERCURY	merP	mercury resistance system periplasmic binding protein MerP	mobilome:plasmid

## Sheet: FuncScan_non filt
input_file_name	gene_symbol	gene_name	reference_database_name	reference_database_version	reference_accession	analysis_software_name	analysis_software_version	genetic_variation_type	antimicrobial_agent	coverage_percentage	coverage_depth	coverage_ratio	drug_class	input_gene_length	input_gene_start	input_gene_stop	input_protein_length	input_protein_start	input_protein_stop	input_sequence_id	nucleotide_mutation	nucleotide_mutation_interpretation	predicted_phenotype	predicted_phenotype_confidence_level	amino_acid_mutation	amino_acid_mutation_interpretation	reference_gene_length	reference_gene_start	reference_gene_stop	reference_protein_length	reference_protein_start	reference_protein_stop	resistance_mechanism	strand_orientation	sequence_identity
combined_plasmids	aph(3'')-Ib	aminoglycoside O-phosphotransferase APH(3'')-Ib	ncbi	2021-03-27	NG_056002.2	abricate	1.0.1	gene_presence_detected		100			STREPTOMYCIN		3753	4580				ERZ24875763.2346|plasmid-1:5523														#ERROR!	99.88
combined_plasmids	aph(3'')-Ib	aminoglycoside O-phosphotransferase APH(3'')-Ib	ncbi	2021-03-27	NG_056002.2	abricate	1.0.1	gene_presence_detected		100			STREPTOMYCIN		3887	4714				ERZ24875765.3449|plasmid-1:5657														#ERROR!	99.88
combined_plasmids	aph(3'')-Ib	aminoglycoside O-phosphotransferase APH(3'')-Ib	ncbi	2021-03-27	NG_056002.2	abricate	1.0.1	gene_presence_detected		100			STREPTOMYCIN		4001	4828				ERZ24875766.2729|plasmid-1:6084														#ERROR!	99.88
combined_plasmids	aph(3'')-Ib	aminoglycoside O-phosphotransferase APH(3'')-Ib	ncbi	2021-03-27	NG_056002.2	abricate	1.0.1	gene_presence_detected		100			STREPTOMYCIN		3800	4627				ERZ24875768.3791|plasmid-1:5506														#ERROR!	99.88
combined_plasmids	aph(3'')-Ib	aminoglycoside O-phosphotransferase APH(3'')-Ib	ncbi	2021-03-27	NG_056002.2	abricate	1.0.1	gene_presence_detected		100			STREPTOMYCIN		878	1705				ERZ24875769.4163|plasmid-1:5380														-	99.88
combined_plasmids	aph(3'')-Ib	aminoglycoside O-phosphotransferase APH(3'')-Ib	ncbi	2021-03-27	NG_056002.2	abricate	1.0.1	gene_presence_detected		100			STREPTOMYCIN		3752	4579				ERZ24875771.4265|plasmid-1:5522														#ERROR!	99.88
combined_plasmids	aph(3'')-Ib	aminoglycoside O-phosphotransferase APH(3'')-Ib	ncbi	2021-03-27	NG_056002.2	abricate	1.0.1	gene_presence_detected		100			STREPTOMYCIN		573	1400				ERZ24875774.4113|plasmid-1:5154														-	99.88
combined_plasmids	aph(3'')-Ib	aminoglycoside O-phosphotransferase APH(3'')-Ib	ncbi	2021-03-27	NG_056002.2	abricate	1.0.1	gene_presence_detected		100			STREPTOMYCIN		1283	2110				ERZ24875783.3715|plasmid-1:5943														-	99.88
combined_plasmids	aph(3'')-Ib	aminoglycoside O-phosphotransferase APH(3'')-Ib	ncbi	2021-03-27	NG_056002.2	abricate	1.0.1	gene_presence_detected		100			STREPTOMYCIN		878	1705				ERZ24875785.5009|plasmid-1:5380														-	99.88
combined_plasmids	aph(3'')-Ib	aminoglycoside O-phosphotransferase APH(3'')-Ib	ncbi	2021-03-27	NG_056002.2	abricate	1.0.1	gene_presence_detected		100			STREPTOMYCIN		3929	4756				ERZ24875786.3665|plasmid-1:5753														#ERROR!	99.88
combined_plasmids	aph(3'')-Ib	aminoglycoside O-phosphotransferase APH(3'')-Ib	ncbi	2021-03-27	NG_056002.2	abricate	1.0.1	gene_presence_detected		100			STREPTOMYCIN		1424	2251				ERZ24875803.2618|plasmid-1:6474														-	99.88
combined_plasmids	aph(3'')-Ib	aminoglycoside O-phosphotransferase APH(3'')-Ib	ncbi	2021-03-27	NG_056002.2	abricate	1.0.1	gene_presence_detected		100			STREPTOMYCIN		878	1705				ERZ24875805.4076|plasmid-1:5460														-	99.88
combined_plasmids	aph(3'')-Ib	aminoglycoside O-phosphotransferase APH(3'')-Ib	ncbi	2021-03-27	NG_056002.2	abricate	1.0.1	gene_presence_detected		100			STREPTOMYCIN		66	893				ERZ24875807.1834|plasmid-1:7886														#ERROR!	99.88
combined_plasmids	aph(3'')-Ib	aminoglycoside O-phosphotransferase APH(3'')-Ib	ncbi	2021-03-27	NG_056002.2	abricate	1.0.1	gene_presence_detected		100			STREPTOMYCIN		3808	4635				ERZ24875808.2874|plasmid-1:5871														#ERROR!	99.88
combined_plasmids	aph(3'')-Ib	aminoglycoside O-phosphotransferase APH(3'')-Ib	ncbi	2021-03-27	NG_056002.2	abricate	1.0.1	gene_presence_detected		100			STREPTOMYCIN		3853	4680				ERZ24879085.2768|plasmid-1:5993														#ERROR!	99.88
combined_plasmids	aph(3'')-Ib	aminoglycoside O-phosphotransferase APH(3'')-Ib	ncbi	2021-03-27	NG_056002.2	abricate	1.0.1	gene_presence_detected		100			STREPTOMYCIN		3778	4605				ERZ24879087.2285|plasmid-1:6537														#ERROR!	99.88
combined_plasmids	aph(3'')-Ib	aminoglycoside O-phosphotransferase APH(3'')-Ib	ncbi	2021-03-27	NG_056002.2	abricate	1.0.1	gene_presence_detected		100			STREPTOMYCIN		3674	4501				ERZ24879090.3919|plasmid-1:5380														#ERROR!	99.88
combined_plasmids	aph(6)-Id	aminoglycoside O-phosphotransferase APH(6)-Id	ncbi	2021-03-27	NG_047464.1	abricate	1.0.1	gene_presence_detected		100			STREPTOMYCIN		4580	5416				ERZ24875763.2346|plasmid-1:5523														#ERROR!	100
combined_plasmids	aph(6)-Id	aminoglycoside O-phosphotransferase APH(6)-Id	ncbi	2021-03-27	NG_047464.1	abricate	1.0.1	gene_presence_detected		100			STREPTOMYCIN		4714	5550				ERZ24875765.3449|plasmid-1:5657														#ERROR!	100
combined_plasmids	aph(6)-Id	aminoglycoside O-phosphotransferase APH(6)-Id	ncbi	2021-03-27	NG_047464.1	abricate	1.0.1	gene_presence_detected		100			STREPTOMYCIN		4828	5664				ERZ24875766.2729|plasmid-1:6084														#ERROR!	100
combined_plasmids	aph(6)-Id	aminoglycoside O-phosphotransferase APH(6)-Id	ncbi	2021-03-27	NG_047464.1	abricate	1.0.1	gene_presence_detected		100			STREPTOMYCIN		4627	5463				ERZ24875768.3791|plasmid-1:5506														#ERROR!	100
combined_plasmids	aph(6)-Id	aminoglycoside O-phosphotransferase APH(6)-Id	ncbi	2021-03-27	NG_047464.1	abricate	1.0.1	gene_presence_detected		100			STREPTOMYCIN		42	878				ERZ24875769.4163|plasmid-1:5380														-	100
combined_plasmids	aph(6)-Id	aminoglycoside O-phosphotransferase APH(6)-Id	ncbi	2021-03-27	NG_047464.1	abricate	1.0.1	gene_presence_detected		100			STREPTOMYCIN		4579	5415				ERZ24875771.4265|plasmid-1:5522														#ERROR!	100
combined_plasmids	aph(6)-Id	aminoglycoside O-phosphotransferase APH(6)-Id	ncbi	2021-03-27	NG_047464.1	abricate	1.0.1	gene_presence_detected		100			STREPTOMYCIN		447	1283				ERZ24875783.3715|plasmid-1:5943														-	100
combined_plasmids	aph(6)-Id	aminoglycoside O-phosphotransferase APH(6)-Id	ncbi	2021-03-27	NG_047464.1	abricate	1.0.1	gene_presence_detected		100			STREPTOMYCIN		42	878				ERZ24875785.5009|plasmid-1:5380														-	100
combined_plasmids	aph(6)-Id	aminoglycoside O-phosphotransferase APH(6)-Id	ncbi	2021-03-27	NG_047464.1	abricate	1.0.1	gene_presence_detected		100			STREPTOMYCIN		4756	5592				ERZ24875786.3665|plasmid-1:5753														#ERROR!	100
combined_plasmids	aph(6)-Id	aminoglycoside O-phosphotransferase APH(6)-Id	ncbi	2021-03-27	NG_047464.1	abricate	1.0.1	gene_presence_detected		100			STREPTOMYCIN		588	1424				ERZ24875803.2618|plasmid-1:6474														-	100
combined_plasmids	aph(6)-Id	aminoglycoside O-phosphotransferase APH(6)-Id	ncbi	2021-03-27	NG_047464.1	abricate	1.0.1	gene_presence_detected		100			STREPTOMYCIN		42	878				ERZ24875805.4076|plasmid-1:5460														-	100
combined_plasmids	aph(6)-Id	aminoglycoside O-phosphotransferase APH(6)-Id	ncbi	2021-03-27	NG_047464.1	abricate	1.0.1	gene_presence_detected		100			STREPTOMYCIN		893	1729				ERZ24875807.1834|plasmid-1:7886														#ERROR!	100
combined_plasmids	aph(6)-Id	aminoglycoside O-phosphotransferase APH(6)-Id	ncbi	2021-03-27	NG_047464.1	abricate	1.0.1	gene_presence_detected		100			STREPTOMYCIN		4635	5471				ERZ24875808.2874|plasmid-1:5871														#ERROR!	100
combined_plasmids	aph(6)-Id	aminoglycoside O-phosphotransferase APH(6)-Id	ncbi	2021-03-27	NG_047464.1	abricate	1.0.1	gene_presence_detected		100			STREPTOMYCIN		4680	5516				ERZ24879085.2768|plasmid-1:5993														#ERROR!	100
combined_plasmids	aph(6)-Id	aminoglycoside O-phosphotransferase APH(6)-Id	ncbi	2021-03-27	NG_047464.1	abricate	1.0.1	gene_presence_detected		100			STREPTOMYCIN		4605	5441				ERZ24879087.2285|plasmid-1:6537														#ERROR!	99.64
combined_plasmids	aph(6)-Id	aminoglycoside O-phosphotransferase APH(6)-Id	ncbi	2021-03-27	NG_047464.1	abricate	1.0.1	gene_presence_detected		100			STREPTOMYCIN		4501	5337				ERZ24879090.3919|plasmid-1:5380														#ERROR!	100
combined_plasmids	bla-A	class A beta-lactamase	ncbi	2021-03-27	NG_047483.1	abricate	1.0.1	gene_presence_detected		100			BETA-LACTAM		4603	5484				ERZ24875763.2181|plasmid-1:5714														#ERROR!	100
combined_plasmids	AER-1	carbenicillin-hydrolyzing class A beta-lactamase AER-1	ncbi	2021-03-27	NG_048688.1	abricate	1.0.1	gene_presence_detected		100			BETA-LACTAM		484	1398				ERZ24875807.3121|plasmid-1:6035														-	99.23
combined_plasmids	blaCTX-M-62	class A extended-spectrum beta-lactamase CTX-M-62	ncbi	2021-03-27	NG_049013.1	abricate	1.0.1	gene_presence_detected		100			CEPHALOSPORIN		1023	1898				ERZ24875797.3032|plasmid-1:6394														-	99.54
combined_plasmids	blaMCA	MCA family class C beta-lactamase	ncbi	2021-03-27	NG_055474.1	abricate	1.0.1	gene_presence_detected		100			BETA-LACTAM		3062	4234				ERZ24875815.3508|plasmid-1:6179														#ERROR!	99.57
combined_plasmids	blaRSD2	class D beta-lactamase RSD2-2	ncbi	2021-03-27	NG_063893.1	abricate	1.0.1	gene_presence_detected		100			BETA-LACTAM		2115	2873				ERZ24875785.1768|plasmid-1:9660														-	96.84
combined_plasmids	blaRSD2	class D beta-lactamase RSD2-2	ncbi	2021-03-27	NG_063893.1	abricate	1.0.1	gene_presence_detected		100			BETA-LACTAM		7218	7976				ERZ24875785.1768|plasmid-1:9660														-	96.84
combined_plasmids	blaRSD2	class D beta-lactamase RSD2-2	ncbi	2021-03-27	NG_063893.1	abricate	1.0.1	gene_presence_detected		100			BETA-LACTAM		2050	2808				ERZ24875800.4554|plasmid-1:5158														#ERROR!	96.84
combined_plasmids	blaRSD2	class D beta-lactamase RSD2-2	ncbi	2021-03-27	NG_063893.1	abricate	1.0.1	gene_presence_detected		100			BETA-LACTAM		303	1061				ERZ24875808.3322|plasmid-1:5453														#ERROR!	96.84
combined_plasmids	TEM-1	class A broad-spectrum beta-lactamase TEM-1	ncbi	2021-03-27	NG_050145.1	abricate	1.0.1	gene_presence_detected		100			BETA-LACTAM		3997	4857				ERZ24875808.3805|plasmid-1:5082														#ERROR!	99.88
combined_plasmids	TEM-19	class A extended-spectrum beta-lactamase TEM-19	ncbi	2021-03-27	NG_050227.1	abricate	1.0.1	gene_presence_detected		100			CEPHALOSPORIN		3996	4856				ERZ24875797.4514|plasmid-1:5058														#ERROR!	100
combined_plasmids	cat-TC	type A-9 chloramphenicol O-acetyltransferase Cat-TC	ncbi	2021-03-27	NG_047562.1	abricate	1.0.1	gene_presence_detected		100			CHLORAMPHENICOL		7466	8185				ERZ24875788.1164|plasmid-1:9052														-	98.75
combined_plasmids	cat-TC	type A-9 chloramphenicol O-acetyltransferase Cat-TC	ncbi	2021-03-27	NG_047562.1	abricate	1.0.1	gene_presence_detected		100			CHLORAMPHENICOL		193	912				ERZ24875800.4638|plasmid-1:5102														#ERROR!	98.75
combined_plasmids	cat-TC	type A-9 chloramphenicol O-acetyltransferase Cat-TC	ncbi	2021-03-27	NG_047562.1	abricate	1.0.1	gene_presence_detected		100			CHLORAMPHENICOL		308	1027				ERZ24875802.1632|plasmid-1:8494														#ERROR!	98.75
combined_plasmids	cat-TC	type A-9 chloramphenicol O-acetyltransferase Cat-TC	ncbi	2021-03-27	NG_047562.1	abricate	1.0.1	gene_presence_detected		100			CHLORAMPHENICOL		284	1003				ERZ24875810.3352|plasmid-1:5193														#ERROR!	98.61
combined_plasmids	cat-TC	type A-9 chloramphenicol O-acetyltransferase Cat-TC	ncbi	2021-03-27	NG_047562.1	abricate	1.0.1	gene_presence_detected		100			CHLORAMPHENICOL		155	874				ERZ24875815.4818|plasmid-1:5064														#ERROR!	98.61
combined_plasmids	catA16	type A-16 chloramphenicol O-acetyltransferase CatQ	ncbi	2021-03-27	NG_047590.1	abricate	1.0.1	gene_presence_detected		100			CHLORAMPHENICOL		777	1436				ERZ24879088.2038|plasmid-1:7095														#ERROR!	99.7
combined_plasmids	cfxA6	class A broad-spectrum beta-lactamase CfxA6	ncbi	2021-03-27	NG_064793.1	abricate	1.0.1	gene_presence_detected		83.59			BETA-LACTAM		1745	2552				ERZ24875763.713|plasmid-1:10694														#ERROR!	85.8
combined_plasmids	cfxA6	class A broad-spectrum beta-lactamase CfxA6	ncbi	2021-03-27	NG_064793.1	abricate	1.0.1	gene_presence_detected		83.59			BETA-LACTAM		7678	8485				ERZ24875763.713|plasmid-1:10694														#ERROR!	85.8
combined_plasmids	cfxA6	class A broad-spectrum beta-lactamase CfxA6	ncbi	2021-03-27	NG_064793.1	abricate	1.0.1	gene_presence_detected		83.59			BETA-LACTAM		1564	2371				ERZ24875765.2681|plasmid-1:6570														#ERROR!	85.68
combined_plasmids	cfxA6	class A broad-spectrum beta-lactamase CfxA6	ncbi	2021-03-27	NG_064793.1	abricate	1.0.1	gene_presence_detected		83.59			BETA-LACTAM		3853	4660				ERZ24875766.3319|plasmid-1:5495														#ERROR!	85.68
combined_plasmids	cfxA6	class A broad-spectrum beta-lactamase CfxA6	ncbi	2021-03-27	NG_064793.1	abricate	1.0.1	gene_presence_detected		83.59			BETA-LACTAM		3424	4231				ERZ24875767.3093|plasmid-1:6561														-	85.68
combined_plasmids	cfxA6	class A broad-spectrum beta-lactamase CfxA6	ncbi	2021-03-27	NG_064793.1	abricate	1.0.1	gene_presence_detected		83.59			BETA-LACTAM		2344	3151				ERZ24875783.3345|plasmid-1:6324														-	85.56
combined_plasmids	cfxA6	class A broad-spectrum beta-lactamase CfxA6	ncbi	2021-03-27	NG_064793.1	abricate	1.0.1	gene_presence_detected		83.59			BETA-LACTAM		2935	3742				ERZ24875786.3520|plasmid-1:5902														#ERROR!	85.8
combined_plasmids	cfxA6	class A broad-spectrum beta-lactamase CfxA6	ncbi	2021-03-27	NG_064793.1	abricate	1.0.1	gene_presence_detected		83.59			BETA-LACTAM		1264	2071				ERZ24875788.621|plasmid-1:12022														-	85.68
combined_plasmids	cfxA6	class A broad-spectrum beta-lactamase CfxA6	ncbi	2021-03-27	NG_064793.1	abricate	1.0.1	gene_presence_detected		83.59			BETA-LACTAM		7198	8005				ERZ24875788.621|plasmid-1:12022														-	85.68
combined_plasmids	cfxA6	class A broad-spectrum beta-lactamase CfxA6	ncbi	2021-03-27	NG_064793.1	abricate	1.0.1	gene_presence_detected		83.59			BETA-LACTAM		2510	3317				ERZ24875795.3447|plasmid-1:6486														-	85.68
combined_plasmids	cfxA6	class A broad-spectrum beta-lactamase CfxA6	ncbi	2021-03-27	NG_064793.1	abricate	1.0.1	gene_presence_detected		83.59			BETA-LACTAM		2852	3659				ERZ24875797.3402|plasmid-1:5987														-	85.68
combined_plasmids	cfxA6	class A broad-spectrum beta-lactamase CfxA6	ncbi	2021-03-27	NG_064793.1	abricate	1.0.1	gene_presence_detected		83.59			BETA-LACTAM		5014	5821				ERZ24875798.2601|plasmid-1:6043														-	85.68
combined_plasmids	cfxA6	class A broad-spectrum beta-lactamase CfxA6	ncbi	2021-03-27	NG_064793.1	abricate	1.0.1	gene_presence_detected		83.59			BETA-LACTAM		2870	3677				ERZ24875800.3347|plasmid-1:6007														-	85.68
combined_plasmids	cfxA6	class A broad-spectrum beta-lactamase CfxA6	ncbi	2021-03-27	NG_064793.1	abricate	1.0.1	gene_presence_detected		83.59			BETA-LACTAM		2316	3123				ERZ24875802.1403|plasmid-1:9133														#ERROR!	85.68
combined_plasmids	cfxA6	class A broad-spectrum beta-lactamase CfxA6	ncbi	2021-03-27	NG_064793.1	abricate	1.0.1	gene_presence_detected		83.59			BETA-LACTAM		8250	9057				ERZ24875802.1403|plasmid-1:9133														#ERROR!	85.68
combined_plasmids	cfxA6	class A broad-spectrum beta-lactamase CfxA6	ncbi	2021-03-27	NG_064793.1	abricate	1.0.1	gene_presence_detected		83.59			BETA-LACTAM		4159	4966				ERZ24875805.3474|plasmid-1:5950														-	85.68
combined_plasmids	cfxA6	class A broad-spectrum beta-lactamase CfxA6	ncbi	2021-03-27	NG_064793.1	abricate	1.0.1	gene_presence_detected		83.59			BETA-LACTAM		3168	3975				ERZ24879085.3877|plasmid-1:5019														#ERROR!	85.56
combined_plasmids	cfxA6	class A broad-spectrum beta-lactamase CfxA6	ncbi	2021-03-27	NG_064793.1	abricate	1.0.1	gene_presence_detected		83.59			BETA-LACTAM		2852	3659				ERZ24879086.2733|plasmid-1:5989														-	85.68
combined_plasmids	cfxA6	class A broad-spectrum beta-lactamase CfxA6	ncbi	2021-03-27	NG_064793.1	abricate	1.0.1	gene_presence_detected		83.59			BETA-LACTAM		3231	4038				ERZ24879087.2870|plasmid-1:5568														#ERROR!	85.8
combined_plasmids	cfxA6	class A broad-spectrum beta-lactamase CfxA6	ncbi	2021-03-27	NG_064793.1	abricate	1.0.1	gene_presence_detected		83.59			BETA-LACTAM		1307	2114				ERZ24879088.3945|plasmid-1:5016														-	85.68
combined_plasmids	cfxA6	class A broad-spectrum beta-lactamase CfxA6	ncbi	2021-03-27	NG_064793.1	abricate	1.0.1	gene_presence_detected		83.59			BETA-LACTAM		682	1489				ERZ24879091.3267|plasmid-1:5779														#ERROR!	85.68
combined_plasmids	cfxA	CfxA family class A broad-spectrum beta-lactamase	ncbi	2021-03-27	NG_047634.1	abricate	1.0.1	gene_presence_detected		100			BETA-LACTAM		7809	8774				ERZ24875767.1227|plasmid-1:10954														-	99.9
combined_plasmids	cfxA	CfxA family class A broad-spectrum beta-lactamase	ncbi	2021-03-27	NG_047634.1	abricate	1.0.1	gene_presence_detected		100			BETA-LACTAM		141	1106				ERZ24875802.1265|plasmid-1:9586														#ERROR!	99.9
combined_plasmids	cfxA	CfxA family class A broad-spectrum beta-lactamase	ncbi	2021-03-27	NG_047634.1	abricate	1.0.1	gene_presence_detected		100			BETA-LACTAM		62	1027				ERZ24879088.1205|plasmid-1:9270														#ERROR!	99.9
combined_plasmids	cfxA	CfxA family class A broad-spectrum beta-lactamase	ncbi	2021-03-27	NG_047634.1	abricate	1.0.1	gene_presence_detected		100			BETA-LACTAM		8479	9444				ERZ24879090.801|plasmid-1:11624														-	99.9
combined_plasmids	erm35	23S rRNA (adenine(2058)-N(6))-methyltransferase Erm(35)	ncbi	2021-03-27	NG_047778.1	abricate	1.0.1	gene_presence_detected		100			MACROLIDE		1083	1883				ERZ24875808.1188|plasmid-1:9238														-	99.13
combined_plasmids	erm35	23S rRNA (adenine(2058)-N(6))-methyltransferase Erm(35)	ncbi	2021-03-27	NG_047778.1	abricate	1.0.1	gene_presence_detected		100			MACROLIDE		6025	6825				ERZ24875808.1188|plasmid-1:9238														-	99.13
combined_plasmids	ermb	23S rRNA (adenine(2058)-N(6))-methyltransferase ermb	ncbi	2021-03-27	NG_047797.1	abricate	1.0.1	gene_presence_detected		100			MACROLIDE		242	979				ERZ24875759.1987|plasmid-1:6210														#ERROR!	99.86
combined_plasmids	ermb	23S rRNA (adenine(2058)-N(6))-methyltransferase ermb	ncbi	2021-03-27	NG_047797.1	abricate	1.0.1	gene_presence_detected		100			MACROLIDE		5130	5867				ERZ24875766.2422|plasmid-1:6492														-	99.86
combined_plasmids	ermb	23S rRNA (adenine(2058)-N(6))-methyltransferase ermb	ncbi	2021-03-27	NG_047797.1	abricate	1.0.1	gene_presence_detected		100			MACROLIDE		135	872				ERZ24875768.3273|plasmid-1:5963														#ERROR!	99.86
combined_plasmids	ermb	23S rRNA (adenine(2058)-N(6))-methyltransferase ermb	ncbi	2021-03-27	NG_047797.1	abricate	1.0.1	gene_presence_detected		100			MACROLIDE		701	1438				ERZ24875777.2213|plasmid-1:6670														#ERROR!	99.86
combined_plasmids	ermb	23S rRNA (adenine(2058)-N(6))-methyltransferase ermb	ncbi	2021-03-27	NG_047797.1	abricate	1.0.1	gene_presence_detected		100			MACROLIDE		978	1715				ERZ24875791.1108|plasmid-1:5690														#ERROR!	99.86
combined_plasmids	ermb	23S rRNA (adenine(2058)-N(6))-methyltransferase ermb	ncbi	2021-03-27	NG_047797.1	abricate	1.0.1	gene_presence_detected		100			MACROLIDE		624	1361				ERZ24875794.1784|plasmid-1:6452														#ERROR!	99.86
combined_plasmids	ermb	23S rRNA (adenine(2058)-N(6))-methyltransferase ermb	ncbi	2021-03-27	NG_047797.1	abricate	1.0.1	gene_presence_detected		100			MACROLIDE		624	1361				ERZ24875805.4337|plasmid-1:5269														#ERROR!	99.86
combined_plasmids	ermb	23S rRNA (adenine(2058)-N(6))-methyltransferase ermb	ncbi	2021-03-27	NG_047797.1	abricate	1.0.1	gene_presence_detected		100			MACROLIDE		3958	4695				ERZ24875813.5900|plasmid-1:5060														-	99.86
combined_plasmids	ermb	23S rRNA (adenine(2058)-N(6))-methyltransferase ermb	ncbi	2021-03-27	NG_047797.1	abricate	1.0.1	gene_presence_detected		100			MACROLIDE		5142	5879				ERZ24875815.3469|plasmid-1:6219														-	99.86
combined_plasmids	ermb	23S rRNA (adenine(2058)-N(6))-methyltransferase ermb	ncbi	2021-03-27	NG_047797.1	abricate	1.0.1	gene_presence_detected		100			MACROLIDE		5226	5963				ERZ24879085.2232|plasmid-1:6642														-	99.86
combined_plasmids	ermb	23S rRNA (adenine(2058)-N(6))-methyltransferase ermb	ncbi	2021-03-27	NG_047797.1	abricate	1.0.1	gene_presence_detected		100			MACROLIDE		624	1361				ERZ24879090.2828|plasmid-1:6452														#ERROR!	99.86
combined_plasmids	fosA_gen	FosA family fosfomycin resistance glutathione transferase	ncbi	2021-03-27	NG_047885.1	abricate	1.0.1	gene_presence_detected		100			FOSFOMYCIN		4624	5043				ERZ24875783.1719|plasmid-1:9757														-	99.29
combined_plasmids	fosA_gen	FosA family fosfomycin resistance glutathione transferase	ncbi	2021-03-27	NG_047885.1	abricate	1.0.1	gene_presence_detected		100			FOSFOMYCIN		7293	7712				ERZ24875786.1662|plasmid-1:9306														-	99.05
combined_plasmids	iri	rifampin monooxygenase Iri	ncbi	2021-03-27	NG_047911.1	abricate	1.0.1	gene_presence_detected		99.79			RIFAMPIN		2085	3521				ERZ24875808.3022|plasmid-1:5730														#ERROR!	91.53
combined_plasmids	lnu(AN2)	lincosamide nucleotidyltransferase Lnu(AN2)	ncbi	2021-03-27	NG_047920.1	abricate	1.0.1	gene_presence_detected		100			LINCOSAMIDE		1608	2120				ERZ24875759.1421|plasmid-1:7313														#ERROR!	100
combined_plasmids	lnu(AN2)	lincosamide nucleotidyltransferase Lnu(AN2)	ncbi	2021-03-27	NG_047920.1	abricate	1.0.1	gene_presence_detected		100			LINCOSAMIDE		1616	2128				ERZ24875766.2175|plasmid-1:6867														-	100
combined_plasmids	lnu(AN2)	lincosamide nucleotidyltransferase Lnu(AN2)	ncbi	2021-03-27	NG_047920.1	abricate	1.0.1	gene_presence_detected		100			LINCOSAMIDE		1565	2077				ERZ24875771.4565|plasmid-1:5329														#ERROR!	100
combined_plasmids	lnu(AN2)	lincosamide nucleotidyltransferase Lnu(AN2)	ncbi	2021-03-27	NG_047920.1	abricate	1.0.1	gene_presence_detected		100			LINCOSAMIDE		3042	3554				ERZ24875781.3626|plasmid-1:5147														-	100
combined_plasmids	lnu(AN2)	lincosamide nucleotidyltransferase Lnu(AN2)	ncbi	2021-03-27	NG_047920.1	abricate	1.0.1	gene_presence_detected		100			LINCOSAMIDE		2267	2779				ERZ24875798.2477|plasmid-1:6204														-	99.81
combined_plasmids	lnub	lincosamide nucleotidyltransferase Lnu(B)	ncbi	2021-03-27	NG_047923.1	abricate	1.0.1	gene_presence_detected		100			LINCOSAMIDE		2873	3676				ERZ24875768.3916|plasmid-1:5410														-	99.88
combined_plasmids	lnu(D)	lincosamide nucleotidyltransferase Lnu(D)	ncbi	2021-03-27	NG_047925.1	abricate	1.0.1	gene_presence_detected		100			LINCOSAMIDE		4723	5217				ERZ24875795.2230|plasmid-1:8264														-	83.23
combined_plasmids	lnu(D)	lincosamide nucleotidyltransferase Lnu(D)	ncbi	2021-03-27	NG_047925.1	abricate	1.0.1	gene_presence_detected		100			LINCOSAMIDE		4724	5218				ERZ24875797.400|plasmid-1:19336														-	83.23
combined_plasmids	lnu(D)	lincosamide nucleotidyltransferase Lnu(D)	ncbi	2021-03-27	NG_047925.1	abricate	1.0.1	gene_presence_detected		100			LINCOSAMIDE		11215	11709				ERZ24875798.679|plasmid-1:12800														#ERROR!	83.23
combined_plasmids	lnu(D)	lincosamide nucleotidyltransferase Lnu(D)	ncbi	2021-03-27	NG_047925.1	abricate	1.0.1	gene_presence_detected		100			LINCOSAMIDE		4505	4999				ERZ24875812.2123|plasmid-1:7223														-	83.23
combined_plasmids	lnuf	lincosamide nucleotidyltransferase Lnu(F)	ncbi	2021-03-27	NG_051883.1	abricate	1.0.1	gene_presence_detected		100			LINCOSAMIDE		4511	5332				ERZ24875768.3129|plasmid-1:6124														-	99.03
combined_plasmids	lnug	lincosamide nucleotidyltransferase Lnu(G)	ncbi	2021-03-27	NG_051760.1	abricate	1.0.1	gene_presence_detected		100			LINCOSAMIDE		177	980				ERZ24875763.1722|plasmid-1:6579														-	98.51
combined_plasmids	lnug	lincosamide nucleotidyltransferase Lnu(G)	ncbi	2021-03-27	NG_051760.1	abricate	1.0.1	gene_presence_detected		100			LINCOSAMIDE		1575	2378				ERZ24875780.4369|plasmid-1:5312														-	98.51
combined_plasmids	lnug	lincosamide nucleotidyltransferase Lnu(G)	ncbi	2021-03-27	NG_051760.1	abricate	1.0.1	gene_presence_detected		100			LINCOSAMIDE		3067	3870				ERZ24875808.2187|plasmid-1:6804														-	98.51
combined_plasmids	lnug	lincosamide nucleotidyltransferase Lnu(G)	ncbi	2021-03-27	NG_051760.1	abricate	1.0.1	gene_presence_detected		100			LINCOSAMIDE		5604	6407				ERZ24879088.1181|plasmid-1:9341														-	98.51
combined_plasmids	lsae	ABC-F type ribosomal protection protein Lsa(E)	ncbi	2021-03-27	NG_047935.1	abricate	1.0.1	gene_presence_detected		100			LINCOSAMIDE;STREPTOGRAMIN		3730	5214				ERZ24875768.3916|plasmid-1:5410														-	99.8
combined_plasmids	mcr-10.1	phosphoethanolamine--lipid A transferase MCR-10.1	ncbi	2021-03-27	NG_066767.1	abricate	1.0.1	gene_presence_detected		100			COLISTIN		7403	9022				ERZ24875765.1375|plasmid-1:9550														#ERROR!	100
combined_plasmids	mcr-10.1	phosphoethanolamine--lipid A transferase MCR-10.1	ncbi	2021-03-27	NG_066767.1	abricate	1.0.1	gene_presence_detected		100			COLISTIN		28470	30089				ERZ24875783.228|plasmid-1:30617														#ERROR!	100
combined_plasmids	mcr91	phosphoethanolamine--lipid A transferase MCR-9.1	ncbi	2021-03-27	NG_064792.1	abricate	1.0.1	gene_presence_detected		100			COLISTIN		185	1804				ERZ24875814.3724|plasmid-1:6238														#ERROR!	100
combined_plasmids	MEFA	macrolide efflux MFS transporter Mef(A)	ncbi	2021-03-27	NG_047968.1	abricate	1.0.1	gene_presence_detected		88.1			MACROLIDE		1	1081				ERZ24875785.3756|plasmid-1:6355														-	99.35
combined_plasmids	MEFA	macrolide efflux MFS transporter Mef(A)	ncbi	2021-03-27	NG_047968.1	abricate	1.0.1	gene_presence_detected		100			MACROLIDE		8288	9514				ERZ24875797.400|plasmid-1:19336														-	99.59
combined_plasmids	MEFA	macrolide efflux MFS transporter Mef(A)	ncbi	2021-03-27	NG_047968.1	abricate	1.0.1	gene_presence_detected		100			MACROLIDE		6919	8145				ERZ24875798.679|plasmid-1:12800														#ERROR!	100
combined_plasmids	mefen2	macrolide efflux MFS transporter Mef(En2)	ncbi	2021-03-27	NG_047980.1	abricate	1.0.1	gene_presence_detected		100			MACROLIDE		378	1583				ERZ24875759.1421|plasmid-1:7313														#ERROR!	99.83
combined_plasmids	mefen2	macrolide efflux MFS transporter Mef(En2)	ncbi	2021-03-27	NG_047980.1	abricate	1.0.1	gene_presence_detected		100			MACROLIDE		2153	3358				ERZ24875766.2175|plasmid-1:6867														-	99.83
combined_plasmids	mefen2	macrolide efflux MFS transporter Mef(En2)	ncbi	2021-03-27	NG_047980.1	abricate	1.0.1	gene_presence_detected		100			MACROLIDE		335	1540				ERZ24875771.4565|plasmid-1:5329														#ERROR!	99.83
combined_plasmids	mefen2	macrolide efflux MFS transporter Mef(En2)	ncbi	2021-03-27	NG_047980.1	abricate	1.0.1	gene_presence_detected		100			MACROLIDE		3579	4784				ERZ24875781.3626|plasmid-1:5147														-	99.83
combined_plasmids	mefen2	macrolide efflux MFS transporter Mef(En2)	ncbi	2021-03-27	NG_047980.1	abricate	1.0.1	gene_presence_detected		100			MACROLIDE		2804	4009				ERZ24875798.2477|plasmid-1:6204														-	99.83
combined_plasmids	MPHB	Mph(B) family macrolide 2'-phosphotransferase	ncbi	2021-03-27	NG_047988.1	abricate	1.0.1	gene_presence_detected		98.68			MACROLIDE		3278	4174				ERZ24875780.3392|plasmid-1:6183														#ERROR!	83.39
combined_plasmids	MPHB	Mph(B) family macrolide 2'-phosphotransferase	ncbi	2021-03-27	NG_047988.1	abricate	1.0.1	gene_presence_detected		98.68			MACROLIDE		867	1763				ERZ24879087.2837|plasmid-1:5624														#ERROR!	83.5
combined_plasmids	mphe	Mph(E) family macrolide 2'-phosphotransferase	ncbi	2021-03-27	NG_064660.1	abricate	1.0.1	gene_presence_detected		100			MACROLIDE		3832	4716				ERZ24875759.1194|plasmid-1:7927														-	100
combined_plasmids	msr(D)	ABC-F type ribosomal protection protein Msr(D)	ncbi	2021-03-27	NG_048006.1	abricate	1.0.1	gene_presence_detected		100			MACROLIDE		6710	8173				ERZ24875795.2230|plasmid-1:8264														-	97.34
combined_plasmids	msr(D)	ABC-F type ribosomal protection protein Msr(D)	ncbi	2021-03-27	NG_048006.1	abricate	1.0.1	gene_presence_detected		100			MACROLIDE		6711	8174				ERZ24875797.400|plasmid-1:19336														-	97.4
combined_plasmids	msr(D)	ABC-F type ribosomal protection protein Msr(D)	ncbi	2021-03-27	NG_048006.1	abricate	1.0.1	gene_presence_detected		100			MACROLIDE		8259	9722				ERZ24875798.679|plasmid-1:12800														#ERROR!	97.4
combined_plasmids	msre	ABC-F type ribosomal protection protein Msr(E)	ncbi	2021-03-27	NG_048007.1	abricate	1.0.1	gene_presence_detected		100			MACROLIDE		4772	6247				ERZ24875759.1194|plasmid-1:7927														-	100
combined_plasmids	oqxA10	multidrug efflux RND transporter periplasmic adaptor subunit OqxA10	ncbi	2021-03-27	NG_050418.1	abricate	1.0.1	gene_presence_detected		99.74			PHENICOL;QUINOLONE		7524	8699				ERZ24875786.1068|plasmid-1:12451														#ERROR!	84.05
combined_plasmids	oqxB9	multidrug efflux RND transporter permease subunit OqxB9	ncbi	2021-03-27	NG_050458.1	abricate	1.0.1	gene_presence_detected		99.27			PHENICOL;QUINOLONE		8723	11852				ERZ24875786.1068|plasmid-1:12451														#ERROR!	88.08
combined_plasmids	qnrS2	quinolone resistance pentapeptide repeat protein QnrS2	ncbi	2021-03-27	NG_050544.1	abricate	1.0.1	gene_presence_detected		100			QUINOLONE		1251	1907				ERZ24875775.2024|plasmid-1:7616														#ERROR!	100
combined_plasmids	spw	ANT(9) family aminoglycoside nucleotidyltransferase Spw	ncbi	2021-03-27	NG_048075.1	abricate	1.0.1	gene_presence_detected		100			AMINOGLYCOSIDE		965	1774				ERZ24875783.4484|plasmid-1:5318														#ERROR!	100
combined_plasmids	tet(39)	tetracycline efflux MFS transporter Tet(39)	ncbi	2021-03-27	NG_048137.1	abricate	1.0.1	gene_presence_detected		100			TETRACYCLINE		1618	2805				ERZ24875759.1194|plasmid-1:7927														#ERROR!	100
combined_plasmids	tet(39)	tetracycline efflux MFS transporter Tet(39)	ncbi	2021-03-27	NG_048137.1	abricate	1.0.1	gene_presence_detected		100			TETRACYCLINE		2111	3298				ERZ24875775.3741|plasmid-1:5352														#ERROR!	100
combined_plasmids	tetb	tetracycline efflux MFS transporter Tet(B)	ncbi	2021-03-27	NG_048163.1	abricate	1.0.1	gene_presence_detected		100			TETRACYCLINE		1342	2547				ERZ24875811.6051|plasmid-1:5340														-	100
combined_plasmids	tetc	tetracycline efflux MFS transporter Tet(C)	ncbi	2021-03-27	NG_048181.1	abricate	1.0.1	gene_presence_detected		100			TETRACYCLINE		266	1456				ERZ24875775.2313|plasmid-1:7068														-	100
combined_plasmids	tetc	tetracycline efflux MFS transporter Tet(C)	ncbi	2021-03-27	NG_048181.1	abricate	1.0.1	gene_presence_detected		100			TETRACYCLINE		2763	3953				ERZ24875777.1798|plasmid-1:7426														#ERROR!	100
combined_plasmids	tetc	tetracycline efflux MFS transporter Tet(C)	ncbi	2021-03-27	NG_048181.1	abricate	1.0.1	gene_presence_detected		100			TETRACYCLINE		1575	2765				ERZ24875792.1717|plasmid-1:5149														-	100
combined_plasmids	tetc	tetracycline efflux MFS transporter Tet(C)	ncbi	2021-03-27	NG_048181.1	abricate	1.0.1	gene_presence_detected		100			TETRACYCLINE		495	1685				ERZ24875794.2109|plasmid-1:5999														-	100
combined_plasmids	tetc	tetracycline efflux MFS transporter Tet(C)	ncbi	2021-03-27	NG_048181.1	abricate	1.0.1	gene_presence_detected		100			TETRACYCLINE		1134	2324				ERZ24875815.4803|plasmid-1:5073														-	100
combined_plasmids	tetc	tetracycline efflux MFS transporter Tet(C)	ncbi	2021-03-27	NG_048181.1	abricate	1.0.1	gene_presence_detected		100			TETRACYCLINE		495	1685				ERZ24879085.2221|plasmid-1:6656														-	99.92
combined_plasmids	tetc	tetracycline efflux MFS transporter Tet(C)	ncbi	2021-03-27	NG_048181.1	abricate	1.0.1	gene_presence_detected		100			TETRACYCLINE		3316	4506				ERZ24879086.3766|plasmid-1:5002														#ERROR!	100
combined_plasmids	tete	tetracycline efflux MFS transporter Tet(E)	ncbi	2021-03-27	NG_048188.1	abricate	1.0.1	gene_presence_detected		100			TETRACYCLINE		1868	3085				ERZ24875766.2364|plasmid-1:6613														#ERROR!	99.26
combined_plasmids	tete	tetracycline efflux MFS transporter Tet(E)	ncbi	2021-03-27	NG_048188.1	abricate	1.0.1	gene_presence_detected		100			TETRACYCLINE		191	1408				ERZ24875780.2673|plasmid-1:7116														-	99.67
combined_plasmids	tete	tetracycline efflux MFS transporter Tet(E)	ncbi	2021-03-27	NG_048188.1	abricate	1.0.1	gene_presence_detected		100			TETRACYCLINE		4536	5753				ERZ24875800.1880|plasmid-1:7925														-	99.34
combined_plasmids	tete	tetracycline efflux MFS transporter Tet(E)	ncbi	2021-03-27	NG_048188.1	abricate	1.0.1	gene_presence_detected		100			TETRACYCLINE		2548	3765				ERZ24875805.2327|plasmid-1:7329														#ERROR!	99.26
combined_plasmids	tete	tetracycline efflux MFS transporter Tet(E)	ncbi	2021-03-27	NG_048188.1	abricate	1.0.1	gene_presence_detected		100			TETRACYCLINE		3563	4780				ERZ24875807.3228|plasmid-1:5930														-	99.26
combined_plasmids	tete	tetracycline efflux MFS transporter Tet(E)	ncbi	2021-03-27	NG_048188.1	abricate	1.0.1	gene_presence_detected		100			TETRACYCLINE		289	1506				ERZ24879088.2880|plasmid-1:5966														-	99.34
combined_plasmids	tete	tetracycline efflux MFS transporter Tet(E)	ncbi	2021-03-27	NG_048188.1	abricate	1.0.1	gene_presence_detected		100			TETRACYCLINE		7624	8841				ERZ24879090.1387|plasmid-1:9265														#ERROR!	99.26
combined_plasmids	tetm	tetracycline resistance ribosomal protection protein Tet(M)	ncbi	2021-03-27	NG_048235.1	abricate	1.0.1	gene_presence_detected		100			TETRACYCLINE		4051	5970				ERZ24875759.1733|plasmid-1:6644														-	99.9
combined_plasmids	tetm	tetracycline resistance ribosomal protection protein Tet(M)	ncbi	2021-03-27	NG_048235.1	abricate	1.0.1	gene_presence_detected		100			TETRACYCLINE		12162	14081				ERZ24875763.387|plasmid-1:14791														#ERROR!	99.9
combined_plasmids	tetm	tetracycline resistance ribosomal protection protein Tet(M)	ncbi	2021-03-27	NG_048235.1	abricate	1.0.1	gene_presence_detected		100			TETRACYCLINE		4262	6181				ERZ24875766.2183|plasmid-1:6855														-	99.9
combined_plasmids	tetm	tetracycline resistance ribosomal protection protein Tet(M)	ncbi	2021-03-27	NG_048235.1	abricate	1.0.1	gene_presence_detected		100			TETRACYCLINE		4202	6121				ERZ24875767.2228|plasmid-1:7921														-	99.9
combined_plasmids	tetm	tetracycline resistance ribosomal protection protein Tet(M)	ncbi	2021-03-27	NG_048235.1	abricate	1.0.1	gene_presence_detected		100			TETRACYCLINE		4362	6281				ERZ24875768.2959|plasmid-1:6303														-	99.9
combined_plasmids	tetm	tetracycline resistance ribosomal protection protein Tet(M)	ncbi	2021-03-27	NG_048235.1	abricate	1.0.1	gene_presence_detected		100			TETRACYCLINE		12504	14423				ERZ24875769.303|plasmid-1:18758														#ERROR!	99.9
combined_plasmids	tetm	tetracycline resistance ribosomal protection protein Tet(M)	ncbi	2021-03-27	NG_048235.1	abricate	1.0.1	gene_presence_detected		100			TETRACYCLINE		1799	3718				ERZ24875778.1708|plasmid-1:8193														#ERROR!	99.9
combined_plasmids	tetm	tetracycline resistance ribosomal protection protein Tet(M)	ncbi	2021-03-27	NG_048235.1	abricate	1.0.1	gene_presence_detected		100			TETRACYCLINE		4051	5970				ERZ24875780.2177|plasmid-1:8023														-	99.9
combined_plasmids	tetm	tetracycline resistance ribosomal protection protein Tet(M)	ncbi	2021-03-27	NG_048235.1	abricate	1.0.1	gene_presence_detected		100			TETRACYCLINE		3992	5911				ERZ24875781.794|plasmid-1:11681														-	99.9
combined_plasmids	tetm	tetracycline resistance ribosomal protection protein Tet(M)	ncbi	2021-03-27	NG_048235.1	abricate	1.0.1	gene_presence_detected		100			TETRACYCLINE		3992	5911				ERZ24875785.583|plasmid-1:18095														-	99.9
combined_plasmids	tetm	tetracycline resistance ribosomal protection protein Tet(M)	ncbi	2021-03-27	NG_048235.1	abricate	1.0.1	gene_presence_detected		100			TETRACYCLINE		4586	6505				ERZ24875788.198|plasmid-1:18725														-	99.9
combined_plasmids	tetm	tetracycline resistance ribosomal protection protein Tet(M)	ncbi	2021-03-27	NG_048235.1	abricate	1.0.1	gene_presence_detected		100			TETRACYCLINE		6082	8001				ERZ24875789.493|plasmid-1:20175														-	99.9
combined_plasmids	tetm	tetracycline resistance ribosomal protection protein Tet(M)	ncbi	2021-03-27	NG_048235.1	abricate	1.0.1	gene_presence_detected		100			TETRACYCLINE		3941	5860				ERZ24875794.1741|plasmid-1:6534														-	99.9
combined_plasmids	tetm	tetracycline resistance ribosomal protection protein Tet(M)	ncbi	2021-03-27	NG_048235.1	abricate	1.0.1	gene_presence_detected		100			TETRACYCLINE		13221	15140				ERZ24875802.472|plasmid-1:15597														#ERROR!	99.84
combined_plasmids	tetm	tetracycline resistance ribosomal protection protein Tet(M)	ncbi	2021-03-27	NG_048235.1	abricate	1.0.1	gene_presence_detected		100			TETRACYCLINE		6027	7946				ERZ24875803.1131|plasmid-1:9746														-	99.9
combined_plasmids	tetm	tetracycline resistance ribosomal protection protein Tet(M)	ncbi	2021-03-27	NG_048235.1	abricate	1.0.1	gene_presence_detected		100			TETRACYCLINE		4289	6208				ERZ24875805.3195|plasmid-1:6230														-	99.9
combined_plasmids	tetm	tetracycline resistance ribosomal protection protein Tet(M)	ncbi	2021-03-27	NG_048235.1	abricate	1.0.1	gene_presence_detected		100			TETRACYCLINE		21	1940				ERZ24875807.2987|plasmid-1:6166														#ERROR!	99.84
combined_plasmids	tetm	tetracycline resistance ribosomal protection protein Tet(M)	ncbi	2021-03-27	NG_048235.1	abricate	1.0.1	gene_presence_detected		100			TETRACYCLINE		4646	6565				ERZ24879088.2161|plasmid-1:6878														#ERROR!	99.9
combined_plasmids	tetm	tetracycline resistance ribosomal protection protein Tet(M)	ncbi	2021-03-27	NG_048235.1	abricate	1.0.1	gene_presence_detected		100			TETRACYCLINE		4050	5969				ERZ24879089.2295|plasmid-1:6643														-	99.9
combined_plasmids	tetm	tetracycline resistance ribosomal protection protein Tet(M)	ncbi	2021-03-27	NG_048235.1	abricate	1.0.1	gene_presence_detected		100			TETRACYCLINE		673	2592				ERZ24879090.1964|plasmid-1:7772														#ERROR!	99.9
combined_plasmids	tetm	tetracycline resistance ribosomal protection protein Tet(M)	ncbi	2021-03-27	NG_048235.1	abricate	1.0.1	gene_presence_detected		100			TETRACYCLINE		12215	14134				ERZ24879091.360|plasmid-1:18491														#ERROR!	99.9
combined_plasmids	TETQ	tetracycline resistance ribosomal protection protein Tet(Q)	ncbi	2021-03-27	NG_048270.1	abricate	1.0.1	gene_presence_detected		100			TETRACYCLINE		10937	12862				ERZ24875765.143|plasmid-1:27515														-	99.48
combined_plasmids	TETQ	tetracycline resistance ribosomal protection protein Tet(Q)	ncbi	2021-03-27	NG_048270.1	abricate	1.0.1	gene_presence_detected		100			TETRACYCLINE		11890	13815				ERZ24875767.503|plasmid-1:17400														-	99.64
combined_plasmids	TETQ	tetracycline resistance ribosomal protection protein Tet(Q)	ncbi	2021-03-27	NG_048270.1	abricate	1.0.1	gene_presence_detected		100			TETRACYCLINE		17379	19304				ERZ24875771.142|plasmid-1:26321														-	99.64
combined_plasmids	TETQ	tetracycline resistance ribosomal protection protein Tet(Q)	ncbi	2021-03-27	NG_048270.1	abricate	1.0.1	gene_presence_detected		99.64			TETRACYCLINE		1	1919				ERZ24875777.595|plasmid-1:13031														#ERROR!	99.74
combined_plasmids	TETQ	tetracycline resistance ribosomal protection protein Tet(Q)	ncbi	2021-03-27	NG_048270.1	abricate	1.0.1	gene_presence_detected		100			TETRACYCLINE		11163	13088				ERZ24875778.77|plasmid-1:27838														-	99.84
combined_plasmids	TETQ	tetracycline resistance ribosomal protection protein Tet(Q)	ncbi	2021-03-27	NG_048270.1	abricate	1.0.1	gene_presence_detected		100			TETRACYCLINE		32945	34870				ERZ24875780.17|plasmid-1:47925														-	99.69
combined_plasmids	TETQ	tetracycline resistance ribosomal protection protein Tet(Q)	ncbi	2021-03-27	NG_048270.1	abricate	1.0.1	gene_presence_detected		100			TETRACYCLINE		11124	13049				ERZ24875785.225|plasmid-1:28216														-	99.38
combined_plasmids	TETQ	tetracycline resistance ribosomal protection protein Tet(Q)	ncbi	2021-03-27	NG_048270.1	abricate	1.0.1	gene_presence_detected		100			TETRACYCLINE		427	2352				ERZ24875791.134|plasmid-1:12074														-	99.84
combined_plasmids	TETQ	tetracycline resistance ribosomal protection protein Tet(Q)	ncbi	2021-03-27	NG_048270.1	abricate	1.0.1	gene_presence_detected		100			TETRACYCLINE		3452	5377				ERZ24875794.399|plasmid-1:11856														-	99.84
combined_plasmids	TETQ	tetracycline resistance ribosomal protection protein Tet(Q)	ncbi	2021-03-27	NG_048270.1	abricate	1.0.1	gene_presence_detected		100			TETRACYCLINE		33938	35863				ERZ24875797.39|plasmid-1:50524														-	99.84
combined_plasmids	TETQ	tetracycline resistance ribosomal protection protein Tet(Q)	ncbi	2021-03-27	NG_048270.1	abricate	1.0.1	gene_presence_detected		100			TETRACYCLINE		14378	16303				ERZ24875800.73|plasmid-1:29875														#ERROR!	99.84
combined_plasmids	TETQ	tetracycline resistance ribosomal protection protein Tet(Q)	ncbi	2021-03-27	NG_048270.1	abricate	1.0.1	gene_presence_detected		100			TETRACYCLINE		14489	16414				ERZ24875802.26|plasmid-1:48224														#ERROR!	99.84
combined_plasmids	TETQ	tetracycline resistance ribosomal protection protein Tet(Q)	ncbi	2021-03-27	NG_048270.1	abricate	1.0.1	gene_presence_detected		100			TETRACYCLINE		19487	21412				ERZ24875811.325|plasmid-1:23386														-	99.84
combined_plasmids	TETQ	tetracycline resistance ribosomal protection protein Tet(Q)	ncbi	2021-03-27	NG_048270.1	abricate	1.0.1	gene_presence_detected		100			TETRACYCLINE		3452	5377				ERZ24875813.2369|plasmid-1:8396														-	99.84
combined_plasmids	TETQ	tetracycline resistance ribosomal protection protein Tet(Q)	ncbi	2021-03-27	NG_048270.1	abricate	1.0.1	gene_presence_detected		100			TETRACYCLINE		14866	16791				ERZ24875814.225|plasmid-1:27201														#ERROR!	99.84
combined_plasmids	TETQ	tetracycline resistance ribosomal protection protein Tet(Q)	ncbi	2021-03-27	NG_048270.1	abricate	1.0.1	gene_presence_detected		100			TETRACYCLINE		1806	3731				ERZ24879085.558|plasmid-1:14131														#ERROR!	99.79
combined_plasmids	TETQ	tetracycline resistance ribosomal protection protein Tet(Q)	ncbi	2021-03-27	NG_048270.1	abricate	1.0.1	gene_presence_detected		100			TETRACYCLINE		11607	13532				ERZ24879088.116|plasmid-1:26200														#ERROR!	99.74
combined_plasmids	TETQ	tetracycline resistance ribosomal protection protein Tet(Q)	ncbi	2021-03-27	NG_048270.1	abricate	1.0.1	gene_presence_detected		100			TETRACYCLINE		31866	33791				ERZ24879090.17|plasmid-1:39566														-	99.84
combined_plasmids	tetw	tetracycline resistance ribosomal protection protein Tet(W)	ncbi	2021-03-27	NG_048281.1	abricate	1.0.1	gene_presence_detected		100			TETRACYCLINE		791	2710				ERZ24875810.3510|plasmid-1:5067														#ERROR!	99.79
plasmids.mapping.ARG.deeparg	ABEM	BAD89844.2|FEATURES|abeM|multidrug|abeM	deeparg_db	2	BAD89844.2	deeparg	1.0.4	gene_presence_detected					multidrug		5	447				ERZ24875814.1042|plasmid-1:12477_3															72.9
plasmids.mapping.ARG.deeparg	ABES	NC_010410.6003348.p01|FEATURES|abeS|multidrug|abeS	deeparg_db	2	NC_010410.6003348.p01	deeparg	1.0.4	gene_presence_detected					multidrug		3	107				ERZ24875774.1140|plasmid-1:10179_8															60
plasmids.mapping.ARG.deeparg	ABES	NC_010410.6003348.p01|FEATURES|abeS|multidrug|abeS	deeparg_db	2	NC_010410.6003348.p01	deeparg	1.0.4	gene_presence_detected					multidrug		3	107				ERZ24875775.1475|plasmid-1:9296_2															60
plasmids.mapping.ARG.deeparg	ABES	NC_010410.6003348.p01|FEATURES|abeS|multidrug|abeS	deeparg_db	2	NC_010410.6003348.p01	deeparg	1.0.4	gene_presence_detected					multidrug		3	107				ERZ24875777.99|plasmid-1:37658_24															60
plasmids.mapping.ARG.deeparg	ACRA	NC_002695.1.912781.p01|FEATURES|acrA|multidrug|acrA	deeparg_db	2	NC_002695.1.912781.p01	deeparg	1.0.4	gene_presence_detected					multidrug		1	373				ERZ24875783.1846|plasmid-1:9317_2															78.3
plasmids.mapping.ARG.deeparg	ACRA	NC_002695.1.912781.p01|FEATURES|acrA|multidrug|acrA	deeparg_db	2	NC_002695.1.912781.p01	deeparg	1.0.4	gene_presence_detected					multidrug		1	373				ERZ24875814.183|plasmid-1:31084_19															78.3
plasmids.mapping.ARG.deeparg	ACRA	YP_002269113|FEATURES|acrA|multidrug|acrA	deeparg_db	2	YP_002269113	deeparg	1.0.4	gene_presence_detected					multidrug		13	409				ERZ24875783.571|plasmid-1:19548_1															100
plasmids.mapping.ARG.deeparg	ACRB	gi:446414955:ref:WP_000492810.1:|FEATURES|acrB|multidrug|acrB	deeparg_db	2	gi:446414955:ref:WP_000492810.1:	deeparg	1.0.4	gene_presence_detected					multidrug		1	1035				ERZ24875765.641|plasmid-1:14129_14															86
plasmids.mapping.ARG.deeparg	ACRB	gi:446414955:ref:WP_000492810.1:|FEATURES|acrB|multidrug|acrB	deeparg_db	2	gi:446414955:ref:WP_000492810.1:	deeparg	1.0.4	gene_presence_detected					multidrug		1	1035				ERZ24875814.183|plasmid-1:31084_20															86
plasmids.mapping.ARG.deeparg	ACRB	ZP_02684554|FEATURES|acrB|multidrug|acrB	deeparg_db	2	ZP_02684554	deeparg	1.0.4	gene_presence_detected					multidrug		1	1037				ERZ24875786.1046|plasmid-1:12634_4															87.8
plasmids.mapping.ARG.deeparg	ACRB	gi:695815610:ref:WP_032729455.1:|FEATURES|acrB|multidrug|acrB	deeparg_db	2	gi:695815610:ref:WP_032729455.1:	deeparg	1.0.4	gene_presence_detected					multidrug		1	1048				ERZ24875795.508|plasmid-1:18816_18															97.3
plasmids.mapping.ARG.deeparg	ACRB	CAC35725|FEATURES|acrB|multidrug|acrB	deeparg_db	2	CAC35725	deeparg	1.0.4	gene_presence_detected					multidrug		1	1048				ERZ24875783.571|plasmid-1:19548_2															97.3
plasmids.mapping.ARG.deeparg	ACRF	CP000647.1.gene3710.p01|FEATURES|acrF|multidrug|acrF	deeparg_db	2	CP000647.1.gene3710.p01	deeparg	1.0.4	gene_presence_detected					multidrug		1	1034				ERZ24875811.3265|plasmid-1:7251_2															92.7
plasmids.mapping.ARG.deeparg	ACRF	CP000647.1.gene3710.p01|FEATURES|acrF|multidrug|acrF	deeparg_db	2	CP000647.1.gene3710.p01	deeparg	1.0.4	gene_presence_detected					multidrug		1	1034				ERZ24875812.2277|plasmid-1:6916_2															92.8
plasmids.mapping.ARG.deeparg	ACRF	CP000647.1.gene3710.p01|FEATURES|acrF|multidrug|acrF	deeparg_db	2	CP000647.1.gene3710.p01	deeparg	1.0.4	gene_presence_detected					multidrug		1	1034				ERZ24875795.2665|plasmid-1:7515_5															92.1
plasmids.mapping.ARG.deeparg	ACRF	CP000647.1.gene3710.p01|FEATURES|acrF|multidrug|acrF	deeparg_db	2	CP000647.1.gene3710.p01	deeparg	1.0.4	gene_presence_detected					multidrug		1	1036				ERZ24875814.3777|plasmid-1:6185_2															94.9
plasmids.mapping.ARG.deeparg	ADEB	gi:446910353:ref:WP_000987609.1:|FEATURES|adeB|multidrug|adeB	deeparg_db	2	gi:446910353:ref:WP_000987609.1:	deeparg	1.0.4	gene_presence_detected					multidrug		2	1033				ERZ24879085.50|plasmid-1:61288_42															57.7
plasmids.mapping.ARG.deeparg	APH(3'')-I	AF313472.2.gene15.p01|FEATURES|aph(3'')-I|aminoglycoside|aph(3'')-I	deeparg_db	2	AF313472.2.gene15.p01	deeparg	1.0.4	gene_presence_detected					AMINOGLYCOSIDE		1	267				ERZ24875763.2346|plasmid-1:5523_4															99.6
plasmids.mapping.ARG.deeparg	APH(3'')-I	AF313472.2.gene15.p01|FEATURES|aph(3'')-I|aminoglycoside|aph(3'')-I	deeparg_db	2	AF313472.2.gene15.p01	deeparg	1.0.4	gene_presence_detected					AMINOGLYCOSIDE		1	267				ERZ24875803.2618|plasmid-1:6474_4															99.6
plasmids.mapping.ARG.deeparg	APH(3'')-I	DQ464881.1.gene4.p01|FEATURES|aph(3'')-I|aminoglycoside|aph(3'')-I	deeparg_db	2	DQ464881.1.gene4.p01	deeparg	1.0.4	gene_presence_detected					AMINOGLYCOSIDE		25	163				ERZ24875807.1834|plasmid-1:7886_1															100
plasmids.mapping.ARG.deeparg	APH(3'')-I	AF313472.2.gene15.p01|FEATURES|aph(3'')-I|aminoglycoside|aph(3'')-I	deeparg_db	2	AF313472.2.gene15.p01	deeparg	1.0.4	gene_presence_detected					AMINOGLYCOSIDE		1	267				ERZ24875805.4076|plasmid-1:5460_2															99.6
plasmids.mapping.ARG.deeparg	APH(3'')-I	AF313472.2.gene15.p01|FEATURES|aph(3'')-I|aminoglycoside|aph(3'')-I	deeparg_db	2	AF313472.2.gene15.p01	deeparg	1.0.4	gene_presence_detected					AMINOGLYCOSIDE		1	267				ERZ24875774.4113|plasmid-1:5154_2															99.6
plasmids.mapping.ARG.deeparg	APH(3'')-I	AF313472.2.gene15.p01|FEATURES|aph(3'')-I|aminoglycoside|aph(3'')-I	deeparg_db	2	AF313472.2.gene15.p01	deeparg	1.0.4	gene_presence_detected					AMINOGLYCOSIDE		1	267				ERZ24875765.3449|plasmid-1:5657_4															99.6
plasmids.mapping.ARG.deeparg	APH(3'')-I	AF313472.2.gene15.p01|FEATURES|aph(3'')-I|aminoglycoside|aph(3'')-I	deeparg_db	2	AF313472.2.gene15.p01	deeparg	1.0.4	gene_presence_detected					AMINOGLYCOSIDE		1	267				ERZ24875769.4163|plasmid-1:5380_2															99.6
plasmids.mapping.ARG.deeparg	APH(3'')-I	AF313472.2.gene15.p01|FEATURES|aph(3'')-I|aminoglycoside|aph(3'')-I	deeparg_db	2	AF313472.2.gene15.p01	deeparg	1.0.4	gene_presence_detected					AMINOGLYCOSIDE		1	267				ERZ24875785.5009|plasmid-1:5380_2															99.6
plasmids.mapping.ARG.deeparg	APH(3'')-I	AF313472.2.gene15.p01|FEATURES|aph(3'')-I|aminoglycoside|aph(3'')-I	deeparg_db	2	AF313472.2.gene15.p01	deeparg	1.0.4	gene_presence_detected					AMINOGLYCOSIDE		1	267				ERZ24875783.3715|plasmid-1:5943_3															99.6
plasmids.mapping.ARG.deeparg	APH(3'')-I	AF313472.2.gene15.p01|FEATURES|aph(3'')-I|aminoglycoside|aph(3'')-I	deeparg_db	2	AF313472.2.gene15.p01	deeparg	1.0.4	gene_presence_detected					AMINOGLYCOSIDE		1	267				ERZ24875768.3791|plasmid-1:5506_4															99.6
plasmids.mapping.ARG.deeparg	APH(3'')-I	AF313472.2.gene15.p01|FEATURES|aph(3'')-I|aminoglycoside|aph(3'')-I	deeparg_db	2	AF313472.2.gene15.p01	deeparg	1.0.4	gene_presence_detected					AMINOGLYCOSIDE		1	267				ERZ24879087.2285|plasmid-1:6537_3															99.6
plasmids.mapping.ARG.deeparg	APH(3'')-I	AF313472.2.gene15.p01|FEATURES|aph(3'')-I|aminoglycoside|aph(3'')-I	deeparg_db	2	AF313472.2.gene15.p01	deeparg	1.0.4	gene_presence_detected					AMINOGLYCOSIDE		1	267				ERZ24875786.3665|plasmid-1:5753_3															99.6
plasmids.mapping.ARG.deeparg	APH(3'')-I	AF313472.2.gene15.p01|FEATURES|aph(3'')-I|aminoglycoside|aph(3'')-I	deeparg_db	2	AF313472.2.gene15.p01	deeparg	1.0.4	gene_presence_detected					AMINOGLYCOSIDE		1	267				ERZ24879085.2768|plasmid-1:5993_4															99.6
plasmids.mapping.ARG.deeparg	APH(3'')-I	AF313472.2.gene15.p01|FEATURES|aph(3'')-I|aminoglycoside|aph(3'')-I	deeparg_db	2	AF313472.2.gene15.p01	deeparg	1.0.4	gene_presence_detected					AMINOGLYCOSIDE		1	267				ERZ24875771.4265|plasmid-1:5522_3															99.6
plasmids.mapping.ARG.deeparg	APH(3'')-I	AF313472.2.gene15.p01|FEATURES|aph(3'')-I|aminoglycoside|aph(3'')-I	deeparg_db	2	AF313472.2.gene15.p01	deeparg	1.0.4	gene_presence_detected					AMINOGLYCOSIDE		1	267				ERZ24879090.3919|plasmid-1:5380_3															99.6
plasmids.mapping.ARG.deeparg	APH(3'')-I	AF313472.2.gene15.p01|FEATURES|aph(3'')-I|aminoglycoside|aph(3'')-I	deeparg_db	2	AF313472.2.gene15.p01	deeparg	1.0.4	gene_presence_detected					AMINOGLYCOSIDE		1	267				ERZ24875766.2729|plasmid-1:6084_4															99.6
plasmids.mapping.ARG.deeparg	APH(3'')-I	AF313472.2.gene15.p01|FEATURES|aph(3'')-I|aminoglycoside|aph(3'')-I	deeparg_db	2	AF313472.2.gene15.p01	deeparg	1.0.4	gene_presence_detected					AMINOGLYCOSIDE		1	267				ERZ24875808.2874|plasmid-1:5871_4															99.6
plasmids.mapping.ARG.deeparg	APH(3')-I	YP_001844878|FEATURES|aph(3')-I|aminoglycoside|aph(3')-I	deeparg_db	2	YP_001844878	deeparg	1.0.4	gene_presence_detected					AMINOGLYCOSIDE		39	469				ERZ24875800.1738|plasmid-1:8237_6															67.8
plasmids.mapping.ARG.deeparg	APH(3')-I	YP_001844878|FEATURES|aph(3')-I|aminoglycoside|aph(3')-I	deeparg_db	2	YP_001844878	deeparg	1.0.4	gene_presence_detected					AMINOGLYCOSIDE		39	469				ERZ24875797.4477|plasmid-1:5077_4															70.5
plasmids.mapping.ARG.deeparg	APH(3')-I	YP_001844878|FEATURES|aph(3')-I|aminoglycoside|aph(3')-I	deeparg_db	2	YP_001844878	deeparg	1.0.4	gene_presence_detected					AMINOGLYCOSIDE		39	469				ERZ24875815.1542|plasmid-1:9894_6															70.5
plasmids.mapping.ARG.deeparg	APH(3')-I	YP_001844878|FEATURES|aph(3')-I|aminoglycoside|aph(3')-I	deeparg_db	2	YP_001844878	deeparg	1.0.4	gene_presence_detected					AMINOGLYCOSIDE		21	469				ERZ24875777.1045|plasmid-1:9842_8															62.9
plasmids.mapping.ARG.deeparg	APH(3')-I	YP_001844878|FEATURES|aph(3')-I|aminoglycoside|aph(3')-I	deeparg_db	2	YP_001844878	deeparg	1.0.4	gene_presence_detected					AMINOGLYCOSIDE		21	469				ERZ24879091.1945|plasmid-1:7688_6															62.9
plasmids.mapping.ARG.deeparg	APH(3')-I	YP_001844878|FEATURES|aph(3')-I|aminoglycoside|aph(3')-I	deeparg_db	2	YP_001844878	deeparg	1.0.4	gene_presence_detected					AMINOGLYCOSIDE		21	469				ERZ24875785.4689|plasmid-1:5600_5															62.9
plasmids.mapping.ARG.deeparg	APH(6)-I	CAQ86961|FEATURES|aph(6)-I|aminoglycoside|aph(6)-I	deeparg_db	2	CAQ86961	deeparg	1.0.4	gene_presence_detected					AMINOGLYCOSIDE		4	281				ERZ24875763.2346|plasmid-1:5523_5															100
plasmids.mapping.ARG.deeparg	APH(6)-I	CAQ86961|FEATURES|aph(6)-I|aminoglycoside|aph(6)-I	deeparg_db	2	CAQ86961	deeparg	1.0.4	gene_presence_detected					AMINOGLYCOSIDE		4	281				ERZ24875803.2618|plasmid-1:6474_3															100
plasmids.mapping.ARG.deeparg	APH(6)-I	CAQ86961|FEATURES|aph(6)-I|aminoglycoside|aph(6)-I	deeparg_db	2	CAQ86961	deeparg	1.0.4	gene_presence_detected					AMINOGLYCOSIDE		4	281				ERZ24875807.1834|plasmid-1:7886_2															100
plasmids.mapping.ARG.deeparg	APH(6)-I	CAQ86961|FEATURES|aph(6)-I|aminoglycoside|aph(6)-I	deeparg_db	2	CAQ86961	deeparg	1.0.4	gene_presence_detected					AMINOGLYCOSIDE		4	281				ERZ24875805.4076|plasmid-1:5460_1															100
plasmids.mapping.ARG.deeparg	APH(6)-I	CAQ86961|FEATURES|aph(6)-I|aminoglycoside|aph(6)-I	deeparg_db	2	CAQ86961	deeparg	1.0.4	gene_presence_detected					AMINOGLYCOSIDE		4	281				ERZ24875765.3449|plasmid-1:5657_5															100
plasmids.mapping.ARG.deeparg	APH(6)-I	CAQ86961|FEATURES|aph(6)-I|aminoglycoside|aph(6)-I	deeparg_db	2	CAQ86961	deeparg	1.0.4	gene_presence_detected					AMINOGLYCOSIDE		4	281				ERZ24875769.4163|plasmid-1:5380_1															100
plasmids.mapping.ARG.deeparg	APH(6)-I	CAQ86961|FEATURES|aph(6)-I|aminoglycoside|aph(6)-I	deeparg_db	2	CAQ86961	deeparg	1.0.4	gene_presence_detected					AMINOGLYCOSIDE		4	281				ERZ24875785.5009|plasmid-1:5380_1															100
plasmids.mapping.ARG.deeparg	APH(6)-I	CAQ86961|FEATURES|aph(6)-I|aminoglycoside|aph(6)-I	deeparg_db	2	CAQ86961	deeparg	1.0.4	gene_presence_detected					AMINOGLYCOSIDE		4	281				ERZ24875786.3665|plasmid-1:5753_4															100
plasmids.mapping.ARG.deeparg	APH(6)-I	gi:896427044:ref:WP_049361039.1:|FEATURES|aph(6)-I|aminoglycoside|aph(6)-I	deeparg_db	2	gi:896427044:ref:WP_049361039.1:	deeparg	1.0.4	gene_presence_detected					AMINOGLYCOSIDE		4	281				ERZ24879087.2285|plasmid-1:6537_4															99.3
plasmids.mapping.ARG.deeparg	APH(6)-I	CAQ86961|FEATURES|aph(6)-I|aminoglycoside|aph(6)-I	deeparg_db	2	CAQ86961	deeparg	1.0.4	gene_presence_detected					AMINOGLYCOSIDE		4	281				ERZ24875768.3791|plasmid-1:5506_5															100
plasmids.mapping.ARG.deeparg	APH(6)-I	CAQ86961|FEATURES|aph(6)-I|aminoglycoside|aph(6)-I	deeparg_db	2	CAQ86961	deeparg	1.0.4	gene_presence_detected					AMINOGLYCOSIDE		4	281				ERZ24875771.4265|plasmid-1:5522_4															100
plasmids.mapping.ARG.deeparg	APH(6)-I	CAQ86961|FEATURES|aph(6)-I|aminoglycoside|aph(6)-I	deeparg_db	2	CAQ86961	deeparg	1.0.4	gene_presence_detected					AMINOGLYCOSIDE		4	281				ERZ24879090.3919|plasmid-1:5380_4															100
plasmids.mapping.ARG.deeparg	APH(6)-I	CAQ86961|FEATURES|aph(6)-I|aminoglycoside|aph(6)-I	deeparg_db	2	CAQ86961	deeparg	1.0.4	gene_presence_detected					AMINOGLYCOSIDE		4	281				ERZ24875766.2729|plasmid-1:6084_5															100
plasmids.mapping.ARG.deeparg	APH(6)-I	CAQ86961|FEATURES|aph(6)-I|aminoglycoside|aph(6)-I	deeparg_db	2	CAQ86961	deeparg	1.0.4	gene_presence_detected					AMINOGLYCOSIDE		4	281				ERZ24879085.2768|plasmid-1:5993_5															100
plasmids.mapping.ARG.deeparg	APH(6)-I	CAQ86961|FEATURES|aph(6)-I|aminoglycoside|aph(6)-I	deeparg_db	2	CAQ86961	deeparg	1.0.4	gene_presence_detected					AMINOGLYCOSIDE		4	281				ERZ24875783.3715|plasmid-1:5943_2															100
plasmids.mapping.ARG.deeparg	APH(6)-I	CAQ86961|FEATURES|aph(6)-I|aminoglycoside|aph(6)-I	deeparg_db	2	CAQ86961	deeparg	1.0.4	gene_presence_detected					AMINOGLYCOSIDE		4	281				ERZ24875808.2874|plasmid-1:5871_5															100
plasmids.mapping.ARG.deeparg	BACA	Q2KX31|FEATURES|bacA|bacitracin|bacA	deeparg_db	2	Q2KX31	deeparg	1.0.4	gene_presence_detected					bacitracin		10	276				ERZ24875815.2742|plasmid-1:7127_8															57.7
plasmids.mapping.ARG.deeparg	BACTERIAL_REGULATORY_PROTEIN_LUXR	CP000647.1.gene3517.p01|FEATURES|bacterial_regulatory_protein_LuxR|unclassified|bacterial_regulatory_protein_LuxR	deeparg_db	2	CP000647.1.gene3517.p01	deeparg	1.0.4	gene_presence_detected					unclassified		1	204				ERZ24875789.41|plasmid-1:66188_42															77
plasmids.mapping.ARG.deeparg	BAER	YP_490321.1|FEATURES|baeR|multidrug|baeR	deeparg_db	2	YP_490321.1	deeparg	1.0.4	gene_presence_detected					multidrug		1	239				ERZ24875814.599|plasmid-1:16848_12															90.8
plasmids.mapping.ARG.deeparg	BAER	YP_490321.1|FEATURES|baeR|multidrug|baeR	deeparg_db	2	YP_490321.1	deeparg	1.0.4	gene_presence_detected					multidrug		1	239				ERZ24875783.3033|plasmid-1:6730_2															90.8
plasmids.mapping.ARG.deeparg	BAER	YP_490321.1|FEATURES|baeR|multidrug|baeR	deeparg_db	2	YP_490321.1	deeparg	1.0.4	gene_presence_detected					multidrug		1	239				ERZ24875811.3502|plasmid-1:7010_3															91.2
plasmids.mapping.ARG.deeparg	BAES	BAA15934.1|FEATURES|baeS|multidrug|baeS	deeparg_db	2	BAA15934.1	deeparg	1.0.4	gene_presence_detected					multidrug		1	467				ERZ24875814.599|plasmid-1:16848_11															74.3
plasmids.mapping.ARG.deeparg	BAES	BAA15934.1|FEATURES|baeS|multidrug|baeS	deeparg_db	2	BAA15934.1	deeparg	1.0.4	gene_presence_detected					multidrug		1	467				ERZ24875783.3033|plasmid-1:6730_3															74.3
plasmids.mapping.ARG.deeparg	BAES	BAA15934.1|FEATURES|baeS|multidrug|baeS	deeparg_db	2	BAA15934.1	deeparg	1.0.4	gene_presence_detected					multidrug		1	456				ERZ24875811.3502|plasmid-1:7010_4															81.3
plasmids.mapping.ARG.deeparg	CAMP-REGULATORY_PROTEIN	gi:446164903:ref:WP_000242758.1:|FEATURES|cAMP-regulatory_protein|unclassified|cAMP-regulatory_protein	deeparg_db	2	gi:446164903:ref:WP_000242758.1:	deeparg	1.0.4	gene_presence_detected					unclassified		1	210				ERZ24875807.4083|plasmid-1:5217_5															90.6
plasmids.mapping.ARG.deeparg	CAMP-REGULATORY_PROTEIN	gi:446164903:ref:WP_000242758.1:|FEATURES|cAMP-regulatory_protein|unclassified|cAMP-regulatory_protein	deeparg_db	2	gi:446164903:ref:WP_000242758.1:	deeparg	1.0.4	gene_presence_detected					unclassified		1	210				ERZ24875767.3454|plasmid-1:6162_7															90.6
plasmids.mapping.ARG.deeparg	catq	M55620.gene.p01|FEATURES|catQ|phenicol|catQ	deeparg_db	2	M55620.gene.p01	deeparg	1.0.4	gene_presence_detected					PHENICOL		1	219				ERZ24879088.2038|plasmid-1:7095_2															99.5
plasmids.mapping.ARG.deeparg	CAT_CHLORAMPHENICOL_ACETYLTRANSFERASE	NC_010426.6155849.p01|FEATURES|cat_chloramphenicol_acetyltransferase|phenicol|cat_chloramphenicol_acetyltransferase	deeparg_db	2	NC_010426.6155849.p01	deeparg	1.0.4	gene_presence_detected					PHENICOL		1	216				ERZ24875788.1164|plasmid-1:9052_9															99.1
plasmids.mapping.ARG.deeparg	CAT_CHLORAMPHENICOL_ACETYLTRANSFERASE	NC_010426.6155849.p01|FEATURES|cat_chloramphenicol_acetyltransferase|phenicol|cat_chloramphenicol_acetyltransferase	deeparg_db	2	NC_010426.6155849.p01	deeparg	1.0.4	gene_presence_detected					PHENICOL		1	216				ERZ24875810.3352|plasmid-1:5193_1															98.6
plasmids.mapping.ARG.deeparg	CAT_CHLORAMPHENICOL_ACETYLTRANSFERASE	NC_010426.6155849.p01|FEATURES|cat_chloramphenicol_acetyltransferase|phenicol|cat_chloramphenicol_acetyltransferase	deeparg_db	2	NC_010426.6155849.p01	deeparg	1.0.4	gene_presence_detected					PHENICOL		1	216				ERZ24875815.4818|plasmid-1:5064_1															98.6
plasmids.mapping.ARG.deeparg	CAT_CHLORAMPHENICOL_ACETYLTRANSFERASE	NC_010426.6155849.p01|FEATURES|cat_chloramphenicol_acetyltransferase|phenicol|cat_chloramphenicol_acetyltransferase	deeparg_db	2	NC_010426.6155849.p01	deeparg	1.0.4	gene_presence_detected					PHENICOL		1	216				ERZ24875800.4638|plasmid-1:5102_1															99.1
plasmids.mapping.ARG.deeparg	CAT_CHLORAMPHENICOL_ACETYLTRANSFERASE	NC_010426.6155849.p01|FEATURES|cat_chloramphenicol_acetyltransferase|phenicol|cat_chloramphenicol_acetyltransferase	deeparg_db	2	NC_010426.6155849.p01	deeparg	1.0.4	gene_presence_detected					PHENICOL		1	216				ERZ24875802.1632|plasmid-1:8494_1															99.1
plasmids.mapping.ARG.deeparg	CFXA2	AF118110.1.gene1.p01|FEATURES|CfxA2|beta-lactam|CfxA2	deeparg_db	2	AF118110.1.gene1.p01	deeparg	1.0.4	gene_presence_detected					BETA-LACTAM		1	321				ERZ24875802.1265|plasmid-1:9586_1															99.7
plasmids.mapping.ARG.deeparg	CFXA2	AF118110.1.gene1.p01|FEATURES|CfxA2|beta-lactam|CfxA2	deeparg_db	2	AF118110.1.gene1.p01	deeparg	1.0.4	gene_presence_detected					BETA-LACTAM		1	321				ERZ24875767.1227|plasmid-1:10954_9															99.7
plasmids.mapping.ARG.deeparg	CFXA2	AF118110.1.gene1.p01|FEATURES|CfxA2|beta-lactam|CfxA2	deeparg_db	2	AF118110.1.gene1.p01	deeparg	1.0.4	gene_presence_detected					BETA-LACTAM		1	321				ERZ24879088.1205|plasmid-1:9270_1															99.7
plasmids.mapping.ARG.deeparg	CFXA2	AF118110.1.gene1.p01|FEATURES|CfxA2|beta-lactam|CfxA2	deeparg_db	2	AF118110.1.gene1.p01	deeparg	1.0.4	gene_presence_detected					BETA-LACTAM		1	321				ERZ24879090.801|plasmid-1:11624_9															99.7
plasmids.mapping.ARG.deeparg	CFXA6	ACT97371.1|FEATURES|CfxA6|beta-lactam|CfxA6	deeparg_db	2	ACT97371.1	deeparg	1.0.4	gene_presence_detected					BETA-LACTAM		12	326				ERZ24875786.3520|plasmid-1:5902_8															80.3
plasmids.mapping.ARG.deeparg	CFXA6	ACT97371.1|FEATURES|CfxA6|beta-lactam|CfxA6	deeparg_db	2	ACT97371.1	deeparg	1.0.4	gene_presence_detected					BETA-LACTAM		12	278				ERZ24875774.3163|plasmid-1:6016_1															81.6
plasmids.mapping.ARG.deeparg	CFXA6	ACT97371.1|FEATURES|CfxA6|beta-lactam|CfxA6	deeparg_db	2	ACT97371.1	deeparg	1.0.4	gene_presence_detected					BETA-LACTAM		12	326				ERZ24875766.3319|plasmid-1:5495_9															80
plasmids.mapping.ARG.deeparg	CFXA6	ACT97371.1|FEATURES|CfxA6|beta-lactam|CfxA6	deeparg_db	2	ACT97371.1	deeparg	1.0.4	gene_presence_detected					BETA-LACTAM		12	326				ERZ24875767.3093|plasmid-1:6561_6															80
plasmids.mapping.ARG.deeparg	CFXA6	ACT97371.1|FEATURES|CfxA6|beta-lactam|CfxA6	deeparg_db	2	ACT97371.1	deeparg	1.0.4	gene_presence_detected					BETA-LACTAM		12	326				ERZ24875802.1403|plasmid-1:9133_15															80
plasmids.mapping.ARG.deeparg	CFXA6	ACT97371.1|FEATURES|CfxA6|beta-lactam|CfxA6	deeparg_db	2	ACT97371.1	deeparg	1.0.4	gene_presence_detected					BETA-LACTAM		12	326				ERZ24875798.2601|plasmid-1:6043_10															80
plasmids.mapping.ARG.deeparg	CFXA6	ACT97371.1|FEATURES|CfxA6|beta-lactam|CfxA6	deeparg_db	2	ACT97371.1	deeparg	1.0.4	gene_presence_detected					BETA-LACTAM		12	326				ERZ24875765.2681|plasmid-1:6570_5															80
plasmids.mapping.ARG.deeparg	CFXA6	ACT97371.1|FEATURES|CfxA6|beta-lactam|CfxA6	deeparg_db	2	ACT97371.1	deeparg	1.0.4	gene_presence_detected					BETA-LACTAM		12	326				ERZ24875783.3345|plasmid-1:6324_4															79.7
plasmids.mapping.ARG.deeparg	CFXA6	ACT97371.1|FEATURES|CfxA6|beta-lactam|CfxA6	deeparg_db	2	ACT97371.1	deeparg	1.0.4	gene_presence_detected					BETA-LACTAM		12	326				ERZ24879088.3945|plasmid-1:5016_3															80
plasmids.mapping.ARG.deeparg	CFXA6	ACT97371.1|FEATURES|CfxA6|beta-lactam|CfxA6	deeparg_db	2	ACT97371.1	deeparg	1.0.4	gene_presence_detected					BETA-LACTAM		12	326				ERZ24875763.713|plasmid-1:10694_15															80.3
plasmids.mapping.ARG.deeparg	CFXA6	ACT97371.1|FEATURES|CfxA6|beta-lactam|CfxA6	deeparg_db	2	ACT97371.1	deeparg	1.0.4	gene_presence_detected					BETA-LACTAM		12	326				ERZ24875797.3402|plasmid-1:5987_5															80
plasmids.mapping.ARG.deeparg	CFXA6	ACT97371.1|FEATURES|CfxA6|beta-lactam|CfxA6	deeparg_db	2	ACT97371.1	deeparg	1.0.4	gene_presence_detected					BETA-LACTAM		12	326				ERZ24875800.3347|plasmid-1:6007_5															80
plasmids.mapping.ARG.deeparg	CFXA6	ACT97371.1|FEATURES|CfxA6|beta-lactam|CfxA6	deeparg_db	2	ACT97371.1	deeparg	1.0.4	gene_presence_detected					BETA-LACTAM		12	326				ERZ24875788.621|plasmid-1:12022_3															80
plasmids.mapping.ARG.deeparg	CFXA6	ACT97371.1|FEATURES|CfxA6|beta-lactam|CfxA6	deeparg_db	2	ACT97371.1	deeparg	1.0.4	gene_presence_detected					BETA-LACTAM		12	326				ERZ24875805.3474|plasmid-1:5950_7															80
plasmids.mapping.ARG.deeparg	CFXA6	ACT97371.1|FEATURES|CfxA6|beta-lactam|CfxA6	deeparg_db	2	ACT97371.1	deeparg	1.0.4	gene_presence_detected					BETA-LACTAM		12	326				ERZ24879086.2733|plasmid-1:5989_5															80
plasmids.mapping.ARG.deeparg	CFXA6	ACT97371.1|FEATURES|CfxA6|beta-lactam|CfxA6	deeparg_db	2	ACT97371.1	deeparg	1.0.4	gene_presence_detected					BETA-LACTAM		12	326				ERZ24879087.2870|plasmid-1:5568_8															80.3
plasmids.mapping.ARG.deeparg	CFXA6	ACT97371.1|FEATURES|CfxA6|beta-lactam|CfxA6	deeparg_db	2	ACT97371.1	deeparg	1.0.4	gene_presence_detected					BETA-LACTAM		12	326				ERZ24875795.3447|plasmid-1:6486_4															80
plasmids.mapping.ARG.deeparg	CFXA6	ACT97371.1|FEATURES|CfxA6|beta-lactam|CfxA6	deeparg_db	2	ACT97371.1	deeparg	1.0.4	gene_presence_detected					BETA-LACTAM		12	326				ERZ24879091.3267|plasmid-1:5779_2															80
plasmids.mapping.ARG.deeparg	CFXA6	ACT97371.1|FEATURES|CfxA6|beta-lactam|CfxA6	deeparg_db	2	ACT97371.1	deeparg	1.0.4	gene_presence_detected					BETA-LACTAM		12	326				ERZ24875788.621|plasmid-1:12022_13															80
plasmids.mapping.ARG.deeparg	CFXA6	ACT97371.1|FEATURES|CfxA6|beta-lactam|CfxA6	deeparg_db	2	ACT97371.1	deeparg	1.0.4	gene_presence_detected					BETA-LACTAM		12	326				ERZ24875763.713|plasmid-1:10694_5															80.3
plasmids.mapping.ARG.deeparg	CFXA6	ACT97371.1|FEATURES|CfxA6|beta-lactam|CfxA6	deeparg_db	2	ACT97371.1	deeparg	1.0.4	gene_presence_detected					BETA-LACTAM		12	326				ERZ24875802.1403|plasmid-1:9133_5															80
plasmids.mapping.ARG.deeparg	CFXA6	ACT97371.1|FEATURES|CfxA6|beta-lactam|CfxA6	deeparg_db	2	ACT97371.1	deeparg	1.0.4	gene_presence_detected					BETA-LACTAM		12	326				ERZ24879085.3877|plasmid-1:5019_8															80
plasmids.mapping.ARG.deeparg	CLASS_A	CAI46978|FEATURES|class_A|beta-lactam|class_A	deeparg_db	2	CAI46978	deeparg	1.0.4	gene_presence_detected					BETA-LACTAM		1	293				ERZ24875763.2181|plasmid-1:5714_5															100
plasmids.mapping.ARG.deeparg	CPXA	NP_312864.1|FEATURES|cpxA|aminoglycoside:aminocoumarin|cpxA	deeparg_db	2	NP_312864.1	deeparg	1.0.4	gene_presence_detected					aminoglycoside:aminocoumarin		8	457				ERZ24875812.253|plasmid-1:25290_1															90.9
plasmids.mapping.ARG.deeparg	CTX-M	gi:649725609:gb:AIC64327.1:|FEATURES|CTX-M|beta-lactam|CTX-M	deeparg_db	2	gi:649725609:gb:AIC64327.1:	deeparg	1.0.4	gene_presence_detected					BETA-LACTAM		1	291				ERZ24875797.3032|plasmid-1:6394_4															100
plasmids.mapping.ARG.deeparg	DNA-BINDING_PROTEIN_H-NS	CP001138.1.gene1383.p01|FEATURES|DNA-binding_protein_H-NS|unclassified|DNA-binding_protein_H-NS	deeparg_db	2	CP001138.1.gene1383.p01	deeparg	1.0.4	gene_presence_detected					unclassified		1	135				ERZ24875780.3649|plasmid-1:5903_5															51.9
plasmids.mapping.ARG.deeparg	DNA-BINDING_PROTEIN_H-NS	CP001918.1.gene1661.p01|FEATURES|DNA-binding_protein_H-NS|unclassified|DNA-binding_protein_H-NS	deeparg_db	2	CP001918.1.gene1661.p01	deeparg	1.0.4	gene_presence_detected					unclassified		1	135				ERZ24875765.2401|plasmid-1:6958_7															62.2
plasmids.mapping.ARG.deeparg	DNA-BINDING_PROTEIN_H-NS	CP001918.1.gene1661.p01|FEATURES|DNA-binding_protein_H-NS|unclassified|DNA-binding_protein_H-NS	deeparg_db	2	CP001918.1.gene1661.p01	deeparg	1.0.4	gene_presence_detected					unclassified		1	135				ERZ24875814.673|plasmid-1:15804_2															63
plasmids.mapping.ARG.deeparg	DNA-BINDING_PROTEIN_H-NS	CP001918.1.gene1661.p01|FEATURES|DNA-binding_protein_H-NS|unclassified|DNA-binding_protein_H-NS	deeparg_db	2	CP001918.1.gene1661.p01	deeparg	1.0.4	gene_presence_detected					unclassified		1	135				ERZ24875803.3979|plasmid-1:5223_2															50
plasmids.mapping.ARG.deeparg	DNA-BINDING_PROTEIN_H-NS	CP001918.1.gene1661.p01|FEATURES|DNA-binding_protein_H-NS|unclassified|DNA-binding_protein_H-NS	deeparg_db	2	CP001918.1.gene1661.p01	deeparg	1.0.4	gene_presence_detected					unclassified		1	135				ERZ24875811.1807|plasmid-1:9584_10															63
plasmids.mapping.ARG.deeparg	DNA-BINDING_PROTEIN_H-NS	CP001918.1.gene1661.p01|FEATURES|DNA-binding_protein_H-NS|unclassified|DNA-binding_protein_H-NS	deeparg_db	2	CP001918.1.gene1661.p01	deeparg	1.0.4	gene_presence_detected					unclassified		1	135				ERZ24875812.490|plasmid-1:17172_15															63
plasmids.mapping.ARG.deeparg	DNA-BINDING_PROTEIN_H-NS	CP001138.1.gene1383.p01|FEATURES|DNA-binding_protein_H-NS|unclassified|DNA-binding_protein_H-NS	deeparg_db	2	CP001138.1.gene1383.p01	deeparg	1.0.4	gene_presence_detected					unclassified		1	136				ERZ24875812.1430|plasmid-1:9305_9															61.8
plasmids.mapping.ARG.deeparg	DNA-BINDING_PROTEIN_H-NS	CP001138.1.gene1383.p01|FEATURES|DNA-binding_protein_H-NS|unclassified|DNA-binding_protein_H-NS	deeparg_db	2	CP001138.1.gene1383.p01	deeparg	1.0.4	gene_presence_detected					unclassified		1	136				ERZ24875811.569|plasmid-1:17138_10															61.8
plasmids.mapping.ARG.deeparg	DNA-BINDING_PROTEIN_H-NS	CP001918.1.gene1661.p01|FEATURES|DNA-binding_protein_H-NS|unclassified|DNA-binding_protein_H-NS	deeparg_db	2	CP001918.1.gene1661.p01	deeparg	1.0.4	gene_presence_detected					unclassified		1	135				ERZ24875783.318|plasmid-1:26189_20															62.2
plasmids.mapping.ARG.deeparg	DNA-BINDING_PROTEIN_H-NS	CP001138.1.gene1383.p01|FEATURES|DNA-binding_protein_H-NS|unclassified|DNA-binding_protein_H-NS	deeparg_db	2	CP001138.1.gene1383.p01	deeparg	1.0.4	gene_presence_detected					unclassified		1	136				ERZ24875814.556|plasmid-1:17429_8															64.7
plasmids.mapping.ARG.deeparg	EFRB	CDO61516.1|FEATURES|efrB|multidrug|efrB	deeparg_db	2	CDO61516.1	deeparg	1.0.4	gene_presence_detected					multidrug		60	362				ERZ24875814.2287|plasmid-1:8212_5															53.8
plasmids.mapping.ARG.deeparg	EMRA	gi:1035701600:ref:WP_064543230.1:|FEATURES|emrA|multidrug|emrA	deeparg_db	2	gi:1035701600:ref:WP_064543230.1:	deeparg	1.0.4	gene_presence_detected					multidrug		1	390				ERZ24875795.1496|plasmid-1:10258_8															94.9
plasmids.mapping.ARG.deeparg	EMRA	gi:797196726:ref:WP_045857723.1:|FEATURES|emrA|multidrug|emrA	deeparg_db	2	gi:797196726:ref:WP_045857723.1:	deeparg	1.0.4	gene_presence_detected					multidrug		1	390				ERZ24875814.170|plasmid-1:32426_9															95.4
plasmids.mapping.ARG.deeparg	EMRA	gi:797196726:ref:WP_045857723.1:|FEATURES|emrA|multidrug|emrA	deeparg_db	2	gi:797196726:ref:WP_045857723.1:	deeparg	1.0.4	gene_presence_detected					multidrug		1	390				ERZ24875783.1116|plasmid-1:12950_9															95.4
plasmids.mapping.ARG.deeparg	EMRA	gi:851936789:ref:WP_048225242.1:|FEATURES|emrA|multidrug|emrA	deeparg_db	2	gi:851936789:ref:WP_048225242.1:	deeparg	1.0.4	gene_presence_detected					multidrug		1	390				ERZ24875789.452|plasmid-1:21041_14															99.7
plasmids.mapping.ARG.deeparg	EMRA	gi:797196726:ref:WP_045857723.1:|FEATURES|emrA|multidrug|emrA	deeparg_db	2	gi:797196726:ref:WP_045857723.1:	deeparg	1.0.4	gene_presence_detected					multidrug		1	390				ERZ24875765.627|plasmid-1:14242_9															95.4
plasmids.mapping.ARG.deeparg	EMRB	gi:917770481:ref:WP_052284485.1:|FEATURES|emrB|multidrug|emrB	deeparg_db	2	gi:917770481:ref:WP_052284485.1:	deeparg	1.0.4	gene_presence_detected					multidrug		1	512				ERZ24875795.1496|plasmid-1:10258_7															98
plasmids.mapping.ARG.deeparg	EMRB	gi:518922248:ref:WP_020078123.1:|FEATURES|emrB|multidrug|emrB	deeparg_db	2	gi:518922248:ref:WP_020078123.1:	deeparg	1.0.4	gene_presence_detected					multidrug		14	512				ERZ24879091.14|plasmid-1:91713_81															50.7
plasmids.mapping.ARG.deeparg	EMRB	gi:489922618:ref:WP_003825966.1:|FEATURES|emrB|multidrug|emrB	deeparg_db	2	gi:489922618:ref:WP_003825966.1:	deeparg	1.0.4	gene_presence_detected					multidrug		1	505				ERZ24875789.452|plasmid-1:21041_15															100
plasmids.mapping.ARG.deeparg	EMRD	YP_002235907|FEATURES|emrD|multidrug|emrD	deeparg_db	2	YP_002235907	deeparg	1.0.4	gene_presence_detected					multidrug		1	394				ERZ24875783.367|plasmid-1:24882_11															93.1
plasmids.mapping.ARG.deeparg	EMRD	YP_002235907|FEATURES|emrD|multidrug|emrD	deeparg_db	2	YP_002235907	deeparg	1.0.4	gene_presence_detected					multidrug		1	394				ERZ24875765.2713|plasmid-1:6529_4															93.4
plasmids.mapping.ARG.deeparg	EMRR	NP_417169.1|FEATURES|emrR|fluoroquinolone|emrR	deeparg_db	2	NP_417169.1	deeparg	1.0.4	gene_presence_detected					fluoroquinolone		1	175				ERZ24875765.627|plasmid-1:14242_10															93.1
plasmids.mapping.ARG.deeparg	EMRR	NP_417169.1|FEATURES|emrR|fluoroquinolone|emrR	deeparg_db	2	NP_417169.1	deeparg	1.0.4	gene_presence_detected					fluoroquinolone		1	175				ERZ24875795.1496|plasmid-1:10258_9															90.9
plasmids.mapping.ARG.deeparg	EMRR	NP_417169.1|FEATURES|emrR|fluoroquinolone|emrR	deeparg_db	2	NP_417169.1	deeparg	1.0.4	gene_presence_detected					fluoroquinolone		1	175				ERZ24875783.1116|plasmid-1:12950_10															93.1
plasmids.mapping.ARG.deeparg	EMRR	NP_417169.1|FEATURES|emrR|fluoroquinolone|emrR	deeparg_db	2	NP_417169.1	deeparg	1.0.4	gene_presence_detected					fluoroquinolone		1	175				ERZ24875789.452|plasmid-1:21041_13															94.3
plasmids.mapping.ARG.deeparg	EMRR	NP_417169.1|FEATURES|emrR|fluoroquinolone|emrR	deeparg_db	2	NP_417169.1	deeparg	1.0.4	gene_presence_detected					fluoroquinolone		1	175				ERZ24875814.170|plasmid-1:32426_10															93.1
plasmids.mapping.ARG.deeparg	EPTA	BAE78116.1|FEATURES|eptA|peptide|eptA	deeparg_db	2	BAE78116.1	deeparg	1.0.4	gene_presence_detected					peptide		6	543				ERZ24875765.2621|plasmid-1:6655_5															72.3
plasmids.mapping.ARG.deeparg	EPTA	BAE78116.1|FEATURES|eptA|peptide|eptA	deeparg_db	2	BAE78116.1	deeparg	1.0.4	gene_presence_detected					peptide		1	510				ERZ24875789.1415|plasmid-1:11045_1															83.5
plasmids.mapping.ARG.deeparg	erm35	AF319779.2.orf0.gene.p01|FEATURES|erm(35)|MLS|erm(35)	deeparg_db	2	AF319779.2.orf0.gene.p01	deeparg	1.0.4	gene_presence_detected					MLS_class		1	266				ERZ24875808.1188|plasmid-1:9238_10															98.9
plasmids.mapping.ARG.deeparg	erm35	AF319779.2.orf0.gene.p01|FEATURES|erm(35)|MLS|erm(35)	deeparg_db	2	AF319779.2.orf0.gene.p01	deeparg	1.0.4	gene_presence_detected					MLS_class		1	266				ERZ24875808.1188|plasmid-1:9238_3															98.9
plasmids.mapping.ARG.deeparg	ermb	gi:488250641:ref:WP_002321849.1:|FEATURES|ermB|MLS|ermB	deeparg_db	2	gi:488250641:ref:WP_002321849.1:	deeparg	1.0.4	gene_presence_detected					MLS_class		1	245				ERZ24875766.2422|plasmid-1:6492_5															99.6
plasmids.mapping.ARG.deeparg	ermb	gi:488250641:ref:WP_002321849.1:|FEATURES|ermB|MLS|ermB	deeparg_db	2	gi:488250641:ref:WP_002321849.1:	deeparg	1.0.4	gene_presence_detected					MLS_class		1	245				ERZ24875794.1784|plasmid-1:6452_1															99.6
plasmids.mapping.ARG.deeparg	ermb	gi:488250641:ref:WP_002321849.1:|FEATURES|ermB|MLS|ermB	deeparg_db	2	gi:488250641:ref:WP_002321849.1:	deeparg	1.0.4	gene_presence_detected					MLS_class		1	245				ERZ24875813.5900|plasmid-1:5060_4															99.6
plasmids.mapping.ARG.deeparg	ermb	gi:488250641:ref:WP_002321849.1:|FEATURES|ermB|MLS|ermB	deeparg_db	2	gi:488250641:ref:WP_002321849.1:	deeparg	1.0.4	gene_presence_detected					MLS_class		1	245				ERZ24879085.2232|plasmid-1:6642_5															99.6
plasmids.mapping.ARG.deeparg	ermb	gi:488250641:ref:WP_002321849.1:|FEATURES|ermB|MLS|ermB	deeparg_db	2	gi:488250641:ref:WP_002321849.1:	deeparg	1.0.4	gene_presence_detected					MLS_class		1	245				ERZ24875791.1108|plasmid-1:5690_2															99.6
plasmids.mapping.ARG.deeparg	ermb	gi:488250641:ref:WP_002321849.1:|FEATURES|ermB|MLS|ermB	deeparg_db	2	gi:488250641:ref:WP_002321849.1:	deeparg	1.0.4	gene_presence_detected					MLS_class		1	245				ERZ24879090.2828|plasmid-1:6452_1															99.6
plasmids.mapping.ARG.deeparg	ermb	gi:488250641:ref:WP_002321849.1:|FEATURES|ermB|MLS|ermB	deeparg_db	2	gi:488250641:ref:WP_002321849.1:	deeparg	1.0.4	gene_presence_detected					MLS_class		1	245				ERZ24875815.3469|plasmid-1:6219_5															99.6
plasmids.mapping.ARG.deeparg	ermb	gi:488250641:ref:WP_002321849.1:|FEATURES|ermB|MLS|ermB	deeparg_db	2	gi:488250641:ref:WP_002321849.1:	deeparg	1.0.4	gene_presence_detected					MLS_class		1	245				ERZ24875768.3273|plasmid-1:5963_1															99.6
plasmids.mapping.ARG.deeparg	ermb	gi:488250641:ref:WP_002321849.1:|FEATURES|ermB|MLS|ermB	deeparg_db	2	gi:488250641:ref:WP_002321849.1:	deeparg	1.0.4	gene_presence_detected					MLS_class		1	245				ERZ24875759.1987|plasmid-1:6210_1															99.6
plasmids.mapping.ARG.deeparg	ermb	gi:488250641:ref:WP_002321849.1:|FEATURES|ermB|MLS|ermB	deeparg_db	2	gi:488250641:ref:WP_002321849.1:	deeparg	1.0.4	gene_presence_detected					MLS_class		1	245				ERZ24875777.2213|plasmid-1:6670_1															99.6
plasmids.mapping.ARG.deeparg	ermb	gi:488250641:ref:WP_002321849.1:|FEATURES|ermB|MLS|ermB	deeparg_db	2	gi:488250641:ref:WP_002321849.1:	deeparg	1.0.4	gene_presence_detected					MLS_class		1	245				ERZ24875805.4337|plasmid-1:5269_1															99.6
plasmids.mapping.ARG.deeparg	ERMF	ZP_04543635|FEATURES|ermF|MLS|ermF	deeparg_db	2	ZP_04543635	deeparg	1.0.4	gene_presence_detected					MLS_class		1	266				ERZ24879086.3308|plasmid-1:5369_2															62.1
plasmids.mapping.ARG.deeparg	ESCHERICHIA_COLI_LAMB	BAB38442|FEATURES|Escherichia_coli_LamB|multidrug|Escherichia_coli_LamB	deeparg_db	2	BAB38442	deeparg	1.0.4	gene_presence_detected					multidrug		2	446				ERZ24875795.4429|plasmid-1:5654_1															79.4
plasmids.mapping.ARG.deeparg	ESCHERICHIA_COLI_LAMB	BAB38442|FEATURES|Escherichia_coli_LamB|multidrug|Escherichia_coli_LamB	deeparg_db	2	BAB38442	deeparg	1.0.4	gene_presence_detected					multidrug		1	446				ERZ24875805.2557|plasmid-1:7010_4															60.4
plasmids.mapping.ARG.deeparg	ESCHERICHIA_COLI_LAMB	BAB38442|FEATURES|Escherichia_coli_LamB|multidrug|Escherichia_coli_LamB	deeparg_db	2	BAB38442	deeparg	1.0.4	gene_presence_detected					multidrug		1	446				ERZ24875767.3467|plasmid-1:6153_3															60.7
plasmids.mapping.ARG.deeparg	ESCHERICHIA_COLI_LAMB	BAB38442|FEATURES|Escherichia_coli_LamB|multidrug|Escherichia_coli_LamB	deeparg_db	2	BAB38442	deeparg	1.0.4	gene_presence_detected					multidrug		1	446				ERZ24875768.2394|plasmid-1:7126_4															60.9
plasmids.mapping.ARG.deeparg	ESCHERICHIA_COLI_LAMB	BAB38442|FEATURES|Escherichia_coli_LamB|multidrug|Escherichia_coli_LamB	deeparg_db	2	BAB38442	deeparg	1.0.4	gene_presence_detected					multidrug		1	446				ERZ24875803.927|plasmid-1:10709_3															61.1
plasmids.mapping.ARG.deeparg	GOLS	NP_459349.1|FEATURES|golS|multidrug|golS	deeparg_db	2	NP_459349.1	deeparg	1.0.4	gene_presence_detected					multidrug		1	126				ERZ24875810.390|plasmid-1:16300_10															56.3
plasmids.mapping.ARG.deeparg	GOLS	NP_459349.1|FEATURES|golS|multidrug|golS	deeparg_db	2	NP_459349.1	deeparg	1.0.4	gene_presence_detected					multidrug		1	153				ERZ24875807.2067|plasmid-1:7390_4															75.5
plasmids.mapping.ARG.deeparg	GOLS	NP_459349.1|FEATURES|golS|multidrug|golS	deeparg_db	2	NP_459349.1	deeparg	1.0.4	gene_presence_detected					multidrug		3	137				ERZ24875778.3299|plasmid-1:5755_5															55.6
plasmids.mapping.ARG.deeparg	GOLS	NP_459349.1|FEATURES|golS|multidrug|golS	deeparg_db	2	NP_459349.1	deeparg	1.0.4	gene_presence_detected					multidrug		1	137				ERZ24875778.793|plasmid-1:11982_6															56.2
plasmids.mapping.ARG.deeparg	GOLS	NP_459349.1|FEATURES|golS|multidrug|golS	deeparg_db	2	NP_459349.1	deeparg	1.0.4	gene_presence_detected					multidrug		1	126				ERZ24875815.712|plasmid-1:15030_4															56.3
plasmids.mapping.ARG.deeparg	GOLS	NP_459349.1|FEATURES|golS|multidrug|golS	deeparg_db	2	NP_459349.1	deeparg	1.0.4	gene_presence_detected					multidrug		3	137				ERZ24875811.6034|plasmid-1:5347_2															55.6
plasmids.mapping.ARG.deeparg	GOLS	NP_459349.1|FEATURES|golS|multidrug|golS	deeparg_db	2	NP_459349.1	deeparg	1.0.4	gene_presence_detected					multidrug		3	136				ERZ24875769.4597|plasmid-1:5086_1															54.4
plasmids.mapping.ARG.deeparg	GOLS	NP_459349.1|FEATURES|golS|multidrug|golS	deeparg_db	2	NP_459349.1	deeparg	1.0.4	gene_presence_detected					multidrug		1	126				ERZ24875811.1030|plasmid-1:12601_12															56.3
plasmids.mapping.ARG.deeparg	GOLS	NP_459349.1|FEATURES|golS|multidrug|golS	deeparg_db	2	NP_459349.1	deeparg	1.0.4	gene_presence_detected					multidrug		1	126				ERZ24875813.1113|plasmid-1:12600_2															54
plasmids.mapping.ARG.deeparg	GOLS	NP_459349.1|FEATURES|golS|multidrug|golS	deeparg_db	2	NP_459349.1	deeparg	1.0.4	gene_presence_detected					multidrug		1	126				ERZ24875767.22|plasmid-1:64434_21															56.3
plasmids.mapping.ARG.deeparg	GOLS	NP_459349.1|FEATURES|golS|multidrug|golS	deeparg_db	2	NP_459349.1	deeparg	1.0.4	gene_presence_detected					multidrug		1	153				ERZ24875805.4127|plasmid-1:5423_6															76.1
plasmids.mapping.ARG.deeparg	GOLS	NP_459349.1|FEATURES|golS|multidrug|golS	deeparg_db	2	NP_459349.1	deeparg	1.0.4	gene_presence_detected					multidrug		3	137				ERZ24875771.4125|plasmid-1:5617_2															55.6
plasmids.mapping.ARG.deeparg	GOLS	NP_459349.1|FEATURES|golS|multidrug|golS	deeparg_db	2	NP_459349.1	deeparg	1.0.4	gene_presence_detected					multidrug		1	126				ERZ24875815.166|plasmid-1:30627_27															54
plasmids.mapping.ARG.deeparg	GOLS	NP_459349.1|FEATURES|golS|multidrug|golS	deeparg_db	2	NP_459349.1	deeparg	1.0.4	gene_presence_detected					multidrug		3	137				ERZ24875815.3264|plasmid-1:6453_4															55.6
plasmids.mapping.ARG.deeparg	GOLS	NP_459349.1|FEATURES|golS|multidrug|golS	deeparg_db	2	NP_459349.1	deeparg	1.0.4	gene_presence_detected					multidrug		3	137				ERZ24875794.2443|plasmid-1:5591_2															55.6
plasmids.mapping.ARG.deeparg	KDPE	NP_415222.1|FEATURES|kdpE|aminoglycoside|kdpE	deeparg_db	2	NP_415222.1	deeparg	1.0.4	gene_presence_detected					AMINOGLYCOSIDE		1	225				ERZ24875811.4233|plasmid-1:6379_1															85.3
plasmids.mapping.ARG.deeparg	KDPE	NP_415222.1|FEATURES|kdpE|aminoglycoside|kdpE	deeparg_db	2	NP_415222.1	deeparg	1.0.4	gene_presence_detected					AMINOGLYCOSIDE		4	223				ERZ24875815.367|plasmid-1:20789_12															63.3
plasmids.mapping.ARG.deeparg	KDPE	NP_415222.1|FEATURES|kdpE|aminoglycoside|kdpE	deeparg_db	2	NP_415222.1	deeparg	1.0.4	gene_presence_detected					AMINOGLYCOSIDE		4	223				ERZ24879085.566|plasmid-1:13964_4															50.9
plasmids.mapping.ARG.deeparg	LMRD	ABF66027.1|FEATURES|lmrD|MLS|lmrD	deeparg_db	2	ABF66027.1	deeparg	1.0.4	gene_presence_detected					MLS_class		9	662				ERZ24875798.2417|plasmid-1:6304_5															66.3
plasmids.mapping.ARG.deeparg	LMRD	ABF66027.1|FEATURES|lmrD|MLS|lmrD	deeparg_db	2	ABF66027.1	deeparg	1.0.4	gene_presence_detected					MLS_class		9	662				ERZ24875795.1895|plasmid-1:9095_5															66.3
plasmids.mapping.ARG.deeparg	LNUA	YP_758631|FEATURES|lnuA|MLS|lnuA	deeparg_db	2	YP_758631	deeparg	1.0.4	gene_presence_detected					MLS_class		2	158				ERZ24875771.4565|plasmid-1:5329_2															53.5
plasmids.mapping.ARG.deeparg	LNUA	YP_758631|FEATURES|lnuA|MLS|lnuA	deeparg_db	2	YP_758631	deeparg	1.0.4	gene_presence_detected					MLS_class		2	158				ERZ24875798.2477|plasmid-1:6204_4															54.1
plasmids.mapping.ARG.deeparg	LNUA	YP_758631|FEATURES|lnuA|MLS|lnuA	deeparg_db	2	YP_758631	deeparg	1.0.4	gene_presence_detected					MLS_class		2	158				ERZ24875766.2175|plasmid-1:6867_4															53.5
plasmids.mapping.ARG.deeparg	LNUA	YP_758631|FEATURES|lnuA|MLS|lnuA	deeparg_db	2	YP_758631	deeparg	1.0.4	gene_presence_detected					MLS_class		2	158				ERZ24875781.3626|plasmid-1:5147_5															53.5
plasmids.mapping.ARG.deeparg	LNUA	YP_758631|FEATURES|lnuA|MLS|lnuA	deeparg_db	2	YP_758631	deeparg	1.0.4	gene_presence_detected					MLS_class		2	158				ERZ24875759.1421|plasmid-1:7313_2															53.5
plasmids.mapping.ARG.deeparg	lnub	AAL05554|FEATURES|lnuB|MLS|lnuB	deeparg_db	2	AAL05554	deeparg	1.0.4	gene_presence_detected					MLS_class		1	267				ERZ24875768.3916|plasmid-1:5410_5															100
plasmids.mapping.ARG.deeparg	LNUD	ABR14060.1|FEATURES|lnuD|MLS|lnuD	deeparg_db	2	ABR14060.1	deeparg	1.0.4	gene_presence_detected					MLS_class		1	164				ERZ24875812.2123|plasmid-1:7223_7															80.5
plasmids.mapping.ARG.deeparg	LNUD	ABR14060.1|FEATURES|lnuD|MLS|lnuD	deeparg_db	2	ABR14060.1	deeparg	1.0.4	gene_presence_detected					MLS_class		1	164				ERZ24875795.2230|plasmid-1:8264_7															80.5
plasmids.mapping.ARG.deeparg	LNUD	ABR14060.1|FEATURES|lnuD|MLS|lnuD	deeparg_db	2	ABR14060.1	deeparg	1.0.4	gene_presence_detected					MLS_class		1	164				ERZ24875768.3530|plasmid-1:5738_4															60.4
plasmids.mapping.ARG.deeparg	LNUD	ABR14060.1|FEATURES|lnuD|MLS|lnuD	deeparg_db	2	ABR14060.1	deeparg	1.0.4	gene_presence_detected					MLS_class		1	164				ERZ24875778.1493|plasmid-1:8732_9															60.4
plasmids.mapping.ARG.deeparg	LNUD	ABR14060.1|FEATURES|lnuD|MLS|lnuD	deeparg_db	2	ABR14060.1	deeparg	1.0.4	gene_presence_detected					MLS_class		1	164				ERZ24875798.679|plasmid-1:12800_12															80.5
plasmids.mapping.ARG.deeparg	LNUD	ABR14060.1|FEATURES|lnuD|MLS|lnuD	deeparg_db	2	ABR14060.1	deeparg	1.0.4	gene_presence_detected					MLS_class		1	164				ERZ24875797.400|plasmid-1:19336_7															80.5
plasmids.mapping.ARG.deeparg	LNUD	ABR14060.1|FEATURES|lnuD|MLS|lnuD	deeparg_db	2	ABR14060.1	deeparg	1.0.4	gene_presence_detected					MLS_class		1	164				ERZ24875780.1381|plasmid-1:10339_10															60.4
plasmids.mapping.ARG.deeparg	LNUD	ABR14060.1|FEATURES|lnuD|MLS|lnuD	deeparg_db	2	ABR14060.1	deeparg	1.0.4	gene_presence_detected					MLS_class		1	164				ERZ24875766.1284|plasmid-1:8999_10															60.4
plasmids.mapping.ARG.deeparg	lnug	APU52409.1|FEATURES|lnuG|MLS|lnuG	deeparg_db	2	APU52409.1	deeparg	1.0.4	gene_presence_detected					MLS_class		1	221				ERZ24875808.2348|plasmid-1:6553_1															53.8
plasmids.mapping.ARG.deeparg	lnug	APU52409.1|FEATURES|lnuG|MLS|lnuG	deeparg_db	2	APU52409.1	deeparg	1.0.4	gene_presence_detected					MLS_class		8	267				ERZ24875763.1722|plasmid-1:6579_1															97.7
plasmids.mapping.ARG.deeparg	lnug	APU52409.1|FEATURES|lnuG|MLS|lnuG	deeparg_db	2	APU52409.1	deeparg	1.0.4	gene_presence_detected					MLS_class		1	267				ERZ24875789.2817|plasmid-1:7360_2															52.4
plasmids.mapping.ARG.deeparg	lnug	APU52409.1|FEATURES|lnuG|MLS|lnuG	deeparg_db	2	APU52409.1	deeparg	1.0.4	gene_presence_detected					MLS_class		1	267				ERZ24875771.2886|plasmid-1:6783_7															52.4
plasmids.mapping.ARG.deeparg	lnug	APU52409.1|FEATURES|lnuG|MLS|lnuG	deeparg_db	2	APU52409.1	deeparg	1.0.4	gene_presence_detected					MLS_class		1	267				ERZ24875815.4818|plasmid-1:5064_3															52.4
plasmids.mapping.ARG.deeparg	lnug	APU52409.1|FEATURES|lnuG|MLS|lnuG	deeparg_db	2	APU52409.1	deeparg	1.0.4	gene_presence_detected					MLS_class		1	267				ERZ24879088.1181|plasmid-1:9341_8															97.8
plasmids.mapping.ARG.deeparg	lnug	APU52409.1|FEATURES|lnuG|MLS|lnuG	deeparg_db	2	APU52409.1	deeparg	1.0.4	gene_presence_detected					MLS_class		1	267				ERZ24875788.1164|plasmid-1:9052_7															52.4
plasmids.mapping.ARG.deeparg	lnug	APU52409.1|FEATURES|lnuG|MLS|lnuG	deeparg_db	2	APU52409.1	deeparg	1.0.4	gene_presence_detected					MLS_class		8	267				ERZ24875808.2187|plasmid-1:6804_4															97.7
plasmids.mapping.ARG.deeparg	lnug	APU52409.1|FEATURES|lnuG|MLS|lnuG	deeparg_db	2	APU52409.1	deeparg	1.0.4	gene_presence_detected					MLS_class		1	267				ERZ24875810.3352|plasmid-1:5193_3															52.4
plasmids.mapping.ARG.deeparg	lnug	APU52409.1|FEATURES|lnuG|MLS|lnuG	deeparg_db	2	APU52409.1	deeparg	1.0.4	gene_presence_detected					MLS_class		8	267				ERZ24875780.4369|plasmid-1:5312_3															97.7
plasmids.mapping.ARG.deeparg	lnug	APU52409.1|FEATURES|lnuG|MLS|lnuG	deeparg_db	2	APU52409.1	deeparg	1.0.4	gene_presence_detected					MLS_class		1	267				ERZ24875765.1470|plasmid-1:9244_7															52.4
plasmids.mapping.ARG.deeparg	lnug	APU52409.1|FEATURES|lnuG|MLS|lnuG	deeparg_db	2	APU52409.1	deeparg	1.0.4	gene_presence_detected					MLS_class		1	267				ERZ24875800.4638|plasmid-1:5102_3															52.4
plasmids.mapping.ARG.deeparg	lnug	APU52409.1|FEATURES|lnuG|MLS|lnuG	deeparg_db	2	APU52409.1	deeparg	1.0.4	gene_presence_detected					MLS_class		1	267				ERZ24875802.1632|plasmid-1:8494_3															52.4
plasmids.mapping.ARG.deeparg	lsae	AFU35065.1|FEATURES|lsaE|MLS|lsaE	deeparg_db	2	AFU35065.1	deeparg	1.0.4	gene_presence_detected					MLS_class		1	494				ERZ24875768.3916|plasmid-1:5410_6															100
plasmids.mapping.ARG.deeparg	MACA	gi:490848588:ref:WP_004710651.1:|FEATURES|macA|MLS|macA	deeparg_db	2	gi:490848588:ref:WP_004710651.1:	deeparg	1.0.4	gene_presence_detected					MLS_class		1	446				ERZ24875786.3735|plasmid-1:5681_5															58.8
plasmids.mapping.ARG.deeparg	MACB	gi:976150171:ref:WP_059308384.1:|FEATURES|macB|MLS|macB	deeparg_db	2	gi:976150171:ref:WP_059308384.1:	deeparg	1.0.4	gene_presence_detected					MLS_class		1	646				ERZ24875814.15|plasmid-1:118621_23															58.1
plasmids.mapping.ARG.deeparg	MACB	YP_002382193|FEATURES|macB|MLS|macB	deeparg_db	2	YP_002382193	deeparg	1.0.4	gene_presence_detected					MLS_class		3	648				ERZ24875785.3102|plasmid-1:7104_6															56.8
plasmids.mapping.ARG.deeparg	MACB	gi:740633514:ref:WP_038419019.1:|FEATURES|macB|MLS|macB	deeparg_db	2	gi:740633514:ref:WP_038419019.1:	deeparg	1.0.4	gene_presence_detected					MLS_class		3	646				ERZ24875814.5054|plasmid-1:5236_2															55.8
plasmids.mapping.ARG.deeparg	MARA	YP_489794.1|FEATURES|marA|multidrug|marA	deeparg_db	2	YP_489794.1	deeparg	1.0.4	gene_presence_detected					multidrug		1	124				ERZ24875814.56|plasmid-1:65101_16															93.5
plasmids.mapping.ARG.deeparg	MARA	YP_489794.1|FEATURES|marA|multidrug|marA	deeparg_db	2	YP_489794.1	deeparg	1.0.4	gene_presence_detected					multidrug		5	108				ERZ24875786.1068|plasmid-1:12451_6															51.9
plasmids.mapping.ARG.deeparg	MARR	gi:490834801:ref:WP_004696885.1:|FEATURES|marR|multidrug|marR	deeparg_db	2	gi:490834801:ref:WP_004696885.1:	deeparg	1.0.4	gene_presence_detected					multidrug		1	154				ERZ24875778.2506|plasmid-1:6675_2															99.4
plasmids.mapping.ARG.deeparg	MARR	gi:490834801:ref:WP_004696885.1:|FEATURES|marR|multidrug|marR	deeparg_db	2	gi:490834801:ref:WP_004696885.1:	deeparg	1.0.4	gene_presence_detected					multidrug		1	154				ERZ24875795.882|plasmid-1:13749_12															99.4
plasmids.mapping.ARG.deeparg	MARR	gi:490834801:ref:WP_004696885.1:|FEATURES|marR|multidrug|marR	deeparg_db	2	gi:490834801:ref:WP_004696885.1:	deeparg	1.0.4	gene_presence_detected					multidrug		1	154				ERZ24875774.307|plasmid-1:18887_19															100
plasmids.mapping.ARG.deeparg	MARR	gi:490834801:ref:WP_004696885.1:|FEATURES|marR|multidrug|marR	deeparg_db	2	gi:490834801:ref:WP_004696885.1:	deeparg	1.0.4	gene_presence_detected					multidrug		1	154				ERZ24875813.779|plasmid-1:15063_12															99.4
plasmids.mapping.ARG.deeparg	MDFA	gi:489749743:ref:WP_003653752.1:|FEATURES|mdfA|multidrug|mdfA	deeparg_db	2	gi:489749743:ref:WP_003653752.1:	deeparg	1.0.4	gene_presence_detected					multidrug		1	407				ERZ24875815.2504|plasmid-1:7521_2															73.5
plasmids.mapping.ARG.deeparg	MDFA	gi:489749743:ref:WP_003653752.1:|FEATURES|mdfA|multidrug|mdfA	deeparg_db	2	gi:489749743:ref:WP_003653752.1:	deeparg	1.0.4	gene_presence_detected					multidrug		1	407				ERZ24875814.4429|plasmid-1:5624_7															73
plasmids.mapping.ARG.deeparg	MDSB	NP_459346.1|FEATURES|mdsB|multidrug|mdsB	deeparg_db	2	NP_459346.1	deeparg	1.0.4	gene_presence_detected					multidrug		1	1055				ERZ24875778.3132|plasmid-1:5939_2															80.8
plasmids.mapping.ARG.deeparg	MDSC	NP_459345.3|FEATURES|mdsC|multidrug|mdsC	deeparg_db	2	NP_459345.3	deeparg	1.0.4	gene_presence_detected					multidrug		32	498				ERZ24875807.4128|plasmid-1:5189_1															68.3
plasmids.mapping.ARG.deeparg	MDSC	NP_459345.3|FEATURES|mdsC|multidrug|mdsC	deeparg_db	2	NP_459345.3	deeparg	1.0.4	gene_presence_detected					multidrug		19	448				ERZ24875778.3132|plasmid-1:5939_3															68.1
plasmids.mapping.ARG.deeparg	MDTD	gi:693109153:ref:WP_032261825.1:|FEATURES|mdtD|multidrug|mdtD	deeparg_db	2	gi:693109153:ref:WP_032261825.1:	deeparg	1.0.4	gene_presence_detected					multidrug		1	469				ERZ24875814.599|plasmid-1:16848_10															82.3
plasmids.mapping.ARG.deeparg	MDTD	gi:693109153:ref:WP_032261825.1:|FEATURES|mdtD|multidrug|mdtD	deeparg_db	2	gi:693109153:ref:WP_032261825.1:	deeparg	1.0.4	gene_presence_detected					multidrug		1	469				ERZ24875783.3033|plasmid-1:6730_4															81.4
plasmids.mapping.ARG.deeparg	MDTD	gi:446053018:ref:WP_000130873.1:|FEATURES|mdtD|multidrug|mdtD	deeparg_db	2	gi:446053018:ref:WP_000130873.1:	deeparg	1.0.4	gene_presence_detected					multidrug		1	467				ERZ24875811.3502|plasmid-1:7010_5															82.4
plasmids.mapping.ARG.deeparg	MDTE	YP_002384137|FEATURES|mdtE|multidrug|mdtE	deeparg_db	2	YP_002384137	deeparg	1.0.4	gene_presence_detected					multidrug		45	429				ERZ24875789.41|plasmid-1:66188_36															76.1
plasmids.mapping.ARG.deeparg	MDTG	gi:556279993:ref:WP_023289120.1:|FEATURES|mdtG|multidrug|mdtG	deeparg_db	2	gi:556279993:ref:WP_023289120.1:	deeparg	1.0.4	gene_presence_detected					multidrug		10	398				ERZ24875814.15|plasmid-1:118621_58															62
plasmids.mapping.ARG.deeparg	MDTK	gi:515713142:ref:WP_017145742.1:|FEATURES|mdtK|multidrug|mdtK	deeparg_db	2	gi:515713142:ref:WP_017145742.1:	deeparg	1.0.4	gene_presence_detected					multidrug		1	457				ERZ24875814.1618|plasmid-1:9880_6															95
plasmids.mapping.ARG.deeparg	MDTK	AML99881.1|FEATURES|MdtK|fluoroquinolone|MdtK	deeparg_db	2	AML99881.1	deeparg	1.0.4	gene_presence_detected					fluoroquinolone		1	472				ERZ24875814.792|plasmid-1:14493_1															85.2
plasmids.mapping.ARG.deeparg	MDTL	gi:391322939:gb:EIQ79610.1:|FEATURES|mdtL|multidrug|mdtL	deeparg_db	2	gi:391322939:gb:EIQ79610.1:	deeparg	1.0.4	gene_presence_detected					multidrug		1	367				ERZ24879091.3451|plasmid-1:5620_1															94.3
plasmids.mapping.ARG.deeparg	MDTL	gi:391322939:gb:EIQ79610.1:|FEATURES|mdtL|multidrug|mdtL	deeparg_db	2	gi:391322939:gb:EIQ79610.1:	deeparg	1.0.4	gene_presence_detected					multidrug		1	393				ERZ24875789.2215|plasmid-1:8512_3															94.4
plasmids.mapping.ARG.deeparg	MDTM	gi:545287582:ref:WP_021570581.1:|FEATURES|mdtM|multidrug|mdtM	deeparg_db	2	gi:545287582:ref:WP_021570581.1:	deeparg	1.0.4	gene_presence_detected					multidrug		1	409				ERZ24875814.3070|plasmid-1:6972_7															82.6
plasmids.mapping.ARG.deeparg	MDTN	gi:742911716:ref:WP_039021433.1:|FEATURES|mdtN|multidrug|mdtN	deeparg_db	2	gi:742911716:ref:WP_039021433.1:	deeparg	1.0.4	gene_presence_detected					multidrug		10	343				ERZ24875765.2786|plasmid-1:6428_5															60.8
plasmids.mapping.ARG.deeparg	MDTN	gi:742911716:ref:WP_039021433.1:|FEATURES|mdtN|multidrug|mdtN	deeparg_db	2	gi:742911716:ref:WP_039021433.1:	deeparg	1.0.4	gene_presence_detected					multidrug		10	343				ERZ24875783.1684|plasmid-1:9906_4															60.8
plasmids.mapping.ARG.deeparg	MDTN	gi:742911716:ref:WP_039021433.1:|FEATURES|mdtN|multidrug|mdtN	deeparg_db	2	gi:742911716:ref:WP_039021433.1:	deeparg	1.0.4	gene_presence_detected					multidrug		10	343				ERZ24875814.204|plasmid-1:29229_17															60.8
plasmids.mapping.ARG.deeparg	MEFA	ACD88490|FEATURES|mefA|MLS|mefA	deeparg_db	2	ACD88490	deeparg	1.0.4	gene_presence_detected					MLS_class		1	403				ERZ24879090.4164|plasmid-1:5216_1															65.1
plasmids.mapping.ARG.deeparg	MEFA	ACD88490|FEATURES|mefA|MLS|mefA	deeparg_db	2	ACD88490	deeparg	1.0.4	gene_presence_detected					MLS_class		1	403				ERZ24875797.4277|plasmid-1:5220_1															65.1
plasmids.mapping.ARG.deeparg	MEFA	ACD88490|FEATURES|mefA|MLS|mefA	deeparg_db	2	ACD88490	deeparg	1.0.4	gene_presence_detected					MLS_class		1	403				ERZ24879087.2881|plasmid-1:5549_5															65.1
plasmids.mapping.ARG.deeparg	MEFA	ABE02098|FEATURES|mefA|MLS|mefA	deeparg_db	2	ABE02098	deeparg	1.0.4	gene_presence_detected					MLS_class		1	408				ERZ24875797.400|plasmid-1:19336_11															100
plasmids.mapping.ARG.deeparg	MEFA	ACD88490|FEATURES|mefA|MLS|mefA	deeparg_db	2	ACD88490	deeparg	1.0.4	gene_presence_detected					MLS_class		1	403				ERZ24875765.279|plasmid-1:20628_29															65.1
plasmids.mapping.ARG.deeparg	MEFA	ABE02098|FEATURES|mefA|MLS|mefA	deeparg_db	2	ABE02098	deeparg	1.0.4	gene_presence_detected					MLS_class		1	408				ERZ24875798.679|plasmid-1:12800_8															100
plasmids.mapping.ARG.deeparg	MEFA	ACD88490|FEATURES|mefA|MLS|mefA	deeparg_db	2	ACD88490	deeparg	1.0.4	gene_presence_detected					MLS_class		1	403				ERZ24879085.3178|plasmid-1:5589_2															65.1
plasmids.mapping.ARG.deeparg	MEFA	ABE02098|FEATURES|mefA|MLS|mefA	deeparg_db	2	ABE02098	deeparg	1.0.4	gene_presence_detected					MLS_class		1	360				ERZ24875785.3756|plasmid-1:6355_1															99.7
plasmids.mapping.ARG.deeparg	MEL	WP_000420313.1|FEATURES|mel|MLS|mel	deeparg_db	2	WP_000420313.1	deeparg	1.0.4	gene_presence_detected					MLS_class		1	487				ERZ24875795.2230|plasmid-1:8264_10															94.7
plasmids.mapping.ARG.deeparg	MEL	WP_000420313.1|FEATURES|mel|MLS|mel	deeparg_db	2	WP_000420313.1	deeparg	1.0.4	gene_presence_detected					MLS_class		1	487				ERZ24875798.679|plasmid-1:12800_9															94.7
plasmids.mapping.ARG.deeparg	MEL	WP_000420313.1|FEATURES|mel|MLS|mel	deeparg_db	2	WP_000420313.1	deeparg	1.0.4	gene_presence_detected					MLS_class		1	487				ERZ24875797.400|plasmid-1:19336_10															94.7
plasmids.mapping.ARG.deeparg	MEXA	gi:553762722:ref:WP_023095117.1:|FEATURES|mexA|multidrug|mexA	deeparg_db	2	gi:553762722:ref:WP_023095117.1:	deeparg	1.0.4	gene_presence_detected					multidrug		15	366				ERZ24875786.841|plasmid-1:14645_6															57.2
plasmids.mapping.ARG.deeparg	MEXA	gi:553762722:ref:WP_023095117.1:|FEATURES|mexA|multidrug|mexA	deeparg_db	2	gi:553762722:ref:WP_023095117.1:	deeparg	1.0.4	gene_presence_detected					multidrug		15	366				ERZ24875785.1502|plasmid-1:10795_3															57.2
plasmids.mapping.ARG.deeparg	MEXB	gi:489234352:ref:WP_003142649.1:|FEATURES|mexB|multidrug|mexB	deeparg_db	2	gi:489234352:ref:WP_003142649.1:	deeparg	1.0.4	gene_presence_detected					multidrug		1	1046				ERZ24875786.841|plasmid-1:14645_5															64.1
plasmids.mapping.ARG.deeparg	MEXB	gi:489234352:ref:WP_003142649.1:|FEATURES|mexB|multidrug|mexB	deeparg_db	2	gi:489234352:ref:WP_003142649.1:	deeparg	1.0.4	gene_presence_detected					multidrug		1	1046				ERZ24875785.1502|plasmid-1:10795_2															64.1
plasmids.mapping.ARG.deeparg	MEXC	gi:730318750:ref:WP_033983530.1:|FEATURES|mexC|multidrug|mexC	deeparg_db	2	gi:730318750:ref:WP_033983530.1:	deeparg	1.0.4	gene_presence_detected					multidrug		12	381				ERZ24875786.146|plasmid-1:34209_30															67.6
plasmids.mapping.ARG.deeparg	MEXD	gi:852273548:ref:WP_048328542.1:|FEATURES|mexD|multidrug|mexD	deeparg_db	2	gi:852273548:ref:WP_048328542.1:	deeparg	1.0.4	gene_presence_detected					multidrug		1	1040				ERZ24875786.146|plasmid-1:34209_29															80.4
plasmids.mapping.ARG.deeparg	MEXX	gi:507091180:ref:WP_016161893.1:|FEATURES|mexX|multidrug|mexX	deeparg_db	2	gi:507091180:ref:WP_016161893.1:	deeparg	1.0.4	gene_presence_detected					multidrug		1	379				ERZ24875811.3265|plasmid-1:7251_3															82.6
plasmids.mapping.ARG.deeparg	MEXX	gi:694090431:ref:WP_032435131.1:|FEATURES|mexX|multidrug|mexX	deeparg_db	2	gi:694090431:ref:WP_032435131.1:	deeparg	1.0.4	gene_presence_detected					multidrug		1	379				ERZ24875812.2277|plasmid-1:6916_3															82.1
plasmids.mapping.ARG.deeparg	MEXX	CP000647.1.gene3709.p01|FEATURES|mexX|multidrug|mexX	deeparg_db	2	CP000647.1.gene3709.p01	deeparg	1.0.4	gene_presence_detected					multidrug		1	375				ERZ24875786.1046|plasmid-1:12634_3															77.3
plasmids.mapping.ARG.deeparg	MEXX	gi:507091180:ref:WP_016161893.1:|FEATURES|mexX|multidrug|mexX	deeparg_db	2	gi:507091180:ref:WP_016161893.1:	deeparg	1.0.4	gene_presence_detected					multidrug		1	379				ERZ24875795.2665|plasmid-1:7515_4															81.8
plasmids.mapping.ARG.deeparg	MEXX	gi:490227506:ref:WP_004125856.1:|FEATURES|mexX|multidrug|mexX	deeparg_db	2	gi:490227506:ref:WP_004125856.1:	deeparg	1.0.4	gene_presence_detected					multidrug		1	379				ERZ24875814.3777|plasmid-1:6185_3															99.7
plasmids.mapping.ARG.deeparg	MPHB	ACE78320|FEATURES|mphB|MLS|mphB	deeparg_db	2	ACE78320	deeparg	1.0.4	gene_presence_detected					MLS_class		1	301				ERZ24875780.3392|plasmid-1:6183_6															82.4
plasmids.mapping.ARG.deeparg	MPHB	ACE78320|FEATURES|mphB|MLS|mphB	deeparg_db	2	ACE78320	deeparg	1.0.4	gene_presence_detected					MLS_class		1	301				ERZ24879087.2837|plasmid-1:5624_2															82.7
plasmids.mapping.ARG.deeparg	MPHD	ANP63073.1|FEATURES|mphD|MLS|mphD	deeparg_db	2	ANP63073.1	deeparg	1.0.4	gene_presence_detected					MLS_class		1	294				ERZ24875759.1194|plasmid-1:7927_6															100
plasmids.mapping.ARG.deeparg	msre	YP_724476.1|FEATURES|msrE|MLS|msrE	deeparg_db	2	YP_724476.1	deeparg	1.0.4	gene_presence_detected					MLS_class		1	491				ERZ24875759.1194|plasmid-1:7927_7															100
plasmids.mapping.ARG.deeparg	MULTIDRUG_ABC_TRANSPORTER	gi:496018010:ref:WP_008742581.1:|FEATURES|multidrug_ABC_transporter|multidrug|multidrug_ABC_transporter	deeparg_db	2	gi:496018010:ref:WP_008742581.1:	deeparg	1.0.4	gene_presence_detected					multidrug		29	597				ERZ24879085.50|plasmid-1:61288_39															55.2
plasmids.mapping.ARG.deeparg	NORB	gi:917392609:ref:WP_051999321.1:|FEATURES|norB|fluoroquinolone|norB	deeparg_db	2	gi:917392609:ref:WP_051999321.1:	deeparg	1.0.4	gene_presence_detected					fluoroquinolone		1	454				ERZ24875786.2912|plasmid-1:6580_2															51.2
plasmids.mapping.ARG.deeparg	OMP36	gi:505808389:ref:WP_015706141.1:|FEATURES|omp36|multidrug|omp36	deeparg_db	2	gi:505808389:ref:WP_015706141.1:	deeparg	1.0.4	gene_presence_detected					multidrug		1	309				ERZ24875811.2649|plasmid-1:8009_4															78.5
plasmids.mapping.ARG.deeparg	OMPF	gi:377849761:gb:EHU14730.1:|FEATURES|ompF|multidrug|ompF	deeparg_db	2	gi:377849761:gb:EHU14730.1:	deeparg	1.0.4	gene_presence_detected					multidrug		1	374				ERZ24875789.455|plasmid-1:21023_9															60.5
plasmids.mapping.ARG.deeparg	OMPF	gi:496081365:ref:WP_008805872.1:|FEATURES|ompF|multidrug|ompF	deeparg_db	2	gi:496081365:ref:WP_008805872.1:	deeparg	1.0.4	gene_presence_detected					multidrug		2	359				ERZ24875814.829|plasmid-1:14158_14															64.7
plasmids.mapping.ARG.deeparg	OPRM	YP_001350570|FEATURES|oprM|multidrug|oprM	deeparg_db	2	YP_001350570	deeparg	1.0.4	gene_presence_detected					multidrug		7	469				ERZ24875786.146|plasmid-1:34209_28															67.1
plasmids.mapping.ARG.deeparg	OPRM	YP_002083353|FEATURES|oprM|multidrug|oprM	deeparg_db	2	YP_002083353	deeparg	1.0.4	gene_presence_detected					multidrug		5	483				ERZ24875786.841|plasmid-1:14645_4															58.1
plasmids.mapping.ARG.deeparg	OPRM	YP_002083353|FEATURES|oprM|multidrug|oprM	deeparg_db	2	YP_002083353	deeparg	1.0.4	gene_presence_detected					multidrug		5	483				ERZ24875785.1502|plasmid-1:10795_1															58.1
plasmids.mapping.ARG.deeparg	OQXB	YP_001693238|FEATURES|oqxB|multidrug|oqxB	deeparg_db	2	YP_001693238	deeparg	1.0.4	gene_presence_detected					multidrug		1	1043				ERZ24875763.2061|plasmid-1:5926_2															68.8
plasmids.mapping.ARG.deeparg	OQXB	YP_001693238|FEATURES|oqxB|multidrug|oqxB	deeparg_db	2	YP_001693238	deeparg	1.0.4	gene_presence_detected					multidrug		1	1046				ERZ24875786.1068|plasmid-1:12451_8															92.8
plasmids.mapping.ARG.deeparg	OXA	U63835.1.gene1.p01|FEATURES|OXA-15|beta-lactam|OXA	deeparg_db	2	U63835.1.gene1.p01	deeparg	1.0.4	gene_presence_detected					BETA-LACTAM		8	266				ERZ24875774.3410|plasmid-1:5755_2															65.8
plasmids.mapping.ARG.deeparg	OXA	JQ422052.1.gene1.p01|FEATURES|OXA-229|beta-lactam|OXA	deeparg_db	2	JQ422052.1.gene1.p01	deeparg	1.0.4	gene_presence_detected					BETA-LACTAM		33	276				ERZ24875771.2367|plasmid-1:7467_5															79.1
plasmids.mapping.ARG.deeparg	OXA	L07945.1.gene1.p01|FEATURES|OXA-3|beta-lactam|OXA	deeparg_db	2	L07945.1.gene1.p01	deeparg	1.0.4	gene_presence_detected					BETA-LACTAM		2	266				ERZ24875811.2890|plasmid-1:7686_12															62.8
plasmids.mapping.ARG.deeparg	PENA	ZP_03164918|FEATURES|penA|beta-lactam|penA	deeparg_db	2	ZP_03164918	deeparg	1.0.4	gene_presence_detected					BETA-LACTAM		4	612				ERZ24875814.27|plasmid-1:84509_56															74.7
plasmids.mapping.ARG.deeparg	QACG	gi:686408520:ref:WP_031913065.1:|FEATURES|qacG|multidrug|qacG	deeparg_db	2	gi:686408520:ref:WP_031913065.1:	deeparg	1.0.4	gene_presence_detected					multidrug		1	107				ERZ24875768.1794|plasmid-1:8337_2															52.3
plasmids.mapping.ARG.deeparg	QACG	gi:686408520:ref:WP_031913065.1:|FEATURES|qacG|multidrug|qacG	deeparg_db	2	gi:686408520:ref:WP_031913065.1:	deeparg	1.0.4	gene_presence_detected					multidrug		1	107				ERZ24875769.3130|plasmid-1:6275_6															52.3
plasmids.mapping.ARG.deeparg	QNRS	ABE98197|FEATURES|qnrS|fluoroquinolone|qnrS	deeparg_db	2	ABE98197	deeparg	1.0.4	gene_presence_detected					fluoroquinolone		1	218				ERZ24875775.2024|plasmid-1:7616_3															100
plasmids.mapping.ARG.deeparg	RAMA	AFK13828.1|FEATURES|ramA|multidrug|ramA	deeparg_db	2	AFK13828.1	deeparg	1.0.4	gene_presence_detected					multidrug		14	124				ERZ24875795.4307|plasmid-1:5751_1															78.6
plasmids.mapping.ARG.deeparg	RAMA	AFK13828.1|FEATURES|ramA|multidrug|ramA	deeparg_db	2	AFK13828.1	deeparg	1.0.4	gene_presence_detected					multidrug		12	124				ERZ24875789.18|plasmid-1:106384_43															90.3
plasmids.mapping.ARG.deeparg	RAMA	AFK13828.1|FEATURES|ramA|multidrug|ramA	deeparg_db	2	AFK13828.1	deeparg	1.0.4	gene_presence_detected					multidrug		14	124				ERZ24875811.1277|plasmid-1:11368_9															78.6
plasmids.mapping.ARG.deeparg	RAMA	AFK13828.1|FEATURES|ramA|multidrug|ramA	deeparg_db	2	AFK13828.1	deeparg	1.0.4	gene_presence_detected					multidrug		18	118				ERZ24875814.5197|plasmid-1:5154_4															50.5
plasmids.mapping.ARG.deeparg	RAMA	AFK13828.1|FEATURES|ramA|multidrug|ramA	deeparg_db	2	AFK13828.1	deeparg	1.0.4	gene_presence_detected					multidrug		12	124				ERZ24875783.575|plasmid-1:19346_7															87.6
plasmids.mapping.ARG.deeparg	RAMA	AFK13828.1|FEATURES|ramA|multidrug|ramA	deeparg_db	2	AFK13828.1	deeparg	1.0.4	gene_presence_detected					multidrug		14	124				ERZ24875812.1148|plasmid-1:10622_4															78.6
plasmids.mapping.ARG.deeparg	RAMA	AFK13828.1|FEATURES|ramA|multidrug|ramA	deeparg_db	2	AFK13828.1	deeparg	1.0.4	gene_presence_detected					multidrug		12	124				ERZ24875814.28|plasmid-1:84051_52															87.6
plasmids.mapping.ARG.deeparg	RIFAMPIN_MONOOXYGENASE	gi:518577471:ref:WP_019747678.1:|FEATURES|rifampin_monooxygenase|rifamycin|rifampin_monooxygenase	deeparg_db	2	gi:518577471:ref:WP_019747678.1:	deeparg	1.0.4	gene_presence_detected					rifamycin		1	478				ERZ24875808.3022|plasmid-1:5730_3															95.6
plasmids.mapping.ARG.deeparg	SDIA	gi:490308477:ref:WP_004203458.1:|FEATURES|sdiA|unclassified|sdiA	deeparg_db	2	gi:490308477:ref:WP_004203458.1:	deeparg	1.0.4	gene_presence_detected					unclassified		1	240				ERZ24875811.5381|plasmid-1:5654_3															71.3
plasmids.mapping.ARG.deeparg	SDIA	gi:491002433:ref:WP_004864155.1:|FEATURES|sdiA|unclassified|sdiA	deeparg_db	2	gi:491002433:ref:WP_004864155.1:	deeparg	1.0.4	gene_presence_detected					unclassified		1	240				ERZ24875783.2503|plasmid-1:7646_2															100
plasmids.mapping.ARG.deeparg	SDIA	gi:490308477:ref:WP_004203458.1:|FEATURES|sdiA|unclassified|sdiA	deeparg_db	2	gi:490308477:ref:WP_004203458.1:	deeparg	1.0.4	gene_presence_detected					unclassified		1	240				ERZ24875812.390|plasmid-1:19470_12															71.3
plasmids.mapping.ARG.deeparg	SDIA	gi:491002433:ref:WP_004864155.1:|FEATURES|sdiA|unclassified|sdiA	deeparg_db	2	gi:491002433:ref:WP_004864155.1:	deeparg	1.0.4	gene_presence_detected					unclassified		1	240				ERZ24875765.2301|plasmid-1:7143_7															100
plasmids.mapping.ARG.deeparg	SERRATIA_MARCESCENS_OMP1	AIA49384.1|FEATURES|Serratia_marcescens_Omp1|multidrug|Serratia_marcescens_Omp1	deeparg_db	2	AIA49384.1	deeparg	1.0.4	gene_presence_detected					multidrug		1	374				ERZ24875811.3692|plasmid-1:6834_9															71.3
plasmids.mapping.ARG.deeparg	SERRATIA_MARCESCENS_OMP1	AIA49384.1|FEATURES|Serratia_marcescens_Omp1|multidrug|Serratia_marcescens_Omp1	deeparg_db	2	AIA49384.1	deeparg	1.0.4	gene_presence_detected					multidrug		1	374				ERZ24875812.749|plasmid-1:13573_2															71.3
plasmids.mapping.ARG.deeparg	SERRATIA_MARCESCENS_OMP1	AIA49384.1|FEATURES|Serratia_marcescens_Omp1|multidrug|Serratia_marcescens_Omp1	deeparg_db	2	AIA49384.1	deeparg	1.0.4	gene_presence_detected					multidrug		1	374				ERZ24875789.68|plasmid-1:53202_43															65.8
plasmids.mapping.ARG.deeparg	SERRATIA_MARCESCENS_OMP1	AIA49384.1|FEATURES|Serratia_marcescens_Omp1|multidrug|Serratia_marcescens_Omp1	deeparg_db	2	AIA49384.1	deeparg	1.0.4	gene_presence_detected					multidrug		1	374				ERZ24875795.2995|plasmid-1:7060_2															58.8
plasmids.mapping.ARG.deeparg	TEM	JX042489.1.gene1.p01|FEATURES|TEM-19|beta-lactam|TEM	deeparg_db	2	JX042489.1.gene1.p01	deeparg	1.0.4	gene_presence_detected					BETA-LACTAM		1	286				ERZ24875797.4514|plasmid-1:5058_4															100
plasmids.mapping.ARG.deeparg	TEM	gi:1031663473:gb:ANG27598.1:|FEATURES|TEM-1|beta-lactam|TEM	deeparg_db	2	gi:1031663473:gb:ANG27598.1:	deeparg	1.0.4	gene_presence_detected					BETA-LACTAM		1	286				ERZ24875808.3805|plasmid-1:5082_5															99.7
plasmids.mapping.ARG.deeparg	TET34	YP_001444376|FEATURES|tet34|tetracycline|tet34	deeparg_db	2	YP_001444376	deeparg	1.0.4	gene_presence_detected					TETRACYCLINE		1	152				ERZ24875789.455|plasmid-1:21023_6															65.8
plasmids.mapping.ARG.deeparg	TET34	YP_001444376|FEATURES|tet34|tetracycline|tet34	deeparg_db	2	YP_001444376	deeparg	1.0.4	gene_presence_detected					TETRACYCLINE		1	152				ERZ24875795.2995|plasmid-1:7060_5															65.1
plasmids.mapping.ARG.deeparg	tet(39)	AY743590.gene.p01|FEATURES|tet39|tetracycline|tet39	deeparg_db	2	AY743590.gene.p01	deeparg	1.0.4	gene_presence_detected					TETRACYCLINE		23	395				ERZ24875775.3741|plasmid-1:5352_4															100
plasmids.mapping.ARG.deeparg	tet(39)	AY743590.gene.p01|FEATURES|tet39|tetracycline|tet39	deeparg_db	2	AY743590.gene.p01	deeparg	1.0.4	gene_presence_detected					TETRACYCLINE		23	395				ERZ24875759.1194|plasmid-1:7927_4															100
plasmids.mapping.ARG.deeparg	TETA	NC_009838.1.5616789.p01|FEATURES|tetA|tetracycline|tetA	deeparg_db	2	NC_009838.1.5616789.p01	deeparg	1.0.4	gene_presence_detected					TETRACYCLINE		1	396				ERZ24875775.2313|plasmid-1:7068_2															100
plasmids.mapping.ARG.deeparg	TETA	NC_009838.1.5616789.p01|FEATURES|tetA|tetracycline|tetA	deeparg_db	2	NC_009838.1.5616789.p01	deeparg	1.0.4	gene_presence_detected					TETRACYCLINE		1	396				ERZ24875815.4803|plasmid-1:5073_3															100
plasmids.mapping.ARG.deeparg	TETA	NC_009838.1.5616789.p01|FEATURES|tetA|tetracycline|tetA	deeparg_db	2	NC_009838.1.5616789.p01	deeparg	1.0.4	gene_presence_detected					TETRACYCLINE		1	396				ERZ24875794.2109|plasmid-1:5999_3															100
plasmids.mapping.ARG.deeparg	TETA	NC_009838.1.5616789.p01|FEATURES|tetA|tetracycline|tetA	deeparg_db	2	NC_009838.1.5616789.p01	deeparg	1.0.4	gene_presence_detected					TETRACYCLINE		1	396				ERZ24875792.1717|plasmid-1:5149_5															100
plasmids.mapping.ARG.deeparg	TETA	NC_009838.1.5616789.p01|FEATURES|tetA|tetracycline|tetA	deeparg_db	2	NC_009838.1.5616789.p01	deeparg	1.0.4	gene_presence_detected					TETRACYCLINE		1	396				ERZ24879086.3766|plasmid-1:5002_5															100
plasmids.mapping.ARG.deeparg	TETA	NC_009838.1.5616789.p01|FEATURES|tetA|tetracycline|tetA	deeparg_db	2	NC_009838.1.5616789.p01	deeparg	1.0.4	gene_presence_detected					TETRACYCLINE		1	396				ERZ24879085.2221|plasmid-1:6656_3															99.7
plasmids.mapping.ARG.deeparg	TETA	NC_009838.1.5616789.p01|FEATURES|tetA|tetracycline|tetA	deeparg_db	2	NC_009838.1.5616789.p01	deeparg	1.0.4	gene_presence_detected					TETRACYCLINE		1	396				ERZ24875777.1798|plasmid-1:7426_5															100
plasmids.mapping.ARG.deeparg	tetb	YP_002394587|FEATURES|tetB|tetracycline|tetB	deeparg_db	2	YP_002394587	deeparg	1.0.4	gene_presence_detected					TETRACYCLINE		17	417				ERZ24875811.6051|plasmid-1:5340_4															100
plasmids.mapping.ARG.deeparg	TETB(60)	ANZ79241.1|FEATURES|tetB(60)|tetracycline|tetB(60)	deeparg_db	2	ANZ79241.1	deeparg	1.0.4	gene_presence_detected					TETRACYCLINE		1	577				ERZ24875789.203|plasmid-1:30843_34															51
plasmids.mapping.ARG.deeparg	tetc	NC_010558.1.6275977.p01|FEATURES|tetC|tetracycline|tetC	deeparg_db	2	NC_010558.1.6275977.p01	deeparg	1.0.4	gene_presence_detected					TETRACYCLINE		1	222				ERZ24875811.6051|plasmid-1:5340_3															100
plasmids.mapping.ARG.deeparg	TETD	AF326777.3.gene22.p01|FEATURES|tetD|tetracycline|tetD	deeparg_db	2	AF326777.3.gene22.p01	deeparg	1.0.4	gene_presence_detected					TETRACYCLINE		1	138				ERZ24875811.6051|plasmid-1:5340_2															100
plasmids.mapping.ARG.deeparg	tete	YP_001144056|FEATURES|tetE|tetracycline|tetE	deeparg_db	2	YP_001144056	deeparg	1.0.4	gene_presence_detected					TETRACYCLINE		1	405				ERZ24875780.2673|plasmid-1:7116_2															99.5
plasmids.mapping.ARG.deeparg	tete	gi:504109716:ref:WP_014343702.1:|FEATURES|tetE|tetracycline|tetE	deeparg_db	2	gi:504109716:ref:WP_014343702.1:	deeparg	1.0.4	gene_presence_detected					TETRACYCLINE		1	405				ERZ24875800.1880|plasmid-1:7925_7															99.5
plasmids.mapping.ARG.deeparg	tete	gi:504109716:ref:WP_014343702.1:|FEATURES|tetE|tetracycline|tetE	deeparg_db	2	gi:504109716:ref:WP_014343702.1:	deeparg	1.0.4	gene_presence_detected					TETRACYCLINE		1	405				ERZ24879090.1387|plasmid-1:9265_12															99.8
plasmids.mapping.ARG.deeparg	tete	gi:504109716:ref:WP_014343702.1:|FEATURES|tetE|tetracycline|tetE	deeparg_db	2	gi:504109716:ref:WP_014343702.1:	deeparg	1.0.4	gene_presence_detected					TETRACYCLINE		1	405				ERZ24875805.2327|plasmid-1:7329_5															99.8
plasmids.mapping.ARG.deeparg	tete	gi:504109716:ref:WP_014343702.1:|FEATURES|tetE|tetracycline|tetE	deeparg_db	2	gi:504109716:ref:WP_014343702.1:	deeparg	1.0.4	gene_presence_detected					TETRACYCLINE		1	405				ERZ24875807.3228|plasmid-1:5930_6															99.8
plasmids.mapping.ARG.deeparg	tete	gi:504109716:ref:WP_014343702.1:|FEATURES|tetE|tetracycline|tetE	deeparg_db	2	gi:504109716:ref:WP_014343702.1:	deeparg	1.0.4	gene_presence_detected					TETRACYCLINE		1	405				ERZ24879088.2880|plasmid-1:5966_1															99.5
plasmids.mapping.ARG.deeparg	tete	gi:504109716:ref:WP_014343702.1:|FEATURES|tetE|tetracycline|tetE	deeparg_db	2	gi:504109716:ref:WP_014343702.1:	deeparg	1.0.4	gene_presence_detected					TETRACYCLINE		1	405				ERZ24875766.2364|plasmid-1:6613_4															99.8
plasmids.mapping.ARG.deeparg	tetm	ABB70054|FEATURES|tetM|tetracycline|tetM	deeparg_db	2	ABB70054	deeparg	1.0.4	gene_presence_detected					TETRACYCLINE		1	639				ERZ24875785.583|plasmid-1:18095_6															99.7
plasmids.mapping.ARG.deeparg	tetm	ABB70054|FEATURES|tetM|tetracycline|tetM	deeparg_db	2	ABB70054	deeparg	1.0.4	gene_presence_detected					TETRACYCLINE		1	639				ERZ24875788.198|plasmid-1:18725_7															99.7
plasmids.mapping.ARG.deeparg	tetm	ABB70054|FEATURES|tetM|tetracycline|tetM	deeparg_db	2	ABB70054	deeparg	1.0.4	gene_presence_detected					TETRACYCLINE		1	639				ERZ24875803.1131|plasmid-1:9746_10															99.7
plasmids.mapping.ARG.deeparg	tetm	ABB70054|FEATURES|tetM|tetracycline|tetM	deeparg_db	2	ABB70054	deeparg	1.0.4	gene_presence_detected					TETRACYCLINE		1	639				ERZ24879090.1964|plasmid-1:7772_2															99.7
plasmids.mapping.ARG.deeparg	tetm	ABB70054|FEATURES|tetM|tetracycline|tetM	deeparg_db	2	ABB70054	deeparg	1.0.4	gene_presence_detected					TETRACYCLINE		1	639				ERZ24875781.794|plasmid-1:11681_7															99.7
plasmids.mapping.ARG.deeparg	tetm	ABB70054|FEATURES|tetM|tetracycline|tetM	deeparg_db	2	ABB70054	deeparg	1.0.4	gene_presence_detected					TETRACYCLINE		1	639				ERZ24875766.2183|plasmid-1:6855_8															99.7
plasmids.mapping.ARG.deeparg	tetm	ABB70054|FEATURES|tetM|tetracycline|tetM	deeparg_db	2	ABB70054	deeparg	1.0.4	gene_presence_detected					TETRACYCLINE		1	639				ERZ24875789.493|plasmid-1:20175_9															99.7
plasmids.mapping.ARG.deeparg	tetm	ABB70054|FEATURES|tetM|tetracycline|tetM	deeparg_db	2	ABB70054	deeparg	1.0.4	gene_presence_detected					TETRACYCLINE		1	639				ERZ24875780.2177|plasmid-1:8023_7															99.7
plasmids.mapping.ARG.deeparg	tetm	ABB70054|FEATURES|tetM|tetracycline|tetM	deeparg_db	2	ABB70054	deeparg	1.0.4	gene_presence_detected					TETRACYCLINE		1	639				ERZ24875794.1741|plasmid-1:6534_6															99.7
plasmids.mapping.ARG.deeparg	tetm	ABB70054|FEATURES|tetM|tetracycline|tetM	deeparg_db	2	ABB70054	deeparg	1.0.4	gene_presence_detected					TETRACYCLINE		1	639				ERZ24875763.387|plasmid-1:14791_12															99.7
plasmids.mapping.ARG.deeparg	tetm	ABB70054|FEATURES|tetM|tetracycline|tetM	deeparg_db	2	ABB70054	deeparg	1.0.4	gene_presence_detected					TETRACYCLINE		1	639				ERZ24875759.1733|plasmid-1:6644_6															99.7
plasmids.mapping.ARG.deeparg	tetm	ABB70054|FEATURES|tetM|tetracycline|tetM	deeparg_db	2	ABB70054	deeparg	1.0.4	gene_presence_detected					TETRACYCLINE		1	639				ERZ24875768.2959|plasmid-1:6303_8															99.7
plasmids.mapping.ARG.deeparg	tetm	ABB70054|FEATURES|tetM|tetracycline|tetM	deeparg_db	2	ABB70054	deeparg	1.0.4	gene_presence_detected					TETRACYCLINE		1	639				ERZ24879091.360|plasmid-1:18491_13															99.7
plasmids.mapping.ARG.deeparg	tetm	ABB70054|FEATURES|tetM|tetracycline|tetM	deeparg_db	2	ABB70054	deeparg	1.0.4	gene_presence_detected					TETRACYCLINE		1	639				ERZ24879089.2295|plasmid-1:6643_6															99.7
plasmids.mapping.ARG.deeparg	tetm	ABB70054|FEATURES|tetM|tetracycline|tetM	deeparg_db	2	ABB70054	deeparg	1.0.4	gene_presence_detected					TETRACYCLINE		1	639				ERZ24879088.2161|plasmid-1:6878_5															99.7
plasmids.mapping.ARG.deeparg	tetm	ABB70054|FEATURES|tetM|tetracycline|tetM	deeparg_db	2	ABB70054	deeparg	1.0.4	gene_presence_detected					TETRACYCLINE		1	639				ERZ24875805.3195|plasmid-1:6230_7															99.7
plasmids.mapping.ARG.deeparg	tetm	ABB70054|FEATURES|tetM|tetracycline|tetM	deeparg_db	2	ABB70054	deeparg	1.0.4	gene_presence_detected					TETRACYCLINE		1	639				ERZ24875802.472|plasmid-1:15597_13															99.7
plasmids.mapping.ARG.deeparg	tetm	ABB70054|FEATURES|tetM|tetracycline|tetM	deeparg_db	2	ABB70054	deeparg	1.0.4	gene_presence_detected					TETRACYCLINE		1	639				ERZ24875769.303|plasmid-1:18758_13															99.7
plasmids.mapping.ARG.deeparg	tetm	ABB70054|FEATURES|tetM|tetracycline|tetM	deeparg_db	2	ABB70054	deeparg	1.0.4	gene_presence_detected					TETRACYCLINE		1	639				ERZ24875767.2228|plasmid-1:7921_8															99.7
plasmids.mapping.ARG.deeparg	tetm	ABB70054|FEATURES|tetM|tetracycline|tetM	deeparg_db	2	ABB70054	deeparg	1.0.4	gene_presence_detected					TETRACYCLINE		1	639				ERZ24875778.1708|plasmid-1:8193_3															99.7
plasmids.mapping.ARG.deeparg	tetm	ABB70054|FEATURES|tetM|tetracycline|tetM	deeparg_db	2	ABB70054	deeparg	1.0.4	gene_presence_detected					TETRACYCLINE		1	639				ERZ24875807.2987|plasmid-1:6166_1															99.7
plasmids.mapping.ARG.deeparg	tetr	CAD09823.1|FEATURES|tetR|tetracycline|tetR	deeparg_db	2	CAD09823.1	deeparg	1.0.4	gene_presence_detected					TETRACYCLINE		2	200				ERZ24875775.2313|plasmid-1:7068_3															52.7
plasmids.mapping.ARG.deeparg	tetr	CAD09823.1|FEATURES|tetR|tetracycline|tetR	deeparg_db	2	CAD09823.1	deeparg	1.0.4	gene_presence_detected					TETRACYCLINE		2	202				ERZ24875780.2673|plasmid-1:7116_3															53
plasmids.mapping.ARG.deeparg	tetr	CAD09823.1|FEATURES|tetR|tetracycline|tetR	deeparg_db	2	CAD09823.1	deeparg	1.0.4	gene_presence_detected					TETRACYCLINE		2	200				ERZ24875794.2109|plasmid-1:5999_4															52.7
plasmids.mapping.ARG.deeparg	tetr	CAD09823.1|FEATURES|tetR|tetracycline|tetR	deeparg_db	2	CAD09823.1	deeparg	1.0.4	gene_presence_detected					TETRACYCLINE		2	202				ERZ24875800.1880|plasmid-1:7925_8															53
plasmids.mapping.ARG.deeparg	tetr	CAD09823.1|FEATURES|tetR|tetracycline|tetR	deeparg_db	2	CAD09823.1	deeparg	1.0.4	gene_presence_detected					TETRACYCLINE		2	200				ERZ24879085.2221|plasmid-1:6656_4															52.7
plasmids.mapping.ARG.deeparg	tetr	CAD09823.1|FEATURES|tetR|tetracycline|tetR	deeparg_db	2	CAD09823.1	deeparg	1.0.4	gene_presence_detected					TETRACYCLINE		2	200				ERZ24875792.1717|plasmid-1:5149_6															52.7
plasmids.mapping.ARG.deeparg	tetr	CAD09823.1|FEATURES|tetR|tetracycline|tetR	deeparg_db	2	CAD09823.1	deeparg	1.0.4	gene_presence_detected					TETRACYCLINE		2	208				ERZ24875811.6051|plasmid-1:5340_5															99.5
plasmids.mapping.ARG.deeparg	tetr	CAD09823.1|FEATURES|tetR|tetracycline|tetR	deeparg_db	2	CAD09823.1	deeparg	1.0.4	gene_presence_detected					TETRACYCLINE		2	202				ERZ24879090.1387|plasmid-1:9265_11															53
plasmids.mapping.ARG.deeparg	tetr	CAD09823.1|FEATURES|tetR|tetracycline|tetR	deeparg_db	2	CAD09823.1	deeparg	1.0.4	gene_presence_detected					TETRACYCLINE		2	202				ERZ24875805.2327|plasmid-1:7329_4															53
plasmids.mapping.ARG.deeparg	tetr	CAD09823.1|FEATURES|tetR|tetracycline|tetR	deeparg_db	2	CAD09823.1	deeparg	1.0.4	gene_presence_detected					TETRACYCLINE		2	200				ERZ24875777.1798|plasmid-1:7426_4															52.7
plasmids.mapping.ARG.deeparg	tetr	CAD09823.1|FEATURES|tetR|tetracycline|tetR	deeparg_db	2	CAD09823.1	deeparg	1.0.4	gene_presence_detected					TETRACYCLINE		2	200				ERZ24879086.3766|plasmid-1:5002_4															52.7
plasmids.mapping.ARG.deeparg	tetr	CAD09823.1|FEATURES|tetR|tetracycline|tetR	deeparg_db	2	CAD09823.1	deeparg	1.0.4	gene_presence_detected					TETRACYCLINE		2	200				ERZ24875815.4803|plasmid-1:5073_4															52.7
plasmids.mapping.ARG.deeparg	tetr	CAD09823.1|FEATURES|tetR|tetracycline|tetR	deeparg_db	2	CAD09823.1	deeparg	1.0.4	gene_presence_detected					TETRACYCLINE		2	202				ERZ24875807.3228|plasmid-1:5930_7															53
plasmids.mapping.ARG.deeparg	tetr	CAD09823.1|FEATURES|tetR|tetracycline|tetR	deeparg_db	2	CAD09823.1	deeparg	1.0.4	gene_presence_detected					TETRACYCLINE		2	202				ERZ24879088.2880|plasmid-1:5966_2															52.5
plasmids.mapping.ARG.deeparg	tetr	CAD09823.1|FEATURES|tetR|tetracycline|tetR	deeparg_db	2	CAD09823.1	deeparg	1.0.4	gene_presence_detected					TETRACYCLINE		2	202				ERZ24875766.2364|plasmid-1:6613_3															53
plasmids.mapping.ARG.deeparg	tetw	AJ222769.gene.p01|FEATURES|tetW|tetracycline|tetW	deeparg_db	2	AJ222769.gene.p01	deeparg	1.0.4	gene_presence_detected					TETRACYCLINE		1	639				ERZ24875810.3510|plasmid-1:5067_2															99.5
plasmids.mapping.ARG.deeparg	TYPE_A_NFXB	NP_253290.1|FEATURES|Type_A_NfxB|multidrug|Type_A_NfxB	deeparg_db	2	NP_253290.1	deeparg	1.0.4	gene_presence_detected					multidrug		1	182				ERZ24875786.146|plasmid-1:34209_31															61
plasmids.mapping.ARG.deeparg	UGD	AAC75089.1|FEATURES|ugd|peptide|ugd	deeparg_db	2	AAC75089.1	deeparg	1.0.4	gene_presence_detected					peptide		1	388				ERZ24879085.119|plasmid-1:37509_23															69.1
plasmids.mapping.ARG.deeparg	UGD	AAC75089.1|FEATURES|ugd|peptide|ugd	deeparg_db	2	AAC75089.1	deeparg	1.0.4	gene_presence_detected					peptide		1	388				ERZ24875815.1603|plasmid-1:9640_6															57.2
plasmids.mapping.ARG.deeparg	UGD	AAC75089.1|FEATURES|ugd|peptide|ugd	deeparg_db	2	AAC75089.1	deeparg	1.0.4	gene_presence_detected					peptide		1	388				ERZ24879089.306|plasmid-1:17947_8															57.2
plasmids.mapping.ARG.deeparg	UGD	AAC75089.1|FEATURES|ugd|peptide|ugd	deeparg_db	2	AAC75089.1	deeparg	1.0.4	gene_presence_detected					peptide		1	388				ERZ24875780.3581|plasmid-1:5980_1															57.2
plasmids.mapping.ARG.deeparg	UGD	AAC75089.1|FEATURES|ugd|peptide|ugd	deeparg_db	2	AAC75089.1	deeparg	1.0.4	gene_presence_detected					peptide		1	388				ERZ24875778.2734|plasmid-1:6381_2															57.2
plasmids.mapping.ARG.deeparg	UGD	AAC75089.1|FEATURES|ugd|peptide|ugd	deeparg_db	2	AAC75089.1	deeparg	1.0.4	gene_presence_detected					peptide		1	388				ERZ24875774.377|plasmid-1:17298_5															57.2
plasmids.mapping.ARG.deeparg	VANR	AAZ98835|FEATURES|vanR|glycopeptide|vanR	deeparg_db	2	AAZ98835	deeparg	1.0.4	gene_presence_detected					glycopeptide		1	231				ERZ24875807.3911|plasmid-1:5330_1															75.1
plasmids.mapping.ARG.deeparg	VANR	AAZ98835|FEATURES|vanR|glycopeptide|vanR	deeparg_db	2	AAZ98835	deeparg	1.0.4	gene_presence_detected					glycopeptide		1	231				ERZ24875778.3103|plasmid-1:5969_2															75.1
plasmids.mapping.ARG.deeparg	VANR	AAZ98835|FEATURES|vanR|glycopeptide|vanR	deeparg_db	2	AAZ98835	deeparg	1.0.4	gene_presence_detected					glycopeptide		1	231				ERZ24875781.3175|plasmid-1:5545_6															75.1
plasmids.mapping.ARG.deeparg	VANU	DQ212986.1.gene3.p01|FEATURES|vanU|glycopeptide|vanU	deeparg_db	2	DQ212986.1.gene3.p01	deeparg	1.0.4	gene_presence_detected					glycopeptide		1	63				ERZ24875783.637|plasmid-1:17989_7															55.6
plasmids.mapping.ARG.deeparg	VANU	DQ212986.1.gene3.p01|FEATURES|vanU|glycopeptide|vanU	deeparg_db	2	DQ212986.1.gene3.p01	deeparg	1.0.4	gene_presence_detected					glycopeptide		3	66				ERZ24875783.1045|plasmid-1:13455_10															54.7
plasmids.mapping.ARG.deeparg	VANU	DQ212986.1.gene3.p01|FEATURES|vanU|glycopeptide|vanU	deeparg_db	2	DQ212986.1.gene3.p01	deeparg	1.0.4	gene_presence_detected					glycopeptide		1	67				ERZ24875781.3175|plasmid-1:5545_7															80.6
plasmids.mapping.ARG.deeparg	VANU	DQ212986.1.gene3.p01|FEATURES|vanU|glycopeptide|vanU	deeparg_db	2	DQ212986.1.gene3.p01	deeparg	1.0.4	gene_presence_detected					glycopeptide		1	67				ERZ24875778.3103|plasmid-1:5969_1															80.6
plasmids.mapping.ARG.deeparg	VANU	DQ212986.1.gene3.p01|FEATURES|vanU|glycopeptide|vanU	deeparg_db	2	DQ212986.1.gene3.p01	deeparg	1.0.4	gene_presence_detected					glycopeptide		1	63				ERZ24875786.161|plasmid-1:32393_9															55.6
plasmids.mapping.ARG.deeparg	VANU	DQ212986.1.gene3.p01|FEATURES|vanU|glycopeptide|vanU	deeparg_db	2	DQ212986.1.gene3.p01	deeparg	1.0.4	gene_presence_detected					glycopeptide		8	67				ERZ24875780.1281|plasmid-1:10790_10															50
plasmids.mapping.ARG.deeparg	VANU	DQ212986.1.gene3.p01|FEATURES|vanU|glycopeptide|vanU	deeparg_db	2	DQ212986.1.gene3.p01	deeparg	1.0.4	gene_presence_detected					glycopeptide		1	66				ERZ24875780.4393|plasmid-1:5296_4															60.6
plasmids.mapping.ARG.deeparg	VANZ	gi:515720450:ref:WP_017153050.1:|FEATURES|vanZ|glycopeptide|vanZ	deeparg_db	2	gi:515720450:ref:WP_017153050.1:	deeparg	1.0.4	gene_presence_detected					glycopeptide		30	200				ERZ24875781.2339|plasmid-1:6658_11															50.3
plasmids.mapping.ARG.deeparg	VATB	YP_001785579|FEATURES|vatB|MLS|vatB	deeparg_db	2	YP_001785579	deeparg	1.0.4	gene_presence_detected					MLS_class		5	202				ERZ24875795.2230|plasmid-1:8264_8															66.8
plasmids.mapping.ARG.deeparg	VATB	YP_001785579|FEATURES|vatB|MLS|vatB	deeparg_db	2	YP_001785579	deeparg	1.0.4	gene_presence_detected					MLS_class		5	202				ERZ24875812.2123|plasmid-1:7223_8															66.8
plasmids.mapping.ARG.deeparg	VATB	YP_001785579|FEATURES|vatB|MLS|vatB	deeparg_db	2	YP_001785579	deeparg	1.0.4	gene_presence_detected					MLS_class		5	202				ERZ24875797.400|plasmid-1:19336_8															66.8
plasmids.mapping.ARG.deeparg	VATB	YP_001785579|FEATURES|vatB|MLS|vatB	deeparg_db	2	YP_001785579	deeparg	1.0.4	gene_presence_detected					MLS_class		5	202				ERZ24875798.679|plasmid-1:12800_11															66.8
plasmids.mapping.ARG.deeparg	VGAC	AMP35312.1|FEATURES|vgaC|MLS|vgaC	deeparg_db	2	AMP35312.1	deeparg	1.0.4	gene_presence_detected					MLS_class		1	74				ERZ24875813.5633|plasmid-1:5192_3															94.6
plasmids.mapping.ARG.deeparg	VGAC	AMP35312.1|FEATURES|vgaC|MLS|vgaC	deeparg_db	2	AMP35312.1	deeparg	1.0.4	gene_presence_detected					MLS_class		1	76				ERZ24875814.1899|plasmid-1:9061_9															100
plasmids.mapping.ARG.deeparg	VGAC	AMP35312.1|FEATURES|vgaC|MLS|vgaC	deeparg_db	2	AMP35312.1	deeparg	1.0.4	gene_presence_detected					MLS_class		1	74				ERZ24875814.5057|plasmid-1:5233_1															94.6
plasmids.mapping.ARG.deeparg	VGAC	AMP35312.1|FEATURES|vgaC|MLS|vgaC	deeparg_db	2	AMP35312.1	deeparg	1.0.4	gene_presence_detected					MLS_class		1	76				ERZ24875765.439|plasmid-1:16661_7															100
plasmids.mapping.ARG.deeparg	VGAC	AMP35312.1|FEATURES|vgaC|MLS|vgaC	deeparg_db	2	AMP35312.1	deeparg	1.0.4	gene_presence_detected					MLS_class		1	76				ERZ24875783.1587|plasmid-1:10236_11															100
plasmids.mapping.ARG.deeparg	VGAC	AMP35312.1|FEATURES|vgaC|MLS|vgaC	deeparg_db	2	AMP35312.1	deeparg	1.0.4	gene_presence_detected					MLS_class		1	76				ERZ24875785.2527|plasmid-1:7919_4															100
plasmids.mapping.ARG.deeparg	VGAC	AMP35312.1|FEATURES|vgaC|MLS|vgaC	deeparg_db	2	AMP35312.1	deeparg	1.0.4	gene_presence_detected					MLS_class		1	76				ERZ24875763.390|plasmid-1:14695_9															100
plasmids.mapping.ARG.deeparg	VGAC	AMP35312.1|FEATURES|vgaC|MLS|vgaC	deeparg_db	2	AMP35312.1	deeparg	1.0.4	gene_presence_detected					MLS_class		1	74				ERZ24875812.3569|plasmid-1:5282_5															94.6
plasmids.mapping.ARG.deeparg	VGAC	AMP35312.1|FEATURES|vgaC|MLS|vgaC	deeparg_db	2	AMP35312.1	deeparg	1.0.4	gene_presence_detected					MLS_class		1	76				ERZ24875786.856|plasmid-1:14539_7															100
plasmids.mapping.ARG.deeparg	VGAC	AMP35312.1|FEATURES|vgaC|MLS|vgaC	deeparg_db	2	AMP35312.1	deeparg	1.0.4	gene_presence_detected					MLS_class		1	74				ERZ24875765.3655|plasmid-1:5480_1															94.6
plasmids.mapping.potential.ARG.deeparg	ABES	undefined	deeparg_db	2	undefined	deeparg	1.0.4	gene_presence_detected					peptide		1	107				ERZ24875814.1855|plasmid-1:9188_6															52.3
plasmids.mapping.potential.ARG.deeparg	ABES	NC_010410.6003348.p01|FEATURES|abeS|multidrug|abeS	deeparg_db	2	NC_010410.6003348.p01	deeparg	1.0.4	gene_presence_detected					AMINOGLYCOSIDE		1	107				ERZ24875814.1855|plasmid-1:9188_6															52.3
plasmids.mapping.potential.ARG.deeparg	ABES	undefined	deeparg_db	2	undefined	deeparg	1.0.4	gene_presence_detected					peptide		1	107				ERZ24875766.785|plasmid-1:10973_7															52.3
plasmids.mapping.potential.ARG.deeparg	ABES	NC_010410.6003348.p01|FEATURES|abeS|multidrug|abeS	deeparg_db	2	NC_010410.6003348.p01	deeparg	1.0.4	gene_presence_detected					AMINOGLYCOSIDE		1	107				ERZ24875766.785|plasmid-1:10973_7															52.3
plasmids.mapping.potential.ARG.deeparg	ABES	undefined	deeparg_db	2	undefined	deeparg	1.0.4	gene_presence_detected					peptide		1	107				ERZ24879090.1866|plasmid-1:7982_6															52.3
plasmids.mapping.potential.ARG.deeparg	ABES	NC_010410.6003348.p01|FEATURES|abeS|multidrug|abeS	deeparg_db	2	NC_010410.6003348.p01	deeparg	1.0.4	gene_presence_detected					AMINOGLYCOSIDE		1	107				ERZ24879090.1866|plasmid-1:7982_6															52.3
plasmids.mapping.potential.ARG.deeparg	ABES	NC_010410.6003348.p01|FEATURES|abeS|multidrug|abeS	deeparg_db	2	NC_010410.6003348.p01	deeparg	1.0.4	gene_presence_detected					multidrug		1	109				ERZ24875814.2312|plasmid-1:8176_5															65.1
plasmids.mapping.potential.ARG.deeparg	ABES	undefined	deeparg_db	2	undefined	deeparg	1.0.4	gene_presence_detected					AMINOGLYCOSIDE		1	109				ERZ24875814.2312|plasmid-1:8176_5															65.1
plasmids.mapping.potential.ARG.deeparg	ABES	NC_010410.6003348.p01|FEATURES|abeS|multidrug|abeS	deeparg_db	2	NC_010410.6003348.p01	deeparg	1.0.4	gene_presence_detected					multidrug		1	109				ERZ24879090.2856|plasmid-1:6414_4															64.2
plasmids.mapping.potential.ARG.deeparg	ABES	undefined	deeparg_db	2	undefined	deeparg	1.0.4	gene_presence_detected					AMINOGLYCOSIDE		1	109				ERZ24879090.2856|plasmid-1:6414_4															64.2
plasmids.mapping.potential.ARG.deeparg	ABES	undefined	deeparg_db	2	undefined	deeparg	1.0.4	gene_presence_detected					peptide		1	107				ERZ24875800.4651|plasmid-1:5096_5															52.3
plasmids.mapping.potential.ARG.deeparg	ABES	NC_010410.6003348.p01|FEATURES|abeS|multidrug|abeS	deeparg_db	2	NC_010410.6003348.p01	deeparg	1.0.4	gene_presence_detected					AMINOGLYCOSIDE		1	107				ERZ24875800.4651|plasmid-1:5096_5															52.3
plasmids.mapping.potential.ARG.deeparg	ABES	undefined	deeparg_db	2	undefined	deeparg	1.0.4	gene_presence_detected					peptide		1	107				ERZ24875767.3448|plasmid-1:6166_4															52.3
plasmids.mapping.potential.ARG.deeparg	ABES	NC_010410.6003348.p01|FEATURES|abeS|multidrug|abeS	deeparg_db	2	NC_010410.6003348.p01	deeparg	1.0.4	gene_presence_detected					AMINOGLYCOSIDE		1	107				ERZ24875767.3448|plasmid-1:6166_4															52.3
plasmids.mapping.potential.ARG.deeparg	ABES	NC_010410.6003348.p01|FEATURES|abeS|multidrug|abeS	deeparg_db	2	NC_010410.6003348.p01	deeparg	1.0.4	gene_presence_detected					multidrug		1	109				ERZ24875795.1417|plasmid-1:10522_5															65.1
plasmids.mapping.potential.ARG.deeparg	ABES	undefined	deeparg_db	2	undefined	deeparg	1.0.4	gene_presence_detected					AMINOGLYCOSIDE		1	109				ERZ24875795.1417|plasmid-1:10522_5															65.1
plasmids.mapping.potential.ARG.deeparg	ABES	undefined	deeparg_db	2	undefined	deeparg	1.0.4	gene_presence_detected					peptide		1	107				ERZ24875769.3040|plasmid-1:6365_2															52.3
plasmids.mapping.potential.ARG.deeparg	ABES	NC_010410.6003348.p01|FEATURES|abeS|multidrug|abeS	deeparg_db	2	NC_010410.6003348.p01	deeparg	1.0.4	gene_presence_detected					AMINOGLYCOSIDE		1	107				ERZ24875769.3040|plasmid-1:6365_2															52.3
plasmids.mapping.potential.ARG.deeparg	ABES	undefined	deeparg_db	2	undefined	deeparg	1.0.4	gene_presence_detected					peptide		1	107				ERZ24875771.3369|plasmid-1:6235_8															52.3
plasmids.mapping.potential.ARG.deeparg	ABES	NC_010410.6003348.p01|FEATURES|abeS|multidrug|abeS	deeparg_db	2	NC_010410.6003348.p01	deeparg	1.0.4	gene_presence_detected					AMINOGLYCOSIDE		1	107				ERZ24875771.3369|plasmid-1:6235_8															52.3
plasmids.mapping.potential.ARG.deeparg	ABES	undefined	deeparg_db	2	undefined	deeparg	1.0.4	gene_presence_detected					peptide		1	107				ERZ24875772.3929|plasmid-1:5812_2															52.3
plasmids.mapping.potential.ARG.deeparg	ABES	NC_010410.6003348.p01|FEATURES|abeS|multidrug|abeS	deeparg_db	2	NC_010410.6003348.p01	deeparg	1.0.4	gene_presence_detected					AMINOGLYCOSIDE		1	107				ERZ24875772.3929|plasmid-1:5812_2															52.3
plasmids.mapping.potential.ARG.deeparg	ABES	undefined	deeparg_db	2	undefined	deeparg	1.0.4	gene_presence_detected					peptide		1	107				ERZ24875777.490|plasmid-1:14760_11															52.3
plasmids.mapping.potential.ARG.deeparg	ABES	NC_010410.6003348.p01|FEATURES|abeS|multidrug|abeS	deeparg_db	2	NC_010410.6003348.p01	deeparg	1.0.4	gene_presence_detected					AMINOGLYCOSIDE		1	107				ERZ24875777.490|plasmid-1:14760_11															52.3
plasmids.mapping.potential.ARG.deeparg	ABES	undefined	deeparg_db	2	undefined	deeparg	1.0.4	gene_presence_detected					peptide		1	107				ERZ24875774.307|plasmid-1:18887_7															52.3
plasmids.mapping.potential.ARG.deeparg	ABES	NC_010410.6003348.p01|FEATURES|abeS|multidrug|abeS	deeparg_db	2	NC_010410.6003348.p01	deeparg	1.0.4	gene_presence_detected					AMINOGLYCOSIDE		1	107				ERZ24875774.307|plasmid-1:18887_7															52.3
plasmids.mapping.potential.ARG.deeparg	ACRA	undefined	deeparg_db	2	undefined	deeparg	1.0.4	gene_presence_detected					AMINOGLYCOSIDE		1	312				ERZ24875765.3238|plasmid-1:5877_7															79.9
plasmids.mapping.potential.ARG.deeparg	ACRA	NC_002695.1.912781.p01|FEATURES|acrA|multidrug|acrA	deeparg_db	2	NC_002695.1.912781.p01	deeparg	1.0.4	gene_presence_detected					multidrug		1	312				ERZ24875765.3238|plasmid-1:5877_7															79.9
plasmids.mapping.potential.ARG.deeparg	ACRB	undefined	deeparg_db	2	undefined	deeparg	1.0.4	gene_presence_detected					AMINOGLYCOSIDE		1	1035				ERZ24875765.641|plasmid-1:14129_14															86
plasmids.mapping.potential.ARG.deeparg	ACRB	undefined	deeparg_db	2	undefined	deeparg	1.0.4	gene_presence_detected					AMINOGLYCOSIDE		1	1035				ERZ24875814.183|plasmid-1:31084_20															86
plasmids.mapping.potential.ARG.deeparg	ACRB	undefined	deeparg_db	2	undefined	deeparg	1.0.4	gene_presence_detected					AMINOGLYCOSIDE		1	1048				ERZ24875795.508|plasmid-1:18816_18															97.3
plasmids.mapping.potential.ARG.deeparg	ACRB	undefined	deeparg_db	2	undefined	deeparg	1.0.4	gene_presence_detected					AMINOGLYCOSIDE		1	1048				ERZ24875783.571|plasmid-1:19548_2															97.3
plasmids.mapping.potential.ARG.deeparg	ACRS	undefined	deeparg_db	2	undefined	deeparg	1.0.4	gene_presence_detected					AMINOGLYCOSIDE		1	198				ERZ24875811.3265|plasmid-1:7251_4															53.5
plasmids.mapping.potential.ARG.deeparg	ACRS	AAC76296.1|FEATURES|AcrS|multidrug|AcrS	deeparg_db	2	AAC76296.1	deeparg	1.0.4	gene_presence_detected					multidrug		1	198				ERZ24875811.3265|plasmid-1:7251_4															53.5
plasmids.mapping.potential.ARG.deeparg	ACRS	undefined	deeparg_db	2	undefined	deeparg	1.0.4	gene_presence_detected					AMINOGLYCOSIDE		1	200				ERZ24875795.2665|plasmid-1:7515_3															52
plasmids.mapping.potential.ARG.deeparg	ACRS	AAC76296.1|FEATURES|AcrS|multidrug|AcrS	deeparg_db	2	AAC76296.1	deeparg	1.0.4	gene_presence_detected					multidrug		1	200				ERZ24875795.2665|plasmid-1:7515_3															52
plasmids.mapping.potential.ARG.deeparg	ACRS	undefined	deeparg_db	2	undefined	deeparg	1.0.4	gene_presence_detected					AMINOGLYCOSIDE		1	198				ERZ24875812.2277|plasmid-1:6916_4															53.5
plasmids.mapping.potential.ARG.deeparg	ACRS	AAC76296.1|FEATURES|AcrS|multidrug|AcrS	deeparg_db	2	AAC76296.1	deeparg	1.0.4	gene_presence_detected					multidrug		1	198				ERZ24875812.2277|plasmid-1:6916_4															53.5
plasmids.mapping.potential.ARG.deeparg	ACRS	undefined	deeparg_db	2	undefined	deeparg	1.0.4	gene_presence_detected					AMINOGLYCOSIDE		1	198				ERZ24875786.1046|plasmid-1:12634_2															52.5
plasmids.mapping.potential.ARG.deeparg	ACRS	AAC76296.1|FEATURES|AcrS|multidrug|AcrS	deeparg_db	2	AAC76296.1	deeparg	1.0.4	gene_presence_detected					multidrug		1	198				ERZ24875786.1046|plasmid-1:12634_2															52.5
plasmids.mapping.potential.ARG.deeparg	ACRS	undefined	deeparg_db	2	undefined	deeparg	1.0.4	gene_presence_detected					AMINOGLYCOSIDE		1	198				ERZ24875814.3777|plasmid-1:6185_4															53.5
plasmids.mapping.potential.ARG.deeparg	ACRS	AAC76296.1|FEATURES|AcrS|multidrug|AcrS	deeparg_db	2	AAC76296.1	deeparg	1.0.4	gene_presence_detected					multidrug		1	198				ERZ24875814.3777|plasmid-1:6185_4															53.5
plasmids.mapping.potential.ARG.deeparg	ADC-12	undefined	deeparg_db	2	undefined	deeparg	1.0.4	gene_presence_detected					multidrug		29	382				ERZ24875815.3508|plasmid-1:6179_6															60.7
plasmids.mapping.potential.ARG.deeparg	ADC-12	WP_063857787.1|FEATURES|ADC-12|beta-lactam|ADC-12	deeparg_db	2	WP_063857787.1	deeparg	1.0.4	gene_presence_detected					BETA-LACTAM		29	382				ERZ24875815.3508|plasmid-1:6179_6															60.7
plasmids.mapping.potential.ARG.deeparg	AER-1	undefined	deeparg_db	2	undefined	deeparg	1.0.4	gene_presence_detected					multidrug		1	304				ERZ24875807.3121|plasmid-1:6035_2															99.3
plasmids.mapping.potential.ARG.deeparg	AER-1	undefined	deeparg_db	2	undefined	deeparg	1.0.4	gene_presence_detected					glycopeptide		1	304				ERZ24875807.3121|plasmid-1:6035_2															99.3
plasmids.mapping.potential.ARG.deeparg	ANT(9)-I	undefined	deeparg_db	2	undefined	deeparg	1.0.4	gene_presence_detected					multidrug		1	242				ERZ24875783.4484|plasmid-1:5318_3															100
plasmids.mapping.potential.ARG.deeparg	ANT(9)-I	JQ861959.1.gene7.p01|FEATURES|ant(9)-I|aminoglycoside|ant(9)-I	deeparg_db	2	JQ861959.1.gene7.p01	deeparg	1.0.4	gene_presence_detected					AMINOGLYCOSIDE		1	242				ERZ24875783.4484|plasmid-1:5318_3															100
plasmids.mapping.potential.ARG.deeparg	APH(3'')-I	undefined	deeparg_db	2	undefined	deeparg	1.0.4	gene_presence_detected					multidrug		25	163				ERZ24875807.1834|plasmid-1:7886_1															100
plasmids.mapping.potential.ARG.deeparg	BLAI	undefined	deeparg_db	2	undefined	deeparg	1.0.4	gene_presence_detected					AMINOGLYCOSIDE		4	123				ERZ24879088.2038|plasmid-1:7095_4															50.8
plasmids.mapping.potential.ARG.deeparg	BLAI	undefined	deeparg_db	2	undefined	deeparg	1.0.4	gene_presence_detected					peptide		4	123				ERZ24879088.2038|plasmid-1:7095_4															50.8
plasmids.mapping.potential.ARG.deeparg	BLAI	undefined	deeparg_db	2	undefined	deeparg	1.0.4	gene_presence_detected					AMINOGLYCOSIDE		4	123				ERZ24875800.4274|plasmid-1:5330_2															50
plasmids.mapping.potential.ARG.deeparg	BLAI	undefined	deeparg_db	2	undefined	deeparg	1.0.4	gene_presence_detected					peptide		4	123				ERZ24875800.4274|plasmid-1:5330_2															50
plasmids.mapping.potential.ARG.deeparg	CLASS_A	undefined	deeparg_db	2	undefined	deeparg	1.0.4	gene_presence_detected					glycopeptide		1	293				ERZ24875763.2181|plasmid-1:5714_5															100
plasmids.mapping.potential.ARG.deeparg	CLASS_C	undefined	deeparg_db	2	undefined	deeparg	1.0.4	gene_presence_detected					multidrug		38	386				ERZ24875777.1112|plasmid-1:9513_5															51
plasmids.mapping.potential.ARG.deeparg	CLASS_C	undefined	deeparg_db	2	undefined	deeparg	1.0.4	gene_presence_detected					AMINOGLYCOSIDE		38	386				ERZ24875777.1112|plasmid-1:9513_5															51
plasmids.mapping.potential.ARG.deeparg	CLASS_C	undefined	deeparg_db	2	undefined	deeparg	1.0.4	gene_presence_detected					multidrug		38	386				ERZ24875774.3347|plasmid-1:5827_1															51
plasmids.mapping.potential.ARG.deeparg	CLASS_C	undefined	deeparg_db	2	undefined	deeparg	1.0.4	gene_presence_detected					AMINOGLYCOSIDE		38	386				ERZ24875774.3347|plasmid-1:5827_1															51
plasmids.mapping.potential.ARG.deeparg	CTX-M	undefined	deeparg_db	2	undefined	deeparg	1.0.4	gene_presence_detected					AMINOGLYCOSIDE		1	291				ERZ24875797.3032|plasmid-1:6394_4															100
plasmids.mapping.potential.ARG.deeparg	DFRA3	undefined	deeparg_db	2	undefined	deeparg	1.0.4	gene_presence_detected					AMINOGLYCOSIDE		2	161				ERZ24875811.664|plasmid-1:15669_2															53.1
plasmids.mapping.potential.ARG.deeparg	DFRA3	undefined	deeparg_db	2	undefined	deeparg	1.0.4	gene_presence_detected					peptide		2	161				ERZ24875811.664|plasmid-1:15669_2															53.1
plasmids.mapping.potential.ARG.deeparg	EFRB	undefined	deeparg_db	2	undefined	deeparg	1.0.4	gene_presence_detected					AMINOGLYCOSIDE		60	362				ERZ24875814.2287|plasmid-1:8212_5															53.8
plasmids.mapping.potential.ARG.deeparg	EMRA	undefined	deeparg_db	2	undefined	deeparg	1.0.4	gene_presence_detected					peptide		35	368				ERZ24879091.14|plasmid-1:91713_80															50
plasmids.mapping.potential.ARG.deeparg	EMRA	gi:553952462:ref:WP_023150966.1:|FEATURES|emrA|multidrug|emrA	deeparg_db	2	gi:553952462:ref:WP_023150966.1:	deeparg	1.0.4	gene_presence_detected					multidrug		35	368				ERZ24879091.14|plasmid-1:91713_80															50
plasmids.mapping.potential.ARG.deeparg	EMRA	undefined	deeparg_db	2	undefined	deeparg	1.0.4	gene_presence_detected					peptide		17	355				ERZ24875802.4220|plasmid-1:5120_4															51
plasmids.mapping.potential.ARG.deeparg	EMRA	gi:838616135:gb:KLW00339.1:|FEATURES|emrA|multidrug|emrA	deeparg_db	2	gi:838616135:gb:KLW00339.1:	deeparg	1.0.4	gene_presence_detected					multidrug		17	355				ERZ24875802.4220|plasmid-1:5120_4															51
plasmids.mapping.potential.ARG.deeparg	EMRB	undefined	deeparg_db	2	undefined	deeparg	1.0.4	gene_presence_detected					peptide		1	512				ERZ24875814.170|plasmid-1:32426_8															100
plasmids.mapping.potential.ARG.deeparg	EMRB	undefined	deeparg_db	2	undefined	deeparg	1.0.4	gene_presence_detected					TETRACYCLINE		1	512				ERZ24875814.170|plasmid-1:32426_8															100
plasmids.mapping.potential.ARG.deeparg	EMRB	undefined	deeparg_db	2	undefined	deeparg	1.0.4	gene_presence_detected					peptide		3	499				ERZ24875814.69|plasmid-1:54577_4															50.1
plasmids.mapping.potential.ARG.deeparg	EMRB	gi:493711289:ref:WP_006660923.1:|FEATURES|emrB|multidrug|emrB	deeparg_db	2	gi:493711289:ref:WP_006660923.1:	deeparg	1.0.4	gene_presence_detected					multidrug		3	499				ERZ24875814.69|plasmid-1:54577_4															50.1
plasmids.mapping.potential.ARG.deeparg	EMRB	undefined	deeparg_db	2	undefined	deeparg	1.0.4	gene_presence_detected					peptide		1	512				ERZ24875783.1116|plasmid-1:12950_8															100
plasmids.mapping.potential.ARG.deeparg	EMRB	undefined	deeparg_db	2	undefined	deeparg	1.0.4	gene_presence_detected					TETRACYCLINE		1	512				ERZ24875783.1116|plasmid-1:12950_8															100
plasmids.mapping.potential.ARG.deeparg	EMRB	undefined	deeparg_db	2	undefined	deeparg	1.0.4	gene_presence_detected					fluoroquinolone		6	507				ERZ24875777.8|plasmid-1:113269_40															77.3
plasmids.mapping.potential.ARG.deeparg	EMRB	undefined	deeparg_db	2	undefined	deeparg	1.0.4	gene_presence_detected					peptide		6	507				ERZ24875777.8|plasmid-1:113269_40															77.3
plasmids.mapping.potential.ARG.deeparg	EMRB	undefined	deeparg_db	2	undefined	deeparg	1.0.4	gene_presence_detected					AMINOGLYCOSIDE		8	502				ERZ24875777.48|plasmid-1:58630_56															53.1
plasmids.mapping.potential.ARG.deeparg	EMRB	undefined	deeparg_db	2	undefined	deeparg	1.0.4	gene_presence_detected					peptide		8	502				ERZ24875777.48|plasmid-1:58630_56															53.1
plasmids.mapping.potential.ARG.deeparg	EMRB	undefined	deeparg_db	2	undefined	deeparg	1.0.4	gene_presence_detected					peptide		1	512				ERZ24875765.627|plasmid-1:14242_8															100
plasmids.mapping.potential.ARG.deeparg	EMRB	undefined	deeparg_db	2	undefined	deeparg	1.0.4	gene_presence_detected					TETRACYCLINE		1	512				ERZ24875765.627|plasmid-1:14242_8															100
plasmids.mapping.potential.ARG.deeparg	EMRE	gi:643599925:ref:WP_025237077.1:|FEATURES|emrE|multidrug|emrE	deeparg_db	2	gi:643599925:ref:WP_025237077.1:	deeparg	1.0.4	gene_presence_detected					fluoroquinolone		1	110				ERZ24875789.4866|plasmid-1:5254_3															59.1
plasmids.mapping.potential.ARG.deeparg	EMRE	gi:643599925:ref:WP_025237077.1:|FEATURES|emrE|multidrug|emrE	deeparg_db	2	gi:643599925:ref:WP_025237077.1:	deeparg	1.0.4	gene_presence_detected					AMINOGLYCOSIDE		1	110				ERZ24875789.4866|plasmid-1:5254_3															59.1
plasmids.mapping.potential.ARG.deeparg	EPTA	undefined	deeparg_db	2	undefined	deeparg	1.0.4	gene_presence_detected					glycopeptide		6	543				ERZ24875765.2621|plasmid-1:6655_5															72.3
plasmids.mapping.potential.ARG.deeparg	EPTA	undefined	deeparg_db	2	undefined	deeparg	1.0.4	gene_presence_detected					glycopeptide		1	510				ERZ24875789.1415|plasmid-1:11045_1															83.5
plasmids.mapping.potential.ARG.deeparg	FOSA6	undefined	deeparg_db	2	undefined	deeparg	1.0.4	gene_presence_detected					peptide		1	139				ERZ24875786.1662|plasmid-1:9306_11															89.2
plasmids.mapping.potential.ARG.deeparg	FOSA6	AMQ12811.1|FEATURES|FosA6|fosfomycin|FosA6	deeparg_db	2	AMQ12811.1	deeparg	1.0.4	gene_presence_detected					fosfomycin		1	139				ERZ24875786.1662|plasmid-1:9306_11															89.2
plasmids.mapping.potential.ARG.deeparg	FOSA6	undefined	deeparg_db	2	undefined	deeparg	1.0.4	gene_presence_detected					peptide		1	139				ERZ24875783.1719|plasmid-1:9757_8															89.2
plasmids.mapping.potential.ARG.deeparg	FOSA6	AMQ12811.1|FEATURES|FosA6|fosfomycin|FosA6	deeparg_db	2	AMQ12811.1	deeparg	1.0.4	gene_presence_detected					fosfomycin		1	139				ERZ24875783.1719|plasmid-1:9757_8															89.2
plasmids.mapping.potential.ARG.deeparg	KLEBSIELLA_PNEUMONIAE_OMPK36	YP_005228001.1|FEATURES|Klebsiella_pneumoniae_OmpK36|beta-lactam|Klebsiella_pneumoniae_OmpK36	deeparg_db	2	YP_005228001.1	deeparg	1.0.4	gene_presence_detected					multidrug		1	367				ERZ24875786.2850|plasmid-1:6684_3															91.7
plasmids.mapping.potential.ARG.deeparg	KLEBSIELLA_PNEUMONIAE_OMPK36	YP_005228001.1|FEATURES|Klebsiella_pneumoniae_OmpK36|beta-lactam|Klebsiella_pneumoniae_OmpK36	deeparg_db	2	YP_005228001.1	deeparg	1.0.4	gene_presence_detected					BETA-LACTAM		1	367				ERZ24875786.2850|plasmid-1:6684_3															91.7
plasmids.mapping.potential.ARG.deeparg	KLEBSIELLA_PNEUMONIAE_OMPK37	CAA09666.1|FEATURES|Klebsiella_pneumoniae_OmpK37|beta-lactam|Klebsiella_pneumoniae_OmpK37	deeparg_db	2	CAA09666.1	deeparg	1.0.4	gene_presence_detected					BETA-LACTAM		1	374				ERZ24875811.3692|plasmid-1:6834_9															71.3
plasmids.mapping.potential.ARG.deeparg	KLEBSIELLA_PNEUMONIAE_OMPK37	CAA09666.1|FEATURES|Klebsiella_pneumoniae_OmpK37|beta-lactam|Klebsiella_pneumoniae_OmpK37	deeparg_db	2	CAA09666.1	deeparg	1.0.4	gene_presence_detected					BETA-LACTAM		1	374				ERZ24875812.749|plasmid-1:13573_2															71.3
plasmids.mapping.potential.ARG.deeparg	KLEBSIELLA_PNEUMONIAE_OMPK37	CAA09666.1|FEATURES|Klebsiella_pneumoniae_OmpK37|beta-lactam|Klebsiella_pneumoniae_OmpK37	deeparg_db	2	CAA09666.1	deeparg	1.0.4	gene_presence_detected					BETA-LACTAM		1	374				ERZ24875786.3310|plasmid-1:6127_5															62.1
plasmids.mapping.potential.ARG.deeparg	KLEBSIELLA_PNEUMONIAE_OMPK37	CAA09666.1|FEATURES|Klebsiella_pneumoniae_OmpK37|beta-lactam|Klebsiella_pneumoniae_OmpK37	deeparg_db	2	CAA09666.1	deeparg	1.0.4	gene_presence_detected					multidrug		1	374				ERZ24875786.3310|plasmid-1:6127_5															62.1
plasmids.mapping.potential.ARG.deeparg	LEN	undefined	deeparg_db	2	undefined	deeparg	1.0.4	gene_presence_detected					multidrug		19	157				ERZ24875767.3627|plasmid-1:6007_1															50.7
plasmids.mapping.potential.ARG.deeparg	LEN	undefined	deeparg_db	2	undefined	deeparg	1.0.4	gene_presence_detected					AMINOGLYCOSIDE		19	157				ERZ24875767.3627|plasmid-1:6007_1															50.7
plasmids.mapping.potential.ARG.deeparg	LING	undefined	deeparg_db	2	undefined	deeparg	1.0.4	gene_presence_detected					glycopeptide		1	271				ERZ24875766.2525|plasmid-1:6358_2															71.3
plasmids.mapping.potential.ARG.deeparg	LING	undefined	deeparg_db	2	undefined	deeparg	1.0.4	gene_presence_detected					peptide		1	271				ERZ24875766.2525|plasmid-1:6358_2															71.3
plasmids.mapping.potential.ARG.deeparg	LMRC	undefined	deeparg_db	2	undefined	deeparg	1.0.4	gene_presence_detected					glycopeptide		1	572				ERZ24875795.1895|plasmid-1:9095_6															65.9
plasmids.mapping.potential.ARG.deeparg	LMRC	undefined	deeparg_db	2	undefined	deeparg	1.0.4	gene_presence_detected					multidrug		1	572				ERZ24875795.1895|plasmid-1:9095_6															65.9
plasmids.mapping.potential.ARG.deeparg	LMRC	undefined	deeparg_db	2	undefined	deeparg	1.0.4	gene_presence_detected					glycopeptide		1	572				ERZ24875798.2417|plasmid-1:6304_6															65.9
plasmids.mapping.potential.ARG.deeparg	LMRC	undefined	deeparg_db	2	undefined	deeparg	1.0.4	gene_presence_detected					multidrug		1	572				ERZ24875798.2417|plasmid-1:6304_6															65.9
plasmids.mapping.potential.ARG.deeparg	lnuf	CAD91132.1|FEATURES|lnuF|MLS|lnuF	deeparg_db	2	CAD91132.1	deeparg	1.0.4	gene_presence_detected					MLS_class		1	272				ERZ24879089.1712|plasmid-1:7736_2															80.5
plasmids.mapping.potential.ARG.deeparg	lnuf	undefined	deeparg_db	2	undefined	deeparg	1.0.4	gene_presence_detected					peptide		1	272				ERZ24879089.1712|plasmid-1:7736_2															80.5
plasmids.mapping.potential.ARG.deeparg	lnuf	CAD91132.1|FEATURES|lnuF|MLS|lnuF	deeparg_db	2	CAD91132.1	deeparg	1.0.4	gene_presence_detected					MLS_class		1	272				ERZ24875768.3832|plasmid-1:5476_5															80.5
plasmids.mapping.potential.ARG.deeparg	lnuf	undefined	deeparg_db	2	undefined	deeparg	1.0.4	gene_presence_detected					peptide		1	272				ERZ24875768.3832|plasmid-1:5476_5															80.5
plasmids.mapping.potential.ARG.deeparg	lnuf	CAD91132.1|FEATURES|lnuF|MLS|lnuF	deeparg_db	2	CAD91132.1	deeparg	1.0.4	gene_presence_detected					MLS_class		1	272				ERZ24875771.398|plasmid-1:17552_8															80.5
plasmids.mapping.potential.ARG.deeparg	lnuf	undefined	deeparg_db	2	undefined	deeparg	1.0.4	gene_presence_detected					peptide		1	272				ERZ24875771.398|plasmid-1:17552_8															80.5
plasmids.mapping.potential.ARG.deeparg	lnuf	CAD91132.1|FEATURES|lnuF|MLS|lnuF	deeparg_db	2	CAD91132.1	deeparg	1.0.4	gene_presence_detected					MLS_class		1	272				ERZ24875775.3161|plasmid-1:5894_1															79
plasmids.mapping.potential.ARG.deeparg	lnuf	undefined	deeparg_db	2	undefined	deeparg	1.0.4	gene_presence_detected					peptide		1	272				ERZ24875775.3161|plasmid-1:5894_1															79
plasmids.mapping.potential.ARG.deeparg	lnuf	CAD91132.1|FEATURES|lnuF|MLS|lnuF	deeparg_db	2	CAD91132.1	deeparg	1.0.4	gene_presence_detected					MLS_class		1	272				ERZ24875788.2387|plasmid-1:6433_6															80.1
plasmids.mapping.potential.ARG.deeparg	lnuf	undefined	deeparg_db	2	undefined	deeparg	1.0.4	gene_presence_detected					peptide		1	272				ERZ24875788.2387|plasmid-1:6433_6															80.1
plasmids.mapping.potential.ARG.deeparg	lnuf	CAD91132.1|FEATURES|lnuF|MLS|lnuF	deeparg_db	2	CAD91132.1	deeparg	1.0.4	gene_presence_detected					MLS_class		1	272				ERZ24879090.3573|plasmid-1:5675_4															80.5
plasmids.mapping.potential.ARG.deeparg	lnuf	undefined	deeparg_db	2	undefined	deeparg	1.0.4	gene_presence_detected					peptide		1	272				ERZ24879090.3573|plasmid-1:5675_4															80.5
plasmids.mapping.potential.ARG.deeparg	lnuf	CAD91132.1|FEATURES|lnuF|MLS|lnuF	deeparg_db	2	CAD91132.1	deeparg	1.0.4	gene_presence_detected					MLS_class		1	272				ERZ24875767.3422|plasmid-1:6190_2															80.5
plasmids.mapping.potential.ARG.deeparg	lnuf	undefined	deeparg_db	2	undefined	deeparg	1.0.4	gene_presence_detected					peptide		1	272				ERZ24875767.3422|plasmid-1:6190_2															80.5
plasmids.mapping.potential.ARG.deeparg	lnuf	CAD91132.1|FEATURES|lnuF|MLS|lnuF	deeparg_db	2	CAD91132.1	deeparg	1.0.4	gene_presence_detected					MLS_class		1	272				ERZ24875765.3963|plasmid-1:5236_1															80.5
plasmids.mapping.potential.ARG.deeparg	lnuf	undefined	deeparg_db	2	undefined	deeparg	1.0.4	gene_presence_detected					peptide		1	272				ERZ24875765.3963|plasmid-1:5236_1															80.5
plasmids.mapping.potential.ARG.deeparg	lnuf	CAD91132.1|FEATURES|lnuF|MLS|lnuF	deeparg_db	2	CAD91132.1	deeparg	1.0.4	gene_presence_detected					MLS_class		1	272				ERZ24875759.1764|plasmid-1:6576_5															80.5
plasmids.mapping.potential.ARG.deeparg	lnuf	undefined	deeparg_db	2	undefined	deeparg	1.0.4	gene_presence_detected					peptide		1	272				ERZ24875759.1764|plasmid-1:6576_5															80.5
plasmids.mapping.potential.ARG.deeparg	lnuf	CAD91132.1|FEATURES|lnuF|MLS|lnuF	deeparg_db	2	CAD91132.1	deeparg	1.0.4	gene_presence_detected					MLS_class		1	273				ERZ24875768.3129|plasmid-1:6124_6															98.9
plasmids.mapping.potential.ARG.deeparg	lnuf	undefined	deeparg_db	2	undefined	deeparg	1.0.4	gene_presence_detected					peptide		1	273				ERZ24875768.3129|plasmid-1:6124_6															98.9
plasmids.mapping.potential.ARG.deeparg	lnuf	CAD91132.1|FEATURES|lnuF|MLS|lnuF	deeparg_db	2	CAD91132.1	deeparg	1.0.4	gene_presence_detected					MLS_class		1	272				ERZ24875785.3932|plasmid-1:6183_1															80.5
plasmids.mapping.potential.ARG.deeparg	lnuf	undefined	deeparg_db	2	undefined	deeparg	1.0.4	gene_presence_detected					peptide		1	272				ERZ24875785.3932|plasmid-1:6183_1															80.5
plasmids.mapping.potential.ARG.deeparg	MACB	gi:671541568:ref:WP_031525212.1:|FEATURES|macB|MLS|macB	deeparg_db	2	gi:671541568:ref:WP_031525212.1:	deeparg	1.0.4	gene_presence_detected					MLS_class		4	648				ERZ24875786.3735|plasmid-1:5681_4															55.5
plasmids.mapping.potential.ARG.deeparg	MACB	undefined	deeparg_db	2	undefined	deeparg	1.0.4	gene_presence_detected					peptide		4	648				ERZ24875786.3735|plasmid-1:5681_4															55.5
plasmids.mapping.potential.ARG.deeparg	MACB	undefined	deeparg_db	2	undefined	deeparg	1.0.4	gene_presence_detected					fluoroquinolone		1	647				ERZ24879085.114|plasmid-1:38551_27															53.1
plasmids.mapping.potential.ARG.deeparg	MACB	gi:639225329:ref:WP_024561799.1:|FEATURES|macB|MLS|macB	deeparg_db	2	gi:639225329:ref:WP_024561799.1:	deeparg	1.0.4	gene_presence_detected					MLS_class		1	647				ERZ24879085.114|plasmid-1:38551_27															53.1
plasmids.mapping.potential.ARG.deeparg	MACB	undefined	deeparg_db	2	undefined	deeparg	1.0.4	gene_presence_detected					PHENICOL		3	648				ERZ24875785.3102|plasmid-1:7104_6															56.8
plasmids.mapping.potential.ARG.deeparg	MACB	undefined	deeparg_db	2	undefined	deeparg	1.0.4	gene_presence_detected					glycopeptide		3	646				ERZ24875814.5054|plasmid-1:5236_2															55.8
plasmids.mapping.potential.ARG.deeparg	MACB	YP_001453760|FEATURES|macB|MLS|macB	deeparg_db	2	YP_001453760	deeparg	1.0.4	gene_presence_detected					MLS_class		5	648				ERZ24879091.4047|plasmid-1:5122_4															56.5
plasmids.mapping.potential.ARG.deeparg	MACB	undefined	deeparg_db	2	undefined	deeparg	1.0.4	gene_presence_detected					peptide		5	648				ERZ24879091.4047|plasmid-1:5122_4															56.5
plasmids.mapping.potential.ARG.deeparg	MCR-3	undefined	deeparg_db	2	undefined	deeparg	1.0.4	gene_presence_detected					glycopeptide		1	538				ERZ24875765.1375|plasmid-1:9550_8															62.1
plasmids.mapping.potential.ARG.deeparg	MCR-3	ASF81896.1|FEATURES|MCR-3|peptide|MCR-3	deeparg_db	2	ASF81896.1	deeparg	1.0.4	gene_presence_detected					peptide		1	538				ERZ24875765.1375|plasmid-1:9550_8															62.1
plasmids.mapping.potential.ARG.deeparg	MCR-3	undefined	deeparg_db	2	undefined	deeparg	1.0.4	gene_presence_detected					glycopeptide		1	538				ERZ24875783.228|plasmid-1:30617_18															62.1
plasmids.mapping.potential.ARG.deeparg	MCR-3	ASF81896.1|FEATURES|MCR-3|peptide|MCR-3	deeparg_db	2	ASF81896.1	deeparg	1.0.4	gene_presence_detected					peptide		1	538				ERZ24875783.228|plasmid-1:30617_18															62.1
plasmids.mapping.potential.ARG.deeparg	MCR-3	undefined	deeparg_db	2	undefined	deeparg	1.0.4	gene_presence_detected					glycopeptide		1	539				ERZ24875814.3724|plasmid-1:6238_1															64.6
plasmids.mapping.potential.ARG.deeparg	MCR-3	ASF81896.1|FEATURES|MCR-3|peptide|MCR-3	deeparg_db	2	ASF81896.1	deeparg	1.0.4	gene_presence_detected					peptide		1	539				ERZ24875814.3724|plasmid-1:6238_1															64.6
plasmids.mapping.potential.ARG.deeparg	MDSA	undefined	deeparg_db	2	undefined	deeparg	1.0.4	gene_presence_detected					AMINOGLYCOSIDE		1	383				ERZ24875778.3132|plasmid-1:5939_1															65.5
plasmids.mapping.potential.ARG.deeparg	MDSA	NP_459347.3|FEATURES|mdsA|multidrug|mdsA	deeparg_db	2	NP_459347.3	deeparg	1.0.4	gene_presence_detected					multidrug		1	383				ERZ24875778.3132|plasmid-1:5939_1															65.5
plasmids.mapping.potential.ARG.deeparg	MDTA	gi:431338942:gb:ELG26004.1:|FEATURES|mdtA|multidrug|mdtA	deeparg_db	2	gi:431338942:gb:ELG26004.1:	deeparg	1.0.4	gene_presence_detected					aminocoumarin		41	455				ERZ24875814.599|plasmid-1:16848_7															81.3
plasmids.mapping.potential.ARG.deeparg	MDTA	gi:431338942:gb:ELG26004.1:|FEATURES|mdtA|multidrug|mdtA	deeparg_db	2	gi:431338942:gb:ELG26004.1:	deeparg	1.0.4	gene_presence_detected					multidrug		41	455				ERZ24875814.599|plasmid-1:16848_7															81.3
plasmids.mapping.potential.ARG.deeparg	MDTA	gi:431338942:gb:ELG26004.1:|FEATURES|mdtA|multidrug|mdtA	deeparg_db	2	gi:431338942:gb:ELG26004.1:	deeparg	1.0.4	gene_presence_detected					aminocoumarin		41	455				ERZ24875783.2621|plasmid-1:7391_3															81.3
plasmids.mapping.potential.ARG.deeparg	MDTA	gi:431338942:gb:ELG26004.1:|FEATURES|mdtA|multidrug|mdtA	deeparg_db	2	gi:431338942:gb:ELG26004.1:	deeparg	1.0.4	gene_presence_detected					multidrug		41	455				ERZ24875783.2621|plasmid-1:7391_3															81.3
plasmids.mapping.potential.ARG.deeparg	MDTA	gi:431338942:gb:ELG26004.1:|FEATURES|mdtA|multidrug|mdtA	deeparg_db	2	gi:431338942:gb:ELG26004.1:	deeparg	1.0.4	gene_presence_detected					aminocoumarin		41	455				ERZ24875786.2949|plasmid-1:6544_2															80.8
plasmids.mapping.potential.ARG.deeparg	MDTA	gi:431338942:gb:ELG26004.1:|FEATURES|mdtA|multidrug|mdtA	deeparg_db	2	gi:431338942:gb:ELG26004.1:	deeparg	1.0.4	gene_presence_detected					multidrug		41	455				ERZ24875786.2949|plasmid-1:6544_2															80.8
plasmids.mapping.potential.ARG.deeparg	MDTB	gi:754987988:ref:WP_042343210.1:|FEATURES|mdtB|multidrug|mdtB	deeparg_db	2	gi:754987988:ref:WP_042343210.1:	deeparg	1.0.4	gene_presence_detected					multidrug		1	1040				ERZ24875814.599|plasmid-1:16848_8															90.8
plasmids.mapping.potential.ARG.deeparg	MDTB	gi:754987988:ref:WP_042343210.1:|FEATURES|mdtB|multidrug|mdtB	deeparg_db	2	gi:754987988:ref:WP_042343210.1:	deeparg	1.0.4	gene_presence_detected					aminocoumarin		1	1040				ERZ24875814.599|plasmid-1:16848_8															90.8
plasmids.mapping.potential.ARG.deeparg	MDTB	gi:754987988:ref:WP_042343210.1:|FEATURES|mdtB|multidrug|mdtB	deeparg_db	2	gi:754987988:ref:WP_042343210.1:	deeparg	1.0.4	gene_presence_detected					multidrug		1	1040				ERZ24875783.2621|plasmid-1:7391_4															90.8
plasmids.mapping.potential.ARG.deeparg	MDTB	gi:754987988:ref:WP_042343210.1:|FEATURES|mdtB|multidrug|mdtB	deeparg_db	2	gi:754987988:ref:WP_042343210.1:	deeparg	1.0.4	gene_presence_detected					aminocoumarin		1	1040				ERZ24875783.2621|plasmid-1:7391_4															90.8
plasmids.mapping.potential.ARG.deeparg	MDTC	gi:585355533:ref:WP_024237136.1:|FEATURES|mdtC|multidrug|mdtC	deeparg_db	2	gi:585355533:ref:WP_024237136.1:	deeparg	1.0.4	gene_presence_detected					aminocoumarin		1	1025				ERZ24875814.599|plasmid-1:16848_9															91.3
plasmids.mapping.potential.ARG.deeparg	MDTC	gi:585355533:ref:WP_024237136.1:|FEATURES|mdtC|multidrug|mdtC	deeparg_db	2	gi:585355533:ref:WP_024237136.1:	deeparg	1.0.4	gene_presence_detected					multidrug		1	1025				ERZ24875814.599|plasmid-1:16848_9															91.3
plasmids.mapping.potential.ARG.deeparg	MDTC	gi:585355533:ref:WP_024237136.1:|FEATURES|mdtC|multidrug|mdtC	deeparg_db	2	gi:585355533:ref:WP_024237136.1:	deeparg	1.0.4	gene_presence_detected					aminocoumarin		191	1025				ERZ24875783.3033|plasmid-1:6730_5															90.3
plasmids.mapping.potential.ARG.deeparg	MDTC	gi:585355533:ref:WP_024237136.1:|FEATURES|mdtC|multidrug|mdtC	deeparg_db	2	gi:585355533:ref:WP_024237136.1:	deeparg	1.0.4	gene_presence_detected					multidrug		191	1025				ERZ24875783.3033|plasmid-1:6730_5															90.3
plasmids.mapping.potential.ARG.deeparg	MDTF	undefined	deeparg_db	2	undefined	deeparg	1.0.4	gene_presence_detected					aminoglycoside:aminocoumarin		1	1038				ERZ24875789.41|plasmid-1:66188_37															99.7
plasmids.mapping.potential.ARG.deeparg	MDTF	undefined	deeparg_db	2	undefined	deeparg	1.0.4	gene_presence_detected					peptide		1	1038				ERZ24875789.41|plasmid-1:66188_37															99.7
plasmids.mapping.potential.ARG.deeparg	MDTG	undefined	deeparg_db	2	undefined	deeparg	1.0.4	gene_presence_detected					peptide		6	103				ERZ24875798.1442|plasmid-1:8511_7															52
plasmids.mapping.potential.ARG.deeparg	MDTG	HE999704.1.gene3083.p01|FEATURES|mdtG|multidrug|mdtG	deeparg_db	2	HE999704.1.gene3083.p01	deeparg	1.0.4	gene_presence_detected					multidrug		6	103				ERZ24875798.1442|plasmid-1:8511_7															52
plasmids.mapping.potential.ARG.deeparg	MDTL	undefined	deeparg_db	2	undefined	deeparg	1.0.4	gene_presence_detected					peptide		81	390				ERZ24875786.3766|plasmid-1:5642_1															72.6
plasmids.mapping.potential.ARG.deeparg	MDTL	YP_001451669|FEATURES|mdtL|multidrug|mdtL	deeparg_db	2	YP_001451669	deeparg	1.0.4	gene_presence_detected					multidrug		81	390				ERZ24875786.3766|plasmid-1:5642_1															72.6
plasmids.mapping.potential.ARG.deeparg	MEXD	undefined	deeparg_db	2	undefined	deeparg	1.0.4	gene_presence_detected					MLS_class		1	1040				ERZ24875786.146|plasmid-1:34209_29															80.4
plasmids.mapping.potential.ARG.deeparg	MPHD	undefined	deeparg_db	2	undefined	deeparg	1.0.4	gene_presence_detected					peptide		1	294				ERZ24875759.1194|plasmid-1:7927_6															100
plasmids.mapping.potential.ARG.deeparg	MUXB	NP_251217.1|FEATURES|MuxB|multidrug|MuxB	deeparg_db	2	NP_251217.1	deeparg	1.0.4	gene_presence_detected					multidrug		1	1018				ERZ24875777.33|plasmid-1:66538_10															59.7
plasmids.mapping.potential.ARG.deeparg	MUXB	NP_251217.1|FEATURES|MuxB|multidrug|MuxB	deeparg_db	2	NP_251217.1	deeparg	1.0.4	gene_presence_detected					aminocoumarin		1	1018				ERZ24875777.33|plasmid-1:66538_10															59.7
plasmids.mapping.potential.ARG.deeparg	OLEC	AAA26793|FEATURES|oleC|MLS|oleC	deeparg_db	2	AAA26793	deeparg	1.0.4	gene_presence_detected					MLS_class		1	307				ERZ24875797.126|plasmid-1:31283_31															50.6
plasmids.mapping.potential.ARG.deeparg	OLEC	undefined	deeparg_db	2	undefined	deeparg	1.0.4	gene_presence_detected					TETRACYCLINE		1	307				ERZ24875797.126|plasmid-1:31283_31															50.6
plasmids.mapping.potential.ARG.deeparg	OMP36	gi:505808389:ref:WP_015706141.1:|FEATURES|omp36|multidrug|omp36	deeparg_db	2	gi:505808389:ref:WP_015706141.1:	deeparg	1.0.4	gene_presence_detected					BETA-LACTAM		1	309				ERZ24875811.2649|plasmid-1:8009_4															78.5
plasmids.mapping.potential.ARG.deeparg	OPRM	undefined	deeparg_db	2	undefined	deeparg	1.0.4	gene_presence_detected					AMINOGLYCOSIDE		7	465				ERZ24875775.2967|plasmid-1:6122_2															51.6
plasmids.mapping.potential.ARG.deeparg	OPRM	NC_008702.1.4606278.p01|FEATURES|oprM|multidrug|oprM	deeparg_db	2	NC_008702.1.4606278.p01	deeparg	1.0.4	gene_presence_detected					multidrug		7	465				ERZ24875775.2967|plasmid-1:6122_2															51.6
plasmids.mapping.potential.ARG.deeparg	OPRM	undefined	deeparg_db	2	undefined	deeparg	1.0.4	gene_presence_detected					peptide		1	467				ERZ24875786.3735|plasmid-1:5681_3															75.8
plasmids.mapping.potential.ARG.deeparg	OPRM	NC_011595.7058890.p01|FEATURES|oprM|multidrug|oprM	deeparg_db	2	NC_011595.7058890.p01	deeparg	1.0.4	gene_presence_detected					multidrug		1	467				ERZ24875786.3735|plasmid-1:5681_3															75.8
plasmids.mapping.potential.ARG.deeparg	OPRM	undefined	deeparg_db	2	undefined	deeparg	1.0.4	gene_presence_detected					AMINOGLYCOSIDE		7	465				ERZ24875789.3086|plasmid-1:6960_1															50.1
plasmids.mapping.potential.ARG.deeparg	OPRM	NC_008702.1.4606278.p01|FEATURES|oprM|multidrug|oprM	deeparg_db	2	NC_008702.1.4606278.p01	deeparg	1.0.4	gene_presence_detected					multidrug		7	465				ERZ24875789.3086|plasmid-1:6960_1															50.1
plasmids.mapping.potential.ARG.deeparg	OPRM	undefined	deeparg_db	2	undefined	deeparg	1.0.4	gene_presence_detected					AMINOGLYCOSIDE		4	310				ERZ24875810.2985|plasmid-1:5510_1															50.5
plasmids.mapping.potential.ARG.deeparg	OPRM	gi:872585816:emb:CRR56568.1:|FEATURES|oprM|multidrug|oprM	deeparg_db	2	gi:872585816:emb:CRR56568.1:	deeparg	1.0.4	gene_presence_detected					multidrug		4	310				ERZ24875810.2985|plasmid-1:5510_1															50.5
plasmids.mapping.potential.ARG.deeparg	OQXA	undefined	deeparg_db	2	undefined	deeparg	1.0.4	gene_presence_detected					fluoroquinolone		1	391				ERZ24875786.1068|plasmid-1:12451_7															87.5
plasmids.mapping.potential.ARG.deeparg	OQXA	YP_001693237.1|FEATURES|oqxA|multidrug|oqxA	deeparg_db	2	YP_001693237.1	deeparg	1.0.4	gene_presence_detected					multidrug		1	391				ERZ24875786.1068|plasmid-1:12451_7															87.5
plasmids.mapping.potential.ARG.deeparg	OXA	undefined	deeparg_db	2	undefined	deeparg	1.0.4	gene_presence_detected					AMINOGLYCOSIDE		1	261				ERZ24875811.2872|plasmid-1:7706_5															60.5
plasmids.mapping.potential.ARG.deeparg	OXA	undefined	deeparg_db	2	undefined	deeparg	1.0.4	gene_presence_detected					peptide		1	261				ERZ24875811.2872|plasmid-1:7706_5															60.5
plasmids.mapping.potential.ARG.deeparg	OXA	undefined	deeparg_db	2	undefined	deeparg	1.0.4	gene_presence_detected					AMINOGLYCOSIDE		1	261				ERZ24875810.1102|plasmid-1:9033_5															60.5
plasmids.mapping.potential.ARG.deeparg	OXA	undefined	deeparg_db	2	undefined	deeparg	1.0.4	gene_presence_detected					peptide		1	261				ERZ24875810.1102|plasmid-1:9033_5															60.5
plasmids.mapping.potential.ARG.deeparg	PBP-1A	undefined	deeparg_db	2	undefined	deeparg	1.0.4	gene_presence_detected					peptide		6	650				ERZ24875812.1045|plasmid-1:11279_1															54.7
plasmids.mapping.potential.ARG.deeparg	PBP-1A	undefined	deeparg_db	2	undefined	deeparg	1.0.4	gene_presence_detected					multidrug		6	650				ERZ24875812.1045|plasmid-1:11279_1															54.7
plasmids.mapping.potential.ARG.deeparg	PBP-1A	undefined	deeparg_db	2	undefined	deeparg	1.0.4	gene_presence_detected					peptide		6	650				ERZ24875797.2639|plasmid-1:6913_5															54.8
plasmids.mapping.potential.ARG.deeparg	PBP-1A	undefined	deeparg_db	2	undefined	deeparg	1.0.4	gene_presence_detected					multidrug		6	650				ERZ24875797.2639|plasmid-1:6913_5															54.8
plasmids.mapping.potential.ARG.deeparg	PBP-1A	undefined	deeparg_db	2	undefined	deeparg	1.0.4	gene_presence_detected					peptide		6	650				ERZ24875798.2460|plasmid-1:6232_5															54.7
plasmids.mapping.potential.ARG.deeparg	PBP-1A	undefined	deeparg_db	2	undefined	deeparg	1.0.4	gene_presence_detected					multidrug		6	650				ERZ24875798.2460|plasmid-1:6232_5															54.7
plasmids.mapping.potential.ARG.deeparg	PBP-1A	undefined	deeparg_db	2	undefined	deeparg	1.0.4	gene_presence_detected					peptide		6	650				ERZ24875785.924|plasmid-1:14129_9															54.7
plasmids.mapping.potential.ARG.deeparg	PBP-1A	undefined	deeparg_db	2	undefined	deeparg	1.0.4	gene_presence_detected					multidrug		6	650				ERZ24875785.924|plasmid-1:14129_9															54.7
plasmids.mapping.potential.ARG.deeparg	PBP-1A	undefined	deeparg_db	2	undefined	deeparg	1.0.4	gene_presence_detected					peptide		6	650				ERZ24875811.2188|plasmid-1:8779_1															54.7
plasmids.mapping.potential.ARG.deeparg	PBP-1A	undefined	deeparg_db	2	undefined	deeparg	1.0.4	gene_presence_detected					multidrug		6	650				ERZ24875811.2188|plasmid-1:8779_1															54.7
plasmids.mapping.potential.ARG.deeparg	tet(39)	undefined	deeparg_db	2	undefined	deeparg	1.0.4	gene_presence_detected					AMINOGLYCOSIDE		23	395				ERZ24875775.3741|plasmid-1:5352_4															100
plasmids.mapping.potential.ARG.deeparg	tet(39)	undefined	deeparg_db	2	undefined	deeparg	1.0.4	gene_presence_detected					AMINOGLYCOSIDE		23	395				ERZ24875759.1194|plasmid-1:7927_4															100
plasmids.mapping.potential.ARG.deeparg	TETB(60)	undefined	deeparg_db	2	undefined	deeparg	1.0.4	gene_presence_detected					AMINOGLYCOSIDE		1	577				ERZ24875789.203|plasmid-1:30843_34															51
plasmids.mapping.potential.ARG.deeparg	TETQ	Q52360|FEATURES|tetQ|tetracycline|tetQ	deeparg_db	2	Q52360	deeparg	1.0.4	gene_presence_detected					AMINOGLYCOSIDE		1	639				ERZ24875763.2632|plasmid-1:5192_3															67.3
plasmids.mapping.potential.ARG.deeparg	TETQ	Q52360|FEATURES|tetQ|tetracycline|tetQ	deeparg_db	2	Q52360	deeparg	1.0.4	gene_presence_detected					TETRACYCLINE		1	639				ERZ24875763.2632|plasmid-1:5192_3															67.3
plasmids.mapping.potential.ARG.deeparg	TETQ	undefined	deeparg_db	2	undefined	deeparg	1.0.4	gene_presence_detected					AMINOGLYCOSIDE		1	639				ERZ24875780.1540|plasmid-1:9725_7															67.4
plasmids.mapping.potential.ARG.deeparg	TETQ	Q52360|FEATURES|tetQ|tetracycline|tetQ	deeparg_db	2	Q52360	deeparg	1.0.4	gene_presence_detected					TETRACYCLINE		1	639				ERZ24875780.1540|plasmid-1:9725_7															67.4
plasmids.mapping.potential.ARG.deeparg	TETQ	undefined	deeparg_db	2	undefined	deeparg	1.0.4	gene_presence_detected					AMINOGLYCOSIDE		1	657				ERZ24875785.225|plasmid-1:28216_8															99.7
plasmids.mapping.potential.ARG.deeparg	TETQ	BAD46890|FEATURES|tetQ|tetracycline|tetQ	deeparg_db	2	BAD46890	deeparg	1.0.4	gene_presence_detected					TETRACYCLINE		1	657				ERZ24875785.225|plasmid-1:28216_8															99.7
plasmids.mapping.potential.ARG.deeparg	TETQ	undefined	deeparg_db	2	undefined	deeparg	1.0.4	gene_presence_detected					AMINOGLYCOSIDE		17	657				ERZ24879085.558|plasmid-1:14131_2															99.8
plasmids.mapping.potential.ARG.deeparg	TETQ	BAD46890|FEATURES|tetQ|tetracycline|tetQ	deeparg_db	2	BAD46890	deeparg	1.0.4	gene_presence_detected					TETRACYCLINE		17	657				ERZ24879085.558|plasmid-1:14131_2															99.8
plasmids.mapping.potential.ARG.deeparg	TETQ	undefined	deeparg_db	2	undefined	deeparg	1.0.4	gene_presence_detected					AMINOGLYCOSIDE		1	639				ERZ24875797.1315|plasmid-1:10284_2															67.4
plasmids.mapping.potential.ARG.deeparg	TETQ	Q52360|FEATURES|tetQ|tetracycline|tetQ	deeparg_db	2	Q52360	deeparg	1.0.4	gene_presence_detected					TETRACYCLINE		1	639				ERZ24875797.1315|plasmid-1:10284_2															67.4
plasmids.mapping.potential.ARG.deeparg	TETQ	undefined	deeparg_db	2	undefined	deeparg	1.0.4	gene_presence_detected					AMINOGLYCOSIDE		1	639				ERZ24875808.2552|plasmid-1:6284_6															67.4
plasmids.mapping.potential.ARG.deeparg	TETQ	Q52360|FEATURES|tetQ|tetracycline|tetQ	deeparg_db	2	Q52360	deeparg	1.0.4	gene_presence_detected					TETRACYCLINE		1	639				ERZ24875808.2552|plasmid-1:6284_6															67.4
plasmids.mapping.potential.ARG.deeparg	TETQ	undefined	deeparg_db	2	undefined	deeparg	1.0.4	gene_presence_detected					AMINOGLYCOSIDE		17	657				ERZ24875771.142|plasmid-1:26321_16															99.8
plasmids.mapping.potential.ARG.deeparg	TETQ	BAD46890|FEATURES|tetQ|tetracycline|tetQ	deeparg_db	2	BAD46890	deeparg	1.0.4	gene_presence_detected					TETRACYCLINE		17	657				ERZ24875771.142|plasmid-1:26321_16															99.8
plasmids.mapping.potential.ARG.deeparg	TETQ	undefined	deeparg_db	2	undefined	deeparg	1.0.4	gene_presence_detected					AMINOGLYCOSIDE		1	657				ERZ24875813.2369|plasmid-1:8396_3															100
plasmids.mapping.potential.ARG.deeparg	TETQ	BAD46890|FEATURES|tetQ|tetracycline|tetQ	deeparg_db	2	BAD46890	deeparg	1.0.4	gene_presence_detected					TETRACYCLINE		1	657				ERZ24875813.2369|plasmid-1:8396_3															100
plasmids.mapping.potential.ARG.deeparg	TETQ	undefined	deeparg_db	2	undefined	deeparg	1.0.4	gene_presence_detected					AMINOGLYCOSIDE		1	639				ERZ24875765.882|plasmid-1:11953_11															67.4
plasmids.mapping.potential.ARG.deeparg	TETQ	Q52360|FEATURES|tetQ|tetracycline|tetQ	deeparg_db	2	Q52360	deeparg	1.0.4	gene_presence_detected					TETRACYCLINE		1	639				ERZ24875765.882|plasmid-1:11953_11															67.4
plasmids.mapping.potential.ARG.deeparg	TETQ	undefined	deeparg_db	2	undefined	deeparg	1.0.4	gene_presence_detected					AMINOGLYCOSIDE		1	639				ERZ24879088.717|plasmid-1:11830_4															67.4
plasmids.mapping.potential.ARG.deeparg	TETQ	Q52360|FEATURES|tetQ|tetracycline|tetQ	deeparg_db	2	Q52360	deeparg	1.0.4	gene_presence_detected					TETRACYCLINE		1	639				ERZ24879088.717|plasmid-1:11830_4															67.4
plasmids.mapping.potential.ARG.deeparg	TETQ	undefined	deeparg_db	2	undefined	deeparg	1.0.4	gene_presence_detected					AMINOGLYCOSIDE		1	657				ERZ24875800.73|plasmid-1:29875_11															100
plasmids.mapping.potential.ARG.deeparg	TETQ	BAD46890|FEATURES|tetQ|tetracycline|tetQ	deeparg_db	2	BAD46890	deeparg	1.0.4	gene_presence_detected					TETRACYCLINE		1	657				ERZ24875800.73|plasmid-1:29875_11															100
plasmids.mapping.potential.ARG.deeparg	TETQ	undefined	deeparg_db	2	undefined	deeparg	1.0.4	gene_presence_detected					AMINOGLYCOSIDE		1	639				ERZ24875781.691|plasmid-1:12348_4															67.3
plasmids.mapping.potential.ARG.deeparg	TETQ	Q52360|FEATURES|tetQ|tetracycline|tetQ	deeparg_db	2	Q52360	deeparg	1.0.4	gene_presence_detected					TETRACYCLINE		1	639				ERZ24875781.691|plasmid-1:12348_4															67.3
plasmids.mapping.potential.ARG.deeparg	TETQ	undefined	deeparg_db	2	undefined	deeparg	1.0.4	gene_presence_detected					AMINOGLYCOSIDE		17	657				ERZ24875765.143|plasmid-1:27515_8															99.5
plasmids.mapping.potential.ARG.deeparg	TETQ	BAD46890|FEATURES|tetQ|tetracycline|tetQ	deeparg_db	2	BAD46890	deeparg	1.0.4	gene_presence_detected					TETRACYCLINE		17	657				ERZ24875765.143|plasmid-1:27515_8															99.5
plasmids.mapping.potential.ARG.deeparg	TETQ	undefined	deeparg_db	2	undefined	deeparg	1.0.4	gene_presence_detected					AMINOGLYCOSIDE		1	639				ERZ24875802.1334|plasmid-1:9341_7															67.4
plasmids.mapping.potential.ARG.deeparg	TETQ	Q52360|FEATURES|tetQ|tetracycline|tetQ	deeparg_db	2	Q52360	deeparg	1.0.4	gene_presence_detected					TETRACYCLINE		1	639				ERZ24875802.1334|plasmid-1:9341_7															67.4
plasmids.mapping.potential.ARG.deeparg	TETQ	undefined	deeparg_db	2	undefined	deeparg	1.0.4	gene_presence_detected					AMINOGLYCOSIDE		1	639				ERZ24879090.751|plasmid-1:11997_4															67.4
plasmids.mapping.potential.ARG.deeparg	TETQ	Q52360|FEATURES|tetQ|tetracycline|tetQ	deeparg_db	2	Q52360	deeparg	1.0.4	gene_presence_detected					TETRACYCLINE		1	639				ERZ24879090.751|plasmid-1:11997_4															67.4
plasmids.mapping.potential.ARG.deeparg	TETQ	undefined	deeparg_db	2	undefined	deeparg	1.0.4	gene_presence_detected					AMINOGLYCOSIDE		1	639				ERZ24875759.870|plasmid-1:9314_5															67.4
plasmids.mapping.potential.ARG.deeparg	TETQ	Q52360|FEATURES|tetQ|tetracycline|tetQ	deeparg_db	2	Q52360	deeparg	1.0.4	gene_presence_detected					TETRACYCLINE		1	639				ERZ24875759.870|plasmid-1:9314_5															67.4
plasmids.mapping.potential.ARG.deeparg	TETQ	undefined	deeparg_db	2	undefined	deeparg	1.0.4	gene_presence_detected					AMINOGLYCOSIDE		1	657				ERZ24875797.39|plasmid-1:50524_38															100
plasmids.mapping.potential.ARG.deeparg	TETQ	BAD46890|FEATURES|tetQ|tetracycline|tetQ	deeparg_db	2	BAD46890	deeparg	1.0.4	gene_presence_detected					TETRACYCLINE		1	657				ERZ24875797.39|plasmid-1:50524_38															100
plasmids.mapping.potential.ARG.deeparg	TETQ	undefined	deeparg_db	2	undefined	deeparg	1.0.4	gene_presence_detected					AMINOGLYCOSIDE		17	657				ERZ24875814.225|plasmid-1:27201_12															100
plasmids.mapping.potential.ARG.deeparg	TETQ	BAD46890|FEATURES|tetQ|tetracycline|tetQ	deeparg_db	2	BAD46890	deeparg	1.0.4	gene_presence_detected					TETRACYCLINE		17	657				ERZ24875814.225|plasmid-1:27201_12															100
plasmids.mapping.potential.ARG.deeparg	TETQ	undefined	deeparg_db	2	undefined	deeparg	1.0.4	gene_presence_detected					AMINOGLYCOSIDE		17	657				ERZ24879088.1890|plasmid-1:7386_7															71.9
plasmids.mapping.potential.ARG.deeparg	TETQ	Z21523.gene.p01|FEATURES|tetQ|tetracycline|tetQ	deeparg_db	2	Z21523.gene.p01	deeparg	1.0.4	gene_presence_detected					TETRACYCLINE		17	657				ERZ24879088.1890|plasmid-1:7386_7															71.9
plasmids.mapping.potential.ARG.deeparg	TETQ	undefined	deeparg_db	2	undefined	deeparg	1.0.4	gene_presence_detected					AMINOGLYCOSIDE		1	639				ERZ24879091.3097|plasmid-1:5947_4															67.3
plasmids.mapping.potential.ARG.deeparg	TETQ	Q52360|FEATURES|tetQ|tetracycline|tetQ	deeparg_db	2	Q52360	deeparg	1.0.4	gene_presence_detected					TETRACYCLINE		1	639				ERZ24879091.3097|plasmid-1:5947_4															67.3
plasmids.mapping.potential.ARG.deeparg	TETQ	undefined	deeparg_db	2	undefined	deeparg	1.0.4	gene_presence_detected					AMINOGLYCOSIDE		1	639				ERZ24875778.2036|plasmid-1:7489_1															67.3
plasmids.mapping.potential.ARG.deeparg	TETQ	Q52360|FEATURES|tetQ|tetracycline|tetQ	deeparg_db	2	Q52360	deeparg	1.0.4	gene_presence_detected					TETRACYCLINE		1	639				ERZ24875778.2036|plasmid-1:7489_1															67.3
plasmids.mapping.potential.ARG.deeparg	TETQ	undefined	deeparg_db	2	undefined	deeparg	1.0.4	gene_presence_detected					AMINOGLYCOSIDE		17	657				ERZ24875778.77|plasmid-1:27838_8															100
plasmids.mapping.potential.ARG.deeparg	TETQ	BAD46890|FEATURES|tetQ|tetracycline|tetQ	deeparg_db	2	BAD46890	deeparg	1.0.4	gene_presence_detected					TETRACYCLINE		17	657				ERZ24875778.77|plasmid-1:27838_8															100
plasmids.mapping.potential.ARG.deeparg	TETQ	undefined	deeparg_db	2	undefined	deeparg	1.0.4	gene_presence_detected					AMINOGLYCOSIDE		1	639				ERZ24879089.612|plasmid-1:12832_11															67.4
plasmids.mapping.potential.ARG.deeparg	TETQ	Q52360|FEATURES|tetQ|tetracycline|tetQ	deeparg_db	2	Q52360	deeparg	1.0.4	gene_presence_detected					TETRACYCLINE		1	639				ERZ24879089.612|plasmid-1:12832_11															67.4
plasmids.mapping.potential.ARG.deeparg	TETQ	undefined	deeparg_db	2	undefined	deeparg	1.0.4	gene_presence_detected					AMINOGLYCOSIDE		20	657				ERZ24875777.595|plasmid-1:13031_1															99.8
plasmids.mapping.potential.ARG.deeparg	TETQ	BAD46890|FEATURES|tetQ|tetracycline|tetQ	deeparg_db	2	BAD46890	deeparg	1.0.4	gene_presence_detected					TETRACYCLINE		20	657				ERZ24875777.595|plasmid-1:13031_1															99.8
plasmids.mapping.potential.ARG.deeparg	TETQ	undefined	deeparg_db	2	undefined	deeparg	1.0.4	gene_presence_detected					AMINOGLYCOSIDE		1	639				ERZ24875805.4537|plasmid-1:5136_5															67.4
plasmids.mapping.potential.ARG.deeparg	TETQ	Q52360|FEATURES|tetQ|tetracycline|tetQ	deeparg_db	2	Q52360	deeparg	1.0.4	gene_presence_detected					TETRACYCLINE		1	639				ERZ24875805.4537|plasmid-1:5136_5															67.4
plasmids.mapping.potential.ARG.deeparg	TETQ	undefined	deeparg_db	2	undefined	deeparg	1.0.4	gene_presence_detected					AMINOGLYCOSIDE		1	657				ERZ24875794.399|plasmid-1:11856_3															100
plasmids.mapping.potential.ARG.deeparg	TETQ	BAD46890|FEATURES|tetQ|tetracycline|tetQ	deeparg_db	2	BAD46890	deeparg	1.0.4	gene_presence_detected					TETRACYCLINE		1	657				ERZ24875794.399|plasmid-1:11856_3															100
plasmids.mapping.potential.ARG.deeparg	TETQ	undefined	deeparg_db	2	undefined	deeparg	1.0.4	gene_presence_detected					AMINOGLYCOSIDE		1	657				ERZ24875791.134|plasmid-1:12074_2															100
plasmids.mapping.potential.ARG.deeparg	TETQ	BAD46890|FEATURES|tetQ|tetracycline|tetQ	deeparg_db	2	BAD46890	deeparg	1.0.4	gene_presence_detected					TETRACYCLINE		1	657				ERZ24875791.134|plasmid-1:12074_2															100
plasmids.mapping.potential.ARG.deeparg	TETQ	undefined	deeparg_db	2	undefined	deeparg	1.0.4	gene_presence_detected					AMINOGLYCOSIDE		1	639				ERZ24875803.2740|plasmid-1:6318_3															67.4
plasmids.mapping.potential.ARG.deeparg	TETQ	Q52360|FEATURES|tetQ|tetracycline|tetQ	deeparg_db	2	Q52360	deeparg	1.0.4	gene_presence_detected					TETRACYCLINE		1	639				ERZ24875803.2740|plasmid-1:6318_3															67.4
plasmids.mapping.potential.ARG.deeparg	TETQ	undefined	deeparg_db	2	undefined	deeparg	1.0.4	gene_presence_detected					AMINOGLYCOSIDE		1	639				ERZ24875768.1481|plasmid-1:9317_7															67.4
plasmids.mapping.potential.ARG.deeparg	TETQ	Q52360|FEATURES|tetQ|tetracycline|tetQ	deeparg_db	2	Q52360	deeparg	1.0.4	gene_presence_detected					TETRACYCLINE		1	639				ERZ24875768.1481|plasmid-1:9317_7															67.4
plasmids.mapping.potential.ARG.deeparg	TETQ	undefined	deeparg_db	2	undefined	deeparg	1.0.4	gene_presence_detected					AMINOGLYCOSIDE		1	639				ERZ24875783.1255|plasmid-1:11950_4															67.4
plasmids.mapping.potential.ARG.deeparg	TETQ	Q52360|FEATURES|tetQ|tetracycline|tetQ	deeparg_db	2	Q52360	deeparg	1.0.4	gene_presence_detected					TETRACYCLINE		1	639				ERZ24875783.1255|plasmid-1:11950_4															67.4
plasmids.mapping.potential.ARG.deeparg	TETQ	undefined	deeparg_db	2	undefined	deeparg	1.0.4	gene_presence_detected					AMINOGLYCOSIDE		17	657				ERZ24875767.503|plasmid-1:17400_8															99.8
plasmids.mapping.potential.ARG.deeparg	TETQ	BAD46890|FEATURES|tetQ|tetracycline|tetQ	deeparg_db	2	BAD46890	deeparg	1.0.4	gene_presence_detected					TETRACYCLINE		17	657				ERZ24875767.503|plasmid-1:17400_8															99.8
plasmids.mapping.potential.ARG.deeparg	TETQ	undefined	deeparg_db	2	undefined	deeparg	1.0.4	gene_presence_detected					AMINOGLYCOSIDE		1	657				ERZ24879090.17|plasmid-1:39566_35															100
plasmids.mapping.potential.ARG.deeparg	TETQ	BAD46890|FEATURES|tetQ|tetracycline|tetQ	deeparg_db	2	BAD46890	deeparg	1.0.4	gene_presence_detected					TETRACYCLINE		1	657				ERZ24879090.17|plasmid-1:39566_35															100
plasmids.mapping.potential.ARG.deeparg	TETQ	undefined	deeparg_db	2	undefined	deeparg	1.0.4	gene_presence_detected					AMINOGLYCOSIDE		17	657				ERZ24875811.325|plasmid-1:23386_17															100
plasmids.mapping.potential.ARG.deeparg	TETQ	BAD46890|FEATURES|tetQ|tetracycline|tetQ	deeparg_db	2	BAD46890	deeparg	1.0.4	gene_presence_detected					TETRACYCLINE		17	657				ERZ24875811.325|plasmid-1:23386_17															100
plasmids.mapping.potential.ARG.deeparg	TETQ	undefined	deeparg_db	2	undefined	deeparg	1.0.4	gene_presence_detected					AMINOGLYCOSIDE		17	657				ERZ24879088.116|plasmid-1:26200_7															100
plasmids.mapping.potential.ARG.deeparg	TETQ	BAD46890|FEATURES|tetQ|tetracycline|tetQ	deeparg_db	2	BAD46890	deeparg	1.0.4	gene_presence_detected					TETRACYCLINE		17	657				ERZ24879088.116|plasmid-1:26200_7															100
plasmids.mapping.potential.ARG.deeparg	TETQ	undefined	deeparg_db	2	undefined	deeparg	1.0.4	gene_presence_detected					AMINOGLYCOSIDE		1	639				ERZ24875800.814|plasmid-1:11678_4															67.4
plasmids.mapping.potential.ARG.deeparg	TETQ	Q52360|FEATURES|tetQ|tetracycline|tetQ	deeparg_db	2	Q52360	deeparg	1.0.4	gene_presence_detected					TETRACYCLINE		1	639				ERZ24875800.814|plasmid-1:11678_4															67.4
plasmids.mapping.potential.ARG.deeparg	TETQ	undefined	deeparg_db	2	undefined	deeparg	1.0.4	gene_presence_detected					AMINOGLYCOSIDE		1	639				ERZ24875769.3672|plasmid-1:5760_4															67.4
plasmids.mapping.potential.ARG.deeparg	TETQ	Q52360|FEATURES|tetQ|tetracycline|tetQ	deeparg_db	2	Q52360	deeparg	1.0.4	gene_presence_detected					TETRACYCLINE		1	639				ERZ24875769.3672|plasmid-1:5760_4															67.4
plasmids.mapping.potential.ARG.deeparg	TETQ	undefined	deeparg_db	2	undefined	deeparg	1.0.4	gene_presence_detected					AMINOGLYCOSIDE		1	639				ERZ24875771.1240|plasmid-1:10269_4															67.4
plasmids.mapping.potential.ARG.deeparg	TETQ	Q52360|FEATURES|tetQ|tetracycline|tetQ	deeparg_db	2	Q52360	deeparg	1.0.4	gene_presence_detected					TETRACYCLINE		1	639				ERZ24875771.1240|plasmid-1:10269_4															67.4
plasmids.mapping.potential.ARG.deeparg	TETQ	undefined	deeparg_db	2	undefined	deeparg	1.0.4	gene_presence_detected					AMINOGLYCOSIDE		1	639				ERZ24875786.3912|plasmid-1:5493_2															67.4
plasmids.mapping.potential.ARG.deeparg	TETQ	Q52360|FEATURES|tetQ|tetracycline|tetQ	deeparg_db	2	Q52360	deeparg	1.0.4	gene_presence_detected					TETRACYCLINE		1	639				ERZ24875786.3912|plasmid-1:5493_2															67.4
plasmids.mapping.potential.ARG.deeparg	TETQ	undefined	deeparg_db	2	undefined	deeparg	1.0.4	gene_presence_detected					AMINOGLYCOSIDE		1	639				ERZ24875772.474|plasmid-1:14650_7															67.1
plasmids.mapping.potential.ARG.deeparg	TETQ	Q52360|FEATURES|tetQ|tetracycline|tetQ	deeparg_db	2	Q52360	deeparg	1.0.4	gene_presence_detected					TETRACYCLINE		1	639				ERZ24875772.474|plasmid-1:14650_7															67.1
plasmids.mapping.potential.ARG.deeparg	TETQ	undefined	deeparg_db	2	undefined	deeparg	1.0.4	gene_presence_detected					AMINOGLYCOSIDE		1	657				ERZ24875780.17|plasmid-1:47925_37															99.7
plasmids.mapping.potential.ARG.deeparg	TETQ	BAD46890|FEATURES|tetQ|tetracycline|tetQ	deeparg_db	2	BAD46890	deeparg	1.0.4	gene_presence_detected					TETRACYCLINE		1	657				ERZ24875780.17|plasmid-1:47925_37															99.7
plasmids.mapping.potential.ARG.deeparg	TETQ	undefined	deeparg_db	2	undefined	deeparg	1.0.4	gene_presence_detected					AMINOGLYCOSIDE		1	657				ERZ24875802.26|plasmid-1:48224_11															100
plasmids.mapping.potential.ARG.deeparg	TETQ	BAD46890|FEATURES|tetQ|tetracycline|tetQ	deeparg_db	2	BAD46890	deeparg	1.0.4	gene_presence_detected					TETRACYCLINE		1	657				ERZ24875802.26|plasmid-1:48224_11															100
plasmids.mapping.potential.ARG.deeparg	TETQ	undefined	deeparg_db	2	undefined	deeparg	1.0.4	gene_presence_detected					AMINOGLYCOSIDE		1	639				ERZ24875785.1264|plasmid-1:11976_11															67.4
plasmids.mapping.potential.ARG.deeparg	TETQ	Q52360|FEATURES|tetQ|tetracycline|tetQ	deeparg_db	2	Q52360	deeparg	1.0.4	gene_presence_detected					TETRACYCLINE		1	639				ERZ24875785.1264|plasmid-1:11976_11															67.4
plasmids.mapping.potential.ARG.deeparg	TETQ	undefined	deeparg_db	2	undefined	deeparg	1.0.4	gene_presence_detected					AMINOGLYCOSIDE		1	639				ERZ24875789.1518|plasmid-1:10585_11															67.4
plasmids.mapping.potential.ARG.deeparg	TETQ	Q52360|FEATURES|tetQ|tetracycline|tetQ	deeparg_db	2	Q52360	deeparg	1.0.4	gene_presence_detected					TETRACYCLINE		1	639				ERZ24875789.1518|plasmid-1:10585_11															67.4
plasmids.mapping.potential.ARG.deeparg	tetr	undefined	deeparg_db	2	undefined	deeparg	1.0.4	gene_presence_detected					AMINOGLYCOSIDE		2	200				ERZ24875775.2313|plasmid-1:7068_3															52.7
plasmids.mapping.potential.ARG.deeparg	tetr	undefined	deeparg_db	2	undefined	deeparg	1.0.4	gene_presence_detected					AMINOGLYCOSIDE		2	202				ERZ24875780.2673|plasmid-1:7116_3															53
plasmids.mapping.potential.ARG.deeparg	tetr	undefined	deeparg_db	2	undefined	deeparg	1.0.4	gene_presence_detected					AMINOGLYCOSIDE		2	200				ERZ24875794.2109|plasmid-1:5999_4															52.7
plasmids.mapping.potential.ARG.deeparg	tetr	undefined	deeparg_db	2	undefined	deeparg	1.0.4	gene_presence_detected					AMINOGLYCOSIDE		2	202				ERZ24875800.1880|plasmid-1:7925_8															53
plasmids.mapping.potential.ARG.deeparg	tetr	undefined	deeparg_db	2	undefined	deeparg	1.0.4	gene_presence_detected					AMINOGLYCOSIDE		2	200				ERZ24879085.2221|plasmid-1:6656_4															52.7
plasmids.mapping.potential.ARG.deeparg	tetr	undefined	deeparg_db	2	undefined	deeparg	1.0.4	gene_presence_detected					AMINOGLYCOSIDE		2	200				ERZ24875792.1717|plasmid-1:5149_6															52.7
plasmids.mapping.potential.ARG.deeparg	tetr	undefined	deeparg_db	2	undefined	deeparg	1.0.4	gene_presence_detected					AMINOGLYCOSIDE		2	202				ERZ24879090.1387|plasmid-1:9265_11															53
plasmids.mapping.potential.ARG.deeparg	tetr	undefined	deeparg_db	2	undefined	deeparg	1.0.4	gene_presence_detected					AMINOGLYCOSIDE		2	202				ERZ24875805.2327|plasmid-1:7329_4															53
plasmids.mapping.potential.ARG.deeparg	tetr	undefined	deeparg_db	2	undefined	deeparg	1.0.4	gene_presence_detected					AMINOGLYCOSIDE		2	200				ERZ24875777.1798|plasmid-1:7426_4															52.7
plasmids.mapping.potential.ARG.deeparg	tetr	undefined	deeparg_db	2	undefined	deeparg	1.0.4	gene_presence_detected					AMINOGLYCOSIDE		2	200				ERZ24879086.3766|plasmid-1:5002_4															52.7
plasmids.mapping.potential.ARG.deeparg	tetr	undefined	deeparg_db	2	undefined	deeparg	1.0.4	gene_presence_detected					AMINOGLYCOSIDE		2	200				ERZ24875815.4803|plasmid-1:5073_4															52.7
plasmids.mapping.potential.ARG.deeparg	tetr	undefined	deeparg_db	2	undefined	deeparg	1.0.4	gene_presence_detected					AMINOGLYCOSIDE		2	202				ERZ24875807.3228|plasmid-1:5930_7															53
plasmids.mapping.potential.ARG.deeparg	tetr	undefined	deeparg_db	2	undefined	deeparg	1.0.4	gene_presence_detected					AMINOGLYCOSIDE		2	202				ERZ24879088.2880|plasmid-1:5966_2															52.5
plasmids.mapping.potential.ARG.deeparg	tetr	undefined	deeparg_db	2	undefined	deeparg	1.0.4	gene_presence_detected					AMINOGLYCOSIDE		2	202				ERZ24875766.2364|plasmid-1:6613_3															53
plasmids.mapping.potential.ARG.deeparg	TRUNCATED_PUTATIVE_RESPONSE_REGULATOR_ARLR	undefined	deeparg_db	2	undefined	deeparg	1.0.4	gene_presence_detected					AMINOGLYCOSIDE		3	123				ERZ24875810.2152|plasmid-1:6446_4															50
plasmids.mapping.potential.ARG.deeparg	TRUNCATED_PUTATIVE_RESPONSE_REGULATOR_ARLR	NC_002745.1124086.p01|FEATURES|truncated_putative_response_regulator_ArlR|unclassified|truncated_putative_response_regulator_ArlR	deeparg_db	2	NC_002745.1124086.p01	deeparg	1.0.4	gene_presence_detected					unclassified		3	123				ERZ24875810.2152|plasmid-1:6446_4															50
plasmids.mapping.potential.ARG.deeparg	UGD	undefined	deeparg_db	2	undefined	deeparg	1.0.4	gene_presence_detected					fosfomycin		1	388				ERZ24875815.1603|plasmid-1:9640_6															57.2
plasmids.mapping.potential.ARG.deeparg	UGD	undefined	deeparg_db	2	undefined	deeparg	1.0.4	gene_presence_detected					fosfomycin		1	388				ERZ24879089.306|plasmid-1:17947_8															57.2
plasmids.mapping.potential.ARG.deeparg	UGD	undefined	deeparg_db	2	undefined	deeparg	1.0.4	gene_presence_detected					fosfomycin		1	388				ERZ24875780.3581|plasmid-1:5980_1															57.2
plasmids.mapping.potential.ARG.deeparg	UGD	undefined	deeparg_db	2	undefined	deeparg	1.0.4	gene_presence_detected					fosfomycin		1	388				ERZ24875778.2734|plasmid-1:6381_2															57.2
plasmids.mapping.potential.ARG.deeparg	UGD	undefined	deeparg_db	2	undefined	deeparg	1.0.4	gene_presence_detected					fosfomycin		1	388				ERZ24875774.377|plasmid-1:17298_5															57.2
plasmids.mapping.potential.ARG.deeparg	VANZ	undefined	deeparg_db	2	undefined	deeparg	1.0.4	gene_presence_detected					peptide		30	200				ERZ24875781.2339|plasmid-1:6658_11															50.3
plasmids.tsv.amrfinderplus	aph(3'')-Ib	aminoglycoside O-phosphotransferase APH(3'')-Ib	NCBI Reference Gene Database	2024-07-22.1	WP_001082319.1	amrfinderplus	3.12.8	gene_presence_detected	STREPTOMYCIN	100			AMINOGLYCOSIDE		3777	4577	267			ERZ24875763.2346|plasmid-1:5523										267				#ERROR!	100
plasmids.tsv.amrfinderplus	aph(3'')-Ib	aminoglycoside O-phosphotransferase APH(3'')-Ib	NCBI Reference Gene Database	2024-07-22.1	WP_001082319.1	amrfinderplus	3.12.8	gene_presence_detected	STREPTOMYCIN	100			AMINOGLYCOSIDE		3911	4711	267			ERZ24875765.3449|plasmid-1:5657										267				#ERROR!	100
plasmids.tsv.amrfinderplus	aph(3'')-Ib	aminoglycoside O-phosphotransferase APH(3'')-Ib	NCBI Reference Gene Database	2024-07-22.1	WP_001082319.1	amrfinderplus	3.12.8	gene_presence_detected	STREPTOMYCIN	100			AMINOGLYCOSIDE		4025	4825	267			ERZ24875766.2729|plasmid-1:6084										267				#ERROR!	100
plasmids.tsv.amrfinderplus	aph(3'')-Ib	aminoglycoside O-phosphotransferase APH(3'')-Ib	NCBI Reference Gene Database	2024-07-22.1	WP_001082319.1	amrfinderplus	3.12.8	gene_presence_detected	STREPTOMYCIN	100			AMINOGLYCOSIDE		3824	4624	267			ERZ24875768.3791|plasmid-1:5506										267				#ERROR!	100
plasmids.tsv.amrfinderplus	aph(3'')-Ib	aminoglycoside O-phosphotransferase APH(3'')-Ib	NCBI Reference Gene Database	2024-07-22.1	WP_001082319.1	amrfinderplus	3.12.8	gene_presence_detected	STREPTOMYCIN	100			AMINOGLYCOSIDE		881	1681	267			ERZ24875769.4163|plasmid-1:5380										267				-	100
plasmids.tsv.amrfinderplus	aph(3'')-Ib	aminoglycoside O-phosphotransferase APH(3'')-Ib	NCBI Reference Gene Database	2024-07-22.1	WP_001082319.1	amrfinderplus	3.12.8	gene_presence_detected	STREPTOMYCIN	100			AMINOGLYCOSIDE		3776	4576	267			ERZ24875771.4265|plasmid-1:5522										267				#ERROR!	100
plasmids.tsv.amrfinderplus	aph(3'')-Ib	aminoglycoside O-phosphotransferase APH(3'')-Ib	NCBI Reference Gene Database	2024-07-22.1	WP_001082319.1	amrfinderplus	3.12.8	gene_presence_detected	STREPTOMYCIN	100			AMINOGLYCOSIDE		576	1376	267			ERZ24875774.4113|plasmid-1:5154										267				-	100
plasmids.tsv.amrfinderplus	aph(3'')-Ib	aminoglycoside O-phosphotransferase APH(3'')-Ib	NCBI Reference Gene Database	2024-07-22.1	WP_001082319.1	amrfinderplus	3.12.8	gene_presence_detected	STREPTOMYCIN	100			AMINOGLYCOSIDE		1286	2086	267			ERZ24875783.3715|plasmid-1:5943										267				-	100
plasmids.tsv.amrfinderplus	aph(3'')-Ib	aminoglycoside O-phosphotransferase APH(3'')-Ib	NCBI Reference Gene Database	2024-07-22.1	WP_001082319.1	amrfinderplus	3.12.8	gene_presence_detected	STREPTOMYCIN	100			AMINOGLYCOSIDE		881	1681	267			ERZ24875785.5009|plasmid-1:5380										267				-	100
plasmids.tsv.amrfinderplus	aph(3'')-Ib	aminoglycoside O-phosphotransferase APH(3'')-Ib	NCBI Reference Gene Database	2024-07-22.1	WP_001082319.1	amrfinderplus	3.12.8	gene_presence_detected	STREPTOMYCIN	100			AMINOGLYCOSIDE		3953	4753	267			ERZ24875786.3665|plasmid-1:5753										267				#ERROR!	100
plasmids.tsv.amrfinderplus	aph(3'')-Ib	aminoglycoside O-phosphotransferase APH(3'')-Ib	NCBI Reference Gene Database	2024-07-22.1	WP_001082319.1	amrfinderplus	3.12.8	gene_presence_detected	STREPTOMYCIN	100			AMINOGLYCOSIDE		1427	2227	267			ERZ24875803.2618|plasmid-1:6474										267				-	100
plasmids.tsv.amrfinderplus	aph(3'')-Ib	aminoglycoside O-phosphotransferase APH(3'')-Ib	NCBI Reference Gene Database	2024-07-22.1	WP_001082319.1	amrfinderplus	3.12.8	gene_presence_detected	STREPTOMYCIN	100			AMINOGLYCOSIDE		881	1681	267			ERZ24875805.4076|plasmid-1:5460										267				-	100
plasmids.tsv.amrfinderplus	aph(3'')-Ib	aminoglycoside O-phosphotransferase APH(3'')-Ib	NCBI Reference Gene Database	2024-07-22.1	WP_001082319.1	amrfinderplus	3.12.8	gene_presence_detected	STREPTOMYCIN	100			AMINOGLYCOSIDE		90	890	267			ERZ24875807.1834|plasmid-1:7886										267				#ERROR!	100
plasmids.tsv.amrfinderplus	aph(3'')-Ib	aminoglycoside O-phosphotransferase APH(3'')-Ib	NCBI Reference Gene Database	2024-07-22.1	WP_001082319.1	amrfinderplus	3.12.8	gene_presence_detected	STREPTOMYCIN	100			AMINOGLYCOSIDE		3832	4632	267			ERZ24875808.2874|plasmid-1:5871										267				#ERROR!	100
plasmids.tsv.amrfinderplus	aph(3'')-Ib	aminoglycoside O-phosphotransferase APH(3'')-Ib	NCBI Reference Gene Database	2024-07-22.1	WP_001082319.1	amrfinderplus	3.12.8	gene_presence_detected	STREPTOMYCIN	100			AMINOGLYCOSIDE		3877	4677	267			ERZ24879085.2768|plasmid-1:5993										267				#ERROR!	100
plasmids.tsv.amrfinderplus	aph(3'')-Ib	aminoglycoside O-phosphotransferase APH(3'')-Ib	NCBI Reference Gene Database	2024-07-22.1	WP_001082319.1	amrfinderplus	3.12.8	gene_presence_detected	STREPTOMYCIN	100			AMINOGLYCOSIDE		3802	4602	267			ERZ24879087.2285|plasmid-1:6537										267				#ERROR!	100
plasmids.tsv.amrfinderplus	aph(3'')-Ib	aminoglycoside O-phosphotransferase APH(3'')-Ib	NCBI Reference Gene Database	2024-07-22.1	WP_001082319.1	amrfinderplus	3.12.8	gene_presence_detected	STREPTOMYCIN	100			AMINOGLYCOSIDE		3698	4498	267			ERZ24879090.3919|plasmid-1:5380										267				#ERROR!	100
plasmids.tsv.amrfinderplus	aph(6)-Id	aminoglycoside O-phosphotransferase APH(6)-Id	NCBI Reference Gene Database	2024-07-22.1	WP_000480968.1	amrfinderplus	3.12.8	gene_presence_detected	STREPTOMYCIN	100			AMINOGLYCOSIDE		4580	5413	278			ERZ24875763.2346|plasmid-1:5523										278				#ERROR!	100
plasmids.tsv.amrfinderplus	aph(6)-Id	aminoglycoside O-phosphotransferase APH(6)-Id	NCBI Reference Gene Database	2024-07-22.1	WP_000480968.1	amrfinderplus	3.12.8	gene_presence_detected	STREPTOMYCIN	100			AMINOGLYCOSIDE		4714	5547	278			ERZ24875765.3449|plasmid-1:5657										278				#ERROR!	100
plasmids.tsv.amrfinderplus	aph(6)-Id	aminoglycoside O-phosphotransferase APH(6)-Id	NCBI Reference Gene Database	2024-07-22.1	WP_000480968.1	amrfinderplus	3.12.8	gene_presence_detected	STREPTOMYCIN	100			AMINOGLYCOSIDE		4828	5661	278			ERZ24875766.2729|plasmid-1:6084										278				#ERROR!	100
plasmids.tsv.amrfinderplus	aph(6)-Id	aminoglycoside O-phosphotransferase APH(6)-Id	NCBI Reference Gene Database	2024-07-22.1	WP_000480968.1	amrfinderplus	3.12.8	gene_presence_detected	STREPTOMYCIN	100			AMINOGLYCOSIDE		4627	5460	278			ERZ24875768.3791|plasmid-1:5506										278				#ERROR!	100
plasmids.tsv.amrfinderplus	aph(6)-Id	aminoglycoside O-phosphotransferase APH(6)-Id	NCBI Reference Gene Database	2024-07-22.1	WP_000480968.1	amrfinderplus	3.12.8	gene_presence_detected	STREPTOMYCIN	100			AMINOGLYCOSIDE		45	878	278			ERZ24875769.4163|plasmid-1:5380										278				-	100
plasmids.tsv.amrfinderplus	aph(6)-Id	aminoglycoside O-phosphotransferase APH(6)-Id	NCBI Reference Gene Database	2024-07-22.1	WP_000480968.1	amrfinderplus	3.12.8	gene_presence_detected	STREPTOMYCIN	100			AMINOGLYCOSIDE		4579	5412	278			ERZ24875771.4265|plasmid-1:5522										278				#ERROR!	100
plasmids.tsv.amrfinderplus	aph(6)-Id	aminoglycoside O-phosphotransferase APH(6)-Id	NCBI Reference Gene Database	2024-07-22.1	WP_000480968.1	amrfinderplus	3.12.8	gene_presence_detected	STREPTOMYCIN	68.71			AMINOGLYCOSIDE		1	573	191			ERZ24875774.4113|plasmid-1:5154										278				-	100
plasmids.tsv.amrfinderplus	aph(6)-Id	aminoglycoside O-phosphotransferase APH(6)-Id	NCBI Reference Gene Database	2024-07-22.1	WP_000480968.1	amrfinderplus	3.12.8	gene_presence_detected	STREPTOMYCIN	100			AMINOGLYCOSIDE		450	1283	278			ERZ24875783.3715|plasmid-1:5943										278				-	100
plasmids.tsv.amrfinderplus	aph(6)-Id	aminoglycoside O-phosphotransferase APH(6)-Id	NCBI Reference Gene Database	2024-07-22.1	WP_000480968.1	amrfinderplus	3.12.8	gene_presence_detected	STREPTOMYCIN	100			AMINOGLYCOSIDE		45	878	278			ERZ24875785.5009|plasmid-1:5380										278				-	100
plasmids.tsv.amrfinderplus	aph(6)-Id	aminoglycoside O-phosphotransferase APH(6)-Id	NCBI Reference Gene Database	2024-07-22.1	WP_000480968.1	amrfinderplus	3.12.8	gene_presence_detected	STREPTOMYCIN	100			AMINOGLYCOSIDE		4756	5589	278			ERZ24875786.3665|plasmid-1:5753										278				#ERROR!	100
plasmids.tsv.amrfinderplus	aph(6)-Id	aminoglycoside O-phosphotransferase APH(6)-Id	NCBI Reference Gene Database	2024-07-22.1	WP_000480968.1	amrfinderplus	3.12.8	gene_presence_detected	STREPTOMYCIN	100			AMINOGLYCOSIDE		591	1424	278			ERZ24875803.2618|plasmid-1:6474										278				-	100
plasmids.tsv.amrfinderplus	aph(6)-Id	aminoglycoside O-phosphotransferase APH(6)-Id	NCBI Reference Gene Database	2024-07-22.1	WP_000480968.1	amrfinderplus	3.12.8	gene_presence_detected	STREPTOMYCIN	100			AMINOGLYCOSIDE		45	878	278			ERZ24875805.4076|plasmid-1:5460										278				-	100
plasmids.tsv.amrfinderplus	aph(6)-Id	aminoglycoside O-phosphotransferase APH(6)-Id	NCBI Reference Gene Database	2024-07-22.1	WP_000480968.1	amrfinderplus	3.12.8	gene_presence_detected	STREPTOMYCIN	100			AMINOGLYCOSIDE		893	1726	278			ERZ24875807.1834|plasmid-1:7886										278				#ERROR!	100
plasmids.tsv.amrfinderplus	aph(6)-Id	aminoglycoside O-phosphotransferase APH(6)-Id	NCBI Reference Gene Database	2024-07-22.1	WP_000480968.1	amrfinderplus	3.12.8	gene_presence_detected	STREPTOMYCIN	100			AMINOGLYCOSIDE		4635	5468	278			ERZ24875808.2874|plasmid-1:5871										278				#ERROR!	100
plasmids.tsv.amrfinderplus	aph(6)-Id	aminoglycoside O-phosphotransferase APH(6)-Id	NCBI Reference Gene Database	2024-07-22.1	WP_000480968.1	amrfinderplus	3.12.8	gene_presence_detected	STREPTOMYCIN	100			AMINOGLYCOSIDE		4680	5513	278			ERZ24879085.2768|plasmid-1:5993										278				#ERROR!	100
plasmids.tsv.amrfinderplus	aph(6)-Id	aminoglycoside O-phosphotransferase APH(6)-Id	NCBI Reference Gene Database	2024-07-22.1	WP_000480968.1	amrfinderplus	3.12.8	gene_presence_detected	STREPTOMYCIN	100			AMINOGLYCOSIDE		4605	5438	278			ERZ24879087.2285|plasmid-1:6537										278				#ERROR!	99.28
plasmids.tsv.amrfinderplus	aph(6)-Id	aminoglycoside O-phosphotransferase APH(6)-Id	NCBI Reference Gene Database	2024-07-22.1	WP_000480968.1	amrfinderplus	3.12.8	gene_presence_detected	STREPTOMYCIN	100			AMINOGLYCOSIDE		4501	5334	278			ERZ24879090.3919|plasmid-1:5380										278				#ERROR!	100
plasmids.tsv.amrfinderplus	bla	class A beta-lactamase	NCBI Reference Gene Database	2024-07-22.1	WP_011270171.1	amrfinderplus	3.12.8	gene_presence_detected	BETA-LACTAM	100			BETA-LACTAM		4603	5481	293			ERZ24875763.2181|plasmid-1:5714										293				#ERROR!	100
plasmids.tsv.amrfinderplus	AER-1	AER family class A beta-lactamase	NCBI Reference Gene Database	2024-07-22.1	WP_063857819.1	amrfinderplus	3.12.8	gene_presence_detected	BETA-LACTAM	100			BETA-LACTAM		487	1398	304			ERZ24875807.3121|plasmid-1:6035										304				-	99.34
plasmids.tsv.amrfinderplus	blaCTX-M-3	extended-spectrum class A beta-lactamase CTX-M-3	NCBI Reference Gene Database	2024-07-22.1	WP_011091028.1	amrfinderplus	3.12.8	gene_presence_detected	CEPHALOSPORIN	100			BETA-LACTAM		1026	1898	291			ERZ24875797.3032|plasmid-1:6394										291				-	100
plasmids.tsv.amrfinderplus	blaMCA	MCA family class C beta-lactamase	NCBI Reference Gene Database	2024-07-22.1	WP_057991970.1	amrfinderplus	3.12.8	gene_presence_detected	BETA-LACTAM	100			BETA-LACTAM		3062	4231	390			ERZ24875815.3508|plasmid-1:6179										390				#ERROR!	99.49
plasmids.tsv.amrfinderplus	blaRSD2	RSD2 family class D beta-lactamase	NCBI Reference Gene Database	2024-07-22.1	WP_128268284.1	amrfinderplus	3.12.8	gene_presence_detected	BETA-LACTAM	100			BETA-LACTAM		2118	2873	252			ERZ24875785.1768|plasmid-1:9660										257				-	93.77
plasmids.tsv.amrfinderplus	blaRSD2	RSD2 family class D beta-lactamase	NCBI Reference Gene Database	2024-07-22.1	WP_128268284.1	amrfinderplus	3.12.8	gene_presence_detected	BETA-LACTAM	100			BETA-LACTAM		7221	7976	252			ERZ24875785.1768|plasmid-1:9660										257				-	93.77
plasmids.tsv.amrfinderplus	blaRSD2	RSD2 family class D beta-lactamase	NCBI Reference Gene Database	2024-07-22.1	WP_128268284.1	amrfinderplus	3.12.8	gene_presence_detected	BETA-LACTAM	100			BETA-LACTAM		2050	2805	252			ERZ24875800.4554|plasmid-1:5158										257				#ERROR!	93.77
plasmids.tsv.amrfinderplus	blaRSD2	RSD2 family class D beta-lactamase	NCBI Reference Gene Database	2024-07-22.1	WP_128268284.1	amrfinderplus	3.12.8	gene_presence_detected	BETA-LACTAM	100			BETA-LACTAM		303	1058	252			ERZ24875808.3322|plasmid-1:5453										257				#ERROR!	93.77
plasmids.tsv.amrfinderplus	TEM	TEM family class A beta-lactamase	NCBI Reference Gene Database	2024-07-22.1	WP_000027057.1	amrfinderplus	3.12.8	gene_presence_detected	BETA-LACTAM	100			BETA-LACTAM		3997	4854	286			ERZ24875808.3805|plasmid-1:5082										286				#ERROR!	99.65
plasmids.tsv.amrfinderplus	TEM-19	extended-spectrum class A beta-lactamase TEM-19	NCBI Reference Gene Database	2024-07-22.1	WP_033560332.1	amrfinderplus	3.12.8	gene_presence_detected	CEPHALOSPORIN	100			BETA-LACTAM		3996	4853	286			ERZ24875797.4514|plasmid-1:5058										286				#ERROR!	100
plasmids.tsv.amrfinderplus	catA16	type A-16 chloramphenicol O-acetyltransferase CatQ	NCBI Reference Gene Database	2024-07-22.1	WP_063843220.1	amrfinderplus	3.12.8	gene_presence_detected	CHLORAMPHENICOL	100			PHENICOL		777	1433	219			ERZ24879088.2038|plasmid-1:7095										219				#ERROR!	99.54
plasmids.tsv.amrfinderplus	cfxA	CfxA family broad-spectrum class A beta-lactamase	NCBI Reference Gene Database	2024-07-22.1	WP_004339683.1	amrfinderplus	3.12.8	gene_presence_detected	BETA-LACTAM	100			BETA-LACTAM		7812	8774	321			ERZ24875767.1227|plasmid-1:10954										321				-	99.69
plasmids.tsv.amrfinderplus	cfxA	CfxA family broad-spectrum class A beta-lactamase	NCBI Reference Gene Database	2024-07-22.1	WP_004339683.1	amrfinderplus	3.12.8	gene_presence_detected	BETA-LACTAM	100			BETA-LACTAM		141	1103	321			ERZ24875802.1265|plasmid-1:9586										321				#ERROR!	99.69
plasmids.tsv.amrfinderplus	cfxA	CfxA family broad-spectrum class A beta-lactamase	NCBI Reference Gene Database	2024-07-22.1	WP_004339683.1	amrfinderplus	3.12.8	gene_presence_detected	BETA-LACTAM	100			BETA-LACTAM		62	1024	321			ERZ24879088.1205|plasmid-1:9270										321				#ERROR!	99.69
plasmids.tsv.amrfinderplus	cfxA	CfxA family broad-spectrum class A beta-lactamase	NCBI Reference Gene Database	2024-07-22.1	WP_004339683.1	amrfinderplus	3.12.8	gene_presence_detected	BETA-LACTAM	100			BETA-LACTAM		8482	9444	321			ERZ24879090.801|plasmid-1:11624										321				-	99.69
plasmids.tsv.amrfinderplus	erm35	23S rRNA (adenine(2058)-N(6))-methyltransferase Erm(35)	NCBI Reference Gene Database	2024-07-22.1	WP_006745469.1	amrfinderplus	3.12.8	gene_presence_detected	CLINDAMYCIN/ERYTHROMYCIN	100			LINCOSAMIDE/MACROLIDE		1086	1883	266			ERZ24875808.1188|plasmid-1:9238										266				-	98.87
plasmids.tsv.amrfinderplus	erm35	23S rRNA (adenine(2058)-N(6))-methyltransferase Erm(35)	NCBI Reference Gene Database	2024-07-22.1	WP_006745469.1	amrfinderplus	3.12.8	gene_presence_detected	CLINDAMYCIN/ERYTHROMYCIN	100			LINCOSAMIDE/MACROLIDE		6028	6825	266			ERZ24875808.1188|plasmid-1:9238										266				-	98.87
plasmids.tsv.amrfinderplus	ermb	23S rRNA (adenine(2058)-N(6))-methyltransferase ermb	NCBI Reference Gene Database	2024-07-22.1	WP_001038790.1	amrfinderplus	3.12.8	gene_presence_detected	CLINDAMYCIN/ERYTHROMYCIN/STREPTOGRAMIN B	100			LINCOSAMIDE/MACROLIDE/STREPTOGRAMIN		242	976	245			ERZ24875759.1987|plasmid-1:6210										245				#ERROR!	100
plasmids.tsv.amrfinderplus	ermb	23S rRNA (adenine(2058)-N(6))-methyltransferase ermb	NCBI Reference Gene Database	2024-07-22.1	WP_001038790.1	amrfinderplus	3.12.8	gene_presence_detected	CLINDAMYCIN/ERYTHROMYCIN/STREPTOGRAMIN B	100			LINCOSAMIDE/MACROLIDE/STREPTOGRAMIN		5133	5867	245			ERZ24875766.2422|plasmid-1:6492										245				-	100
plasmids.tsv.amrfinderplus	ermb	23S rRNA (adenine(2058)-N(6))-methyltransferase ermb	NCBI Reference Gene Database	2024-07-22.1	WP_001038790.1	amrfinderplus	3.12.8	gene_presence_detected	CLINDAMYCIN/ERYTHROMYCIN/STREPTOGRAMIN B	100			LINCOSAMIDE/MACROLIDE/STREPTOGRAMIN		135	869	245			ERZ24875768.3273|plasmid-1:5963										245				#ERROR!	100
plasmids.tsv.amrfinderplus	ermb	23S rRNA (adenine(2058)-N(6))-methyltransferase ermb	NCBI Reference Gene Database	2024-07-22.1	WP_001038790.1	amrfinderplus	3.12.8	gene_presence_detected	CLINDAMYCIN/ERYTHROMYCIN/STREPTOGRAMIN B	100			LINCOSAMIDE/MACROLIDE/STREPTOGRAMIN		701	1435	245			ERZ24875777.2213|plasmid-1:6670										245				#ERROR!	100
plasmids.tsv.amrfinderplus	ermb	23S rRNA (adenine(2058)-N(6))-methyltransferase ermb	NCBI Reference Gene Database	2024-07-22.1	WP_001038790.1	amrfinderplus	3.12.8	gene_presence_detected	CLINDAMYCIN/ERYTHROMYCIN/STREPTOGRAMIN B	100			LINCOSAMIDE/MACROLIDE/STREPTOGRAMIN		978	1712	245			ERZ24875791.1108|plasmid-1:5690										245				#ERROR!	100
plasmids.tsv.amrfinderplus	ermb	23S rRNA (adenine(2058)-N(6))-methyltransferase ermb	NCBI Reference Gene Database	2024-07-22.1	WP_001038790.1	amrfinderplus	3.12.8	gene_presence_detected	CLINDAMYCIN/ERYTHROMYCIN/STREPTOGRAMIN B	100			LINCOSAMIDE/MACROLIDE/STREPTOGRAMIN		624	1358	245			ERZ24875794.1784|plasmid-1:6452										245				#ERROR!	100
plasmids.tsv.amrfinderplus	ermb	23S rRNA (adenine(2058)-N(6))-methyltransferase ermb	NCBI Reference Gene Database	2024-07-22.1	WP_001038790.1	amrfinderplus	3.12.8	gene_presence_detected	CLINDAMYCIN/ERYTHROMYCIN/STREPTOGRAMIN B	100			LINCOSAMIDE/MACROLIDE/STREPTOGRAMIN		624	1358	245			ERZ24875805.4337|plasmid-1:5269										245				#ERROR!	100
plasmids.tsv.amrfinderplus	ermb	23S rRNA (adenine(2058)-N(6))-methyltransferase ermb	NCBI Reference Gene Database	2024-07-22.1	WP_001038790.1	amrfinderplus	3.12.8	gene_presence_detected	CLINDAMYCIN/ERYTHROMYCIN/STREPTOGRAMIN B	100			LINCOSAMIDE/MACROLIDE/STREPTOGRAMIN		3961	4695	245			ERZ24875813.5900|plasmid-1:5060										245				-	100
plasmids.tsv.amrfinderplus	ermb	23S rRNA (adenine(2058)-N(6))-methyltransferase ermb	NCBI Reference Gene Database	2024-07-22.1	WP_001038790.1	amrfinderplus	3.12.8	gene_presence_detected	CLINDAMYCIN/ERYTHROMYCIN/STREPTOGRAMIN B	100			LINCOSAMIDE/MACROLIDE/STREPTOGRAMIN		5145	5879	245			ERZ24875815.3469|plasmid-1:6219										245				-	100
plasmids.tsv.amrfinderplus	ermb	23S rRNA (adenine(2058)-N(6))-methyltransferase ermb	NCBI Reference Gene Database	2024-07-22.1	WP_001038790.1	amrfinderplus	3.12.8	gene_presence_detected	CLINDAMYCIN/ERYTHROMYCIN/STREPTOGRAMIN B	100			LINCOSAMIDE/MACROLIDE/STREPTOGRAMIN		5229	5963	245			ERZ24879085.2232|plasmid-1:6642										245				-	100
plasmids.tsv.amrfinderplus	ermb	23S rRNA (adenine(2058)-N(6))-methyltransferase ermb	NCBI Reference Gene Database	2024-07-22.1	WP_001038790.1	amrfinderplus	3.12.8	gene_presence_detected	CLINDAMYCIN/ERYTHROMYCIN/STREPTOGRAMIN B	100			LINCOSAMIDE/MACROLIDE/STREPTOGRAMIN		624	1358	245			ERZ24879090.2828|plasmid-1:6452										245				#ERROR!	100
plasmids.tsv.amrfinderplus	fosA	FosA family fosfomycin resistance glutathione transferase	NCBI Reference Gene Database	2024-07-22.1	WP_004857515.1	amrfinderplus	3.12.8	gene_presence_detected	FOSFOMYCIN	100			FOSFOMYCIN		4627	5043	139			ERZ24875783.1719|plasmid-1:9757										139				-	100
plasmids.tsv.amrfinderplus	fosA	FosA family fosfomycin resistance glutathione transferase	NCBI Reference Gene Database	2024-07-22.1	WP_004857515.1	amrfinderplus	3.12.8	gene_presence_detected	FOSFOMYCIN	100			FOSFOMYCIN		7296	7712	139			ERZ24875786.1662|plasmid-1:9306										139				-	100
plasmids.tsv.amrfinderplus	iri	rifampin monooxygenase Iri	NCBI Reference Gene Database	2024-07-22.1	WP_063851318.1	amrfinderplus	3.12.8	gene_presence_detected	RIFAMPIN	100			RIFAMYCIN		2085	3518	478			ERZ24875808.3022|plasmid-1:5730										479				#ERROR!	92.9
plasmids.tsv.amrfinderplus	lnu(AN2)	lincosamide nucleotidyltransferase Lnu(AN2)	NCBI Reference Gene Database	2024-07-22.1	WP_004308783.1	amrfinderplus	3.12.8	gene_presence_detected	LINCOSAMIDE	100			LINCOSAMIDE		1608	2117	170			ERZ24875759.1421|plasmid-1:7313										170				#ERROR!	100
plasmids.tsv.amrfinderplus	lnu(AN2)	lincosamide nucleotidyltransferase Lnu(AN2)	NCBI Reference Gene Database	2024-07-22.1	WP_004308783.1	amrfinderplus	3.12.8	gene_presence_detected	LINCOSAMIDE	100			LINCOSAMIDE		1619	2128	170			ERZ24875766.2175|plasmid-1:6867										170				-	100
plasmids.tsv.amrfinderplus	lnu(AN2)	lincosamide nucleotidyltransferase Lnu(AN2)	NCBI Reference Gene Database	2024-07-22.1	WP_004308783.1	amrfinderplus	3.12.8	gene_presence_detected	LINCOSAMIDE	100			LINCOSAMIDE		1565	2074	170			ERZ24875771.4565|plasmid-1:5329										170				#ERROR!	100
plasmids.tsv.amrfinderplus	lnu(AN2)	lincosamide nucleotidyltransferase Lnu(AN2)	NCBI Reference Gene Database	2024-07-22.1	WP_004308783.1	amrfinderplus	3.12.8	gene_presence_detected	LINCOSAMIDE	100			LINCOSAMIDE		3045	3554	170			ERZ24875781.3626|plasmid-1:5147										170				-	100
plasmids.tsv.amrfinderplus	lnu(AN2)	lincosamide nucleotidyltransferase Lnu(AN2)	NCBI Reference Gene Database	2024-07-22.1	WP_004308783.1	amrfinderplus	3.12.8	gene_presence_detected	LINCOSAMIDE	100			LINCOSAMIDE		2270	2779	170			ERZ24875798.2477|plasmid-1:6204										170				-	99.41
plasmids.tsv.amrfinderplus	lnub	lincosamide nucleotidyltransferase Lnu(B)	NCBI Reference Gene Database	2024-07-22.1	WP_002294514.1	amrfinderplus	3.12.8	gene_presence_detected	LINCOSAMIDE	100			LINCOSAMIDE		2876	3676	267			ERZ24875768.3916|plasmid-1:5410										267				-	100
plasmids.tsv.amrfinderplus	lnuf	lincosamide nucleotidyltransferase Lnu(F)	NCBI Reference Gene Database	2024-07-22.1	WP_070342364.1	amrfinderplus	3.12.8	gene_presence_detected	LINCOSAMIDE	97.15			LINCOSAMIDE		4514	5332	273			ERZ24875768.3129|plasmid-1:6124										281				-	99.63
plasmids.tsv.amrfinderplus	lnug	lincosamide nucleotidyltransferase Lnu(G)	NCBI Reference Gene Database	2024-07-22.1	WP_002333496.1	amrfinderplus	3.12.8	gene_presence_detected	LINCOSAMIDE	100			LINCOSAMIDE		180	980	267			ERZ24875763.1722|plasmid-1:6579										267				-	97.75
plasmids.tsv.amrfinderplus	lnug	lincosamide nucleotidyltransferase Lnu(G)	NCBI Reference Gene Database	2024-07-22.1	WP_002333496.1	amrfinderplus	3.12.8	gene_presence_detected	LINCOSAMIDE	100			LINCOSAMIDE		1578	2378	267			ERZ24875780.4369|plasmid-1:5312										267				-	97.75
plasmids.tsv.amrfinderplus	lnug	lincosamide nucleotidyltransferase Lnu(G)	NCBI Reference Gene Database	2024-07-22.1	WP_002333496.1	amrfinderplus	3.12.8	gene_presence_detected	LINCOSAMIDE	100			LINCOSAMIDE		3070	3870	267			ERZ24875808.2187|plasmid-1:6804										267				-	97.75
plasmids.tsv.amrfinderplus	lnug	lincosamide nucleotidyltransferase Lnu(G)	NCBI Reference Gene Database	2024-07-22.1	WP_002333496.1	amrfinderplus	3.12.8	gene_presence_detected	LINCOSAMIDE	100			LINCOSAMIDE		5607	6407	267			ERZ24879088.1181|plasmid-1:9341										267				-	97.75
plasmids.tsv.amrfinderplus	lsae	ABC-F type ribosomal protection protein Lsa(E)	NCBI Reference Gene Database	2024-07-22.1	WP_002294513.1	amrfinderplus	3.12.8	gene_presence_detected	LINCOSAMIDE/STREPTOGRAMIN	100			LINCOSAMIDE/STREPTOGRAMIN		3733	5214	494			ERZ24875768.3916|plasmid-1:5410										494				-	100
plasmids.tsv.amrfinderplus	mcr-10.1	phosphoethanolamine--lipid A transferase MCR-10.1	NCBI Reference Gene Database	2024-07-22.1	WP_023332837.1	amrfinderplus	3.12.8	gene_presence_detected	COLISTIN	100			COLISTIN		7403	9019	539			ERZ24875765.1375|plasmid-1:9550										539				#ERROR!	100
plasmids.tsv.amrfinderplus	mcr-10.1	phosphoethanolamine--lipid A transferase MCR-10.1	NCBI Reference Gene Database	2024-07-22.1	WP_023332837.1	amrfinderplus	3.12.8	gene_presence_detected	COLISTIN	100			COLISTIN		28470	30086	539			ERZ24875783.228|plasmid-1:30617										539				#ERROR!	100
plasmids.tsv.amrfinderplus	MEFA	macrolide efflux MFS transporter Mef(A)	NCBI Reference Gene Database	2024-07-22.1	WP_063853638.1	amrfinderplus	3.12.8	gene_presence_detected	AZITHROMYCIN/ERYTHROMYCIN	88.24			MACROLIDE		2	1081	360			ERZ24875785.3756|plasmid-1:6355										408				-	99.72
plasmids.tsv.amrfinderplus	MEFA	macrolide efflux MFS transporter Mef(A)	NCBI Reference Gene Database	2024-07-22.1	WP_063853638.1	amrfinderplus	3.12.8	gene_presence_detected	AZITHROMYCIN/ERYTHROMYCIN	59.07			MACROLIDE		1	723	241			ERZ24875795.2368|plasmid-1:8000										408				-	100
plasmids.tsv.amrfinderplus	MEFA	macrolide efflux MFS transporter Mef(A)	NCBI Reference Gene Database	2024-07-22.1	WP_063853638.1	amrfinderplus	3.12.8	gene_presence_detected	AZITHROMYCIN/ERYTHROMYCIN	100			MACROLIDE		8291	9514	408			ERZ24875797.400|plasmid-1:19336										408				-	100
plasmids.tsv.amrfinderplus	MEFA	macrolide efflux MFS transporter Mef(A)	NCBI Reference Gene Database	2024-07-22.1	WP_063853638.1	amrfinderplus	3.12.8	gene_presence_detected	AZITHROMYCIN/ERYTHROMYCIN	100			MACROLIDE		6919	8142	408			ERZ24875798.679|plasmid-1:12800										408				#ERROR!	100
plasmids.tsv.amrfinderplus	mefen2	macrolide efflux MFS transporter Mef(En2)	NCBI Reference Gene Database	2024-07-22.1	WP_063853729.1	amrfinderplus	3.12.8	gene_presence_detected	MACROLIDE	100			MACROLIDE		378	1580	401			ERZ24875759.1421|plasmid-1:7313										401				#ERROR!	99.5
plasmids.tsv.amrfinderplus	mefen2	macrolide efflux MFS transporter Mef(En2)	NCBI Reference Gene Database	2024-07-22.1	WP_063853729.1	amrfinderplus	3.12.8	gene_presence_detected	MACROLIDE	100			MACROLIDE		2156	3358	401			ERZ24875766.2175|plasmid-1:6867										401				-	99.5
plasmids.tsv.amrfinderplus	mefen2	macrolide efflux MFS transporter Mef(En2)	NCBI Reference Gene Database	2024-07-22.1	WP_063853729.1	amrfinderplus	3.12.8	gene_presence_detected	MACROLIDE	100			MACROLIDE		335	1537	401			ERZ24875771.4565|plasmid-1:5329										401				#ERROR!	99.5
plasmids.tsv.amrfinderplus	mefen2	macrolide efflux MFS transporter Mef(En2)	NCBI Reference Gene Database	2024-07-22.1	WP_063853729.1	amrfinderplus	3.12.8	gene_presence_detected	MACROLIDE	100			MACROLIDE		3582	4784	401			ERZ24875781.3626|plasmid-1:5147										401				-	99.5
plasmids.tsv.amrfinderplus	mefen2	macrolide efflux MFS transporter Mef(En2)	NCBI Reference Gene Database	2024-07-22.1	WP_063853729.1	amrfinderplus	3.12.8	gene_presence_detected	MACROLIDE	100			MACROLIDE		2807	4009	401			ERZ24875798.2477|plasmid-1:6204										401				-	99.5
plasmids.tsv.amrfinderplus	mphe	Mph(E) family macrolide 2'-phosphotransferase	NCBI Reference Gene Database	2024-07-22.1	WP_000155092.1	amrfinderplus	3.12.8	gene_presence_detected	ERYTHROMYCIN	100			MACROLIDE		3835	4716	294			ERZ24875759.1194|plasmid-1:7927										294				-	100
plasmids.tsv.amrfinderplus	msr(D)	ABC-F type ribosomal protection protein Msr(D)	NCBI Reference Gene Database	2024-07-22.1	WP_000420313.1	amrfinderplus	3.12.8	gene_presence_detected	AZITHROMYCIN/ERYTHROMYCIN/STREPTOGRAMIN B	100			MACROLIDE/STREPTOGRAMIN		6713	8173	487			ERZ24875795.2230|plasmid-1:8264										487				-	96.92
plasmids.tsv.amrfinderplus	msr(D)	ABC-F type ribosomal protection protein Msr(D)	NCBI Reference Gene Database	2024-07-22.1	WP_000420313.1	amrfinderplus	3.12.8	gene_presence_detected	AZITHROMYCIN/ERYTHROMYCIN/STREPTOGRAMIN B	100			MACROLIDE/STREPTOGRAMIN		6714	8174	487			ERZ24875797.400|plasmid-1:19336										487				-	96.92
plasmids.tsv.amrfinderplus	msr(D)	ABC-F type ribosomal protection protein Msr(D)	NCBI Reference Gene Database	2024-07-22.1	WP_000420313.1	amrfinderplus	3.12.8	gene_presence_detected	AZITHROMYCIN/ERYTHROMYCIN/STREPTOGRAMIN B	100			MACROLIDE/STREPTOGRAMIN		8259	9719	487			ERZ24875798.679|plasmid-1:12800										487				#ERROR!	96.92
plasmids.tsv.amrfinderplus	msre	ABC-F type ribosomal protection protein Msr(E)	NCBI Reference Gene Database	2024-07-22.1	WP_000052512.1	amrfinderplus	3.12.8	gene_presence_detected	AZITHROMYCIN/ERYTHROMYCIN/STREPTOGRAMIN	100			MACROLIDE/STREPTOGRAMIN		4775	6247	491			ERZ24875759.1194|plasmid-1:7927										491				-	100
plasmids.tsv.amrfinderplus	qnrS2	quinolone resistance pentapeptide repeat protein QnrS2	NCBI Reference Gene Database	2024-07-22.1	WP_012537714.1	amrfinderplus	3.12.8	gene_presence_detected	QUINOLONE	100			QUINOLONE		1251	1904	218			ERZ24875775.2024|plasmid-1:7616										218				#ERROR!	100
plasmids.tsv.amrfinderplus	spw	ANT(9) family aminoglycoside nucleotidyltransferase Spw	NCBI Reference Gene Database	2024-07-22.1	WP_002294509.1	amrfinderplus	3.12.8	gene_presence_detected	AMINOGLYCOSIDE	100			AMINOGLYCOSIDE		965	1771	269			ERZ24875783.4484|plasmid-1:5318										269				#ERROR!	100
plasmids.tsv.amrfinderplus	tet(39)	tetracycline efflux MFS transporter Tet(39)	NCBI Reference Gene Database	2024-07-22.1	WP_004856455.1	amrfinderplus	3.12.8	gene_presence_detected	TETRACYCLINE	100			TETRACYCLINE		1618	2802	395			ERZ24875759.1194|plasmid-1:7927										395				#ERROR!	100
plasmids.tsv.amrfinderplus	tet(39)	tetracycline efflux MFS transporter Tet(39)	NCBI Reference Gene Database	2024-07-22.1	WP_004856455.1	amrfinderplus	3.12.8	gene_presence_detected	TETRACYCLINE	100			TETRACYCLINE		2111	3295	395			ERZ24875775.3741|plasmid-1:5352										395				#ERROR!	100
plasmids.tsv.amrfinderplus	tetb	tetracycline efflux MFS transporter Tet(B)	NCBI Reference Gene Database	2024-07-22.1	WP_001089068.1	amrfinderplus	3.12.8	gene_presence_detected	TETRACYCLINE	100			TETRACYCLINE		1345	2547	401			ERZ24875811.6051|plasmid-1:5340										401				-	100
plasmids.tsv.amrfinderplus	tetc	tetracycline efflux MFS transporter Tet(C)	NCBI Reference Gene Database	2024-07-22.1	WP_000841446.1	amrfinderplus	3.12.8	gene_presence_detected	TETRACYCLINE	100			TETRACYCLINE		269	1456	396			ERZ24875775.2313|plasmid-1:7068										396				-	100
plasmids.tsv.amrfinderplus	tetc	tetracycline efflux MFS transporter Tet(C)	NCBI Reference Gene Database	2024-07-22.1	WP_000841446.1	amrfinderplus	3.12.8	gene_presence_detected	TETRACYCLINE	100			TETRACYCLINE		2763	3950	396			ERZ24875777.1798|plasmid-1:7426										396				#ERROR!	100
plasmids.tsv.amrfinderplus	tetc	tetracycline efflux MFS transporter Tet(C)	NCBI Reference Gene Database	2024-07-22.1	WP_000841446.1	amrfinderplus	3.12.8	gene_presence_detected	TETRACYCLINE	100			TETRACYCLINE		1578	2765	396			ERZ24875792.1717|plasmid-1:5149										396				-	100
plasmids.tsv.amrfinderplus	tetc	tetracycline efflux MFS transporter Tet(C)	NCBI Reference Gene Database	2024-07-22.1	WP_000841446.1	amrfinderplus	3.12.8	gene_presence_detected	TETRACYCLINE	100			TETRACYCLINE		498	1685	396			ERZ24875794.2109|plasmid-1:5999										396				-	100
plasmids.tsv.amrfinderplus	tetc	tetracycline efflux MFS transporter Tet(C)	NCBI Reference Gene Database	2024-07-22.1	WP_000841446.1	amrfinderplus	3.12.8	gene_presence_detected	TETRACYCLINE	100			TETRACYCLINE		1137	2324	396			ERZ24875815.4803|plasmid-1:5073										396				-	100
plasmids.tsv.amrfinderplus	tetc	tetracycline efflux MFS transporter Tet(C)	NCBI Reference Gene Database	2024-07-22.1	WP_000841446.1	amrfinderplus	3.12.8	gene_presence_detected	TETRACYCLINE	100			TETRACYCLINE		498	1685	396			ERZ24879085.2221|plasmid-1:6656										396				-	99.75
plasmids.tsv.amrfinderplus	tetc	tetracycline efflux MFS transporter Tet(C)	NCBI Reference Gene Database	2024-07-22.1	WP_000841446.1	amrfinderplus	3.12.8	gene_presence_detected	TETRACYCLINE	100			TETRACYCLINE		3316	4503	396			ERZ24879086.3766|plasmid-1:5002										396				#ERROR!	100
plasmids.tsv.amrfinderplus	tete	tetracycline efflux MFS transporter Tet(E)	NCBI Reference Gene Database	2024-07-22.1	WP_011899270.1	amrfinderplus	3.12.8	gene_presence_detected	TETRACYCLINE	100			TETRACYCLINE		1868	3082	405			ERZ24875766.2364|plasmid-1:6613										405				#ERROR!	98.77
plasmids.tsv.amrfinderplus	tete	tetracycline efflux MFS transporter Tet(E)	NCBI Reference Gene Database	2024-07-22.1	WP_011899270.1	amrfinderplus	3.12.8	gene_presence_detected	TETRACYCLINE	100			TETRACYCLINE		194	1408	405			ERZ24875780.2673|plasmid-1:7116										405				-	99.51
plasmids.tsv.amrfinderplus	tete	tetracycline efflux MFS transporter Tet(E)	NCBI Reference Gene Database	2024-07-22.1	WP_011899270.1	amrfinderplus	3.12.8	gene_presence_detected	TETRACYCLINE	100			TETRACYCLINE		4539	5753	405			ERZ24875800.1880|plasmid-1:7925										405				-	99.01
plasmids.tsv.amrfinderplus	tete	tetracycline efflux MFS transporter Tet(E)	NCBI Reference Gene Database	2024-07-22.1	WP_011899270.1	amrfinderplus	3.12.8	gene_presence_detected	TETRACYCLINE	100			TETRACYCLINE		2548	3762	405			ERZ24875805.2327|plasmid-1:7329										405				#ERROR!	98.77
plasmids.tsv.amrfinderplus	tete	tetracycline efflux MFS transporter Tet(E)	NCBI Reference Gene Database	2024-07-22.1	WP_011899270.1	amrfinderplus	3.12.8	gene_presence_detected	TETRACYCLINE	100			TETRACYCLINE		3566	4780	405			ERZ24875807.3228|plasmid-1:5930										405				-	98.77
plasmids.tsv.amrfinderplus	tete	tetracycline efflux MFS transporter Tet(E)	NCBI Reference Gene Database	2024-07-22.1	WP_011899270.1	amrfinderplus	3.12.8	gene_presence_detected	TETRACYCLINE	100			TETRACYCLINE		292	1506	405			ERZ24879088.2880|plasmid-1:5966										405				-	99.01
plasmids.tsv.amrfinderplus	tete	tetracycline efflux MFS transporter Tet(E)	NCBI Reference Gene Database	2024-07-22.1	WP_011899270.1	amrfinderplus	3.12.8	gene_presence_detected	TETRACYCLINE	100			TETRACYCLINE		7624	8838	405			ERZ24879090.1387|plasmid-1:9265										405				#ERROR!	98.77
plasmids.tsv.amrfinderplus	tetm	tetracycline resistance ribosomal protection protein Tet(M)	NCBI Reference Gene Database	2024-07-22.1	WP_002414694.1	amrfinderplus	3.12.8	gene_presence_detected	TETRACYCLINE	100			TETRACYCLINE		4054	5970	639			ERZ24875759.1733|plasmid-1:6644										639				-	99.69
plasmids.tsv.amrfinderplus	tetm	tetracycline resistance ribosomal protection protein Tet(M)	NCBI Reference Gene Database	2024-07-22.1	WP_002414694.1	amrfinderplus	3.12.8	gene_presence_detected	TETRACYCLINE	100			TETRACYCLINE		12162	14078	639			ERZ24875763.387|plasmid-1:14791										639				#ERROR!	99.69
plasmids.tsv.amrfinderplus	tetm	tetracycline resistance ribosomal protection protein Tet(M)	NCBI Reference Gene Database	2024-07-22.1	WP_002414694.1	amrfinderplus	3.12.8	gene_presence_detected	TETRACYCLINE	100			TETRACYCLINE		4265	6181	639			ERZ24875766.2183|plasmid-1:6855										639				-	99.69
plasmids.tsv.amrfinderplus	tetm	tetracycline resistance ribosomal protection protein Tet(M)	NCBI Reference Gene Database	2024-07-22.1	WP_002414694.1	amrfinderplus	3.12.8	gene_presence_detected	TETRACYCLINE	100			TETRACYCLINE		4205	6121	639			ERZ24875767.2228|plasmid-1:7921										639				-	99.69
plasmids.tsv.amrfinderplus	tetm	tetracycline resistance ribosomal protection protein Tet(M)	NCBI Reference Gene Database	2024-07-22.1	WP_002414694.1	amrfinderplus	3.12.8	gene_presence_detected	TETRACYCLINE	100			TETRACYCLINE		4365	6281	639			ERZ24875768.2959|plasmid-1:6303										639				-	99.69
plasmids.tsv.amrfinderplus	tetm	tetracycline resistance ribosomal protection protein Tet(M)	NCBI Reference Gene Database	2024-07-22.1	WP_002414694.1	amrfinderplus	3.12.8	gene_presence_detected	TETRACYCLINE	100			TETRACYCLINE		12504	14420	639			ERZ24875769.303|plasmid-1:18758										639				#ERROR!	99.69
plasmids.tsv.amrfinderplus	tetm	tetracycline resistance ribosomal protection protein Tet(M)	NCBI Reference Gene Database	2024-07-22.1	WP_000691741.1	amrfinderplus	3.12.8	gene_presence_detected	TETRACYCLINE	51.02			TETRACYCLINE		2	979	326			ERZ24875772.2444|plasmid-1:7318										639				#ERROR!	100
plasmids.tsv.amrfinderplus	tetm	tetracycline resistance ribosomal protection protein Tet(M)	NCBI Reference Gene Database	2024-07-22.1	WP_002414694.1	amrfinderplus	3.12.8	gene_presence_detected	TETRACYCLINE	79.34			TETRACYCLINE		5098	6618	507			ERZ24875775.2556|plasmid-1:6621										639				-	99.8
plasmids.tsv.amrfinderplus	tetm	tetracycline resistance ribosomal protection protein Tet(M)	NCBI Reference Gene Database	2024-07-22.1	WP_002414694.1	amrfinderplus	3.12.8	gene_presence_detected	TETRACYCLINE	100			TETRACYCLINE		1799	3715	639			ERZ24875778.1708|plasmid-1:8193										639				#ERROR!	99.69
plasmids.tsv.amrfinderplus	tetm	tetracycline resistance ribosomal protection protein Tet(M)	NCBI Reference Gene Database	2024-07-22.1	WP_002414694.1	amrfinderplus	3.12.8	gene_presence_detected	TETRACYCLINE	100			TETRACYCLINE		4054	5970	639			ERZ24875780.2177|plasmid-1:8023										639				-	99.69
plasmids.tsv.amrfinderplus	tetm	tetracycline resistance ribosomal protection protein Tet(M)	NCBI Reference Gene Database	2024-07-22.1	WP_002414694.1	amrfinderplus	3.12.8	gene_presence_detected	TETRACYCLINE	100			TETRACYCLINE		3995	5911	639			ERZ24875781.794|plasmid-1:11681										639				-	99.69
plasmids.tsv.amrfinderplus	tetm	tetracycline resistance ribosomal protection protein Tet(M)	NCBI Reference Gene Database	2024-07-22.1	WP_002414694.1	amrfinderplus	3.12.8	gene_presence_detected	TETRACYCLINE	100			TETRACYCLINE		3995	5911	639			ERZ24875785.583|plasmid-1:18095										639				-	99.69
plasmids.tsv.amrfinderplus	tetm	tetracycline resistance ribosomal protection protein Tet(M)	NCBI Reference Gene Database	2024-07-22.1	WP_002414694.1	amrfinderplus	3.12.8	gene_presence_detected	TETRACYCLINE	100			TETRACYCLINE		4589	6505	639			ERZ24875788.198|plasmid-1:18725										639				-	99.69
plasmids.tsv.amrfinderplus	tetm	tetracycline resistance ribosomal protection protein Tet(M)	NCBI Reference Gene Database	2024-07-22.1	WP_002414694.1	amrfinderplus	3.12.8	gene_presence_detected	TETRACYCLINE	100			TETRACYCLINE		6085	8001	639			ERZ24875789.493|plasmid-1:20175										639				-	99.69
plasmids.tsv.amrfinderplus	tetm	tetracycline resistance ribosomal protection protein Tet(M)	NCBI Reference Gene Database	2024-07-22.1	WP_002414694.1	amrfinderplus	3.12.8	gene_presence_detected	TETRACYCLINE	100			TETRACYCLINE		3944	5860	639			ERZ24875794.1741|plasmid-1:6534										639				-	99.69
plasmids.tsv.amrfinderplus	tetm	tetracycline resistance ribosomal protection protein Tet(M)	NCBI Reference Gene Database	2024-07-22.1	WP_002414694.1	amrfinderplus	3.12.8	gene_presence_detected	TETRACYCLINE	74.49			TETRACYCLINE		11301	12728	476			ERZ24875797.887|plasmid-1:12730										639				#ERROR!	99.58
plasmids.tsv.amrfinderplus	tetm	tetracycline resistance ribosomal protection protein Tet(M)	NCBI Reference Gene Database	2024-07-22.1	WP_002414694.1	amrfinderplus	3.12.8	gene_presence_detected	TETRACYCLINE	100			TETRACYCLINE		13221	15137	639			ERZ24875802.472|plasmid-1:15597										639				#ERROR!	99.69
plasmids.tsv.amrfinderplus	tetm	tetracycline resistance ribosomal protection protein Tet(M)	NCBI Reference Gene Database	2024-07-22.1	WP_002414694.1	amrfinderplus	3.12.8	gene_presence_detected	TETRACYCLINE	100			TETRACYCLINE		6030	7946	639			ERZ24875803.1131|plasmid-1:9746										639				-	99.69
plasmids.tsv.amrfinderplus	tetm	tetracycline resistance ribosomal protection protein Tet(M)	NCBI Reference Gene Database	2024-07-22.1	WP_002414694.1	amrfinderplus	3.12.8	gene_presence_detected	TETRACYCLINE	100			TETRACYCLINE		4292	6208	639			ERZ24875805.3195|plasmid-1:6230										639				-	99.69
plasmids.tsv.amrfinderplus	tetm	tetracycline resistance ribosomal protection protein Tet(M)	NCBI Reference Gene Database	2024-07-22.1	WP_002414694.1	amrfinderplus	3.12.8	gene_presence_detected	TETRACYCLINE	100			TETRACYCLINE		21	1937	639			ERZ24875807.2987|plasmid-1:6166										639				#ERROR!	99.69
plasmids.tsv.amrfinderplus	tetm	tetracycline resistance ribosomal protection protein Tet(M)	NCBI Reference Gene Database	2024-07-22.1	WP_002414694.1	amrfinderplus	3.12.8	gene_presence_detected	TETRACYCLINE	79.34			TETRACYCLINE		4269	5789	507			ERZ24875808.2955|plasmid-1:5792										639				-	99.8
plasmids.tsv.amrfinderplus	tetm	tetracycline resistance ribosomal protection protein Tet(M)	NCBI Reference Gene Database	2024-07-22.1	WP_000691741.1	amrfinderplus	3.12.8	gene_presence_detected	TETRACYCLINE	63.38			TETRACYCLINE		2	1216	405			ERZ24875812.3586|plasmid-1:5272										639				#ERROR!	100
plasmids.tsv.amrfinderplus	tetm	tetracycline resistance ribosomal protection protein Tet(M)	NCBI Reference Gene Database	2024-07-22.1	WP_063856397.1	amrfinderplus	3.12.8	gene_presence_detected	TETRACYCLINE	75.27			TETRACYCLINE		4121	5563	481			ERZ24879085.3205|plasmid-1:5566										639				#ERROR!	98.13
plasmids.tsv.amrfinderplus	tetm	tetracycline resistance ribosomal protection protein Tet(M)	NCBI Reference Gene Database	2024-07-22.1	WP_002414694.1	amrfinderplus	3.12.8	gene_presence_detected	TETRACYCLINE	100			TETRACYCLINE		4646	6562	639			ERZ24879088.2161|plasmid-1:6878										639				#ERROR!	99.69
plasmids.tsv.amrfinderplus	tetm	tetracycline resistance ribosomal protection protein Tet(M)	NCBI Reference Gene Database	2024-07-22.1	WP_002414694.1	amrfinderplus	3.12.8	gene_presence_detected	TETRACYCLINE	100			TETRACYCLINE		4053	5969	639			ERZ24879089.2295|plasmid-1:6643										639				-	99.69
plasmids.tsv.amrfinderplus	tetm	tetracycline resistance ribosomal protection protein Tet(M)	NCBI Reference Gene Database	2024-07-22.1	WP_002414694.1	amrfinderplus	3.12.8	gene_presence_detected	TETRACYCLINE	100			TETRACYCLINE		673	2589	639			ERZ24879090.1964|plasmid-1:7772										639				#ERROR!	99.69
plasmids.tsv.amrfinderplus	tetm	tetracycline resistance ribosomal protection protein Tet(M)	NCBI Reference Gene Database	2024-07-22.1	WP_002414694.1	amrfinderplus	3.12.8	gene_presence_detected	TETRACYCLINE	100			TETRACYCLINE		12215	14131	639			ERZ24879091.360|plasmid-1:18491										639				#ERROR!	99.69
plasmids.tsv.amrfinderplus	TETQ	tetracycline resistance ribosomal protection protein Tet(Q)	NCBI Reference Gene Database	2024-07-22.1	WP_063856407.1	amrfinderplus	3.12.8	gene_presence_detected	TETRACYCLINE	100			TETRACYCLINE		10940	12862	641			ERZ24875765.143|plasmid-1:27515										641				-	99.38
plasmids.tsv.amrfinderplus	TETQ	tetracycline resistance ribosomal protection protein Tet(Q)	NCBI Reference Gene Database	2024-07-22.1	WP_063856407.1	amrfinderplus	3.12.8	gene_presence_detected	TETRACYCLINE	100			TETRACYCLINE		11893	13815	641			ERZ24875767.503|plasmid-1:17400										641				-	99.38
plasmids.tsv.amrfinderplus	TETQ	tetracycline resistance ribosomal protection protein Tet(Q)	NCBI Reference Gene Database	2024-07-22.1	WP_063856407.1	amrfinderplus	3.12.8	gene_presence_detected	TETRACYCLINE	100			TETRACYCLINE		17382	19304	641			ERZ24875771.142|plasmid-1:26321										641				-	99.38
plasmids.tsv.amrfinderplus	TETQ	tetracycline resistance ribosomal protection protein Tet(Q)	NCBI Reference Gene Database	2024-07-22.1	WP_063856407.1	amrfinderplus	3.12.8	gene_presence_detected	TETRACYCLINE	99.53			TETRACYCLINE		3	1916	638			ERZ24875777.595|plasmid-1:13031										641				#ERROR!	99.37
plasmids.tsv.amrfinderplus	TETQ	tetracycline resistance ribosomal protection protein Tet(Q)	NCBI Reference Gene Database	2024-07-22.1	WP_063856407.1	amrfinderplus	3.12.8	gene_presence_detected	TETRACYCLINE	100			TETRACYCLINE		11166	13088	641			ERZ24875778.77|plasmid-1:27838										641				-	99.53
plasmids.tsv.amrfinderplus	TETQ	tetracycline resistance ribosomal protection protein Tet(Q)	NCBI Reference Gene Database	2024-07-22.1	WP_063856407.1	amrfinderplus	3.12.8	gene_presence_detected	TETRACYCLINE	100			TETRACYCLINE		32948	34870	641			ERZ24875780.17|plasmid-1:47925										641				-	99.84
plasmids.tsv.amrfinderplus	TETQ	tetracycline resistance ribosomal protection protein Tet(Q)	NCBI Reference Gene Database	2024-07-22.1	WP_063856407.1	amrfinderplus	3.12.8	gene_presence_detected	TETRACYCLINE	100			TETRACYCLINE		11127	13049	641			ERZ24875785.225|plasmid-1:28216										641				-	99.22
plasmids.tsv.amrfinderplus	TETQ	tetracycline resistance ribosomal protection protein Tet(Q)	NCBI Reference Gene Database	2024-07-22.1	WP_063856407.1	amrfinderplus	3.12.8	gene_presence_detected	TETRACYCLINE	100			TETRACYCLINE		430	2352	641			ERZ24875791.134|plasmid-1:12074										641				-	99.53
plasmids.tsv.amrfinderplus	TETQ	tetracycline resistance ribosomal protection protein Tet(Q)	NCBI Reference Gene Database	2024-07-22.1	WP_063856407.1	amrfinderplus	3.12.8	gene_presence_detected	TETRACYCLINE	100			TETRACYCLINE		3455	5377	641			ERZ24875794.399|plasmid-1:11856										641				-	99.53
plasmids.tsv.amrfinderplus	TETQ	tetracycline resistance ribosomal protection protein Tet(Q)	NCBI Reference Gene Database	2024-07-22.1	WP_063856407.1	amrfinderplus	3.12.8	gene_presence_detected	TETRACYCLINE	100			TETRACYCLINE		33941	35863	641			ERZ24875797.39|plasmid-1:50524										641				-	99.53
plasmids.tsv.amrfinderplus	TETQ	tetracycline resistance ribosomal protection protein Tet(Q)	NCBI Reference Gene Database	2024-07-22.1	WP_063856407.1	amrfinderplus	3.12.8	gene_presence_detected	TETRACYCLINE	100			TETRACYCLINE		14378	16300	641			ERZ24875800.73|plasmid-1:29875										641				#ERROR!	99.53
plasmids.tsv.amrfinderplus	TETQ	tetracycline resistance ribosomal protection protein Tet(Q)	NCBI Reference Gene Database	2024-07-22.1	WP_063856407.1	amrfinderplus	3.12.8	gene_presence_detected	TETRACYCLINE	100			TETRACYCLINE		14489	16411	641			ERZ24875802.26|plasmid-1:48224										641				#ERROR!	99.53
plasmids.tsv.amrfinderplus	TETQ	tetracycline resistance ribosomal protection protein Tet(Q)	NCBI Reference Gene Database	2024-07-22.1	WP_063856407.1	amrfinderplus	3.12.8	gene_presence_detected	TETRACYCLINE	100			TETRACYCLINE		19490	21412	641			ERZ24875811.325|plasmid-1:23386										641				-	99.53
plasmids.tsv.amrfinderplus	TETQ	tetracycline resistance ribosomal protection protein Tet(Q)	NCBI Reference Gene Database	2024-07-22.1	WP_063856407.1	amrfinderplus	3.12.8	gene_presence_detected	TETRACYCLINE	100			TETRACYCLINE		3455	5377	641			ERZ24875813.2369|plasmid-1:8396										641				-	99.53
plasmids.tsv.amrfinderplus	TETQ	tetracycline resistance ribosomal protection protein Tet(Q)	NCBI Reference Gene Database	2024-07-22.1	WP_063856407.1	amrfinderplus	3.12.8	gene_presence_detected	TETRACYCLINE	100			TETRACYCLINE		14866	16788	641			ERZ24875814.225|plasmid-1:27201										641				#ERROR!	99.53
plasmids.tsv.amrfinderplus	TETQ	tetracycline resistance ribosomal protection protein Tet(Q)	NCBI Reference Gene Database	2024-07-22.1	WP_063856407.1	amrfinderplus	3.12.8	gene_presence_detected	TETRACYCLINE	100			TETRACYCLINE		1806	3728	641			ERZ24879085.558|plasmid-1:14131										641				#ERROR!	99.38
plasmids.tsv.amrfinderplus	TETQ	tetracycline resistance ribosomal protection protein Tet(Q)	NCBI Reference Gene Database	2024-07-22.1	WP_063856407.1	amrfinderplus	3.12.8	gene_presence_detected	TETRACYCLINE	100			TETRACYCLINE		11607	13529	641			ERZ24879088.116|plasmid-1:26200										641				#ERROR!	99.53
plasmids.tsv.amrfinderplus	TETQ	tetracycline resistance ribosomal protection protein Tet(Q)	NCBI Reference Gene Database	2024-07-22.1	WP_063856407.1	amrfinderplus	3.12.8	gene_presence_detected	TETRACYCLINE	100			TETRACYCLINE		31869	33791	641			ERZ24879090.17|plasmid-1:39566										641				-	99.53
plasmids.tsv.amrfinderplus	tetw	tetracycline resistance ribosomal protection protein Tet(W)	NCBI Reference Gene Database	2024-07-22.1	WP_002586627.1	amrfinderplus	3.12.8	gene_presence_detected	TETRACYCLINE	100			TETRACYCLINE		791	2707	639			ERZ24875810.3510|plasmid-1:5067										639				#ERROR!	99.53
plasmids.txt.rgi	AER-1	AER beta-lactamase	CARD	3.3.0	3002481	rgi	6.0.3	gene_presence_detected		100			penam		484	1398				ERZ24875807.3121|plasmid-1:6035_2													antibiotic inactivation	-	99.34
plasmids.txt.rgi	aph(3'')-Ib	APH(3'')	CARD	3.3.0	3002639	rgi	6.0.3	gene_presence_detected		100			AMINOGLYCOSIDE		573	1376				ERZ24875774.4113|plasmid-1:5154_2													antibiotic inactivation	-	99.63
plasmids.txt.rgi	aph(3'')-Ib	APH(3'')	CARD	3.3.0	3002639	rgi	6.0.3	gene_presence_detected		100			AMINOGLYCOSIDE		878	1681				ERZ24875805.4076|plasmid-1:5460_2													antibiotic inactivation	-	99.63
plasmids.txt.rgi	aph(3'')-Ib	APH(3'')	CARD	3.3.0	3002639	rgi	6.0.3	gene_presence_detected		100			AMINOGLYCOSIDE		3824	4627				ERZ24875768.3791|plasmid-1:5506_4													antibiotic inactivation	#ERROR!	99.63
plasmids.txt.rgi	aph(3'')-Ib	APH(3'')	CARD	3.3.0	3002639	rgi	6.0.3	gene_presence_detected		100			AMINOGLYCOSIDE		1283	2086				ERZ24875783.3715|plasmid-1:5943_3													antibiotic inactivation	-	99.63
plasmids.txt.rgi	aph(3'')-Ib	APH(3'')	CARD	3.3.0	3002639	rgi	6.0.3	gene_presence_detected		100			AMINOGLYCOSIDE		4025	4828				ERZ24875766.2729|plasmid-1:6084_4													antibiotic inactivation	#ERROR!	99.63
plasmids.txt.rgi	aph(3'')-Ib	APH(3'')	CARD	3.3.0	3002639	rgi	6.0.3	gene_presence_detected		100			AMINOGLYCOSIDE		3698	4501				ERZ24879090.3919|plasmid-1:5380_3													antibiotic inactivation	#ERROR!	99.63
plasmids.txt.rgi	aph(3'')-Ib	APH(3'')	CARD	3.3.0	3002639	rgi	6.0.3	gene_presence_detected		100			AMINOGLYCOSIDE		3911	4714				ERZ24875765.3449|plasmid-1:5657_4													antibiotic inactivation	#ERROR!	99.63
plasmids.txt.rgi	aph(3'')-Ib	APH(3'')	CARD	3.3.0	3002639	rgi	6.0.3	gene_presence_detected		100			AMINOGLYCOSIDE		3832	4635				ERZ24875808.2874|plasmid-1:5871_4													antibiotic inactivation	#ERROR!	99.63
plasmids.txt.rgi	aph(3'')-Ib	APH(3'')	CARD	3.3.0	3002639	rgi	6.0.3	gene_presence_detected		100			AMINOGLYCOSIDE		3802	4605				ERZ24879087.2285|plasmid-1:6537_3													antibiotic inactivation	#ERROR!	99.63
plasmids.txt.rgi	aph(3'')-Ib	APH(3'')	CARD	3.3.0	3002639	rgi	6.0.3	gene_presence_detected		100			AMINOGLYCOSIDE		3953	4756				ERZ24875786.3665|plasmid-1:5753_3													antibiotic inactivation	#ERROR!	99.63
plasmids.txt.rgi	aph(3'')-Ib	APH(3'')	CARD	3.3.0	3002639	rgi	6.0.3	gene_presence_detected		100			AMINOGLYCOSIDE		878	1681				ERZ24875785.5009|plasmid-1:5380_2													antibiotic inactivation	-	99.63
plasmids.txt.rgi	aph(3'')-Ib	APH(3'')	CARD	3.3.0	3002639	rgi	6.0.3	gene_presence_detected		100			AMINOGLYCOSIDE		878	1681				ERZ24875769.4163|plasmid-1:5380_2													antibiotic inactivation	-	99.63
plasmids.txt.rgi	aph(3'')-Ib	APH(3'')	CARD	3.3.0	3002639	rgi	6.0.3	gene_presence_detected		100			AMINOGLYCOSIDE		1424	2227				ERZ24875803.2618|plasmid-1:6474_4													antibiotic inactivation	-	99.63
plasmids.txt.rgi	aph(3'')-Ib	APH(3'')	CARD	3.3.0	3002639	rgi	6.0.3	gene_presence_detected		100			AMINOGLYCOSIDE		3877	4680				ERZ24879085.2768|plasmid-1:5993_4													antibiotic inactivation	#ERROR!	99.63
plasmids.txt.rgi	aph(3'')-Ib	APH(3'')	CARD	3.3.0	3002639	rgi	6.0.3	gene_presence_detected		100			AMINOGLYCOSIDE		3776	4579				ERZ24875771.4265|plasmid-1:5522_3													antibiotic inactivation	#ERROR!	99.63
plasmids.txt.rgi	aph(3'')-Ib	APH(3'')	CARD	3.3.0	3002639	rgi	6.0.3	gene_presence_detected		100			AMINOGLYCOSIDE		3777	4580				ERZ24875763.2346|plasmid-1:5523_4													antibiotic inactivation	#ERROR!	99.63
plasmids.txt.rgi	aph(6)-Id	APH(6)	CARD	3.3.0	3002660	rgi	6.0.3	gene_presence_detected		100			AMINOGLYCOSIDE		42	878				ERZ24875805.4076|plasmid-1:5460_1													antibiotic inactivation	-	99.64
plasmids.txt.rgi	aph(6)-Id	APH(6)	CARD	3.3.0	3002660	rgi	6.0.3	gene_presence_detected		100			AMINOGLYCOSIDE		4627	5463				ERZ24875768.3791|plasmid-1:5506_5													antibiotic inactivation	#ERROR!	99.64
plasmids.txt.rgi	aph(6)-Id	APH(6)	CARD	3.3.0	3002660	rgi	6.0.3	gene_presence_detected		100			AMINOGLYCOSIDE		447	1283				ERZ24875783.3715|plasmid-1:5943_2													antibiotic inactivation	-	99.64
plasmids.txt.rgi	aph(6)-Id	APH(6)	CARD	3.3.0	3002660	rgi	6.0.3	gene_presence_detected		100			AMINOGLYCOSIDE		4828	5664				ERZ24875766.2729|plasmid-1:6084_5													antibiotic inactivation	#ERROR!	99.64
plasmids.txt.rgi	aph(6)-Id	APH(6)	CARD	3.3.0	3002660	rgi	6.0.3	gene_presence_detected		100			AMINOGLYCOSIDE		4501	5337				ERZ24879090.3919|plasmid-1:5380_4													antibiotic inactivation	#ERROR!	99.64
plasmids.txt.rgi	aph(6)-Id	APH(6)	CARD	3.3.0	3002660	rgi	6.0.3	gene_presence_detected		100			AMINOGLYCOSIDE		4714	5550				ERZ24875765.3449|plasmid-1:5657_5													antibiotic inactivation	#ERROR!	99.64
plasmids.txt.rgi	aph(6)-Id	APH(6)	CARD	3.3.0	3002660	rgi	6.0.3	gene_presence_detected		100			AMINOGLYCOSIDE		4635	5471				ERZ24875808.2874|plasmid-1:5871_5													antibiotic inactivation	#ERROR!	99.64
plasmids.txt.rgi	aph(6)-Id	APH(6)	CARD	3.3.0	3002660	rgi	6.0.3	gene_presence_detected		100			AMINOGLYCOSIDE		4605	5441				ERZ24879087.2285|plasmid-1:6537_4													antibiotic inactivation	#ERROR!	98.92
plasmids.txt.rgi	aph(6)-Id	APH(6)	CARD	3.3.0	3002660	rgi	6.0.3	gene_presence_detected		100			AMINOGLYCOSIDE		4756	5592				ERZ24875786.3665|plasmid-1:5753_4													antibiotic inactivation	#ERROR!	99.64
plasmids.txt.rgi	aph(6)-Id	APH(6)	CARD	3.3.0	3002660	rgi	6.0.3	gene_presence_detected		100			AMINOGLYCOSIDE		42	878				ERZ24875785.5009|plasmid-1:5380_1													antibiotic inactivation	-	99.64
plasmids.txt.rgi	aph(6)-Id	APH(6)	CARD	3.3.0	3002660	rgi	6.0.3	gene_presence_detected		100			AMINOGLYCOSIDE		42	878				ERZ24875769.4163|plasmid-1:5380_1													antibiotic inactivation	-	99.64
plasmids.txt.rgi	aph(6)-Id	APH(6)	CARD	3.3.0	3002660	rgi	6.0.3	gene_presence_detected		100			AMINOGLYCOSIDE		893	1729				ERZ24875807.1834|plasmid-1:7886_2													antibiotic inactivation	#ERROR!	99.64
plasmids.txt.rgi	aph(6)-Id	APH(6)	CARD	3.3.0	3002660	rgi	6.0.3	gene_presence_detected		100			AMINOGLYCOSIDE		588	1424				ERZ24875803.2618|plasmid-1:6474_3													antibiotic inactivation	-	99.64
plasmids.txt.rgi	aph(6)-Id	APH(6)	CARD	3.3.0	3002660	rgi	6.0.3	gene_presence_detected		100			AMINOGLYCOSIDE		4680	5516				ERZ24879085.2768|plasmid-1:5993_5													antibiotic inactivation	#ERROR!	99.64
plasmids.txt.rgi	aph(6)-Id	APH(6)	CARD	3.3.0	3002660	rgi	6.0.3	gene_presence_detected		100			AMINOGLYCOSIDE		4579	5415				ERZ24875771.4265|plasmid-1:5522_4													antibiotic inactivation	#ERROR!	99.64
plasmids.txt.rgi	aph(6)-Id	APH(6)	CARD	3.3.0	3002660	rgi	6.0.3	gene_presence_detected		100			AMINOGLYCOSIDE		4580	5416				ERZ24875763.2346|plasmid-1:5523_5													antibiotic inactivation	#ERROR!	99.64
plasmids.txt.rgi	CRP	resistance-nodulation-cell division (RND) antibiotic efflux pump	CARD	3.3.0	3000518	rgi	6.0.3	gene_presence_detected		100.95			macrolide antibiotic; fluoroquinolone antibiotic; penam		5146	5784				ERZ24875767.3454|plasmid-1:6162_7													antibiotic efflux	-	89.62
plasmids.txt.rgi	CTX-M-3	CTX-M beta-lactamase	CARD	3.3.0	3001866	rgi	6.0.3	gene_presence_detected		100			cephalosporin; cephamycin; penam		1023	1898				ERZ24875797.3032|plasmid-1:6394_4													antibiotic inactivation	-	100
plasmids.txt.rgi	CFXA2	CfxA beta-lactamase	CARD	3.3.0	3003002	rgi	6.0.3	gene_presence_detected		100			cephamycin		141	1106				ERZ24875802.1265|plasmid-1:9586_1													antibiotic inactivation	#ERROR!	99.69
plasmids.txt.rgi	CFXA2	CfxA beta-lactamase	CARD	3.3.0	3003002	rgi	6.0.3	gene_presence_detected		100			cephamycin		62	1027				ERZ24879088.1205|plasmid-1:9270_1													antibiotic inactivation	#ERROR!	99.69
plasmids.txt.rgi	CFXA2	CfxA beta-lactamase	CARD	3.3.0	3003002	rgi	6.0.3	gene_presence_detected		100			cephamycin		7809	8774				ERZ24875767.1227|plasmid-1:10954_9													antibiotic inactivation	-	99.69
plasmids.txt.rgi	CFXA2	CfxA beta-lactamase	CARD	3.3.0	3003002	rgi	6.0.3	gene_presence_detected		100			cephamycin		8479	9444				ERZ24879090.801|plasmid-1:11624_9													antibiotic inactivation	-	99.69
plasmids.txt.rgi	erm35	Erm 23S ribosomal RNA methyltransferase	CARD	3.3.0	3000604	rgi	6.0.3	gene_presence_detected		100			macrolide antibiotic; lincosamide antibiotic; streptogramin antibiotic; streptogramin A antibiotic; streptogramin B antibiotic		1083	1883				ERZ24875808.1188|plasmid-1:9238_3													antibiotic target alteration	-	98.87
plasmids.txt.rgi	erm35	Erm 23S ribosomal RNA methyltransferase	CARD	3.3.0	3000604	rgi	6.0.3	gene_presence_detected		100			macrolide antibiotic; lincosamide antibiotic; streptogramin antibiotic; streptogramin A antibiotic; streptogramin B antibiotic		6025	6825				ERZ24875808.1188|plasmid-1:9238_10													antibiotic target alteration	-	98.87
plasmids.txt.rgi	ermb	Erm 23S ribosomal RNA methyltransferase	CARD	3.3.0	3000375	rgi	6.0.3	gene_presence_detected		98.79			macrolide antibiotic; lincosamide antibiotic; streptogramin antibiotic; streptogramin A antibiotic; streptogramin B antibiotic		624	1361				ERZ24875805.4337|plasmid-1:5269_1													antibiotic target alteration	#ERROR!	97.96
plasmids.txt.rgi	ermb	Erm 23S ribosomal RNA methyltransferase	CARD	3.3.0	3000375	rgi	6.0.3	gene_presence_detected		98.79			macrolide antibiotic; lincosamide antibiotic; streptogramin antibiotic; streptogramin A antibiotic; streptogramin B antibiotic		135	872				ERZ24875768.3273|plasmid-1:5963_1													antibiotic target alteration	#ERROR!	97.96
plasmids.txt.rgi	ermb	Erm 23S ribosomal RNA methyltransferase	CARD	3.3.0	3000375	rgi	6.0.3	gene_presence_detected		98.79			macrolide antibiotic; lincosamide antibiotic; streptogramin antibiotic; streptogramin A antibiotic; streptogramin B antibiotic		5130	5867				ERZ24875766.2422|plasmid-1:6492_5													antibiotic target alteration	-	97.96
plasmids.txt.rgi	ermb	Erm 23S ribosomal RNA methyltransferase	CARD	3.3.0	3000375	rgi	6.0.3	gene_presence_detected		98.79			macrolide antibiotic; lincosamide antibiotic; streptogramin antibiotic; streptogramin A antibiotic; streptogramin B antibiotic		242	979				ERZ24875759.1987|plasmid-1:6210_1													antibiotic target alteration	#ERROR!	97.96
plasmids.txt.rgi	ermb	Erm 23S ribosomal RNA methyltransferase	CARD	3.3.0	3000375	rgi	6.0.3	gene_presence_detected		98.79			macrolide antibiotic; lincosamide antibiotic; streptogramin antibiotic; streptogramin A antibiotic; streptogramin B antibiotic		624	1361				ERZ24879090.2828|plasmid-1:6452_1													antibiotic target alteration	#ERROR!	97.96
plasmids.txt.rgi	ermb	Erm 23S ribosomal RNA methyltransferase	CARD	3.3.0	3000375	rgi	6.0.3	gene_presence_detected		98.79			macrolide antibiotic; lincosamide antibiotic; streptogramin antibiotic; streptogramin A antibiotic; streptogramin B antibiotic		978	1715				ERZ24875791.1108|plasmid-1:5690_2													antibiotic target alteration	#ERROR!	97.96
plasmids.txt.rgi	ermb	Erm 23S ribosomal RNA methyltransferase	CARD	3.3.0	3000375	rgi	6.0.3	gene_presence_detected		98.79			macrolide antibiotic; lincosamide antibiotic; streptogramin antibiotic; streptogramin A antibiotic; streptogramin B antibiotic		701	1438				ERZ24875777.2213|plasmid-1:6670_1													antibiotic target alteration	#ERROR!	97.96
plasmids.txt.rgi	ermb	Erm 23S ribosomal RNA methyltransferase	CARD	3.3.0	3000375	rgi	6.0.3	gene_presence_detected		98.79			macrolide antibiotic; lincosamide antibiotic; streptogramin antibiotic; streptogramin A antibiotic; streptogramin B antibiotic		5142	5879				ERZ24875815.3469|plasmid-1:6219_5													antibiotic target alteration	-	97.96
plasmids.txt.rgi	ermb	Erm 23S ribosomal RNA methyltransferase	CARD	3.3.0	3000375	rgi	6.0.3	gene_presence_detected		98.79			macrolide antibiotic; lincosamide antibiotic; streptogramin antibiotic; streptogramin A antibiotic; streptogramin B antibiotic		624	1361				ERZ24875794.1784|plasmid-1:6452_1													antibiotic target alteration	#ERROR!	97.96
plasmids.txt.rgi	ermb	Erm 23S ribosomal RNA methyltransferase	CARD	3.3.0	3000375	rgi	6.0.3	gene_presence_detected		98.79			macrolide antibiotic; lincosamide antibiotic; streptogramin antibiotic; streptogramin A antibiotic; streptogramin B antibiotic		3958	4695				ERZ24875813.5900|plasmid-1:5060_4													antibiotic target alteration	-	97.96
plasmids.txt.rgi	ermb	Erm 23S ribosomal RNA methyltransferase	CARD	3.3.0	3000375	rgi	6.0.3	gene_presence_detected		98.79			macrolide antibiotic; lincosamide antibiotic; streptogramin antibiotic; streptogramin A antibiotic; streptogramin B antibiotic		5226	5963				ERZ24879085.2232|plasmid-1:6642_5													antibiotic target alteration	-	97.96
plasmids.txt.rgi	Escherichia coli AcrAB-TolC with MarR mutations conferring resistance to ciprofloxacin and tetracycline	resistance-nodulation-cell division (RND) antibiotic efflux pump	CARD	3.3.0	3003378	rgi	6.0.3	protein_variant_detected		100			fluoroquinolone antibiotic; cephalosporin; glycylcycline; penam; tetracycline antibiotic; rifamycin antibiotic; phenicol antibiotic; disinfecting agents and antiseptics		13949	14383				ERZ24875814.56|plasmid-1:65101_17					p.Y137H,p. S3N								antibiotic target alteration; antibiotic efflux	-	84.03
plasmids.txt.rgi	Escherichia coli acrA	resistance-nodulation-cell division (RND) antibiotic efflux pump	CARD	3.3.0	3004043	rgi	6.0.3	gene_presence_detected		100			fluoroquinolone antibiotic; cephalosporin; glycylcycline; penam; tetracycline antibiotic; rifamycin antibiotic; phenicol antibiotic; disinfecting agents and antiseptics		92	1285				ERZ24875783.571|plasmid-1:19548_1													antibiotic efflux	#ERROR!	100
plasmids.txt.rgi	Escherichia coli soxS with mutation conferring antibiotic resistance	ATP-binding cassette (ABC) antibiotic efflux pump; major facilitator superfamily (MFS) antibiotic efflux pump; resistance-nodulation-cell division (RND) antibiotic efflux pump; General Bacterial Porin with reduced permeability to beta-lactams	CARD	3.3.0	3003511	rgi	6.0.3	protein_variant_detected		100.93			fluoroquinolone antibiotic; monobactam; carbapenem; cephalosporin; glycylcycline; cephamycin; penam; tetracycline antibiotic; rifamycin antibiotic; phenicol antibiotic; penem; disinfecting agents and antiseptics		2535	2861				ERZ24875814.4773|plasmid-1:5390_4													antibiotic target alteration; antibiotic efflux; reduced permeability to antibiotic	#ERROR!	89.72
plasmids.txt.rgi	Klebsiella pneumoniae KpnE	small multidrug resistance (SMR) antibiotic efflux pump	CARD	3.3.0	3004580	rgi	6.0.3	gene_presence_detected		101.67			macrolide antibiotic; AMINOGLYCOSIDE; cephalosporin; tetracycline antibiotic; peptide antibiotic; rifamycin antibiotic; disinfecting agents and antiseptics		18741	19109				ERZ24875811.350|plasmid-1:22700_20													antibiotic efflux	#ERROR!	83.61
plasmids.txt.rgi	Klebsiella pneumoniae KpnF	small multidrug resistance (SMR) antibiotic efflux pump	CARD	3.3.0	3004583	rgi	6.0.3	gene_presence_detected		100			macrolide antibiotic; AMINOGLYCOSIDE; cephalosporin; tetracycline antibiotic; peptide antibiotic; rifamycin antibiotic; disinfecting agents and antiseptics		19096	19425				ERZ24875811.350|plasmid-1:22700_21													antibiotic efflux	#ERROR!	83.49
plasmids.txt.rgi	Klebsiella pneumoniae KpnG	major facilitator superfamily (MFS) antibiotic efflux pump	CARD	3.3.0	3004588	rgi	6.0.3	gene_presence_detected		100			macrolide antibiotic; fluoroquinolone antibiotic; AMINOGLYCOSIDE; carbapenem; cephalosporin; penam; peptide antibiotic; penem		8546	9718				ERZ24875783.1116|plasmid-1:12950_9													antibiotic efflux	-	94.62
plasmids.txt.rgi	Klebsiella pneumoniae KpnG	major facilitator superfamily (MFS) antibiotic efflux pump	CARD	3.3.0	3004588	rgi	6.0.3	gene_presence_detected		100			macrolide antibiotic; fluoroquinolone antibiotic; AMINOGLYCOSIDE; carbapenem; cephalosporin; penam; peptide antibiotic; penem		9001	10173				ERZ24875765.627|plasmid-1:14242_9													antibiotic efflux	-	94.62
plasmids.txt.rgi	Klebsiella pneumoniae KpnG	major facilitator superfamily (MFS) antibiotic efflux pump	CARD	3.3.0	3004588	rgi	6.0.3	gene_presence_detected		100			macrolide antibiotic; fluoroquinolone antibiotic; AMINOGLYCOSIDE; carbapenem; cephalosporin; penam; peptide antibiotic; penem		8821	9993				ERZ24875814.170|plasmid-1:32426_9													antibiotic efflux	-	94.62
plasmids.txt.rgi	Klebsiella pneumoniae KpnH	major facilitator superfamily (MFS) antibiotic efflux pump	CARD	3.3.0	3004597	rgi	6.0.3	gene_presence_detected		100			macrolide antibiotic; fluoroquinolone antibiotic; AMINOGLYCOSIDE; carbapenem; cephalosporin; penam; peptide antibiotic; penem		6992	8530				ERZ24875783.1116|plasmid-1:12950_8													antibiotic efflux	-	93.43
plasmids.txt.rgi	Klebsiella pneumoniae KpnH	major facilitator superfamily (MFS) antibiotic efflux pump	CARD	3.3.0	3004597	rgi	6.0.3	gene_presence_detected		100			macrolide antibiotic; fluoroquinolone antibiotic; AMINOGLYCOSIDE; carbapenem; cephalosporin; penam; peptide antibiotic; penem		7447	8985				ERZ24875765.627|plasmid-1:14242_8													antibiotic efflux	-	93.43
plasmids.txt.rgi	Klebsiella pneumoniae KpnH	major facilitator superfamily (MFS) antibiotic efflux pump	CARD	3.3.0	3004597	rgi	6.0.3	gene_presence_detected		100			macrolide antibiotic; fluoroquinolone antibiotic; AMINOGLYCOSIDE; carbapenem; cephalosporin; penam; peptide antibiotic; penem		7267	8805				ERZ24875814.170|plasmid-1:32426_8													antibiotic efflux	-	93.43
plasmids.txt.rgi	Limosilactobacillus reuteri cat-TC	chloramphenicol acetyltransferase (CAT)	CARD	3.3.0	3002671	rgi	6.0.3	gene_presence_detected		90.76			PHENICOL		284	934				ERZ24875810.3352|plasmid-1:5193_1													antibiotic inactivation	#ERROR!	97.56
plasmids.txt.rgi	Limosilactobacillus reuteri cat-TC	chloramphenicol acetyltransferase (CAT)	CARD	3.3.0	3002671	rgi	6.0.3	gene_presence_detected		90.76			PHENICOL		155	805				ERZ24875815.4818|plasmid-1:5064_1													antibiotic inactivation	#ERROR!	97.56
plasmids.txt.rgi	mcr91	MCR phosphoethanolamine transferase	CARD	3.3.0	3004684	rgi	6.0.3	gene_presence_detected		100			peptide antibiotic		185	1804				ERZ24875814.3724|plasmid-1:6238_1													antibiotic target alteration	#ERROR!	100
plasmids.txt.rgi	mefen2	major facilitator superfamily (MFS) antibiotic efflux pump	CARD	3.3.0	3004659	rgi	6.0.3	gene_presence_detected		100			MACROLIDE		3579	4784				ERZ24875781.3626|plasmid-1:5147_6													antibiotic efflux	-	99.5
plasmids.txt.rgi	mefen2	major facilitator superfamily (MFS) antibiotic efflux pump	CARD	3.3.0	3004659	rgi	6.0.3	gene_presence_detected		100			MACROLIDE		2153	3358				ERZ24875766.2175|plasmid-1:6867_5													antibiotic efflux	-	99.5
plasmids.txt.rgi	mefen2	major facilitator superfamily (MFS) antibiotic efflux pump	CARD	3.3.0	3004659	rgi	6.0.3	gene_presence_detected		100			MACROLIDE		378	1583				ERZ24875759.1421|plasmid-1:7313_1													antibiotic efflux	#ERROR!	99.5
plasmids.txt.rgi	mefen2	major facilitator superfamily (MFS) antibiotic efflux pump	CARD	3.3.0	3004659	rgi	6.0.3	gene_presence_detected		100			MACROLIDE		2804	4009				ERZ24875798.2477|plasmid-1:6204_5													antibiotic efflux	-	99.5
plasmids.txt.rgi	mefen2	major facilitator superfamily (MFS) antibiotic efflux pump	CARD	3.3.0	3004659	rgi	6.0.3	gene_presence_detected		100			MACROLIDE		335	1540				ERZ24875771.4565|plasmid-1:5329_1													antibiotic efflux	#ERROR!	99.5
plasmids.txt.rgi	OXA-50	OXA beta-lactamase	CARD	3.3.0	3001796	rgi	6.0.3	gene_presence_detected		99.24			carbapenem; cephalosporin; penam		3862	4644				ERZ24875810.1102|plasmid-1:9033_5													antibiotic inactivation	#ERROR!	61.94
plasmids.txt.rgi	OXA-50	OXA beta-lactamase	CARD	3.3.0	3001796	rgi	6.0.3	gene_presence_detected		99.24			carbapenem; cephalosporin; penam		2793	3575				ERZ24875811.2872|plasmid-1:7706_5													antibiotic inactivation	#ERROR!	61.94
plasmids.txt.rgi	qnrS2	quinolone resistance protein (qnr)	CARD	3.3.0	3002791	rgi	6.0.3	gene_presence_detected		100			fluoroquinolone antibiotic		1251	1907				ERZ24875775.2024|plasmid-1:7616_3													antibiotic target protection	#ERROR!	100
plasmids.txt.rgi	Streptococcus suis chloramphenicol acetyltransferase	chloramphenicol acetyltransferase (CAT)	CARD	3.3.0	3004455	rgi	6.0.3	gene_presence_detected		100			PHENICOL		308	958				ERZ24875802.1632|plasmid-1:8494_1													antibiotic inactivation	#ERROR!	94.91
plasmids.txt.rgi	Streptococcus suis chloramphenicol acetyltransferase	chloramphenicol acetyltransferase (CAT)	CARD	3.3.0	3004455	rgi	6.0.3	gene_presence_detected		100			PHENICOL		7535	8185				ERZ24875788.1164|plasmid-1:9052_9													antibiotic inactivation	-	94.91
plasmids.txt.rgi	Streptococcus suis chloramphenicol acetyltransferase	chloramphenicol acetyltransferase (CAT)	CARD	3.3.0	3004455	rgi	6.0.3	gene_presence_detected		100			PHENICOL		193	843				ERZ24875800.4638|plasmid-1:5102_1													antibiotic inactivation	#ERROR!	94.91
plasmids.txt.rgi	Streptomyces venezuelae rox	rifampin monooxygenase	CARD	3.3.0	3007209	rgi	6.0.3	gene_presence_detected		104.2			rifamycin antibiotic		2085	3575				ERZ24875808.3022|plasmid-1:5730_3													antibiotic inactivation	#ERROR!	67.09
plasmids.txt.rgi	TEM-1	TEM beta-lactamase	CARD	3.3.0	3000873	rgi	6.0.3	gene_presence_detected		100			monobactam; cephalosporin; penam; penem		3997	4857				ERZ24875808.3805|plasmid-1:5082_5													antibiotic inactivation	#ERROR!	99.65
plasmids.txt.rgi	TEM-19	TEM beta-lactamase	CARD	3.3.0	3000890	rgi	6.0.3	gene_presence_detected		100			monobactam; cephalosporin; penam; penem		3996	4856				ERZ24875797.4514|plasmid-1:5058_4													antibiotic inactivation	#ERROR!	100
plasmids.txt.rgi	ACRB	resistance-nodulation-cell division (RND) antibiotic efflux pump	CARD	3.3.0	3000216	rgi	6.0.3	gene_presence_detected		99.9			fluoroquinolone antibiotic; cephalosporin; glycylcycline; penam; tetracycline antibiotic; rifamycin antibiotic; phenicol antibiotic; disinfecting agents and antiseptics		15303	18449				ERZ24875795.508|plasmid-1:18816_18													antibiotic efflux	-	91.52
plasmids.txt.rgi	ACRB	resistance-nodulation-cell division (RND) antibiotic efflux pump	CARD	3.3.0	3000216	rgi	6.0.3	gene_presence_detected		99.9			fluoroquinolone antibiotic; cephalosporin; glycylcycline; penam; tetracycline antibiotic; rifamycin antibiotic; phenicol antibiotic; disinfecting agents and antiseptics		1308	4454				ERZ24875783.571|plasmid-1:19548_2													antibiotic efflux	#ERROR!	92.66
plasmids.txt.rgi	adeF	resistance-nodulation-cell division (RND) antibiotic efflux pump	CARD	3.3.0	3000777	rgi	6.0.3	gene_presence_detected		99.91			fluoroquinolone antibiotic; tetracycline antibiotic		1310	4486				ERZ24875778.3132|plasmid-1:5939_2													antibiotic efflux	#ERROR!	60.61
plasmids.txt.rgi	adeF	resistance-nodulation-cell division (RND) antibiotic efflux pump	CARD	3.3.0	3000777	rgi	6.0.3	gene_presence_detected		97.92			fluoroquinolone antibiotic; tetracycline antibiotic		4138	7251				ERZ24875786.1046|plasmid-1:12634_4													antibiotic efflux	#ERROR!	40.97
plasmids.txt.rgi	adeF	resistance-nodulation-cell division (RND) antibiotic efflux pump	CARD	3.3.0	3000777	rgi	6.0.3	gene_presence_detected		98.39			fluoroquinolone antibiotic; tetracycline antibiotic		1722	4850				ERZ24875763.2061|plasmid-1:5926_2													antibiotic efflux	#ERROR!	58.65
plasmids.txt.rgi	catq	chloramphenicol acetyltransferase (CAT)	CARD	3.3.0	3002687	rgi	6.0.3	gene_presence_detected		100			PHENICOL		777	1436				ERZ24879088.2038|plasmid-1:7095_2													antibiotic inactivation	#ERROR!	99.54
plasmids.txt.rgi	emrA	major facilitator superfamily (MFS) antibiotic efflux pump	CARD	3.3.0	3000027	rgi	6.0.3	gene_presence_detected		100			fluoroquinolone antibiotic		13084	14256				ERZ24875789.452|plasmid-1:21041_14													antibiotic efflux	#ERROR!	88.97
plasmids.txt.rgi	EMRB	major facilitator superfamily (MFS) antibiotic efflux pump	CARD	3.3.0	3000074	rgi	6.0.3	gene_presence_detected		100			fluoroquinolone antibiotic		5607	7145				ERZ24875795.1496|plasmid-1:10258_7													antibiotic efflux	-	92.23
plasmids.txt.rgi	EMRB	major facilitator superfamily (MFS) antibiotic efflux pump	CARD	3.3.0	3000074	rgi	6.0.3	gene_presence_detected		100.39			fluoroquinolone antibiotic		14273	15817				ERZ24875789.452|plasmid-1:21041_15													antibiotic efflux	#ERROR!	95.02
plasmids.txt.rgi	EMRR	major facilitator superfamily (MFS) antibiotic efflux pump	CARD	3.3.0	3000516	rgi	6.0.3	gene_presence_detected		100			fluoroquinolone antibiotic		8447	8977				ERZ24875795.1496|plasmid-1:10258_9													antibiotic efflux	-	90.86
plasmids.txt.rgi	EMRR	major facilitator superfamily (MFS) antibiotic efflux pump	CARD	3.3.0	3000516	rgi	6.0.3	gene_presence_detected		100			fluoroquinolone antibiotic		9849	10379				ERZ24875783.1116|plasmid-1:12950_10													antibiotic efflux	-	93.14
plasmids.txt.rgi	EMRR	major facilitator superfamily (MFS) antibiotic efflux pump	CARD	3.3.0	3000516	rgi	6.0.3	gene_presence_detected		100			fluoroquinolone antibiotic		10304	10834				ERZ24875765.627|plasmid-1:14242_10													antibiotic efflux	-	93.14
[truncated: 301 more rows]
