# Supplementary material for: Urban Wastewater Metagenomics Reveals the Antibiotic Resistance Gene Distribution Across Latvian Municipalities
Source: Microorganisms. 2026 Jan 9;14(1):145. doi: 10.3390/microorganisms14010145 (PMC12843809; doi:10.3390/microorganisms14010145)
Supplement: Supplementary file 1 [file microorganisms-14-00145-s001.zip › Table S6. plasmids_funcascan.gtf]

##gtf-version 2.2
##source funcscan
##date 2025-06-26
##feature-type antimicrobial_resistance_genes
ERZ24875763.2346|plasmid-1:5523	abricate	CDS	3753	4580	.	+	0	gene_id "aph(3'')-Ib"; transcript_id "aph(3'')-Ib_1"; gene_name "aph(3'')-Ib"; product "aminoglycoside O-phosphotransferase APH(3'')-Ib"; resistance_class "STREPTOMYCIN"; detection_tool "abricate"; sequence_identity "99.88"; coverage_percentage "100"; reference_db "ncbi"; reference_accession "NG_056002.2"; variation_type "gene_presence_detected";
ERZ24875765.3449|plasmid-1:5657	abricate	CDS	3887	4714	.	+	0	gene_id "aph(3'')-Ib"; transcript_id "aph(3'')-Ib_2"; gene_name "aph(3'')-Ib"; product "aminoglycoside O-phosphotransferase APH(3'')-Ib"; resistance_class "STREPTOMYCIN"; detection_tool "abricate"; sequence_identity "99.88"; coverage_percentage "100"; reference_db "ncbi"; reference_accession "NG_056002.2"; variation_type "gene_presence_detected";
ERZ24875766.2729|plasmid-1:6084	abricate	CDS	4001	4828	.	+	0	gene_id "aph(3'')-Ib"; transcript_id "aph(3'')-Ib_3"; gene_name "aph(3'')-Ib"; product "aminoglycoside O-phosphotransferase APH(3'')-Ib"; resistance_class "STREPTOMYCIN"; detection_tool "abricate"; sequence_identity "99.88"; coverage_percentage "100"; reference_db "ncbi"; reference_accession "NG_056002.2"; variation_type "gene_presence_detected";
ERZ24875768.3791|plasmid-1:5506	abricate	CDS	3800	4627	.	+	0	gene_id "aph(3'')-Ib"; transcript_id "aph(3'')-Ib_4"; gene_name "aph(3'')-Ib"; product "aminoglycoside O-phosphotransferase APH(3'')-Ib"; resistance_class "STREPTOMYCIN"; detection_tool "abricate"; sequence_identity "99.88"; coverage_percentage "100"; reference_db "ncbi"; reference_accession "NG_056002.2"; variation_type "gene_presence_detected";
ERZ24875769.4163|plasmid-1:5380	abricate	CDS	878	1705	.	-	0	gene_id "aph(3'')-Ib"; transcript_id "aph(3'')-Ib_5"; gene_name "aph(3'')-Ib"; product "aminoglycoside O-phosphotransferase APH(3'')-Ib"; resistance_class "STREPTOMYCIN"; detection_tool "abricate"; sequence_identity "99.88"; coverage_percentage "100"; reference_db "ncbi"; reference_accession "NG_056002.2"; variation_type "gene_presence_detected";
ERZ24875771.4265|plasmid-1:5522	abricate	CDS	3752	4579	.	+	0	gene_id "aph(3'')-Ib"; transcript_id "aph(3'')-Ib_6"; gene_name "aph(3'')-Ib"; product "aminoglycoside O-phosphotransferase APH(3'')-Ib"; resistance_class "STREPTOMYCIN"; detection_tool "abricate"; sequence_identity "99.88"; coverage_percentage "100"; reference_db "ncbi"; reference_accession "NG_056002.2"; variation_type "gene_presence_detected";
ERZ24875774.4113|plasmid-1:5154	abricate	CDS	573	1400	.	-	0	gene_id "aph(3'')-Ib"; transcript_id "aph(3'')-Ib_7"; gene_name "aph(3'')-Ib"; product "aminoglycoside O-phosphotransferase APH(3'')-Ib"; resistance_class "STREPTOMYCIN"; detection_tool "abricate"; sequence_identity "99.88"; coverage_percentage "100"; reference_db "ncbi"; reference_accession "NG_056002.2"; variation_type "gene_presence_detected";
ERZ24875783.3715|plasmid-1:5943	abricate	CDS	1283	2110	.	-	0	gene_id "aph(3'')-Ib"; transcript_id "aph(3'')-Ib_8"; gene_name "aph(3'')-Ib"; product "aminoglycoside O-phosphotransferase APH(3'')-Ib"; resistance_class "STREPTOMYCIN"; detection_tool "abricate"; sequence_identity "99.88"; coverage_percentage "100"; reference_db "ncbi"; reference_accession "NG_056002.2"; variation_type "gene_presence_detected";
ERZ24875785.5009|plasmid-1:5380	abricate	CDS	878	1705	.	-	0	gene_id "aph(3'')-Ib"; transcript_id "aph(3'')-Ib_9"; gene_name "aph(3'')-Ib"; product "aminoglycoside O-phosphotransferase APH(3'')-Ib"; resistance_class "STREPTOMYCIN"; detection_tool "abricate"; sequence_identity "99.88"; coverage_percentage "100"; reference_db "ncbi"; reference_accession "NG_056002.2"; variation_type "gene_presence_detected";
ERZ24875786.3665|plasmid-1:5753	abricate	CDS	3929	4756	.	+	0	gene_id "aph(3'')-Ib"; transcript_id "aph(3'')-Ib_10"; gene_name "aph(3'')-Ib"; product "aminoglycoside O-phosphotransferase APH(3'')-Ib"; resistance_class "STREPTOMYCIN"; detection_tool "abricate"; sequence_identity "99.88"; coverage_percentage "100"; reference_db "ncbi"; reference_accession "NG_056002.2"; variation_type "gene_presence_detected";
ERZ24875803.2618|plasmid-1:6474	abricate	CDS	1424	2251	.	-	0	gene_id "aph(3'')-Ib"; transcript_id "aph(3'')-Ib_11"; gene_name "aph(3'')-Ib"; product "aminoglycoside O-phosphotransferase APH(3'')-Ib"; resistance_class "STREPTOMYCIN"; detection_tool "abricate"; sequence_identity "99.88"; coverage_percentage "100"; reference_db "ncbi"; reference_accession "NG_056002.2"; variation_type "gene_presence_detected";
ERZ24875805.4076|plasmid-1:5460	abricate	CDS	878	1705	.	-	0	gene_id "aph(3'')-Ib"; transcript_id "aph(3'')-Ib_12"; gene_name "aph(3'')-Ib"; product "aminoglycoside O-phosphotransferase APH(3'')-Ib"; resistance_class "STREPTOMYCIN"; detection_tool "abricate"; sequence_identity "99.88"; coverage_percentage "100"; reference_db "ncbi"; reference_accession "NG_056002.2"; variation_type "gene_presence_detected";
ERZ24875807.1834|plasmid-1:7886	abricate	CDS	66	893	.	+	0	gene_id "aph(3'')-Ib"; transcript_id "aph(3'')-Ib_13"; gene_name "aph(3'')-Ib"; product "aminoglycoside O-phosphotransferase APH(3'')-Ib"; resistance_class "STREPTOMYCIN"; detection_tool "abricate"; sequence_identity "99.88"; coverage_percentage "100"; reference_db "ncbi"; reference_accession "NG_056002.2"; variation_type "gene_presence_detected";
ERZ24875808.2874|plasmid-1:5871	abricate	CDS	3808	4635	.	+	0	gene_id "aph(3'')-Ib"; transcript_id "aph(3'')-Ib_14"; gene_name "aph(3'')-Ib"; product "aminoglycoside O-phosphotransferase APH(3'')-Ib"; resistance_class "STREPTOMYCIN"; detection_tool "abricate"; sequence_identity "99.88"; coverage_percentage "100"; reference_db "ncbi"; reference_accession "NG_056002.2"; variation_type "gene_presence_detected";
ERZ24879085.2768|plasmid-1:5993	abricate	CDS	3853	4680	.	+	0	gene_id "aph(3'')-Ib"; transcript_id "aph(3'')-Ib_15"; gene_name "aph(3'')-Ib"; product "aminoglycoside O-phosphotransferase APH(3'')-Ib"; resistance_class "STREPTOMYCIN"; detection_tool "abricate"; sequence_identity "99.88"; coverage_percentage "100"; reference_db "ncbi"; reference_accession "NG_056002.2"; variation_type "gene_presence_detected";
ERZ24879087.2285|plasmid-1:6537	abricate	CDS	3778	4605	.	+	0	gene_id "aph(3'')-Ib"; transcript_id "aph(3'')-Ib_16"; gene_name "aph(3'')-Ib"; product "aminoglycoside O-phosphotransferase APH(3'')-Ib"; resistance_class "STREPTOMYCIN"; detection_tool "abricate"; sequence_identity "99.88"; coverage_percentage "100"; reference_db "ncbi"; reference_accession "NG_056002.2"; variation_type "gene_presence_detected";
ERZ24879090.3919|plasmid-1:5380	abricate	CDS	3674	4501	.	+	0	gene_id "aph(3'')-Ib"; transcript_id "aph(3'')-Ib_17"; gene_name "aph(3'')-Ib"; product "aminoglycoside O-phosphotransferase APH(3'')-Ib"; resistance_class "STREPTOMYCIN"; detection_tool "abricate"; sequence_identity "99.88"; coverage_percentage "100"; reference_db "ncbi"; reference_accession "NG_056002.2"; variation_type "gene_presence_detected";
ERZ24875763.2346|plasmid-1:5523	abricate	CDS	4580	5416	.	+	0	gene_id "aph(6)-Id"; transcript_id "aph(6)-Id_18"; gene_name "aph(6)-Id"; product "aminoglycoside O-phosphotransferase APH(6)-Id"; resistance_class "STREPTOMYCIN"; detection_tool "abricate"; sequence_identity "100"; coverage_percentage "100"; reference_db "ncbi"; reference_accession "NG_047464.1"; variation_type "gene_presence_detected";
ERZ24875765.3449|plasmid-1:5657	abricate	CDS	4714	5550	.	+	0	gene_id "aph(6)-Id"; transcript_id "aph(6)-Id_19"; gene_name "aph(6)-Id"; product "aminoglycoside O-phosphotransferase APH(6)-Id"; resistance_class "STREPTOMYCIN"; detection_tool "abricate"; sequence_identity "100"; coverage_percentage "100"; reference_db "ncbi"; reference_accession "NG_047464.1"; variation_type "gene_presence_detected";
ERZ24875766.2729|plasmid-1:6084	abricate	CDS	4828	5664	.	+	0	gene_id "aph(6)-Id"; transcript_id "aph(6)-Id_20"; gene_name "aph(6)-Id"; product "aminoglycoside O-phosphotransferase APH(6)-Id"; resistance_class "STREPTOMYCIN"; detection_tool "abricate"; sequence_identity "100"; coverage_percentage "100"; reference_db "ncbi"; reference_accession "NG_047464.1"; variation_type "gene_presence_detected";
ERZ24875768.3791|plasmid-1:5506	abricate	CDS	4627	5463	.	+	0	gene_id "aph(6)-Id"; transcript_id "aph(6)-Id_21"; gene_name "aph(6)-Id"; product "aminoglycoside O-phosphotransferase APH(6)-Id"; resistance_class "STREPTOMYCIN"; detection_tool "abricate"; sequence_identity "100"; coverage_percentage "100"; reference_db "ncbi"; reference_accession "NG_047464.1"; variation_type "gene_presence_detected";
ERZ24875769.4163|plasmid-1:5380	abricate	CDS	42	878	.	-	0	gene_id "aph(6)-Id"; transcript_id "aph(6)-Id_22"; gene_name "aph(6)-Id"; product "aminoglycoside O-phosphotransferase APH(6)-Id"; resistance_class "STREPTOMYCIN"; detection_tool "abricate"; sequence_identity "100"; coverage_percentage "100"; reference_db "ncbi"; reference_accession "NG_047464.1"; variation_type "gene_presence_detected";
ERZ24875771.4265|plasmid-1:5522	abricate	CDS	4579	5415	.	+	0	gene_id "aph(6)-Id"; transcript_id "aph(6)-Id_23"; gene_name "aph(6)-Id"; product "aminoglycoside O-phosphotransferase APH(6)-Id"; resistance_class "STREPTOMYCIN"; detection_tool "abricate"; sequence_identity "100"; coverage_percentage "100"; reference_db "ncbi"; reference_accession "NG_047464.1"; variation_type "gene_presence_detected";
ERZ24875783.3715|plasmid-1:5943	abricate	CDS	447	1283	.	-	0	gene_id "aph(6)-Id"; transcript_id "aph(6)-Id_24"; gene_name "aph(6)-Id"; product "aminoglycoside O-phosphotransferase APH(6)-Id"; resistance_class "STREPTOMYCIN"; detection_tool "abricate"; sequence_identity "100"; coverage_percentage "100"; reference_db "ncbi"; reference_accession "NG_047464.1"; variation_type "gene_presence_detected";
ERZ24875785.5009|plasmid-1:5380	abricate	CDS	42	878	.	-	0	gene_id "aph(6)-Id"; transcript_id "aph(6)-Id_25"; gene_name "aph(6)-Id"; product "aminoglycoside O-phosphotransferase APH(6)-Id"; resistance_class "STREPTOMYCIN"; detection_tool "abricate"; sequence_identity "100"; coverage_percentage "100"; reference_db "ncbi"; reference_accession "NG_047464.1"; variation_type "gene_presence_detected";
ERZ24875786.3665|plasmid-1:5753	abricate	CDS	4756	5592	.	+	0	gene_id "aph(6)-Id"; transcript_id "aph(6)-Id_26"; gene_name "aph(6)-Id"; product "aminoglycoside O-phosphotransferase APH(6)-Id"; resistance_class "STREPTOMYCIN"; detection_tool "abricate"; sequence_identity "100"; coverage_percentage "100"; reference_db "ncbi"; reference_accession "NG_047464.1"; variation_type "gene_presence_detected";
ERZ24875803.2618|plasmid-1:6474	abricate	CDS	588	1424	.	-	0	gene_id "aph(6)-Id"; transcript_id "aph(6)-Id_27"; gene_name "aph(6)-Id"; product "aminoglycoside O-phosphotransferase APH(6)-Id"; resistance_class "STREPTOMYCIN"; detection_tool "abricate"; sequence_identity "100"; coverage_percentage "100"; reference_db "ncbi"; reference_accession "NG_047464.1"; variation_type "gene_presence_detected";
ERZ24875805.4076|plasmid-1:5460	abricate	CDS	42	878	.	-	0	gene_id "aph(6)-Id"; transcript_id "aph(6)-Id_28"; gene_name "aph(6)-Id"; product "aminoglycoside O-phosphotransferase APH(6)-Id"; resistance_class "STREPTOMYCIN"; detection_tool "abricate"; sequence_identity "100"; coverage_percentage "100"; reference_db "ncbi"; reference_accession "NG_047464.1"; variation_type "gene_presence_detected";
ERZ24875807.1834|plasmid-1:7886	abricate	CDS	893	1729	.	+	0	gene_id "aph(6)-Id"; transcript_id "aph(6)-Id_29"; gene_name "aph(6)-Id"; product "aminoglycoside O-phosphotransferase APH(6)-Id"; resistance_class "STREPTOMYCIN"; detection_tool "abricate"; sequence_identity "100"; coverage_percentage "100"; reference_db "ncbi"; reference_accession "NG_047464.1"; variation_type "gene_presence_detected";
ERZ24875808.2874|plasmid-1:5871	abricate	CDS	4635	5471	.	+	0	gene_id "aph(6)-Id"; transcript_id "aph(6)-Id_30"; gene_name "aph(6)-Id"; product "aminoglycoside O-phosphotransferase APH(6)-Id"; resistance_class "STREPTOMYCIN"; detection_tool "abricate"; sequence_identity "100"; coverage_percentage "100"; reference_db "ncbi"; reference_accession "NG_047464.1"; variation_type "gene_presence_detected";
ERZ24879085.2768|plasmid-1:5993	abricate	CDS	4680	5516	.	+	0	gene_id "aph(6)-Id"; transcript_id "aph(6)-Id_31"; gene_name "aph(6)-Id"; product "aminoglycoside O-phosphotransferase APH(6)-Id"; resistance_class "STREPTOMYCIN"; detection_tool "abricate"; sequence_identity "100"; coverage_percentage "100"; reference_db "ncbi"; reference_accession "NG_047464.1"; variation_type "gene_presence_detected";
ERZ24879087.2285|plasmid-1:6537	abricate	CDS	4605	5441	.	+	0	gene_id "aph(6)-Id"; transcript_id "aph(6)-Id_32"; gene_name "aph(6)-Id"; product "aminoglycoside O-phosphotransferase APH(6)-Id"; resistance_class "STREPTOMYCIN"; detection_tool "abricate"; sequence_identity "99.64"; coverage_percentage "100"; reference_db "ncbi"; reference_accession "NG_047464.1"; variation_type "gene_presence_detected";
ERZ24879090.3919|plasmid-1:5380	abricate	CDS	4501	5337	.	+	0	gene_id "aph(6)-Id"; transcript_id "aph(6)-Id_33"; gene_name "aph(6)-Id"; product "aminoglycoside O-phosphotransferase APH(6)-Id"; resistance_class "STREPTOMYCIN"; detection_tool "abricate"; sequence_identity "100"; coverage_percentage "100"; reference_db "ncbi"; reference_accession "NG_047464.1"; variation_type "gene_presence_detected";
ERZ24875763.2181|plasmid-1:5714	abricate	CDS	4603	5484	.	+	0	gene_id "bla-A"; transcript_id "bla-A_34"; gene_name "bla-A"; product "class A beta-lactamase"; resistance_class "BETA-LACTAM"; detection_tool "abricate"; sequence_identity "100"; coverage_percentage "100"; reference_db "ncbi"; reference_accession "NG_047483.1"; variation_type "gene_presence_detected";
ERZ24875807.3121|plasmid-1:6035	abricate	CDS	484	1398	.	-	0	gene_id "blaAER-1"; transcript_id "blaAER-1_35"; gene_name "blaAER-1"; product "carbenicillin-hydrolyzing class A beta-lactamase AER-1"; resistance_class "BETA-LACTAM"; detection_tool "abricate"; sequence_identity "99.23"; coverage_percentage "100"; reference_db "ncbi"; reference_accession "NG_048688.1"; variation_type "gene_presence_detected";
ERZ24875797.3032|plasmid-1:6394	abricate	CDS	1023	1898	.	-	0	gene_id "blaCTX-M-62"; transcript_id "blaCTX-M-62_36"; gene_name "blaCTX-M-62"; product "class A extended-spectrum beta-lactamase CTX-M-62"; resistance_class "CEPHALOSPORIN"; detection_tool "abricate"; sequence_identity "99.54"; coverage_percentage "100"; reference_db "ncbi"; reference_accession "NG_049013.1"; variation_type "gene_presence_detected";
ERZ24875815.3508|plasmid-1:6179	abricate	CDS	3062	4234	.	+	0	gene_id "blaMCA"; transcript_id "blaMCA_37"; gene_name "blaMCA"; product "MCA family class C beta-lactamase"; resistance_class "BETA-LACTAM"; detection_tool "abricate"; sequence_identity "99.57"; coverage_percentage "100"; reference_db "ncbi"; reference_accession "NG_055474.1"; variation_type "gene_presence_detected";
ERZ24875785.1768|plasmid-1:9660	abricate	CDS	2115	2873	.	-	0	gene_id "blaRSD2-2"; transcript_id "blaRSD2-2_38"; gene_name "blaRSD2-2"; product "class D beta-lactamase RSD2-2"; resistance_class "BETA-LACTAM"; detection_tool "abricate"; sequence_identity "96.84"; coverage_percentage "100"; reference_db "ncbi"; reference_accession "NG_063893.1"; variation_type "gene_presence_detected";
ERZ24875785.1768|plasmid-1:9660	abricate	CDS	7218	7976	.	-	0	gene_id "blaRSD2-2"; transcript_id "blaRSD2-2_39"; gene_name "blaRSD2-2"; product "class D beta-lactamase RSD2-2"; resistance_class "BETA-LACTAM"; detection_tool "abricate"; sequence_identity "96.84"; coverage_percentage "100"; reference_db "ncbi"; reference_accession "NG_063893.1"; variation_type "gene_presence_detected";
ERZ24875800.4554|plasmid-1:5158	abricate	CDS	2050	2808	.	+	0	gene_id "blaRSD2-2"; transcript_id "blaRSD2-2_40"; gene_name "blaRSD2-2"; product "class D beta-lactamase RSD2-2"; resistance_class "BETA-LACTAM"; detection_tool "abricate"; sequence_identity "96.84"; coverage_percentage "100"; reference_db "ncbi"; reference_accession "NG_063893.1"; variation_type "gene_presence_detected";
ERZ24875808.3322|plasmid-1:5453	abricate	CDS	303	1061	.	+	0	gene_id "blaRSD2-2"; transcript_id "blaRSD2-2_41"; gene_name "blaRSD2-2"; product "class D beta-lactamase RSD2-2"; resistance_class "BETA-LACTAM"; detection_tool "abricate"; sequence_identity "96.84"; coverage_percentage "100"; reference_db "ncbi"; reference_accession "NG_063893.1"; variation_type "gene_presence_detected";
ERZ24875808.3805|plasmid-1:5082	abricate	CDS	3997	4857	.	+	0	gene_id "blaTEM-1"; transcript_id "blaTEM-1_42"; gene_name "blaTEM-1"; product "class A broad-spectrum beta-lactamase TEM-1"; resistance_class "BETA-LACTAM"; detection_tool "abricate"; sequence_identity "99.88"; coverage_percentage "100"; reference_db "ncbi"; reference_accession "NG_050145.1"; variation_type "gene_presence_detected";
ERZ24875797.4514|plasmid-1:5058	abricate	CDS	3996	4856	.	+	0	gene_id "blaTEM-19"; transcript_id "blaTEM-19_43"; gene_name "blaTEM-19"; product "class A extended-spectrum beta-lactamase TEM-19"; resistance_class "CEPHALOSPORIN"; detection_tool "abricate"; sequence_identity "100"; coverage_percentage "100"; reference_db "ncbi"; reference_accession "NG_050227.1"; variation_type "gene_presence_detected";
ERZ24875788.1164|plasmid-1:9052	abricate	CDS	7466	8185	.	-	0	gene_id "cat-TC"; transcript_id "cat-TC_44"; gene_name "cat-TC"; product "type A-9 chloramphenicol O-acetyltransferase Cat-TC"; resistance_class "CHLORAMPHENICOL"; detection_tool "abricate"; sequence_identity "98.75"; coverage_percentage "100"; reference_db "ncbi"; reference_accession "NG_047562.1"; variation_type "gene_presence_detected";
ERZ24875800.4638|plasmid-1:5102	abricate	CDS	193	912	.	+	0	gene_id "cat-TC"; transcript_id "cat-TC_45"; gene_name "cat-TC"; product "type A-9 chloramphenicol O-acetyltransferase Cat-TC"; resistance_class "CHLORAMPHENICOL"; detection_tool "abricate"; sequence_identity "98.75"; coverage_percentage "100"; reference_db "ncbi"; reference_accession "NG_047562.1"; variation_type "gene_presence_detected";
ERZ24875802.1632|plasmid-1:8494	abricate	CDS	308	1027	.	+	0	gene_id "cat-TC"; transcript_id "cat-TC_46"; gene_name "cat-TC"; product "type A-9 chloramphenicol O-acetyltransferase Cat-TC"; resistance_class "CHLORAMPHENICOL"; detection_tool "abricate"; sequence_identity "98.75"; coverage_percentage "100"; reference_db "ncbi"; reference_accession "NG_047562.1"; variation_type "gene_presence_detected";
ERZ24875810.3352|plasmid-1:5193	abricate	CDS	284	1003	.	+	0	gene_id "cat-TC"; transcript_id "cat-TC_47"; gene_name "cat-TC"; product "type A-9 chloramphenicol O-acetyltransferase Cat-TC"; resistance_class "CHLORAMPHENICOL"; detection_tool "abricate"; sequence_identity "98.61"; coverage_percentage "100"; reference_db "ncbi"; reference_accession "NG_047562.1"; variation_type "gene_presence_detected";
ERZ24875815.4818|plasmid-1:5064	abricate	CDS	155	874	.	+	0	gene_id "cat-TC"; transcript_id "cat-TC_48"; gene_name "cat-TC"; product "type A-9 chloramphenicol O-acetyltransferase Cat-TC"; resistance_class "CHLORAMPHENICOL"; detection_tool "abricate"; sequence_identity "98.61"; coverage_percentage "100"; reference_db "ncbi"; reference_accession "NG_047562.1"; variation_type "gene_presence_detected";
ERZ24879088.2038|plasmid-1:7095	abricate	CDS	777	1436	.	+	0	gene_id "catA16"; transcript_id "catA16_49"; gene_name "catA16"; product "type A-16 chloramphenicol O-acetyltransferase CatQ"; resistance_class "CHLORAMPHENICOL"; detection_tool "abricate"; sequence_identity "99.7"; coverage_percentage "100"; reference_db "ncbi"; reference_accession "NG_047590.1"; variation_type "gene_presence_detected";
ERZ24875767.1227|plasmid-1:10954	abricate	CDS	7809	8774	.	-	0	gene_id "cfxA_gen"; transcript_id "cfxA_gen_50"; gene_name "cfxA_gen"; product "CfxA family class A broad-spectrum beta-lactamase"; resistance_class "BETA-LACTAM"; detection_tool "abricate"; sequence_identity "99.9"; coverage_percentage "100"; reference_db "ncbi"; reference_accession "NG_047634.1"; variation_type "gene_presence_detected";
ERZ24875802.1265|plasmid-1:9586	abricate	CDS	141	1106	.	+	0	gene_id "cfxA_gen"; transcript_id "cfxA_gen_51"; gene_name "cfxA_gen"; product "CfxA family class A broad-spectrum beta-lactamase"; resistance_class "BETA-LACTAM"; detection_tool "abricate"; sequence_identity "99.9"; coverage_percentage "100"; reference_db "ncbi"; reference_accession "NG_047634.1"; variation_type "gene_presence_detected";
ERZ24879088.1205|plasmid-1:9270	abricate	CDS	62	1027	.	+	0	gene_id "cfxA_gen"; transcript_id "cfxA_gen_52"; gene_name "cfxA_gen"; product "CfxA family class A broad-spectrum beta-lactamase"; resistance_class "BETA-LACTAM"; detection_tool "abricate"; sequence_identity "99.9"; coverage_percentage "100"; reference_db "ncbi"; reference_accession "NG_047634.1"; variation_type "gene_presence_detected";
ERZ24879090.801|plasmid-1:11624	abricate	CDS	8479	9444	.	-	0	gene_id "cfxA_gen"; transcript_id "cfxA_gen_53"; gene_name "cfxA_gen"; product "CfxA family class A broad-spectrum beta-lactamase"; resistance_class "BETA-LACTAM"; detection_tool "abricate"; sequence_identity "99.9"; coverage_percentage "100"; reference_db "ncbi"; reference_accession "NG_047634.1"; variation_type "gene_presence_detected";
ERZ24875808.1188|plasmid-1:9238	abricate	CDS	1083	1883	.	-	0	gene_id "erm(35)"; transcript_id "erm(35)_54"; gene_name "erm(35)"; product "23S rRNA (adenine(2058)-N(6))-methyltransferase Erm(35)"; resistance_class "MACROLIDE"; detection_tool "abricate"; sequence_identity "99.13"; coverage_percentage "100"; reference_db "ncbi"; reference_accession "NG_047778.1"; variation_type "gene_presence_detected";
ERZ24875808.1188|plasmid-1:9238	abricate	CDS	6025	6825	.	-	0	gene_id "erm(35)"; transcript_id "erm(35)_55"; gene_name "erm(35)"; product "23S rRNA (adenine(2058)-N(6))-methyltransferase Erm(35)"; resistance_class "MACROLIDE"; detection_tool "abricate"; sequence_identity "99.13"; coverage_percentage "100"; reference_db "ncbi"; reference_accession "NG_047778.1"; variation_type "gene_presence_detected";
ERZ24875759.1987|plasmid-1:6210	abricate	CDS	242	979	.	+	0	gene_id "erm(B)"; transcript_id "erm(B)_56"; gene_name "erm(B)"; product "23S rRNA (adenine(2058)-N(6))-methyltransferase Erm(B)"; resistance_class "MACROLIDE"; detection_tool "abricate"; sequence_identity "99.86"; coverage_percentage "100"; reference_db "ncbi"; reference_accession "NG_047797.1"; variation_type "gene_presence_detected";
ERZ24875766.2422|plasmid-1:6492	abricate	CDS	5130	5867	.	-	0	gene_id "erm(B)"; transcript_id "erm(B)_57"; gene_name "erm(B)"; product "23S rRNA (adenine(2058)-N(6))-methyltransferase Erm(B)"; resistance_class "MACROLIDE"; detection_tool "abricate"; sequence_identity "99.86"; coverage_percentage "100"; reference_db "ncbi"; reference_accession "NG_047797.1"; variation_type "gene_presence_detected";
ERZ24875768.3273|plasmid-1:5963	abricate	CDS	135	872	.	+	0	gene_id "erm(B)"; transcript_id "erm(B)_58"; gene_name "erm(B)"; product "23S rRNA (adenine(2058)-N(6))-methyltransferase Erm(B)"; resistance_class "MACROLIDE"; detection_tool "abricate"; sequence_identity "99.86"; coverage_percentage "100"; reference_db "ncbi"; reference_accession "NG_047797.1"; variation_type "gene_presence_detected";
ERZ24875777.2213|plasmid-1:6670	abricate	CDS	701	1438	.	+	0	gene_id "erm(B)"; transcript_id "erm(B)_59"; gene_name "erm(B)"; product "23S rRNA (adenine(2058)-N(6))-methyltransferase Erm(B)"; resistance_class "MACROLIDE"; detection_tool "abricate"; sequence_identity "99.86"; coverage_percentage "100"; reference_db "ncbi"; reference_accession "NG_047797.1"; variation_type "gene_presence_detected";
ERZ24875791.1108|plasmid-1:5690	abricate	CDS	978	1715	.	+	0	gene_id "erm(B)"; transcript_id "erm(B)_60"; gene_name "erm(B)"; product "23S rRNA (adenine(2058)-N(6))-methyltransferase Erm(B)"; resistance_class "MACROLIDE"; detection_tool "abricate"; sequence_identity "99.86"; coverage_percentage "100"; reference_db "ncbi"; reference_accession "NG_047797.1"; variation_type "gene_presence_detected";
ERZ24875794.1784|plasmid-1:6452	abricate	CDS	624	1361	.	+	0	gene_id "erm(B)"; transcript_id "erm(B)_61"; gene_name "erm(B)"; product "23S rRNA (adenine(2058)-N(6))-methyltransferase Erm(B)"; resistance_class "MACROLIDE"; detection_tool "abricate"; sequence_identity "99.86"; coverage_percentage "100"; reference_db "ncbi"; reference_accession "NG_047797.1"; variation_type "gene_presence_detected";
ERZ24875805.4337|plasmid-1:5269	abricate	CDS	624	1361	.	+	0	gene_id "erm(B)"; transcript_id "erm(B)_62"; gene_name "erm(B)"; product "23S rRNA (adenine(2058)-N(6))-methyltransferase Erm(B)"; resistance_class "MACROLIDE"; detection_tool "abricate"; sequence_identity "99.86"; coverage_percentage "100"; reference_db "ncbi"; reference_accession "NG_047797.1"; variation_type "gene_presence_detected";
ERZ24875813.5900|plasmid-1:5060	abricate	CDS	3958	4695	.	-	0	gene_id "erm(B)"; transcript_id "erm(B)_63"; gene_name "erm(B)"; product "23S rRNA (adenine(2058)-N(6))-methyltransferase Erm(B)"; resistance_class "MACROLIDE"; detection_tool "abricate"; sequence_identity "99.86"; coverage_percentage "100"; reference_db "ncbi"; reference_accession "NG_047797.1"; variation_type "gene_presence_detected";
ERZ24875815.3469|plasmid-1:6219	abricate	CDS	5142	5879	.	-	0	gene_id "erm(B)"; transcript_id "erm(B)_64"; gene_name "erm(B)"; product "23S rRNA (adenine(2058)-N(6))-methyltransferase Erm(B)"; resistance_class "MACROLIDE"; detection_tool "abricate"; sequence_identity "99.86"; coverage_percentage "100"; reference_db "ncbi"; reference_accession "NG_047797.1"; variation_type "gene_presence_detected";
ERZ24879085.2232|plasmid-1:6642	abricate	CDS	5226	5963	.	-	0	gene_id "erm(B)"; transcript_id "erm(B)_65"; gene_name "erm(B)"; product "23S rRNA (adenine(2058)-N(6))-methyltransferase Erm(B)"; resistance_class "MACROLIDE"; detection_tool "abricate"; sequence_identity "99.86"; coverage_percentage "100"; reference_db "ncbi"; reference_accession "NG_047797.1"; variation_type "gene_presence_detected";
ERZ24879090.2828|plasmid-1:6452	abricate	CDS	624	1361	.	+	0	gene_id "erm(B)"; transcript_id "erm(B)_66"; gene_name "erm(B)"; product "23S rRNA (adenine(2058)-N(6))-methyltransferase Erm(B)"; resistance_class "MACROLIDE"; detection_tool "abricate"; sequence_identity "99.86"; coverage_percentage "100"; reference_db "ncbi"; reference_accession "NG_047797.1"; variation_type "gene_presence_detected";
ERZ24875783.1719|plasmid-1:9757	abricate	CDS	4624	5043	.	-	0	gene_id "fosA_gen"; transcript_id "fosA_gen_67"; gene_name "fosA_gen"; product "FosA family fosfomycin resistance glutathione transferase"; resistance_class "FOSFOMYCIN"; detection_tool "abricate"; sequence_identity "99.29"; coverage_percentage "100"; reference_db "ncbi"; reference_accession "NG_047885.1"; variation_type "gene_presence_detected";
ERZ24875786.1662|plasmid-1:9306	abricate	CDS	7293	7712	.	-	0	gene_id "fosA_gen"; transcript_id "fosA_gen_68"; gene_name "fosA_gen"; product "FosA family fosfomycin resistance glutathione transferase"; resistance_class "FOSFOMYCIN"; detection_tool "abricate"; sequence_identity "99.05"; coverage_percentage "100"; reference_db "ncbi"; reference_accession "NG_047885.1"; variation_type "gene_presence_detected";
ERZ24875808.3022|plasmid-1:5730	abricate	CDS	2085	3521	.	+	0	gene_id "iri"; transcript_id "iri_69"; gene_name "iri"; product "rifampin monooxygenase Iri"; resistance_class "RIFAMPIN"; detection_tool "abricate"; sequence_identity "91.53"; coverage_percentage "99.79"; reference_db "ncbi"; reference_accession "NG_047911.1"; variation_type "gene_presence_detected";
ERZ24875759.1421|plasmid-1:7313	abricate	CDS	1608	2120	.	+	0	gene_id "lnu(AN2)"; transcript_id "lnu(AN2)_70"; gene_name "lnu(AN2)"; product "lincosamide nucleotidyltransferase Lnu(AN2)"; resistance_class "LINCOSAMIDE"; detection_tool "abricate"; sequence_identity "100"; coverage_percentage "100"; reference_db "ncbi"; reference_accession "NG_047920.1"; variation_type "gene_presence_detected";
ERZ24875766.2175|plasmid-1:6867	abricate	CDS	1616	2128	.	-	0	gene_id "lnu(AN2)"; transcript_id "lnu(AN2)_71"; gene_name "lnu(AN2)"; product "lincosamide nucleotidyltransferase Lnu(AN2)"; resistance_class "LINCOSAMIDE"; detection_tool "abricate"; sequence_identity "100"; coverage_percentage "100"; reference_db "ncbi"; reference_accession "NG_047920.1"; variation_type "gene_presence_detected";
ERZ24875771.4565|plasmid-1:5329	abricate	CDS	1565	2077	.	+	0	gene_id "lnu(AN2)"; transcript_id "lnu(AN2)_72"; gene_name "lnu(AN2)"; product "lincosamide nucleotidyltransferase Lnu(AN2)"; resistance_class "LINCOSAMIDE"; detection_tool "abricate"; sequence_identity "100"; coverage_percentage "100"; reference_db "ncbi"; reference_accession "NG_047920.1"; variation_type "gene_presence_detected";
ERZ24875781.3626|plasmid-1:5147	abricate	CDS	3042	3554	.	-	0	gene_id "lnu(AN2)"; transcript_id "lnu(AN2)_73"; gene_name "lnu(AN2)"; product "lincosamide nucleotidyltransferase Lnu(AN2)"; resistance_class "LINCOSAMIDE"; detection_tool "abricate"; sequence_identity "100"; coverage_percentage "100"; reference_db "ncbi"; reference_accession "NG_047920.1"; variation_type "gene_presence_detected";
ERZ24875798.2477|plasmid-1:6204	abricate	CDS	2267	2779	.	-	0	gene_id "lnu(AN2)"; transcript_id "lnu(AN2)_74"; gene_name "lnu(AN2)"; product "lincosamide nucleotidyltransferase Lnu(AN2)"; resistance_class "LINCOSAMIDE"; detection_tool "abricate"; sequence_identity "99.81"; coverage_percentage "100"; reference_db "ncbi"; reference_accession "NG_047920.1"; variation_type "gene_presence_detected";
ERZ24875768.3916|plasmid-1:5410	abricate	CDS	2873	3676	.	-	0	gene_id "lnu(B)"; transcript_id "lnu(B)_75"; gene_name "lnu(B)"; product "lincosamide nucleotidyltransferase Lnu(B)"; resistance_class "LINCOSAMIDE"; detection_tool "abricate"; sequence_identity "99.88"; coverage_percentage "100"; reference_db "ncbi"; reference_accession "NG_047923.1"; variation_type "gene_presence_detected";
ERZ24875768.3129|plasmid-1:6124	abricate	CDS	4511	5332	.	-	0	gene_id "lnu(F)"; transcript_id "lnu(F)_76"; gene_name "lnu(F)"; product "lincosamide nucleotidyltransferase Lnu(F)"; resistance_class "LINCOSAMIDE"; detection_tool "abricate"; sequence_identity "99.03"; coverage_percentage "100"; reference_db "ncbi"; reference_accession "NG_051883.1"; variation_type "gene_presence_detected";
ERZ24875763.1722|plasmid-1:6579	abricate	CDS	177	980	.	-	0	gene_id "lnu(G)"; transcript_id "lnu(G)_77"; gene_name "lnu(G)"; product "lincosamide nucleotidyltransferase Lnu(G)"; resistance_class "LINCOSAMIDE"; detection_tool "abricate"; sequence_identity "98.51"; coverage_percentage "100"; reference_db "ncbi"; reference_accession "NG_051760.1"; variation_type "gene_presence_detected";
ERZ24875780.4369|plasmid-1:5312	abricate	CDS	1575	2378	.	-	0	gene_id "lnu(G)"; transcript_id "lnu(G)_78"; gene_name "lnu(G)"; product "lincosamide nucleotidyltransferase Lnu(G)"; resistance_class "LINCOSAMIDE"; detection_tool "abricate"; sequence_identity "98.51"; coverage_percentage "100"; reference_db "ncbi"; reference_accession "NG_051760.1"; variation_type "gene_presence_detected";
ERZ24875808.2187|plasmid-1:6804	abricate	CDS	3067	3870	.	-	0	gene_id "lnu(G)"; transcript_id "lnu(G)_79"; gene_name "lnu(G)"; product "lincosamide nucleotidyltransferase Lnu(G)"; resistance_class "LINCOSAMIDE"; detection_tool "abricate"; sequence_identity "98.51"; coverage_percentage "100"; reference_db "ncbi"; reference_accession "NG_051760.1"; variation_type "gene_presence_detected";
ERZ24879088.1181|plasmid-1:9341	abricate	CDS	5604	6407	.	-	0	gene_id "lnu(G)"; transcript_id "lnu(G)_80"; gene_name "lnu(G)"; product "lincosamide nucleotidyltransferase Lnu(G)"; resistance_class "LINCOSAMIDE"; detection_tool "abricate"; sequence_identity "98.51"; coverage_percentage "100"; reference_db "ncbi"; reference_accession "NG_051760.1"; variation_type "gene_presence_detected";
ERZ24875768.3916|plasmid-1:5410	abricate	CDS	3730	5214	.	-	0	gene_id "lsa(E)"; transcript_id "lsa(E)_81"; gene_name "lsa(E)"; product "ABC-F type ribosomal protection protein Lsa(E)"; resistance_class "LINCOSAMIDE'STREPTOGRAMIN"; detection_tool "abricate"; sequence_identity "99.8"; coverage_percentage "100"; reference_db "ncbi"; reference_accession "NG_047935.1"; variation_type "gene_presence_detected";
ERZ24875765.1375|plasmid-1:9550	abricate	CDS	7403	9022	.	+	0	gene_id "mcr-10.1"; transcript_id "mcr-10.1_82"; gene_name "mcr-10.1"; product "phosphoethanolamine--lipid A transferase MCR-10.1"; resistance_class "COLISTIN"; detection_tool "abricate"; sequence_identity "100"; coverage_percentage "100"; reference_db "ncbi"; reference_accession "NG_066767.1"; variation_type "gene_presence_detected";
ERZ24875783.228|plasmid-1:30617	abricate	CDS	28470	30089	.	+	0	gene_id "mcr-10.1"; transcript_id "mcr-10.1_83"; gene_name "mcr-10.1"; product "phosphoethanolamine--lipid A transferase MCR-10.1"; resistance_class "COLISTIN"; detection_tool "abricate"; sequence_identity "100"; coverage_percentage "100"; reference_db "ncbi"; reference_accession "NG_066767.1"; variation_type "gene_presence_detected";
ERZ24875814.3724|plasmid-1:6238	abricate	CDS	185	1804	.	+	0	gene_id "mcr-9.1"; transcript_id "mcr-9.1_84"; gene_name "mcr-9.1"; product "phosphoethanolamine--lipid A transferase MCR-9.1"; resistance_class "COLISTIN"; detection_tool "abricate"; sequence_identity "100"; coverage_percentage "100"; reference_db "ncbi"; reference_accession "NG_064792.1"; variation_type "gene_presence_detected";
ERZ24875785.3756|plasmid-1:6355	abricate	CDS	1	1081	.	-	0	gene_id "mef(A)"; transcript_id "mef(A)_85"; gene_name "mef(A)"; product "macrolide efflux MFS transporter Mef(A)"; resistance_class "MACROLIDE"; detection_tool "abricate"; sequence_identity "99.35"; coverage_percentage "88.1"; reference_db "ncbi"; reference_accession "NG_047968.1"; variation_type "gene_presence_detected";
ERZ24875797.400|plasmid-1:19336	abricate	CDS	8288	9514	.	-	0	gene_id "mef(A)"; transcript_id "mef(A)_86"; gene_name "mef(A)"; product "macrolide efflux MFS transporter Mef(A)"; resistance_class "MACROLIDE"; detection_tool "abricate"; sequence_identity "99.59"; coverage_percentage "100"; reference_db "ncbi"; reference_accession "NG_047968.1"; variation_type "gene_presence_detected";
ERZ24875798.679|plasmid-1:12800	abricate	CDS	6919	8145	.	+	0	gene_id "mef(A)"; transcript_id "mef(A)_87"; gene_name "mef(A)"; product "macrolide efflux MFS transporter Mef(A)"; resistance_class "MACROLIDE"; detection_tool "abricate"; sequence_identity "100"; coverage_percentage "100"; reference_db "ncbi"; reference_accession "NG_047968.1"; variation_type "gene_presence_detected";
ERZ24875759.1421|plasmid-1:7313	abricate	CDS	378	1583	.	+	0	gene_id "mef(En2)"; transcript_id "mef(En2)_88"; gene_name "mef(En2)"; product "macrolide efflux MFS transporter Mef(En2)"; resistance_class "MACROLIDE"; detection_tool "abricate"; sequence_identity "99.83"; coverage_percentage "100"; reference_db "ncbi"; reference_accession "NG_047980.1"; variation_type "gene_presence_detected";
ERZ24875766.2175|plasmid-1:6867	abricate	CDS	2153	3358	.	-	0	gene_id "mef(En2)"; transcript_id "mef(En2)_89"; gene_name "mef(En2)"; product "macrolide efflux MFS transporter Mef(En2)"; resistance_class "MACROLIDE"; detection_tool "abricate"; sequence_identity "99.83"; coverage_percentage "100"; reference_db "ncbi"; reference_accession "NG_047980.1"; variation_type "gene_presence_detected";
ERZ24875771.4565|plasmid-1:5329	abricate	CDS	335	1540	.	+	0	gene_id "mef(En2)"; transcript_id "mef(En2)_90"; gene_name "mef(En2)"; product "macrolide efflux MFS transporter Mef(En2)"; resistance_class "MACROLIDE"; detection_tool "abricate"; sequence_identity "99.83"; coverage_percentage "100"; reference_db "ncbi"; reference_accession "NG_047980.1"; variation_type "gene_presence_detected";
ERZ24875781.3626|plasmid-1:5147	abricate	CDS	3579	4784	.	-	0	gene_id "mef(En2)"; transcript_id "mef(En2)_91"; gene_name "mef(En2)"; product "macrolide efflux MFS transporter Mef(En2)"; resistance_class "MACROLIDE"; detection_tool "abricate"; sequence_identity "99.83"; coverage_percentage "100"; reference_db "ncbi"; reference_accession "NG_047980.1"; variation_type "gene_presence_detected";
ERZ24875798.2477|plasmid-1:6204	abricate	CDS	2804	4009	.	-	0	gene_id "mef(En2)"; transcript_id "mef(En2)_92"; gene_name "mef(En2)"; product "macrolide efflux MFS transporter Mef(En2)"; resistance_class "MACROLIDE"; detection_tool "abricate"; sequence_identity "99.83"; coverage_percentage "100"; reference_db "ncbi"; reference_accession "NG_047980.1"; variation_type "gene_presence_detected";
ERZ24875759.1194|plasmid-1:7927	abricate	CDS	3832	4716	.	-	0	gene_id "mph(E)"; transcript_id "mph(E)_93"; gene_name "mph(E)"; product "Mph(E) family macrolide 2'-phosphotransferase"; resistance_class "MACROLIDE"; detection_tool "abricate"; sequence_identity "100"; coverage_percentage "100"; reference_db "ncbi"; reference_accession "NG_064660.1"; variation_type "gene_presence_detected";
ERZ24875795.2230|plasmid-1:8264	abricate	CDS	6710	8173	.	-	0	gene_id "msr(D)"; transcript_id "msr(D)_94"; gene_name "msr(D)"; product "ABC-F type ribosomal protection protein Msr(D)"; resistance_class "MACROLIDE"; detection_tool "abricate"; sequence_identity "97.34"; coverage_percentage "100"; reference_db "ncbi"; reference_accession "NG_048006.1"; variation_type "gene_presence_detected";
ERZ24875797.400|plasmid-1:19336	abricate	CDS	6711	8174	.	-	0	gene_id "msr(D)"; transcript_id "msr(D)_95"; gene_name "msr(D)"; product "ABC-F type ribosomal protection protein Msr(D)"; resistance_class "MACROLIDE"; detection_tool "abricate"; sequence_identity "97.4"; coverage_percentage "100"; reference_db "ncbi"; reference_accession "NG_048006.1"; variation_type "gene_presence_detected";
ERZ24875798.679|plasmid-1:12800	abricate	CDS	8259	9722	.	+	0	gene_id "msr(D)"; transcript_id "msr(D)_96"; gene_name "msr(D)"; product "ABC-F type ribosomal protection protein Msr(D)"; resistance_class "MACROLIDE"; detection_tool "abricate"; sequence_identity "97.4"; coverage_percentage "100"; reference_db "ncbi"; reference_accession "NG_048006.1"; variation_type "gene_presence_detected";
ERZ24875759.1194|plasmid-1:7927	abricate	CDS	4772	6247	.	-	0	gene_id "msr(E)"; transcript_id "msr(E)_97"; gene_name "msr(E)"; product "ABC-F type ribosomal protection protein Msr(E)"; resistance_class "MACROLIDE"; detection_tool "abricate"; sequence_identity "100"; coverage_percentage "100"; reference_db "ncbi"; reference_accession "NG_048007.1"; variation_type "gene_presence_detected";
ERZ24875775.2024|plasmid-1:7616	abricate	CDS	1251	1907	.	+	0	gene_id "qnrS2"; transcript_id "qnrS2_98"; gene_name "qnrS2"; product "quinolone resistance pentapeptide repeat protein QnrS2"; resistance_class "QUINOLONE"; detection_tool "abricate"; sequence_identity "100"; coverage_percentage "100"; reference_db "ncbi"; reference_accession "NG_050544.1"; variation_type "gene_presence_detected";
ERZ24875783.4484|plasmid-1:5318	abricate	CDS	965	1774	.	+	0	gene_id "spw"; transcript_id "spw_99"; gene_name "spw"; product "ANT(9) family aminoglycoside nucleotidyltransferase Spw"; resistance_class "AMINOGLYCOSIDE"; detection_tool "abricate"; sequence_identity "100"; coverage_percentage "100"; reference_db "ncbi"; reference_accession "NG_048075.1"; variation_type "gene_presence_detected";
ERZ24875759.1194|plasmid-1:7927	abricate	CDS	1618	2805	.	+	0	gene_id "tet(39)"; transcript_id "tet(39)_100"; gene_name "tet(39)"; product "tetracycline efflux MFS transporter Tet(39)"; resistance_class "TETRACYCLINE"; detection_tool "abricate"; sequence_identity "100"; coverage_percentage "100"; reference_db "ncbi"; reference_accession "NG_048137.1"; variation_type "gene_presence_detected";
ERZ24875775.3741|plasmid-1:5352	abricate	CDS	2111	3298	.	+	0	gene_id "tet(39)"; transcript_id "tet(39)_101"; gene_name "tet(39)"; product "tetracycline efflux MFS transporter Tet(39)"; resistance_class "TETRACYCLINE"; detection_tool "abricate"; sequence_identity "100"; coverage_percentage "100"; reference_db "ncbi"; reference_accession "NG_048137.1"; variation_type "gene_presence_detected";
ERZ24875811.6051|plasmid-1:5340	abricate	CDS	1342	2547	.	-	0	gene_id "tet(B)"; transcript_id "tet(B)_102"; gene_name "tet(B)"; product "tetracycline efflux MFS transporter Tet(B)"; resistance_class "TETRACYCLINE"; detection_tool "abricate"; sequence_identity "100"; coverage_percentage "100"; reference_db "ncbi"; reference_accession "NG_048163.1"; variation_type "gene_presence_detected";
ERZ24875775.2313|plasmid-1:7068	abricate	CDS	266	1456	.	-	0	gene_id "tet(C)"; transcript_id "tet(C)_103"; gene_name "tet(C)"; product "tetracycline efflux MFS transporter Tet(C)"; resistance_class "TETRACYCLINE"; detection_tool "abricate"; sequence_identity "100"; coverage_percentage "100"; reference_db "ncbi"; reference_accession "NG_048181.1"; variation_type "gene_presence_detected";
ERZ24875777.1798|plasmid-1:7426	abricate	CDS	2763	3953	.	+	0	gene_id "tet(C)"; transcript_id "tet(C)_104"; gene_name "tet(C)"; product "tetracycline efflux MFS transporter Tet(C)"; resistance_class "TETRACYCLINE"; detection_tool "abricate"; sequence_identity "100"; coverage_percentage "100"; reference_db "ncbi"; reference_accession "NG_048181.1"; variation_type "gene_presence_detected";
ERZ24875792.1717|plasmid-1:5149	abricate	CDS	1575	2765	.	-	0	gene_id "tet(C)"; transcript_id "tet(C)_105"; gene_name "tet(C)"; product "tetracycline efflux MFS transporter Tet(C)"; resistance_class "TETRACYCLINE"; detection_tool "abricate"; sequence_identity "100"; coverage_percentage "100"; reference_db "ncbi"; reference_accession "NG_048181.1"; variation_type "gene_presence_detected";
ERZ24875794.2109|plasmid-1:5999	abricate	CDS	495	1685	.	-	0	gene_id "tet(C)"; transcript_id "tet(C)_106"; gene_name "tet(C)"; product "tetracycline efflux MFS transporter Tet(C)"; resistance_class "TETRACYCLINE"; detection_tool "abricate"; sequence_identity "100"; coverage_percentage "100"; reference_db "ncbi"; reference_accession "NG_048181.1"; variation_type "gene_presence_detected";
ERZ24875815.4803|plasmid-1:5073	abricate	CDS	1134	2324	.	-	0	gene_id "tet(C)"; transcript_id "tet(C)_107"; gene_name "tet(C)"; product "tetracycline efflux MFS transporter Tet(C)"; resistance_class "TETRACYCLINE"; detection_tool "abricate"; sequence_identity "100"; coverage_percentage "100"; reference_db "ncbi"; reference_accession "NG_048181.1"; variation_type "gene_presence_detected";
ERZ24879085.2221|plasmid-1:6656	abricate	CDS	495	1685	.	-	0	gene_id "tet(C)"; transcript_id "tet(C)_108"; gene_name "tet(C)"; product "tetracycline efflux MFS transporter Tet(C)"; resistance_class "TETRACYCLINE"; detection_tool "abricate"; sequence_identity "99.92"; coverage_percentage "100"; reference_db "ncbi"; reference_accession "NG_048181.1"; variation_type "gene_presence_detected";
ERZ24879086.3766|plasmid-1:5002	abricate	CDS	3316	4506	.	+	0	gene_id "tet(C)"; transcript_id "tet(C)_109"; gene_name "tet(C)"; product "tetracycline efflux MFS transporter Tet(C)"; resistance_class "TETRACYCLINE"; detection_tool "abricate"; sequence_identity "100"; coverage_percentage "100"; reference_db "ncbi"; reference_accession "NG_048181.1"; variation_type "gene_presence_detected";
ERZ24875766.2364|plasmid-1:6613	abricate	CDS	1868	3085	.	+	0	gene_id "tet(E)"; transcript_id "tet(E)_110"; gene_name "tet(E)"; product "tetracycline efflux MFS transporter Tet(E)"; resistance_class "TETRACYCLINE"; detection_tool "abricate"; sequence_identity "99.26"; coverage_percentage "100"; reference_db "ncbi"; reference_accession "NG_048188.1"; variation_type "gene_presence_detected";
ERZ24875780.2673|plasmid-1:7116	abricate	CDS	191	1408	.	-	0	gene_id "tet(E)"; transcript_id "tet(E)_111"; gene_name "tet(E)"; product "tetracycline efflux MFS transporter Tet(E)"; resistance_class "TETRACYCLINE"; detection_tool "abricate"; sequence_identity "99.67"; coverage_percentage "100"; reference_db "ncbi"; reference_accession "NG_048188.1"; variation_type "gene_presence_detected";
ERZ24875800.1880|plasmid-1:7925	abricate	CDS	4536	5753	.	-	0	gene_id "tet(E)"; transcript_id "tet(E)_112"; gene_name "tet(E)"; product "tetracycline efflux MFS transporter Tet(E)"; resistance_class "TETRACYCLINE"; detection_tool "abricate"; sequence_identity "99.34"; coverage_percentage "100"; reference_db "ncbi"; reference_accession "NG_048188.1"; variation_type "gene_presence_detected";
ERZ24875805.2327|plasmid-1:7329	abricate	CDS	2548	3765	.	+	0	gene_id "tet(E)"; transcript_id "tet(E)_113"; gene_name "tet(E)"; product "tetracycline efflux MFS transporter Tet(E)"; resistance_class "TETRACYCLINE"; detection_tool "abricate"; sequence_identity "99.26"; coverage_percentage "100"; reference_db "ncbi"; reference_accession "NG_048188.1"; variation_type "gene_presence_detected";
ERZ24875807.3228|plasmid-1:5930	abricate	CDS	3563	4780	.	-	0	gene_id "tet(E)"; transcript_id "tet(E)_114"; gene_name "tet(E)"; product "tetracycline efflux MFS transporter Tet(E)"; resistance_class "TETRACYCLINE"; detection_tool "abricate"; sequence_identity "99.26"; coverage_percentage "100"; reference_db "ncbi"; reference_accession "NG_048188.1"; variation_type "gene_presence_detected";
ERZ24879088.2880|plasmid-1:5966	abricate	CDS	289	1506	.	-	0	gene_id "tet(E)"; transcript_id "tet(E)_115"; gene_name "tet(E)"; product "tetracycline efflux MFS transporter Tet(E)"; resistance_class "TETRACYCLINE"; detection_tool "abricate"; sequence_identity "99.34"; coverage_percentage "100"; reference_db "ncbi"; reference_accession "NG_048188.1"; variation_type "gene_presence_detected";
ERZ24879090.1387|plasmid-1:9265	abricate	CDS	7624	8841	.	+	0	gene_id "tet(E)"; transcript_id "tet(E)_116"; gene_name "tet(E)"; product "tetracycline efflux MFS transporter Tet(E)"; resistance_class "TETRACYCLINE"; detection_tool "abricate"; sequence_identity "99.26"; coverage_percentage "100"; reference_db "ncbi"; reference_accession "NG_048188.1"; variation_type "gene_presence_detected";
ERZ24875759.1733|plasmid-1:6644	abricate	CDS	4051	5970	.	-	0	gene_id "tet(M)"; transcript_id "tet(M)_117"; gene_name "tet(M)"; product "tetracycline resistance ribosomal protection protein Tet(M)"; resistance_class "TETRACYCLINE"; detection_tool "abricate"; sequence_identity "99.9"; coverage_percentage "100"; reference_db "ncbi"; reference_accession "NG_048235.1"; variation_type "gene_presence_detected";
ERZ24875763.387|plasmid-1:14791	abricate	CDS	12162	14081	.	+	0	gene_id "tet(M)"; transcript_id "tet(M)_118"; gene_name "tet(M)"; product "tetracycline resistance ribosomal protection protein Tet(M)"; resistance_class "TETRACYCLINE"; detection_tool "abricate"; sequence_identity "99.9"; coverage_percentage "100"; reference_db "ncbi"; reference_accession "NG_048235.1"; variation_type "gene_presence_detected";
ERZ24875766.2183|plasmid-1:6855	abricate	CDS	4262	6181	.	-	0	gene_id "tet(M)"; transcript_id "tet(M)_119"; gene_name "tet(M)"; product "tetracycline resistance ribosomal protection protein Tet(M)"; resistance_class "TETRACYCLINE"; detection_tool "abricate"; sequence_identity "99.9"; coverage_percentage "100"; reference_db "ncbi"; reference_accession "NG_048235.1"; variation_type "gene_presence_detected";
ERZ24875767.2228|plasmid-1:7921	abricate	CDS	4202	6121	.	-	0	gene_id "tet(M)"; transcript_id "tet(M)_120"; gene_name "tet(M)"; product "tetracycline resistance ribosomal protection protein Tet(M)"; resistance_class "TETRACYCLINE"; detection_tool "abricate"; sequence_identity "99.9"; coverage_percentage "100"; reference_db "ncbi"; reference_accession "NG_048235.1"; variation_type "gene_presence_detected";
ERZ24875768.2959|plasmid-1:6303	abricate	CDS	4362	6281	.	-	0	gene_id "tet(M)"; transcript_id "tet(M)_121"; gene_name "tet(M)"; product "tetracycline resistance ribosomal protection protein Tet(M)"; resistance_class "TETRACYCLINE"; detection_tool "abricate"; sequence_identity "99.9"; coverage_percentage "100"; reference_db "ncbi"; reference_accession "NG_048235.1"; variation_type "gene_presence_detected";
ERZ24875769.303|plasmid-1:18758	abricate	CDS	12504	14423	.	+	0	gene_id "tet(M)"; transcript_id "tet(M)_122"; gene_name "tet(M)"; product "tetracycline resistance ribosomal protection protein Tet(M)"; resistance_class "TETRACYCLINE"; detection_tool "abricate"; sequence_identity "99.9"; coverage_percentage "100"; reference_db "ncbi"; reference_accession "NG_048235.1"; variation_type "gene_presence_detected";
ERZ24875778.1708|plasmid-1:8193	abricate	CDS	1799	3718	.	+	0	gene_id "tet(M)"; transcript_id "tet(M)_123"; gene_name "tet(M)"; product "tetracycline resistance ribosomal protection protein Tet(M)"; resistance_class "TETRACYCLINE"; detection_tool "abricate"; sequence_identity "99.9"; coverage_percentage "100"; reference_db "ncbi"; reference_accession "NG_048235.1"; variation_type "gene_presence_detected";
ERZ24875780.2177|plasmid-1:8023	abricate	CDS	4051	5970	.	-	0	gene_id "tet(M)"; transcript_id "tet(M)_124"; gene_name "tet(M)"; product "tetracycline resistance ribosomal protection protein Tet(M)"; resistance_class "TETRACYCLINE"; detection_tool "abricate"; sequence_identity "99.9"; coverage_percentage "100"; reference_db "ncbi"; reference_accession "NG_048235.1"; variation_type "gene_presence_detected";
ERZ24875781.794|plasmid-1:11681	abricate	CDS	3992	5911	.	-	0	gene_id "tet(M)"; transcript_id "tet(M)_125"; gene_name "tet(M)"; product "tetracycline resistance ribosomal protection protein Tet(M)"; resistance_class "TETRACYCLINE"; detection_tool "abricate"; sequence_identity "99.9"; coverage_percentage "100"; reference_db "ncbi"; reference_accession "NG_048235.1"; variation_type "gene_presence_detected";
ERZ24875785.583|plasmid-1:18095	abricate	CDS	3992	5911	.	-	0	gene_id "tet(M)"; transcript_id "tet(M)_126"; gene_name "tet(M)"; product "tetracycline resistance ribosomal protection protein Tet(M)"; resistance_class "TETRACYCLINE"; detection_tool "abricate"; sequence_identity "99.9"; coverage_percentage "100"; reference_db "ncbi"; reference_accession "NG_048235.1"; variation_type "gene_presence_detected";
ERZ24875788.198|plasmid-1:18725	abricate	CDS	4586	6505	.	-	0	gene_id "tet(M)"; transcript_id "tet(M)_127"; gene_name "tet(M)"; product "tetracycline resistance ribosomal protection protein Tet(M)"; resistance_class "TETRACYCLINE"; detection_tool "abricate"; sequence_identity "99.9"; coverage_percentage "100"; reference_db "ncbi"; reference_accession "NG_048235.1"; variation_type "gene_presence_detected";
ERZ24875789.493|plasmid-1:20175	abricate	CDS	6082	8001	.	-	0	gene_id "tet(M)"; transcript_id "tet(M)_128"; gene_name "tet(M)"; product "tetracycline resistance ribosomal protection protein Tet(M)"; resistance_class "TETRACYCLINE"; detection_tool "abricate"; sequence_identity "99.9"; coverage_percentage "100"; reference_db "ncbi"; reference_accession "NG_048235.1"; variation_type "gene_presence_detected";
ERZ24875794.1741|plasmid-1:6534	abricate	CDS	3941	5860	.	-	0	gene_id "tet(M)"; transcript_id "tet(M)_129"; gene_name "tet(M)"; product "tetracycline resistance ribosomal protection protein Tet(M)"; resistance_class "TETRACYCLINE"; detection_tool "abricate"; sequence_identity "99.9"; coverage_percentage "100"; reference_db "ncbi"; reference_accession "NG_048235.1"; variation_type "gene_presence_detected";
ERZ24875802.472|plasmid-1:15597	abricate	CDS	13221	15140	.	+	0	gene_id "tet(M)"; transcript_id "tet(M)_130"; gene_name "tet(M)"; product "tetracycline resistance ribosomal protection protein Tet(M)"; resistance_class "TETRACYCLINE"; detection_tool "abricate"; sequence_identity "99.84"; coverage_percentage "100"; reference_db "ncbi"; reference_accession "NG_048235.1"; variation_type "gene_presence_detected";
ERZ24875803.1131|plasmid-1:9746	abricate	CDS	6027	7946	.	-	0	gene_id "tet(M)"; transcript_id "tet(M)_131"; gene_name "tet(M)"; product "tetracycline resistance ribosomal protection protein Tet(M)"; resistance_class "TETRACYCLINE"; detection_tool "abricate"; sequence_identity "99.9"; coverage_percentage "100"; reference_db "ncbi"; reference_accession "NG_048235.1"; variation_type "gene_presence_detected";
ERZ24875805.3195|plasmid-1:6230	abricate	CDS	4289	6208	.	-	0	gene_id "tet(M)"; transcript_id "tet(M)_132"; gene_name "tet(M)"; product "tetracycline resistance ribosomal protection protein Tet(M)"; resistance_class "TETRACYCLINE"; detection_tool "abricate"; sequence_identity "99.9"; coverage_percentage "100"; reference_db "ncbi"; reference_accession "NG_048235.1"; variation_type "gene_presence_detected";
ERZ24875807.2987|plasmid-1:6166	abricate	CDS	21	1940	.	+	0	gene_id "tet(M)"; transcript_id "tet(M)_133"; gene_name "tet(M)"; product "tetracycline resistance ribosomal protection protein Tet(M)"; resistance_class "TETRACYCLINE"; detection_tool "abricate"; sequence_identity "99.84"; coverage_percentage "100"; reference_db "ncbi"; reference_accession "NG_048235.1"; variation_type "gene_presence_detected";
ERZ24879088.2161|plasmid-1:6878	abricate	CDS	4646	6565	.	+	0	gene_id "tet(M)"; transcript_id "tet(M)_134"; gene_name "tet(M)"; product "tetracycline resistance ribosomal protection protein Tet(M)"; resistance_class "TETRACYCLINE"; detection_tool "abricate"; sequence_identity "99.9"; coverage_percentage "100"; reference_db "ncbi"; reference_accession "NG_048235.1"; variation_type "gene_presence_detected";
ERZ24879089.2295|plasmid-1:6643	abricate	CDS	4050	5969	.	-	0	gene_id "tet(M)"; transcript_id "tet(M)_135"; gene_name "tet(M)"; product "tetracycline resistance ribosomal protection protein Tet(M)"; resistance_class "TETRACYCLINE"; detection_tool "abricate"; sequence_identity "99.9"; coverage_percentage "100"; reference_db "ncbi"; reference_accession "NG_048235.1"; variation_type "gene_presence_detected";
ERZ24879090.1964|plasmid-1:7772	abricate	CDS	673	2592	.	+	0	gene_id "tet(M)"; transcript_id "tet(M)_136"; gene_name "tet(M)"; product "tetracycline resistance ribosomal protection protein Tet(M)"; resistance_class "TETRACYCLINE"; detection_tool "abricate"; sequence_identity "99.9"; coverage_percentage "100"; reference_db "ncbi"; reference_accession "NG_048235.1"; variation_type "gene_presence_detected";
ERZ24879091.360|plasmid-1:18491	abricate	CDS	12215	14134	.	+	0	gene_id "tet(M)"; transcript_id "tet(M)_137"; gene_name "tet(M)"; product "tetracycline resistance ribosomal protection protein Tet(M)"; resistance_class "TETRACYCLINE"; detection_tool "abricate"; sequence_identity "99.9"; coverage_percentage "100"; reference_db "ncbi"; reference_accession "NG_048235.1"; variation_type "gene_presence_detected";
ERZ24875765.143|plasmid-1:27515	abricate	CDS	10937	12862	.	-	0	gene_id "tet(Q)"; transcript_id "tet(Q)_138"; gene_name "tet(Q)"; product "tetracycline resistance ribosomal protection protein Tet(Q)"; resistance_class "TETRACYCLINE"; detection_tool "abricate"; sequence_identity "99.48"; coverage_percentage "100"; reference_db "ncbi"; reference_accession "NG_048270.1"; variation_type "gene_presence_detected";
ERZ24875767.503|plasmid-1:17400	abricate	CDS	11890	13815	.	-	0	gene_id "tet(Q)"; transcript_id "tet(Q)_139"; gene_name "tet(Q)"; product "tetracycline resistance ribosomal protection protein Tet(Q)"; resistance_class "TETRACYCLINE"; detection_tool "abricate"; sequence_identity "99.64"; coverage_percentage "100"; reference_db "ncbi"; reference_accession "NG_048270.1"; variation_type "gene_presence_detected";
ERZ24875771.142|plasmid-1:26321	abricate	CDS	17379	19304	.	-	0	gene_id "tet(Q)"; transcript_id "tet(Q)_140"; gene_name "tet(Q)"; product "tetracycline resistance ribosomal protection protein Tet(Q)"; resistance_class "TETRACYCLINE"; detection_tool "abricate"; sequence_identity "99.64"; coverage_percentage "100"; reference_db "ncbi"; reference_accession "NG_048270.1"; variation_type "gene_presence_detected";
ERZ24875777.595|plasmid-1:13031	abricate	CDS	1	1919	.	+	0	gene_id "tet(Q)"; transcript_id "tet(Q)_141"; gene_name "tet(Q)"; product "tetracycline resistance ribosomal protection protein Tet(Q)"; resistance_class "TETRACYCLINE"; detection_tool "abricate"; sequence_identity "99.74"; coverage_percentage "99.64"; reference_db "ncbi"; reference_accession "NG_048270.1"; variation_type "gene_presence_detected";
ERZ24875778.77|plasmid-1:27838	abricate	CDS	11163	13088	.	-	0	gene_id "tet(Q)"; transcript_id "tet(Q)_142"; gene_name "tet(Q)"; product "tetracycline resistance ribosomal protection protein Tet(Q)"; resistance_class "TETRACYCLINE"; detection_tool "abricate"; sequence_identity "99.84"; coverage_percentage "100"; reference_db "ncbi"; reference_accession "NG_048270.1"; variation_type "gene_presence_detected";
ERZ24875780.17|plasmid-1:47925	abricate	CDS	32945	34870	.	-	0	gene_id "tet(Q)"; transcript_id "tet(Q)_143"; gene_name "tet(Q)"; product "tetracycline resistance ribosomal protection protein Tet(Q)"; resistance_class "TETRACYCLINE"; detection_tool "abricate"; sequence_identity "99.69"; coverage_percentage "100"; reference_db "ncbi"; reference_accession "NG_048270.1"; variation_type "gene_presence_detected";
ERZ24875785.225|plasmid-1:28216	abricate	CDS	11124	13049	.	-	0	gene_id "tet(Q)"; transcript_id "tet(Q)_144"; gene_name "tet(Q)"; product "tetracycline resistance ribosomal protection protein Tet(Q)"; resistance_class "TETRACYCLINE"; detection_tool "abricate"; sequence_identity "99.38"; coverage_percentage "100"; reference_db "ncbi"; reference_accession "NG_048270.1"; variation_type "gene_presence_detected";
ERZ24875791.134|plasmid-1:12074	abricate	CDS	427	2352	.	-	0	gene_id "tet(Q)"; transcript_id "tet(Q)_145"; gene_name "tet(Q)"; product "tetracycline resistance ribosomal protection protein Tet(Q)"; resistance_class "TETRACYCLINE"; detection_tool "abricate"; sequence_identity "99.84"; coverage_percentage "100"; reference_db "ncbi"; reference_accession "NG_048270.1"; variation_type "gene_presence_detected";
ERZ24875794.399|plasmid-1:11856	abricate	CDS	3452	5377	.	-	0	gene_id "tet(Q)"; transcript_id "tet(Q)_146"; gene_name "tet(Q)"; product "tetracycline resistance ribosomal protection protein Tet(Q)"; resistance_class "TETRACYCLINE"; detection_tool "abricate"; sequence_identity "99.84"; coverage_percentage "100"; reference_db "ncbi"; reference_accession "NG_048270.1"; variation_type "gene_presence_detected";
ERZ24875797.39|plasmid-1:50524	abricate	CDS	33938	35863	.	-	0	gene_id "tet(Q)"; transcript_id "tet(Q)_147"; gene_name "tet(Q)"; product "tetracycline resistance ribosomal protection protein Tet(Q)"; resistance_class "TETRACYCLINE"; detection_tool "abricate"; sequence_identity "99.84"; coverage_percentage "100"; reference_db "ncbi"; reference_accession "NG_048270.1"; variation_type "gene_presence_detected";
ERZ24875800.73|plasmid-1:29875	abricate	CDS	14378	16303	.	+	0	gene_id "tet(Q)"; transcript_id "tet(Q)_148"; gene_name "tet(Q)"; product "tetracycline resistance ribosomal protection protein Tet(Q)"; resistance_class "TETRACYCLINE"; detection_tool "abricate"; sequence_identity "99.84"; coverage_percentage "100"; reference_db "ncbi"; reference_accession "NG_048270.1"; variation_type "gene_presence_detected";
ERZ24875802.26|plasmid-1:48224	abricate	CDS	14489	16414	.	+	0	gene_id "tet(Q)"; transcript_id "tet(Q)_149"; gene_name "tet(Q)"; product "tetracycline resistance ribosomal protection protein Tet(Q)"; resistance_class "TETRACYCLINE"; detection_tool "abricate"; sequence_identity "99.84"; coverage_percentage "100"; reference_db "ncbi"; reference_accession "NG_048270.1"; variation_type "gene_presence_detected";
ERZ24875811.325|plasmid-1:23386	abricate	CDS	19487	21412	.	-	0	gene_id "tet(Q)"; transcript_id "tet(Q)_150"; gene_name "tet(Q)"; product "tetracycline resistance ribosomal protection protein Tet(Q)"; resistance_class "TETRACYCLINE"; detection_tool "abricate"; sequence_identity "99.84"; coverage_percentage "100"; reference_db "ncbi"; reference_accession "NG_048270.1"; variation_type "gene_presence_detected";
ERZ24875813.2369|plasmid-1:8396	abricate	CDS	3452	5377	.	-	0	gene_id "tet(Q)"; transcript_id "tet(Q)_151"; gene_name "tet(Q)"; product "tetracycline resistance ribosomal protection protein Tet(Q)"; resistance_class "TETRACYCLINE"; detection_tool "abricate"; sequence_identity "99.84"; coverage_percentage "100"; reference_db "ncbi"; reference_accession "NG_048270.1"; variation_type "gene_presence_detected";
ERZ24875814.225|plasmid-1:27201	abricate	CDS	14866	16791	.	+	0	gene_id "tet(Q)"; transcript_id "tet(Q)_152"; gene_name "tet(Q)"; product "tetracycline resistance ribosomal protection protein Tet(Q)"; resistance_class "TETRACYCLINE"; detection_tool "abricate"; sequence_identity "99.84"; coverage_percentage "100"; reference_db "ncbi"; reference_accession "NG_048270.1"; variation_type "gene_presence_detected";
ERZ24879085.558|plasmid-1:14131	abricate	CDS	1806	3731	.	+	0	gene_id "tet(Q)"; transcript_id "tet(Q)_153"; gene_name "tet(Q)"; product "tetracycline resistance ribosomal protection protein Tet(Q)"; resistance_class "TETRACYCLINE"; detection_tool "abricate"; sequence_identity "99.79"; coverage_percentage "100"; reference_db "ncbi"; reference_accession "NG_048270.1"; variation_type "gene_presence_detected";
ERZ24879088.116|plasmid-1:26200	abricate	CDS	11607	13532	.	+	0	gene_id "tet(Q)"; transcript_id "tet(Q)_154"; gene_name "tet(Q)"; product "tetracycline resistance ribosomal protection protein Tet(Q)"; resistance_class "TETRACYCLINE"; detection_tool "abricate"; sequence_identity "99.74"; coverage_percentage "100"; reference_db "ncbi"; reference_accession "NG_048270.1"; variation_type "gene_presence_detected";
ERZ24879090.17|plasmid-1:39566	abricate	CDS	31866	33791	.	-	0	gene_id "tet(Q)"; transcript_id "tet(Q)_155"; gene_name "tet(Q)"; product "tetracycline resistance ribosomal protection protein Tet(Q)"; resistance_class "TETRACYCLINE"; detection_tool "abricate"; sequence_identity "99.84"; coverage_percentage "100"; reference_db "ncbi"; reference_accession "NG_048270.1"; variation_type "gene_presence_detected";
ERZ24875810.3510|plasmid-1:5067	abricate	CDS	791	2710	.	+	0	gene_id "tet(W)"; transcript_id "tet(W)_156"; gene_name "tet(W)"; product "tetracycline resistance ribosomal protection protein Tet(W)"; resistance_class "TETRACYCLINE"; detection_tool "abricate"; sequence_identity "99.79"; coverage_percentage "100"; reference_db "ncbi"; reference_accession "NG_048281.1"; variation_type "gene_presence_detected";
ERZ24875783.571|plasmid-1:19548_1	deeparg	CDS	13	409	.	.	0	gene_id "ACRA"; transcript_id "ACRA_157"; gene_name "ACRA"; product "YP_002269113|FEATURES|acrA|multidrug|acrA"; resistance_class "multidrug"; detection_tool "deeparg"; sequence_identity "100"; reference_db "deeparg_db"; reference_accession "YP_002269113"; variation_type "gene_presence_detected";
ERZ24875795.508|plasmid-1:18816_18	deeparg	CDS	1	1048	.	.	0	gene_id "ACRB"; transcript_id "ACRB_158"; gene_name "ACRB"; product "gi:695815610:ref:WP_032729455.1:|FEATURES|acrB|multidrug|acrB"; resistance_class "multidrug"; detection_tool "deeparg"; sequence_identity "97.3"; reference_db "deeparg_db"; reference_accession "gi:695815610:ref:WP_032729455.1:"; variation_type "gene_presence_detected";
ERZ24875783.571|plasmid-1:19548_2	deeparg	CDS	1	1048	.	.	0	gene_id "ACRB"; transcript_id "ACRB_159"; gene_name "ACRB"; product "CAC35725|FEATURES|acrB|multidrug|acrB"; resistance_class "multidrug"; detection_tool "deeparg"; sequence_identity "97.3"; reference_db "deeparg_db"; reference_accession "CAC35725"; variation_type "gene_presence_detected";
ERZ24875811.3265|plasmid-1:7251_2	deeparg	CDS	1	1034	.	.	0	gene_id "ACRF"; transcript_id "ACRF_160"; gene_name "ACRF"; product "CP000647.1.gene3710.p01|FEATURES|acrF|multidrug|acrF"; resistance_class "multidrug"; detection_tool "deeparg"; sequence_identity "92.7"; reference_db "deeparg_db"; reference_accession "CP000647.1.gene3710.p01"; variation_type "gene_presence_detected";
ERZ24875812.2277|plasmid-1:6916_2	deeparg	CDS	1	1034	.	.	0	gene_id "ACRF"; transcript_id "ACRF_161"; gene_name "ACRF"; product "CP000647.1.gene3710.p01|FEATURES|acrF|multidrug|acrF"; resistance_class "multidrug"; detection_tool "deeparg"; sequence_identity "92.8"; reference_db "deeparg_db"; reference_accession "CP000647.1.gene3710.p01"; variation_type "gene_presence_detected";
ERZ24875795.2665|plasmid-1:7515_5	deeparg	CDS	1	1034	.	.	0	gene_id "ACRF"; transcript_id "ACRF_162"; gene_name "ACRF"; product "CP000647.1.gene3710.p01|FEATURES|acrF|multidrug|acrF"; resistance_class "multidrug"; detection_tool "deeparg"; sequence_identity "92.1"; reference_db "deeparg_db"; reference_accession "CP000647.1.gene3710.p01"; variation_type "gene_presence_detected";
ERZ24875814.3777|plasmid-1:6185_2	deeparg	CDS	1	1036	.	.	0	gene_id "ACRF"; transcript_id "ACRF_163"; gene_name "ACRF"; product "CP000647.1.gene3710.p01|FEATURES|acrF|multidrug|acrF"; resistance_class "multidrug"; detection_tool "deeparg"; sequence_identity "94.9"; reference_db "deeparg_db"; reference_accession "CP000647.1.gene3710.p01"; variation_type "gene_presence_detected";
ERZ24875763.2346|plasmid-1:5523_4	deeparg	CDS	1	267	.	.	0	gene_id "APH(3'')-I"; transcript_id "APH(3'')-I_164"; gene_name "APH(3'')-I"; product "AF313472.2.gene15.p01|FEATURES|aph(3'')-I|aminoglycoside|aph(3'')-I"; resistance_class "aminoglycoside"; detection_tool "deeparg"; sequence_identity "99.6"; reference_db "deeparg_db"; reference_accession "AF313472.2.gene15.p01"; variation_type "gene_presence_detected";
ERZ24875803.2618|plasmid-1:6474_4	deeparg	CDS	1	267	.	.	0	gene_id "APH(3'')-I"; transcript_id "APH(3'')-I_165"; gene_name "APH(3'')-I"; product "AF313472.2.gene15.p01|FEATURES|aph(3'')-I|aminoglycoside|aph(3'')-I"; resistance_class "aminoglycoside"; detection_tool "deeparg"; sequence_identity "99.6"; reference_db "deeparg_db"; reference_accession "AF313472.2.gene15.p01"; variation_type "gene_presence_detected";
ERZ24875807.1834|plasmid-1:7886_1	deeparg	CDS	25	163	.	.	0	gene_id "APH(3'')-I"; transcript_id "APH(3'')-I_166"; gene_name "APH(3'')-I"; product "DQ464881.1.gene4.p01|FEATURES|aph(3'')-I|aminoglycoside|aph(3'')-I"; resistance_class "aminoglycoside"; detection_tool "deeparg"; sequence_identity "100"; reference_db "deeparg_db"; reference_accession "DQ464881.1.gene4.p01"; variation_type "gene_presence_detected";
ERZ24875805.4076|plasmid-1:5460_2	deeparg	CDS	1	267	.	.	0	gene_id "APH(3'')-I"; transcript_id "APH(3'')-I_167"; gene_name "APH(3'')-I"; product "AF313472.2.gene15.p01|FEATURES|aph(3'')-I|aminoglycoside|aph(3'')-I"; resistance_class "aminoglycoside"; detection_tool "deeparg"; sequence_identity "99.6"; reference_db "deeparg_db"; reference_accession "AF313472.2.gene15.p01"; variation_type "gene_presence_detected";
ERZ24875774.4113|plasmid-1:5154_2	deeparg	CDS	1	267	.	.	0	gene_id "APH(3'')-I"; transcript_id "APH(3'')-I_168"; gene_name "APH(3'')-I"; product "AF313472.2.gene15.p01|FEATURES|aph(3'')-I|aminoglycoside|aph(3'')-I"; resistance_class "aminoglycoside"; detection_tool "deeparg"; sequence_identity "99.6"; reference_db "deeparg_db"; reference_accession "AF313472.2.gene15.p01"; variation_type "gene_presence_detected";
ERZ24875765.3449|plasmid-1:5657_4	deeparg	CDS	1	267	.	.	0	gene_id "APH(3'')-I"; transcript_id "APH(3'')-I_169"; gene_name "APH(3'')-I"; product "AF313472.2.gene15.p01|FEATURES|aph(3'')-I|aminoglycoside|aph(3'')-I"; resistance_class "aminoglycoside"; detection_tool "deeparg"; sequence_identity "99.6"; reference_db "deeparg_db"; reference_accession "AF313472.2.gene15.p01"; variation_type "gene_presence_detected";
ERZ24875769.4163|plasmid-1:5380_2	deeparg	CDS	1	267	.	.	0	gene_id "APH(3'')-I"; transcript_id "APH(3'')-I_170"; gene_name "APH(3'')-I"; product "AF313472.2.gene15.p01|FEATURES|aph(3'')-I|aminoglycoside|aph(3'')-I"; resistance_class "aminoglycoside"; detection_tool "deeparg"; sequence_identity "99.6"; reference_db "deeparg_db"; reference_accession "AF313472.2.gene15.p01"; variation_type "gene_presence_detected";
ERZ24875785.5009|plasmid-1:5380_2	deeparg	CDS	1	267	.	.	0	gene_id "APH(3'')-I"; transcript_id "APH(3'')-I_171"; gene_name "APH(3'')-I"; product "AF313472.2.gene15.p01|FEATURES|aph(3'')-I|aminoglycoside|aph(3'')-I"; resistance_class "aminoglycoside"; detection_tool "deeparg"; sequence_identity "99.6"; reference_db "deeparg_db"; reference_accession "AF313472.2.gene15.p01"; variation_type "gene_presence_detected";
ERZ24875783.3715|plasmid-1:5943_3	deeparg	CDS	1	267	.	.	0	gene_id "APH(3'')-I"; transcript_id "APH(3'')-I_172"; gene_name "APH(3'')-I"; product "AF313472.2.gene15.p01|FEATURES|aph(3'')-I|aminoglycoside|aph(3'')-I"; resistance_class "aminoglycoside"; detection_tool "deeparg"; sequence_identity "99.6"; reference_db "deeparg_db"; reference_accession "AF313472.2.gene15.p01"; variation_type "gene_presence_detected";
ERZ24875768.3791|plasmid-1:5506_4	deeparg	CDS	1	267	.	.	0	gene_id "APH(3'')-I"; transcript_id "APH(3'')-I_173"; gene_name "APH(3'')-I"; product "AF313472.2.gene15.p01|FEATURES|aph(3'')-I|aminoglycoside|aph(3'')-I"; resistance_class "aminoglycoside"; detection_tool "deeparg"; sequence_identity "99.6"; reference_db "deeparg_db"; reference_accession "AF313472.2.gene15.p01"; variation_type "gene_presence_detected";
ERZ24879087.2285|plasmid-1:6537_3	deeparg	CDS	1	267	.	.	0	gene_id "APH(3'')-I"; transcript_id "APH(3'')-I_174"; gene_name "APH(3'')-I"; product "AF313472.2.gene15.p01|FEATURES|aph(3'')-I|aminoglycoside|aph(3'')-I"; resistance_class "aminoglycoside"; detection_tool "deeparg"; sequence_identity "99.6"; reference_db "deeparg_db"; reference_accession "AF313472.2.gene15.p01"; variation_type "gene_presence_detected";
ERZ24875786.3665|plasmid-1:5753_3	deeparg	CDS	1	267	.	.	0	gene_id "APH(3'')-I"; transcript_id "APH(3'')-I_175"; gene_name "APH(3'')-I"; product "AF313472.2.gene15.p01|FEATURES|aph(3'')-I|aminoglycoside|aph(3'')-I"; resistance_class "aminoglycoside"; detection_tool "deeparg"; sequence_identity "99.6"; reference_db "deeparg_db"; reference_accession "AF313472.2.gene15.p01"; variation_type "gene_presence_detected";
ERZ24879085.2768|plasmid-1:5993_4	deeparg	CDS	1	267	.	.	0	gene_id "APH(3'')-I"; transcript_id "APH(3'')-I_176"; gene_name "APH(3'')-I"; product "AF313472.2.gene15.p01|FEATURES|aph(3'')-I|aminoglycoside|aph(3'')-I"; resistance_class "aminoglycoside"; detection_tool "deeparg"; sequence_identity "99.6"; reference_db "deeparg_db"; reference_accession "AF313472.2.gene15.p01"; variation_type "gene_presence_detected";
ERZ24875771.4265|plasmid-1:5522_3	deeparg	CDS	1	267	.	.	0	gene_id "APH(3'')-I"; transcript_id "APH(3'')-I_177"; gene_name "APH(3'')-I"; product "AF313472.2.gene15.p01|FEATURES|aph(3'')-I|aminoglycoside|aph(3'')-I"; resistance_class "aminoglycoside"; detection_tool "deeparg"; sequence_identity "99.6"; reference_db "deeparg_db"; reference_accession "AF313472.2.gene15.p01"; variation_type "gene_presence_detected";
ERZ24879090.3919|plasmid-1:5380_3	deeparg	CDS	1	267	.	.	0	gene_id "APH(3'')-I"; transcript_id "APH(3'')-I_178"; gene_name "APH(3'')-I"; product "AF313472.2.gene15.p01|FEATURES|aph(3'')-I|aminoglycoside|aph(3'')-I"; resistance_class "aminoglycoside"; detection_tool "deeparg"; sequence_identity "99.6"; reference_db "deeparg_db"; reference_accession "AF313472.2.gene15.p01"; variation_type "gene_presence_detected";
ERZ24875766.2729|plasmid-1:6084_4	deeparg	CDS	1	267	.	.	0	gene_id "APH(3'')-I"; transcript_id "APH(3'')-I_179"; gene_name "APH(3'')-I"; product "AF313472.2.gene15.p01|FEATURES|aph(3'')-I|aminoglycoside|aph(3'')-I"; resistance_class "aminoglycoside"; detection_tool "deeparg"; sequence_identity "99.6"; reference_db "deeparg_db"; reference_accession "AF313472.2.gene15.p01"; variation_type "gene_presence_detected";
ERZ24875808.2874|plasmid-1:5871_4	deeparg	CDS	1	267	.	.	0	gene_id "APH(3'')-I"; transcript_id "APH(3'')-I_180"; gene_name "APH(3'')-I"; product "AF313472.2.gene15.p01|FEATURES|aph(3'')-I|aminoglycoside|aph(3'')-I"; resistance_class "aminoglycoside"; detection_tool "deeparg"; sequence_identity "99.6"; reference_db "deeparg_db"; reference_accession "AF313472.2.gene15.p01"; variation_type "gene_presence_detected";
ERZ24875763.2346|plasmid-1:5523_5	deeparg	CDS	4	281	.	.	0	gene_id "APH(6)-I"; transcript_id "APH(6)-I_181"; gene_name "APH(6)-I"; product "CAQ86961|FEATURES|aph(6)-I|aminoglycoside|aph(6)-I"; resistance_class "aminoglycoside"; detection_tool "deeparg"; sequence_identity "100"; reference_db "deeparg_db"; reference_accession "CAQ86961"; variation_type "gene_presence_detected";
ERZ24875803.2618|plasmid-1:6474_3	deeparg	CDS	4	281	.	.	0	gene_id "APH(6)-I"; transcript_id "APH(6)-I_182"; gene_name "APH(6)-I"; product "CAQ86961|FEATURES|aph(6)-I|aminoglycoside|aph(6)-I"; resistance_class "aminoglycoside"; detection_tool "deeparg"; sequence_identity "100"; reference_db "deeparg_db"; reference_accession "CAQ86961"; variation_type "gene_presence_detected";
ERZ24875807.1834|plasmid-1:7886_2	deeparg	CDS	4	281	.	.	0	gene_id "APH(6)-I"; transcript_id "APH(6)-I_183"; gene_name "APH(6)-I"; product "CAQ86961|FEATURES|aph(6)-I|aminoglycoside|aph(6)-I"; resistance_class "aminoglycoside"; detection_tool "deeparg"; sequence_identity "100"; reference_db "deeparg_db"; reference_accession "CAQ86961"; variation_type "gene_presence_detected";
ERZ24875805.4076|plasmid-1:5460_1	deeparg	CDS	4	281	.	.	0	gene_id "APH(6)-I"; transcript_id "APH(6)-I_184"; gene_name "APH(6)-I"; product "CAQ86961|FEATURES|aph(6)-I|aminoglycoside|aph(6)-I"; resistance_class "aminoglycoside"; detection_tool "deeparg"; sequence_identity "100"; reference_db "deeparg_db"; reference_accession "CAQ86961"; variation_type "gene_presence_detected";
ERZ24875765.3449|plasmid-1:5657_5	deeparg	CDS	4	281	.	.	0	gene_id "APH(6)-I"; transcript_id "APH(6)-I_185"; gene_name "APH(6)-I"; product "CAQ86961|FEATURES|aph(6)-I|aminoglycoside|aph(6)-I"; resistance_class "aminoglycoside"; detection_tool "deeparg"; sequence_identity "100"; reference_db "deeparg_db"; reference_accession "CAQ86961"; variation_type "gene_presence_detected";
ERZ24875769.4163|plasmid-1:5380_1	deeparg	CDS	4	281	.	.	0	gene_id "APH(6)-I"; transcript_id "APH(6)-I_186"; gene_name "APH(6)-I"; product "CAQ86961|FEATURES|aph(6)-I|aminoglycoside|aph(6)-I"; resistance_class "aminoglycoside"; detection_tool "deeparg"; sequence_identity "100"; reference_db "deeparg_db"; reference_accession "CAQ86961"; variation_type "gene_presence_detected";
ERZ24875785.5009|plasmid-1:5380_1	deeparg	CDS	4	281	.	.	0	gene_id "APH(6)-I"; transcript_id "APH(6)-I_187"; gene_name "APH(6)-I"; product "CAQ86961|FEATURES|aph(6)-I|aminoglycoside|aph(6)-I"; resistance_class "aminoglycoside"; detection_tool "deeparg"; sequence_identity "100"; reference_db "deeparg_db"; reference_accession "CAQ86961"; variation_type "gene_presence_detected";
ERZ24875786.3665|plasmid-1:5753_4	deeparg	CDS	4	281	.	.	0	gene_id "APH(6)-I"; transcript_id "APH(6)-I_188"; gene_name "APH(6)-I"; product "CAQ86961|FEATURES|aph(6)-I|aminoglycoside|aph(6)-I"; resistance_class "aminoglycoside"; detection_tool "deeparg"; sequence_identity "100"; reference_db "deeparg_db"; reference_accession "CAQ86961"; variation_type "gene_presence_detected";
ERZ24879087.2285|plasmid-1:6537_4	deeparg	CDS	4	281	.	.	0	gene_id "APH(6)-I"; transcript_id "APH(6)-I_189"; gene_name "APH(6)-I"; product "gi:896427044:ref:WP_049361039.1:|FEATURES|aph(6)-I|aminoglycoside|aph(6)-I"; resistance_class "aminoglycoside"; detection_tool "deeparg"; sequence_identity "99.3"; reference_db "deeparg_db"; reference_accession "gi:896427044:ref:WP_049361039.1:"; variation_type "gene_presence_detected";
ERZ24875768.3791|plasmid-1:5506_5	deeparg	CDS	4	281	.	.	0	gene_id "APH(6)-I"; transcript_id "APH(6)-I_190"; gene_name "APH(6)-I"; product "CAQ86961|FEATURES|aph(6)-I|aminoglycoside|aph(6)-I"; resistance_class "aminoglycoside"; detection_tool "deeparg"; sequence_identity "100"; reference_db "deeparg_db"; reference_accession "CAQ86961"; variation_type "gene_presence_detected";
ERZ24875771.4265|plasmid-1:5522_4	deeparg	CDS	4	281	.	.	0	gene_id "APH(6)-I"; transcript_id "APH(6)-I_191"; gene_name "APH(6)-I"; product "CAQ86961|FEATURES|aph(6)-I|aminoglycoside|aph(6)-I"; resistance_class "aminoglycoside"; detection_tool "deeparg"; sequence_identity "100"; reference_db "deeparg_db"; reference_accession "CAQ86961"; variation_type "gene_presence_detected";
ERZ24879090.3919|plasmid-1:5380_4	deeparg	CDS	4	281	.	.	0	gene_id "APH(6)-I"; transcript_id "APH(6)-I_192"; gene_name "APH(6)-I"; product "CAQ86961|FEATURES|aph(6)-I|aminoglycoside|aph(6)-I"; resistance_class "aminoglycoside"; detection_tool "deeparg"; sequence_identity "100"; reference_db "deeparg_db"; reference_accession "CAQ86961"; variation_type "gene_presence_detected";
ERZ24875766.2729|plasmid-1:6084_5	deeparg	CDS	4	281	.	.	0	gene_id "APH(6)-I"; transcript_id "APH(6)-I_193"; gene_name "APH(6)-I"; product "CAQ86961|FEATURES|aph(6)-I|aminoglycoside|aph(6)-I"; resistance_class "aminoglycoside"; detection_tool "deeparg"; sequence_identity "100"; reference_db "deeparg_db"; reference_accession "CAQ86961"; variation_type "gene_presence_detected";
ERZ24879085.2768|plasmid-1:5993_5	deeparg	CDS	4	281	.	.	0	gene_id "APH(6)-I"; transcript_id "APH(6)-I_194"; gene_name "APH(6)-I"; product "CAQ86961|FEATURES|aph(6)-I|aminoglycoside|aph(6)-I"; resistance_class "aminoglycoside"; detection_tool "deeparg"; sequence_identity "100"; reference_db "deeparg_db"; reference_accession "CAQ86961"; variation_type "gene_presence_detected";
ERZ24875783.3715|plasmid-1:5943_2	deeparg	CDS	4	281	.	.	0	gene_id "APH(6)-I"; transcript_id "APH(6)-I_195"; gene_name "APH(6)-I"; product "CAQ86961|FEATURES|aph(6)-I|aminoglycoside|aph(6)-I"; resistance_class "aminoglycoside"; detection_tool "deeparg"; sequence_identity "100"; reference_db "deeparg_db"; reference_accession "CAQ86961"; variation_type "gene_presence_detected";
ERZ24875808.2874|plasmid-1:5871_5	deeparg	CDS	4	281	.	.	0	gene_id "APH(6)-I"; transcript_id "APH(6)-I_196"; gene_name "APH(6)-I"; product "CAQ86961|FEATURES|aph(6)-I|aminoglycoside|aph(6)-I"; resistance_class "aminoglycoside"; detection_tool "deeparg"; sequence_identity "100"; reference_db "deeparg_db"; reference_accession "CAQ86961"; variation_type "gene_presence_detected";
ERZ24875814.599|plasmid-1:16848_12	deeparg	CDS	1	239	.	.	0	gene_id "BAER"; transcript_id "BAER_197"; gene_name "BAER"; product "YP_490321.1|FEATURES|baeR|multidrug|baeR"; resistance_class "multidrug"; detection_tool "deeparg"; sequence_identity "90.8"; reference_db "deeparg_db"; reference_accession "YP_490321.1"; variation_type "gene_presence_detected";
ERZ24875783.3033|plasmid-1:6730_2	deeparg	CDS	1	239	.	.	0	gene_id "BAER"; transcript_id "BAER_198"; gene_name "BAER"; product "YP_490321.1|FEATURES|baeR|multidrug|baeR"; resistance_class "multidrug"; detection_tool "deeparg"; sequence_identity "90.8"; reference_db "deeparg_db"; reference_accession "YP_490321.1"; variation_type "gene_presence_detected";
ERZ24875811.3502|plasmid-1:7010_3	deeparg	CDS	1	239	.	.	0	gene_id "BAER"; transcript_id "BAER_199"; gene_name "BAER"; product "YP_490321.1|FEATURES|baeR|multidrug|baeR"; resistance_class "multidrug"; detection_tool "deeparg"; sequence_identity "91.2"; reference_db "deeparg_db"; reference_accession "YP_490321.1"; variation_type "gene_presence_detected";
ERZ24875807.4083|plasmid-1:5217_5	deeparg	CDS	1	210	.	.	0	gene_id "CAMP-REGULATORY_PROTEIN"; transcript_id "CAMP-REGULATORY_PROTEIN_200"; gene_name "CAMP-REGULATORY_PROTEIN"; product "gi:446164903:ref:WP_000242758.1:|FEATURES|cAMP-regulatory_protein|unclassified|cAMP-regulatory_protein"; resistance_class "unclassified"; detection_tool "deeparg"; sequence_identity "90.6"; reference_db "deeparg_db"; reference_accession "gi:446164903:ref:WP_000242758.1:"; …
ERZ24875767.3454|plasmid-1:6162_7	deeparg	CDS	1	210	.	.	0	gene_id "CAMP-REGULATORY_PROTEIN"; transcript_id "CAMP-REGULATORY_PROTEIN_201"; gene_name "CAMP-REGULATORY_PROTEIN"; product "gi:446164903:ref:WP_000242758.1:|FEATURES|cAMP-regulatory_protein|unclassified|cAMP-regulatory_protein"; resistance_class "unclassified"; detection_tool "deeparg"; sequence_identity "90.6"; reference_db "deeparg_db"; reference_accession "gi:446164903:ref:WP_000242758.1:"; …
ERZ24879088.2038|plasmid-1:7095_2	deeparg	CDS	1	219	.	.	0	gene_id "CATQ"; transcript_id "CATQ_202"; gene_name "CATQ"; product "M55620.gene.p01|FEATURES|catQ|phenicol|catQ"; resistance_class "phenicol"; detection_tool "deeparg"; sequence_identity "99.5"; reference_db "deeparg_db"; reference_accession "M55620.gene.p01"; variation_type "gene_presence_detected";
ERZ24875788.1164|plasmid-1:9052_9	deeparg	CDS	1	216	.	.	0	gene_id "CAT_CHLORAMPHENICOL_ACETYLTRANSFERASE"; transcript_id "CAT_CHLORAMPHENICOL_ACETYLTRANSFERASE_203"; gene_name "CAT_CHLORAMPHENICOL_ACETYLTRANSFERASE"; product "NC_010426.6155849.p01|FEATURES|cat_chloramphenicol_acetyltransferase|phenicol|cat_chloramphenicol_acetyltransferase"; resistance_class "phenicol"; detection_tool "deeparg"; sequence_identity "99.1"; reference_db "deeparg_db"; refer…
ERZ24875810.3352|plasmid-1:5193_1	deeparg	CDS	1	216	.	.	0	gene_id "CAT_CHLORAMPHENICOL_ACETYLTRANSFERASE"; transcript_id "CAT_CHLORAMPHENICOL_ACETYLTRANSFERASE_204"; gene_name "CAT_CHLORAMPHENICOL_ACETYLTRANSFERASE"; product "NC_010426.6155849.p01|FEATURES|cat_chloramphenicol_acetyltransferase|phenicol|cat_chloramphenicol_acetyltransferase"; resistance_class "phenicol"; detection_tool "deeparg"; sequence_identity "98.6"; reference_db "deeparg_db"; refer…
ERZ24875815.4818|plasmid-1:5064_1	deeparg	CDS	1	216	.	.	0	gene_id "CAT_CHLORAMPHENICOL_ACETYLTRANSFERASE"; transcript_id "CAT_CHLORAMPHENICOL_ACETYLTRANSFERASE_205"; gene_name "CAT_CHLORAMPHENICOL_ACETYLTRANSFERASE"; product "NC_010426.6155849.p01|FEATURES|cat_chloramphenicol_acetyltransferase|phenicol|cat_chloramphenicol_acetyltransferase"; resistance_class "phenicol"; detection_tool "deeparg"; sequence_identity "98.6"; reference_db "deeparg_db"; refer…
ERZ24875800.4638|plasmid-1:5102_1	deeparg	CDS	1	216	.	.	0	gene_id "CAT_CHLORAMPHENICOL_ACETYLTRANSFERASE"; transcript_id "CAT_CHLORAMPHENICOL_ACETYLTRANSFERASE_206"; gene_name "CAT_CHLORAMPHENICOL_ACETYLTRANSFERASE"; product "NC_010426.6155849.p01|FEATURES|cat_chloramphenicol_acetyltransferase|phenicol|cat_chloramphenicol_acetyltransferase"; resistance_class "phenicol"; detection_tool "deeparg"; sequence_identity "99.1"; reference_db "deeparg_db"; refer…
ERZ24875802.1632|plasmid-1:8494_1	deeparg	CDS	1	216	.	.	0	gene_id "CAT_CHLORAMPHENICOL_ACETYLTRANSFERASE"; transcript_id "CAT_CHLORAMPHENICOL_ACETYLTRANSFERASE_207"; gene_name "CAT_CHLORAMPHENICOL_ACETYLTRANSFERASE"; product "NC_010426.6155849.p01|FEATURES|cat_chloramphenicol_acetyltransferase|phenicol|cat_chloramphenicol_acetyltransferase"; resistance_class "phenicol"; detection_tool "deeparg"; sequence_identity "99.1"; reference_db "deeparg_db"; refer…
ERZ24875802.1265|plasmid-1:9586_1	deeparg	CDS	1	321	.	.	0	gene_id "CFXA2"; transcript_id "CFXA2_208"; gene_name "CFXA2"; product "AF118110.1.gene1.p01|FEATURES|CfxA2|beta-lactam|CfxA2"; resistance_class "beta-lactam"; detection_tool "deeparg"; sequence_identity "99.7"; reference_db "deeparg_db"; reference_accession "AF118110.1.gene1.p01"; variation_type "gene_presence_detected";
ERZ24875767.1227|plasmid-1:10954_9	deeparg	CDS	1	321	.	.	0	gene_id "CFXA2"; transcript_id "CFXA2_209"; gene_name "CFXA2"; product "AF118110.1.gene1.p01|FEATURES|CfxA2|beta-lactam|CfxA2"; resistance_class "beta-lactam"; detection_tool "deeparg"; sequence_identity "99.7"; reference_db "deeparg_db"; reference_accession "AF118110.1.gene1.p01"; variation_type "gene_presence_detected";
ERZ24879088.1205|plasmid-1:9270_1	deeparg	CDS	1	321	.	.	0	gene_id "CFXA2"; transcript_id "CFXA2_210"; gene_name "CFXA2"; product "AF118110.1.gene1.p01|FEATURES|CfxA2|beta-lactam|CfxA2"; resistance_class "beta-lactam"; detection_tool "deeparg"; sequence_identity "99.7"; reference_db "deeparg_db"; reference_accession "AF118110.1.gene1.p01"; variation_type "gene_presence_detected";
ERZ24879090.801|plasmid-1:11624_9	deeparg	CDS	1	321	.	.	0	gene_id "CFXA2"; transcript_id "CFXA2_211"; gene_name "CFXA2"; product "AF118110.1.gene1.p01|FEATURES|CfxA2|beta-lactam|CfxA2"; resistance_class "beta-lactam"; detection_tool "deeparg"; sequence_identity "99.7"; reference_db "deeparg_db"; reference_accession "AF118110.1.gene1.p01"; variation_type "gene_presence_detected";
ERZ24875763.2181|plasmid-1:5714_5	deeparg	CDS	1	293	.	.	0	gene_id "CLASS_A"; transcript_id "CLASS_A_212"; gene_name "CLASS_A"; product "CAI46978|FEATURES|class_A|beta-lactam|class_A"; resistance_class "beta-lactam"; detection_tool "deeparg"; sequence_identity "100"; reference_db "deeparg_db"; reference_accession "CAI46978"; variation_type "gene_presence_detected";
ERZ24875812.253|plasmid-1:25290_1	deeparg	CDS	8	457	.	.	0	gene_id "CPXA"; transcript_id "CPXA_213"; gene_name "CPXA"; product "NP_312864.1|FEATURES|cpxA|aminoglycoside:aminocoumarin|cpxA"; resistance_class "aminoglycoside:aminocoumarin"; detection_tool "deeparg"; sequence_identity "90.9"; reference_db "deeparg_db"; reference_accession "NP_312864.1"; variation_type "gene_presence_detected";
ERZ24875797.3032|plasmid-1:6394_4	deeparg	CDS	1	291	.	.	0	gene_id "CTX-M"; transcript_id "CTX-M_214"; gene_name "CTX-M"; product "gi:649725609:gb:AIC64327.1:|FEATURES|CTX-M|beta-lactam|CTX-M"; resistance_class "beta-lactam"; detection_tool "deeparg"; sequence_identity "100"; reference_db "deeparg_db"; reference_accession "gi:649725609:gb:AIC64327.1:"; variation_type "gene_presence_detected";
ERZ24875795.1496|plasmid-1:10258_8	deeparg	CDS	1	390	.	.	0	gene_id "EMRA"; transcript_id "EMRA_215"; gene_name "EMRA"; product "gi:1035701600:ref:WP_064543230.1:|FEATURES|emrA|multidrug|emrA"; resistance_class "multidrug"; detection_tool "deeparg"; sequence_identity "94.9"; reference_db "deeparg_db"; reference_accession "gi:1035701600:ref:WP_064543230.1:"; variation_type "gene_presence_detected";
ERZ24875814.170|plasmid-1:32426_9	deeparg	CDS	1	390	.	.	0	gene_id "EMRA"; transcript_id "EMRA_216"; gene_name "EMRA"; product "gi:797196726:ref:WP_045857723.1:|FEATURES|emrA|multidrug|emrA"; resistance_class "multidrug"; detection_tool "deeparg"; sequence_identity "95.4"; reference_db "deeparg_db"; reference_accession "gi:797196726:ref:WP_045857723.1:"; variation_type "gene_presence_detected";
ERZ24875783.1116|plasmid-1:12950_9	deeparg	CDS	1	390	.	.	0	gene_id "EMRA"; transcript_id "EMRA_217"; gene_name "EMRA"; product "gi:797196726:ref:WP_045857723.1:|FEATURES|emrA|multidrug|emrA"; resistance_class "multidrug"; detection_tool "deeparg"; sequence_identity "95.4"; reference_db "deeparg_db"; reference_accession "gi:797196726:ref:WP_045857723.1:"; variation_type "gene_presence_detected";
ERZ24875789.452|plasmid-1:21041_14	deeparg	CDS	1	390	.	.	0	gene_id "EMRA"; transcript_id "EMRA_218"; gene_name "EMRA"; product "gi:851936789:ref:WP_048225242.1:|FEATURES|emrA|multidrug|emrA"; resistance_class "multidrug"; detection_tool "deeparg"; sequence_identity "99.7"; reference_db "deeparg_db"; reference_accession "gi:851936789:ref:WP_048225242.1:"; variation_type "gene_presence_detected";
ERZ24875765.627|plasmid-1:14242_9	deeparg	CDS	1	390	.	.	0	gene_id "EMRA"; transcript_id "EMRA_219"; gene_name "EMRA"; product "gi:797196726:ref:WP_045857723.1:|FEATURES|emrA|multidrug|emrA"; resistance_class "multidrug"; detection_tool "deeparg"; sequence_identity "95.4"; reference_db "deeparg_db"; reference_accession "gi:797196726:ref:WP_045857723.1:"; variation_type "gene_presence_detected";
ERZ24875795.1496|plasmid-1:10258_7	deeparg	CDS	1	512	.	.	0	gene_id "EMRB"; transcript_id "EMRB_220"; gene_name "EMRB"; product "gi:917770481:ref:WP_052284485.1:|FEATURES|emrB|multidrug|emrB"; resistance_class "multidrug"; detection_tool "deeparg"; sequence_identity "98"; reference_db "deeparg_db"; reference_accession "gi:917770481:ref:WP_052284485.1:"; variation_type "gene_presence_detected";
ERZ24875789.452|plasmid-1:21041_15	deeparg	CDS	1	505	.	.	0	gene_id "EMRB"; transcript_id "EMRB_221"; gene_name "EMRB"; product "gi:489922618:ref:WP_003825966.1:|FEATURES|emrB|multidrug|emrB"; resistance_class "multidrug"; detection_tool "deeparg"; sequence_identity "100"; reference_db "deeparg_db"; reference_accession "gi:489922618:ref:WP_003825966.1:"; variation_type "gene_presence_detected";
ERZ24875783.367|plasmid-1:24882_11	deeparg	CDS	1	394	.	.	0	gene_id "EMRD"; transcript_id "EMRD_222"; gene_name "EMRD"; product "YP_002235907|FEATURES|emrD|multidrug|emrD"; resistance_class "multidrug"; detection_tool "deeparg"; sequence_identity "93.1"; reference_db "deeparg_db"; reference_accession "YP_002235907"; variation_type "gene_presence_detected";
ERZ24875765.2713|plasmid-1:6529_4	deeparg	CDS	1	394	.	.	0	gene_id "EMRD"; transcript_id "EMRD_223"; gene_name "EMRD"; product "YP_002235907|FEATURES|emrD|multidrug|emrD"; resistance_class "multidrug"; detection_tool "deeparg"; sequence_identity "93.4"; reference_db "deeparg_db"; reference_accession "YP_002235907"; variation_type "gene_presence_detected";
ERZ24875765.627|plasmid-1:14242_10	deeparg	CDS	1	175	.	.	0	gene_id "EMRR"; transcript_id "EMRR_224"; gene_name "EMRR"; product "NP_417169.1|FEATURES|emrR|fluoroquinolone|emrR"; resistance_class "fluoroquinolone"; detection_tool "deeparg"; sequence_identity "93.1"; reference_db "deeparg_db"; reference_accession "NP_417169.1"; variation_type "gene_presence_detected";
ERZ24875795.1496|plasmid-1:10258_9	deeparg	CDS	1	175	.	.	0	gene_id "EMRR"; transcript_id "EMRR_225"; gene_name "EMRR"; product "NP_417169.1|FEATURES|emrR|fluoroquinolone|emrR"; resistance_class "fluoroquinolone"; detection_tool "deeparg"; sequence_identity "90.9"; reference_db "deeparg_db"; reference_accession "NP_417169.1"; variation_type "gene_presence_detected";
ERZ24875783.1116|plasmid-1:12950_10	deeparg	CDS	1	175	.	.	0	gene_id "EMRR"; transcript_id "EMRR_226"; gene_name "EMRR"; product "NP_417169.1|FEATURES|emrR|fluoroquinolone|emrR"; resistance_class "fluoroquinolone"; detection_tool "deeparg"; sequence_identity "93.1"; reference_db "deeparg_db"; reference_accession "NP_417169.1"; variation_type "gene_presence_detected";
ERZ24875789.452|plasmid-1:21041_13	deeparg	CDS	1	175	.	.	0	gene_id "EMRR"; transcript_id "EMRR_227"; gene_name "EMRR"; product "NP_417169.1|FEATURES|emrR|fluoroquinolone|emrR"; resistance_class "fluoroquinolone"; detection_tool "deeparg"; sequence_identity "94.3"; reference_db "deeparg_db"; reference_accession "NP_417169.1"; variation_type "gene_presence_detected";
ERZ24875814.170|plasmid-1:32426_10	deeparg	CDS	1	175	.	.	0	gene_id "EMRR"; transcript_id "EMRR_228"; gene_name "EMRR"; product "NP_417169.1|FEATURES|emrR|fluoroquinolone|emrR"; resistance_class "fluoroquinolone"; detection_tool "deeparg"; sequence_identity "93.1"; reference_db "deeparg_db"; reference_accession "NP_417169.1"; variation_type "gene_presence_detected";
ERZ24875808.1188|plasmid-1:9238_10	deeparg	CDS	1	266	.	.	0	gene_id "ERM(35)"; transcript_id "ERM(35)_229"; gene_name "ERM(35)"; product "AF319779.2.orf0.gene.p01|FEATURES|erm(35)|MLS|erm(35)"; resistance_class "MLS"; detection_tool "deeparg"; sequence_identity "98.9"; reference_db "deeparg_db"; reference_accession "AF319779.2.orf0.gene.p01"; variation_type "gene_presence_detected";
ERZ24875808.1188|plasmid-1:9238_3	deeparg	CDS	1	266	.	.	0	gene_id "ERM(35)"; transcript_id "ERM(35)_230"; gene_name "ERM(35)"; product "AF319779.2.orf0.gene.p01|FEATURES|erm(35)|MLS|erm(35)"; resistance_class "MLS"; detection_tool "deeparg"; sequence_identity "98.9"; reference_db "deeparg_db"; reference_accession "AF319779.2.orf0.gene.p01"; variation_type "gene_presence_detected";
ERZ24875766.2422|plasmid-1:6492_5	deeparg	CDS	1	245	.	.	0	gene_id "ERMB"; transcript_id "ERMB_231"; gene_name "ERMB"; product "gi:488250641:ref:WP_002321849.1:|FEATURES|ermB|MLS|ermB"; resistance_class "MLS"; detection_tool "deeparg"; sequence_identity "99.6"; reference_db "deeparg_db"; reference_accession "gi:488250641:ref:WP_002321849.1:"; variation_type "gene_presence_detected";
ERZ24875794.1784|plasmid-1:6452_1	deeparg	CDS	1	245	.	.	0	gene_id "ERMB"; transcript_id "ERMB_232"; gene_name "ERMB"; product "gi:488250641:ref:WP_002321849.1:|FEATURES|ermB|MLS|ermB"; resistance_class "MLS"; detection_tool "deeparg"; sequence_identity "99.6"; reference_db "deeparg_db"; reference_accession "gi:488250641:ref:WP_002321849.1:"; variation_type "gene_presence_detected";
ERZ24875813.5900|plasmid-1:5060_4	deeparg	CDS	1	245	.	.	0	gene_id "ERMB"; transcript_id "ERMB_233"; gene_name "ERMB"; product "gi:488250641:ref:WP_002321849.1:|FEATURES|ermB|MLS|ermB"; resistance_class "MLS"; detection_tool "deeparg"; sequence_identity "99.6"; reference_db "deeparg_db"; reference_accession "gi:488250641:ref:WP_002321849.1:"; variation_type "gene_presence_detected";
ERZ24879085.2232|plasmid-1:6642_5	deeparg	CDS	1	245	.	.	0	gene_id "ERMB"; transcript_id "ERMB_234"; gene_name "ERMB"; product "gi:488250641:ref:WP_002321849.1:|FEATURES|ermB|MLS|ermB"; resistance_class "MLS"; detection_tool "deeparg"; sequence_identity "99.6"; reference_db "deeparg_db"; reference_accession "gi:488250641:ref:WP_002321849.1:"; variation_type "gene_presence_detected";
ERZ24875791.1108|plasmid-1:5690_2	deeparg	CDS	1	245	.	.	0	gene_id "ERMB"; transcript_id "ERMB_235"; gene_name "ERMB"; product "gi:488250641:ref:WP_002321849.1:|FEATURES|ermB|MLS|ermB"; resistance_class "MLS"; detection_tool "deeparg"; sequence_identity "99.6"; reference_db "deeparg_db"; reference_accession "gi:488250641:ref:WP_002321849.1:"; variation_type "gene_presence_detected";
ERZ24879090.2828|plasmid-1:6452_1	deeparg	CDS	1	245	.	.	0	gene_id "ERMB"; transcript_id "ERMB_236"; gene_name "ERMB"; product "gi:488250641:ref:WP_002321849.1:|FEATURES|ermB|MLS|ermB"; resistance_class "MLS"; detection_tool "deeparg"; sequence_identity "99.6"; reference_db "deeparg_db"; reference_accession "gi:488250641:ref:WP_002321849.1:"; variation_type "gene_presence_detected";
ERZ24875815.3469|plasmid-1:6219_5	deeparg	CDS	1	245	.	.	0	gene_id "ERMB"; transcript_id "ERMB_237"; gene_name "ERMB"; product "gi:488250641:ref:WP_002321849.1:|FEATURES|ermB|MLS|ermB"; resistance_class "MLS"; detection_tool "deeparg"; sequence_identity "99.6"; reference_db "deeparg_db"; reference_accession "gi:488250641:ref:WP_002321849.1:"; variation_type "gene_presence_detected";
ERZ24875768.3273|plasmid-1:5963_1	deeparg	CDS	1	245	.	.	0	gene_id "ERMB"; transcript_id "ERMB_238"; gene_name "ERMB"; product "gi:488250641:ref:WP_002321849.1:|FEATURES|ermB|MLS|ermB"; resistance_class "MLS"; detection_tool "deeparg"; sequence_identity "99.6"; reference_db "deeparg_db"; reference_accession "gi:488250641:ref:WP_002321849.1:"; variation_type "gene_presence_detected";
ERZ24875759.1987|plasmid-1:6210_1	deeparg	CDS	1	245	.	.	0	gene_id "ERMB"; transcript_id "ERMB_239"; gene_name "ERMB"; product "gi:488250641:ref:WP_002321849.1:|FEATURES|ermB|MLS|ermB"; resistance_class "MLS"; detection_tool "deeparg"; sequence_identity "99.6"; reference_db "deeparg_db"; reference_accession "gi:488250641:ref:WP_002321849.1:"; variation_type "gene_presence_detected";
ERZ24875777.2213|plasmid-1:6670_1	deeparg	CDS	1	245	.	.	0	gene_id "ERMB"; transcript_id "ERMB_240"; gene_name "ERMB"; product "gi:488250641:ref:WP_002321849.1:|FEATURES|ermB|MLS|ermB"; resistance_class "MLS"; detection_tool "deeparg"; sequence_identity "99.6"; reference_db "deeparg_db"; reference_accession "gi:488250641:ref:WP_002321849.1:"; variation_type "gene_presence_detected";
ERZ24875805.4337|plasmid-1:5269_1	deeparg	CDS	1	245	.	.	0	gene_id "ERMB"; transcript_id "ERMB_241"; gene_name "ERMB"; product "gi:488250641:ref:WP_002321849.1:|FEATURES|ermB|MLS|ermB"; resistance_class "MLS"; detection_tool "deeparg"; sequence_identity "99.6"; reference_db "deeparg_db"; reference_accession "gi:488250641:ref:WP_002321849.1:"; variation_type "gene_presence_detected";
ERZ24875768.3916|plasmid-1:5410_5	deeparg	CDS	1	267	.	.	0	gene_id "LNUB"; transcript_id "LNUB_242"; gene_name "LNUB"; product "AAL05554|FEATURES|lnuB|MLS|lnuB"; resistance_class "MLS"; detection_tool "deeparg"; sequence_identity "100"; reference_db "deeparg_db"; reference_accession "AAL05554"; variation_type "gene_presence_detected";
ERZ24875763.1722|plasmid-1:6579_1	deeparg	CDS	8	267	.	.	0	gene_id "LNUG"; transcript_id "LNUG_243"; gene_name "LNUG"; product "APU52409.1|FEATURES|lnuG|MLS|lnuG"; resistance_class "MLS"; detection_tool "deeparg"; sequence_identity "97.7"; reference_db "deeparg_db"; reference_accession "APU52409.1"; variation_type "gene_presence_detected";
ERZ24879088.1181|plasmid-1:9341_8	deeparg	CDS	1	267	.	.	0	gene_id "LNUG"; transcript_id "LNUG_244"; gene_name "LNUG"; product "APU52409.1|FEATURES|lnuG|MLS|lnuG"; resistance_class "MLS"; detection_tool "deeparg"; sequence_identity "97.8"; reference_db "deeparg_db"; reference_accession "APU52409.1"; variation_type "gene_presence_detected";
ERZ24875808.2187|plasmid-1:6804_4	deeparg	CDS	8	267	.	.	0	gene_id "LNUG"; transcript_id "LNUG_245"; gene_name "LNUG"; product "APU52409.1|FEATURES|lnuG|MLS|lnuG"; resistance_class "MLS"; detection_tool "deeparg"; sequence_identity "97.7"; reference_db "deeparg_db"; reference_accession "APU52409.1"; variation_type "gene_presence_detected";
ERZ24875780.4369|plasmid-1:5312_3	deeparg	CDS	8	267	.	.	0	gene_id "LNUG"; transcript_id "LNUG_246"; gene_name "LNUG"; product "APU52409.1|FEATURES|lnuG|MLS|lnuG"; resistance_class "MLS"; detection_tool "deeparg"; sequence_identity "97.7"; reference_db "deeparg_db"; reference_accession "APU52409.1"; variation_type "gene_presence_detected";
ERZ24875768.3916|plasmid-1:5410_6	deeparg	CDS	1	494	.	.	0	gene_id "LSAE"; transcript_id "LSAE_247"; gene_name "LSAE"; product "AFU35065.1|FEATURES|lsaE|MLS|lsaE"; resistance_class "MLS"; detection_tool "deeparg"; sequence_identity "100"; reference_db "deeparg_db"; reference_accession "AFU35065.1"; variation_type "gene_presence_detected";
ERZ24875814.56|plasmid-1:65101_16	deeparg	CDS	1	124	.	.	0	gene_id "MARA"; transcript_id "MARA_248"; gene_name "MARA"; product "YP_489794.1|FEATURES|marA|multidrug|marA"; resistance_class "multidrug"; detection_tool "deeparg"; sequence_identity "93.5"; reference_db "deeparg_db"; reference_accession "YP_489794.1"; variation_type "gene_presence_detected";
ERZ24875778.2506|plasmid-1:6675_2	deeparg	CDS	1	154	.	.	0	gene_id "MARR"; transcript_id "MARR_249"; gene_name "MARR"; product "gi:490834801:ref:WP_004696885.1:|FEATURES|marR|multidrug|marR"; resistance_class "multidrug"; detection_tool "deeparg"; sequence_identity "99.4"; reference_db "deeparg_db"; reference_accession "gi:490834801:ref:WP_004696885.1:"; variation_type "gene_presence_detected";
ERZ24875795.882|plasmid-1:13749_12	deeparg	CDS	1	154	.	.	0	gene_id "MARR"; transcript_id "MARR_250"; gene_name "MARR"; product "gi:490834801:ref:WP_004696885.1:|FEATURES|marR|multidrug|marR"; resistance_class "multidrug"; detection_tool "deeparg"; sequence_identity "99.4"; reference_db "deeparg_db"; reference_accession "gi:490834801:ref:WP_004696885.1:"; variation_type "gene_presence_detected";
ERZ24875774.307|plasmid-1:18887_19	deeparg	CDS	1	154	.	.	0	gene_id "MARR"; transcript_id "MARR_251"; gene_name "MARR"; product "gi:490834801:ref:WP_004696885.1:|FEATURES|marR|multidrug|marR"; resistance_class "multidrug"; detection_tool "deeparg"; sequence_identity "100"; reference_db "deeparg_db"; reference_accession "gi:490834801:ref:WP_004696885.1:"; variation_type "gene_presence_detected";
ERZ24875813.779|plasmid-1:15063_12	deeparg	CDS	1	154	.	.	0	gene_id "MARR"; transcript_id "MARR_252"; gene_name "MARR"; product "gi:490834801:ref:WP_004696885.1:|FEATURES|marR|multidrug|marR"; resistance_class "multidrug"; detection_tool "deeparg"; sequence_identity "99.4"; reference_db "deeparg_db"; reference_accession "gi:490834801:ref:WP_004696885.1:"; variation_type "gene_presence_detected";
ERZ24875814.1618|plasmid-1:9880_6	deeparg	CDS	1	457	.	.	0	gene_id "MDTK"; transcript_id "MDTK_253"; gene_name "MDTK"; product "gi:515713142:ref:WP_017145742.1:|FEATURES|mdtK|multidrug|mdtK"; resistance_class "multidrug"; detection_tool "deeparg"; sequence_identity "95"; reference_db "deeparg_db"; reference_accession "gi:515713142:ref:WP_017145742.1:"; variation_type "gene_presence_detected";
ERZ24879091.3451|plasmid-1:5620_1	deeparg	CDS	1	367	.	.	0	gene_id "MDTL"; transcript_id "MDTL_254"; gene_name "MDTL"; product "gi:391322939:gb:EIQ79610.1:|FEATURES|mdtL|multidrug|mdtL"; resistance_class "multidrug"; detection_tool "deeparg"; sequence_identity "94.3"; reference_db "deeparg_db"; reference_accession "gi:391322939:gb:EIQ79610.1:"; variation_type "gene_presence_detected";
ERZ24875789.2215|plasmid-1:8512_3	deeparg	CDS	1	393	.	.	0	gene_id "MDTL"; transcript_id "MDTL_255"; gene_name "MDTL"; product "gi:391322939:gb:EIQ79610.1:|FEATURES|mdtL|multidrug|mdtL"; resistance_class "multidrug"; detection_tool "deeparg"; sequence_identity "94.4"; reference_db "deeparg_db"; reference_accession "gi:391322939:gb:EIQ79610.1:"; variation_type "gene_presence_detected";
ERZ24875797.400|plasmid-1:19336_11	deeparg	CDS	1	408	.	.	0	gene_id "MEFA"; transcript_id "MEFA_256"; gene_name "MEFA"; product "ABE02098|FEATURES|mefA|MLS|mefA"; resistance_class "MLS"; detection_tool "deeparg"; sequence_identity "100"; reference_db "deeparg_db"; reference_accession "ABE02098"; variation_type "gene_presence_detected";
ERZ24875798.679|plasmid-1:12800_8	deeparg	CDS	1	408	.	.	0	gene_id "MEFA"; transcript_id "MEFA_257"; gene_name "MEFA"; product "ABE02098|FEATURES|mefA|MLS|mefA"; resistance_class "MLS"; detection_tool "deeparg"; sequence_identity "100"; reference_db "deeparg_db"; reference_accession "ABE02098"; variation_type "gene_presence_detected";
ERZ24875785.3756|plasmid-1:6355_1	deeparg	CDS	1	360	.	.	0	gene_id "MEFA"; transcript_id "MEFA_258"; gene_name "MEFA"; product "ABE02098|FEATURES|mefA|MLS|mefA"; resistance_class "MLS"; detection_tool "deeparg"; sequence_identity "99.7"; reference_db "deeparg_db"; reference_accession "ABE02098"; variation_type "gene_presence_detected";
ERZ24875795.2230|plasmid-1:8264_10	deeparg	CDS	1	487	.	.	0	gene_id "MEL"; transcript_id "MEL_259"; gene_name "MEL"; product "WP_000420313.1|FEATURES|mel|MLS|mel"; resistance_class "MLS"; detection_tool "deeparg"; sequence_identity "94.7"; reference_db "deeparg_db"; reference_accession "WP_000420313.1"; variation_type "gene_presence_detected";
ERZ24875798.679|plasmid-1:12800_9	deeparg	CDS	1	487	.	.	0	gene_id "MEL"; transcript_id "MEL_260"; gene_name "MEL"; product "WP_000420313.1|FEATURES|mel|MLS|mel"; resistance_class "MLS"; detection_tool "deeparg"; sequence_identity "94.7"; reference_db "deeparg_db"; reference_accession "WP_000420313.1"; variation_type "gene_presence_detected";
ERZ24875797.400|plasmid-1:19336_10	deeparg	CDS	1	487	.	.	0	gene_id "MEL"; transcript_id "MEL_261"; gene_name "MEL"; product "WP_000420313.1|FEATURES|mel|MLS|mel"; resistance_class "MLS"; detection_tool "deeparg"; sequence_identity "94.7"; reference_db "deeparg_db"; reference_accession "WP_000420313.1"; variation_type "gene_presence_detected";
ERZ24875814.3777|plasmid-1:6185_3	deeparg	CDS	1	379	.	.	0	gene_id "MEXX"; transcript_id "MEXX_262"; gene_name "MEXX"; product "gi:490227506:ref:WP_004125856.1:|FEATURES|mexX|multidrug|mexX"; resistance_class "multidrug"; detection_tool "deeparg"; sequence_identity "99.7"; reference_db "deeparg_db"; reference_accession "gi:490227506:ref:WP_004125856.1:"; variation_type "gene_presence_detected";
ERZ24875759.1194|plasmid-1:7927_6	deeparg	CDS	1	294	.	.	0	gene_id "MPHD"; transcript_id "MPHD_263"; gene_name "MPHD"; product "ANP63073.1|FEATURES|mphD|MLS|mphD"; resistance_class "MLS"; detection_tool "deeparg"; sequence_identity "100"; reference_db "deeparg_db"; reference_accession "ANP63073.1"; variation_type "gene_presence_detected";
ERZ24875759.1194|plasmid-1:7927_7	deeparg	CDS	1	491	.	.	0	gene_id "MSRE"; transcript_id "MSRE_264"; gene_name "MSRE"; product "YP_724476.1|FEATURES|msrE|MLS|msrE"; resistance_class "MLS"; detection_tool "deeparg"; sequence_identity "100"; reference_db "deeparg_db"; reference_accession "YP_724476.1"; variation_type "gene_presence_detected";
ERZ24875786.1068|plasmid-1:12451_8	deeparg	CDS	1	1046	.	.	0	gene_id "OQXB"; transcript_id "OQXB_265"; gene_name "OQXB"; product "YP_001693238|FEATURES|oqxB|multidrug|oqxB"; resistance_class "multidrug"; detection_tool "deeparg"; sequence_identity "92.8"; reference_db "deeparg_db"; reference_accession "YP_001693238"; variation_type "gene_presence_detected";
ERZ24875775.2024|plasmid-1:7616_3	deeparg	CDS	1	218	.	.	0	gene_id "QNRS"; transcript_id "QNRS_266"; gene_name "QNRS"; product "ABE98197|FEATURES|qnrS|fluoroquinolone|qnrS"; resistance_class "fluoroquinolone"; detection_tool "deeparg"; sequence_identity "100"; reference_db "deeparg_db"; reference_accession "ABE98197"; variation_type "gene_presence_detected";
ERZ24875789.18|plasmid-1:106384_43	deeparg	CDS	12	124	.	.	0	gene_id "RAMA"; transcript_id "RAMA_267"; gene_name "RAMA"; product "AFK13828.1|FEATURES|ramA|multidrug|ramA"; resistance_class "multidrug"; detection_tool "deeparg"; sequence_identity "90.3"; reference_db "deeparg_db"; reference_accession "AFK13828.1"; variation_type "gene_presence_detected";
ERZ24875808.3022|plasmid-1:5730_3	deeparg	CDS	1	478	.	.	0	gene_id "RIFAMPIN_MONOOXYGENASE"; transcript_id "RIFAMPIN_MONOOXYGENASE_268"; gene_name "RIFAMPIN_MONOOXYGENASE"; product "gi:518577471:ref:WP_019747678.1:|FEATURES|rifampin_monooxygenase|rifamycin|rifampin_monooxygenase"; resistance_class "rifamycin"; detection_tool "deeparg"; sequence_identity "95.6"; reference_db "deeparg_db"; reference_accession "gi:518577471:ref:WP_019747678.1:"; variation_t…
ERZ24875783.2503|plasmid-1:7646_2	deeparg	CDS	1	240	.	.	0	gene_id "SDIA"; transcript_id "SDIA_269"; gene_name "SDIA"; product "gi:491002433:ref:WP_004864155.1:|FEATURES|sdiA|unclassified|sdiA"; resistance_class "unclassified"; detection_tool "deeparg"; sequence_identity "100"; reference_db "deeparg_db"; reference_accession "gi:491002433:ref:WP_004864155.1:"; variation_type "gene_presence_detected";
ERZ24875765.2301|plasmid-1:7143_7	deeparg	CDS	1	240	.	.	0	gene_id "SDIA"; transcript_id "SDIA_270"; gene_name "SDIA"; product "gi:491002433:ref:WP_004864155.1:|FEATURES|sdiA|unclassified|sdiA"; resistance_class "unclassified"; detection_tool "deeparg"; sequence_identity "100"; reference_db "deeparg_db"; reference_accession "gi:491002433:ref:WP_004864155.1:"; variation_type "gene_presence_detected";
ERZ24875797.4514|plasmid-1:5058_4	deeparg	CDS	1	286	.	.	0	gene_id "TEM"; transcript_id "TEM_271"; gene_name "TEM"; product "JX042489.1.gene1.p01|FEATURES|TEM-19|beta-lactam|TEM"; resistance_class "beta-lactam"; detection_tool "deeparg"; sequence_identity "100"; reference_db "deeparg_db"; reference_accession "JX042489.1.gene1.p01"; variation_type "gene_presence_detected";
ERZ24875808.3805|plasmid-1:5082_5	deeparg	CDS	1	286	.	.	0	gene_id "TEM"; transcript_id "TEM_272"; gene_name "TEM"; product "gi:1031663473:gb:ANG27598.1:|FEATURES|TEM-1|beta-lactam|TEM"; resistance_class "beta-lactam"; detection_tool "deeparg"; sequence_identity "99.7"; reference_db "deeparg_db"; reference_accession "gi:1031663473:gb:ANG27598.1:"; variation_type "gene_presence_detected";
ERZ24875775.3741|plasmid-1:5352_4	deeparg	CDS	23	395	.	.	0	gene_id "TET39"; transcript_id "TET39_273"; gene_name "TET39"; product "AY743590.gene.p01|FEATURES|tet39|tetracycline|tet39"; resistance_class "tetracycline"; detection_tool "deeparg"; sequence_identity "100"; reference_db "deeparg_db"; reference_accession "AY743590.gene.p01"; variation_type "gene_presence_detected";
ERZ24875759.1194|plasmid-1:7927_4	deeparg	CDS	23	395	.	.	0	gene_id "TET39"; transcript_id "TET39_274"; gene_name "TET39"; product "AY743590.gene.p01|FEATURES|tet39|tetracycline|tet39"; resistance_class "tetracycline"; detection_tool "deeparg"; sequence_identity "100"; reference_db "deeparg_db"; reference_accession "AY743590.gene.p01"; variation_type "gene_presence_detected";
ERZ24875775.2313|plasmid-1:7068_2	deeparg	CDS	1	396	.	.	0	gene_id "TETA"; transcript_id "TETA_275"; gene_name "TETA"; product "NC_009838.1.5616789.p01|FEATURES|tetA|tetracycline|tetA"; resistance_class "tetracycline"; detection_tool "deeparg"; sequence_identity "100"; reference_db "deeparg_db"; reference_accession "NC_009838.1.5616789.p01"; variation_type "gene_presence_detected";
ERZ24875815.4803|plasmid-1:5073_3	deeparg	CDS	1	396	.	.	0	gene_id "TETA"; transcript_id "TETA_276"; gene_name "TETA"; product "NC_009838.1.5616789.p01|FEATURES|tetA|tetracycline|tetA"; resistance_class "tetracycline"; detection_tool "deeparg"; sequence_identity "100"; reference_db "deeparg_db"; reference_accession "NC_009838.1.5616789.p01"; variation_type "gene_presence_detected";
ERZ24875794.2109|plasmid-1:5999_3	deeparg	CDS	1	396	.	.	0	gene_id "TETA"; transcript_id "TETA_277"; gene_name "TETA"; product "NC_009838.1.5616789.p01|FEATURES|tetA|tetracycline|tetA"; resistance_class "tetracycline"; detection_tool "deeparg"; sequence_identity "100"; reference_db "deeparg_db"; reference_accession "NC_009838.1.5616789.p01"; variation_type "gene_presence_detected";
ERZ24875792.1717|plasmid-1:5149_5	deeparg	CDS	1	396	.	.	0	gene_id "TETA"; transcript_id "TETA_278"; gene_name "TETA"; product "NC_009838.1.5616789.p01|FEATURES|tetA|tetracycline|tetA"; resistance_class "tetracycline"; detection_tool "deeparg"; sequence_identity "100"; reference_db "deeparg_db"; reference_accession "NC_009838.1.5616789.p01"; variation_type "gene_presence_detected";
ERZ24879086.3766|plasmid-1:5002_5	deeparg	CDS	1	396	.	.	0	gene_id "TETA"; transcript_id "TETA_279"; gene_name "TETA"; product "NC_009838.1.5616789.p01|FEATURES|tetA|tetracycline|tetA"; resistance_class "tetracycline"; detection_tool "deeparg"; sequence_identity "100"; reference_db "deeparg_db"; reference_accession "NC_009838.1.5616789.p01"; variation_type "gene_presence_detected";
ERZ24879085.2221|plasmid-1:6656_3	deeparg	CDS	1	396	.	.	0	gene_id "TETA"; transcript_id "TETA_280"; gene_name "TETA"; product "NC_009838.1.5616789.p01|FEATURES|tetA|tetracycline|tetA"; resistance_class "tetracycline"; detection_tool "deeparg"; sequence_identity "99.7"; reference_db "deeparg_db"; reference_accession "NC_009838.1.5616789.p01"; variation_type "gene_presence_detected";
ERZ24875777.1798|plasmid-1:7426_5	deeparg	CDS	1	396	.	.	0	gene_id "TETA"; transcript_id "TETA_281"; gene_name "TETA"; product "NC_009838.1.5616789.p01|FEATURES|tetA|tetracycline|tetA"; resistance_class "tetracycline"; detection_tool "deeparg"; sequence_identity "100"; reference_db "deeparg_db"; reference_accession "NC_009838.1.5616789.p01"; variation_type "gene_presence_detected";
ERZ24875811.6051|plasmid-1:5340_4	deeparg	CDS	17	417	.	.	0	gene_id "TETB"; transcript_id "TETB_282"; gene_name "TETB"; product "YP_002394587|FEATURES|tetB|tetracycline|tetB"; resistance_class "tetracycline"; detection_tool "deeparg"; sequence_identity "100"; reference_db "deeparg_db"; reference_accession "YP_002394587"; variation_type "gene_presence_detected";
ERZ24875811.6051|plasmid-1:5340_3	deeparg	CDS	1	222	.	.	0	gene_id "TETC"; transcript_id "TETC_283"; gene_name "TETC"; product "NC_010558.1.6275977.p01|FEATURES|tetC|tetracycline|tetC"; resistance_class "tetracycline"; detection_tool "deeparg"; sequence_identity "100"; reference_db "deeparg_db"; reference_accession "NC_010558.1.6275977.p01"; variation_type "gene_presence_detected";
ERZ24875811.6051|plasmid-1:5340_2	deeparg	CDS	1	138	.	.	0	gene_id "TETD"; transcript_id "TETD_284"; gene_name "TETD"; product "AF326777.3.gene22.p01|FEATURES|tetD|tetracycline|tetD"; resistance_class "tetracycline"; detection_tool "deeparg"; sequence_identity "100"; reference_db "deeparg_db"; reference_accession "AF326777.3.gene22.p01"; variation_type "gene_presence_detected";
ERZ24875780.2673|plasmid-1:7116_2	deeparg	CDS	1	405	.	.	0	gene_id "TETE"; transcript_id "TETE_285"; gene_name "TETE"; product "YP_001144056|FEATURES|tetE|tetracycline|tetE"; resistance_class "tetracycline"; detection_tool "deeparg"; sequence_identity "99.5"; reference_db "deeparg_db"; reference_accession "YP_001144056"; variation_type "gene_presence_detected";
ERZ24875800.1880|plasmid-1:7925_7	deeparg	CDS	1	405	.	.	0	gene_id "TETE"; transcript_id "TETE_286"; gene_name "TETE"; product "gi:504109716:ref:WP_014343702.1:|FEATURES|tetE|tetracycline|tetE"; resistance_class "tetracycline"; detection_tool "deeparg"; sequence_identity "99.5"; reference_db "deeparg_db"; reference_accession "gi:504109716:ref:WP_014343702.1:"; variation_type "gene_presence_detected";
ERZ24879090.1387|plasmid-1:9265_12	deeparg	CDS	1	405	.	.	0	gene_id "TETE"; transcript_id "TETE_287"; gene_name "TETE"; product "gi:504109716:ref:WP_014343702.1:|FEATURES|tetE|tetracycline|tetE"; resistance_class "tetracycline"; detection_tool "deeparg"; sequence_identity "99.8"; reference_db "deeparg_db"; reference_accession "gi:504109716:ref:WP_014343702.1:"; variation_type "gene_presence_detected";
ERZ24875805.2327|plasmid-1:7329_5	deeparg	CDS	1	405	.	.	0	gene_id "TETE"; transcript_id "TETE_288"; gene_name "TETE"; product "gi:504109716:ref:WP_014343702.1:|FEATURES|tetE|tetracycline|tetE"; resistance_class "tetracycline"; detection_tool "deeparg"; sequence_identity "99.8"; reference_db "deeparg_db"; reference_accession "gi:504109716:ref:WP_014343702.1:"; variation_type "gene_presence_detected";
ERZ24875807.3228|plasmid-1:5930_6	deeparg	CDS	1	405	.	.	0	gene_id "TETE"; transcript_id "TETE_289"; gene_name "TETE"; product "gi:504109716:ref:WP_014343702.1:|FEATURES|tetE|tetracycline|tetE"; resistance_class "tetracycline"; detection_tool "deeparg"; sequence_identity "99.8"; reference_db "deeparg_db"; reference_accession "gi:504109716:ref:WP_014343702.1:"; variation_type "gene_presence_detected";
ERZ24879088.2880|plasmid-1:5966_1	deeparg	CDS	1	405	.	.	0	gene_id "TETE"; transcript_id "TETE_290"; gene_name "TETE"; product "gi:504109716:ref:WP_014343702.1:|FEATURES|tetE|tetracycline|tetE"; resistance_class "tetracycline"; detection_tool "deeparg"; sequence_identity "99.5"; reference_db "deeparg_db"; reference_accession "gi:504109716:ref:WP_014343702.1:"; variation_type "gene_presence_detected";
ERZ24875766.2364|plasmid-1:6613_4	deeparg	CDS	1	405	.	.	0	gene_id "TETE"; transcript_id "TETE_291"; gene_name "TETE"; product "gi:504109716:ref:WP_014343702.1:|FEATURES|tetE|tetracycline|tetE"; resistance_class "tetracycline"; detection_tool "deeparg"; sequence_identity "99.8"; reference_db "deeparg_db"; reference_accession "gi:504109716:ref:WP_014343702.1:"; variation_type "gene_presence_detected";
ERZ24875785.583|plasmid-1:18095_6	deeparg	CDS	1	639	.	.	0	gene_id "TETM"; transcript_id "TETM_292"; gene_name "TETM"; product "ABB70054|FEATURES|tetM|tetracycline|tetM"; resistance_class "tetracycline"; detection_tool "deeparg"; sequence_identity "99.7"; reference_db "deeparg_db"; reference_accession "ABB70054"; variation_type "gene_presence_detected";
ERZ24875788.198|plasmid-1:18725_7	deeparg	CDS	1	639	.	.	0	gene_id "TETM"; transcript_id "TETM_293"; gene_name "TETM"; product "ABB70054|FEATURES|tetM|tetracycline|tetM"; resistance_class "tetracycline"; detection_tool "deeparg"; sequence_identity "99.7"; reference_db "deeparg_db"; reference_accession "ABB70054"; variation_type "gene_presence_detected";
ERZ24875803.1131|plasmid-1:9746_10	deeparg	CDS	1	639	.	.	0	gene_id "TETM"; transcript_id "TETM_294"; gene_name "TETM"; product "ABB70054|FEATURES|tetM|tetracycline|tetM"; resistance_class "tetracycline"; detection_tool "deeparg"; sequence_identity "99.7"; reference_db "deeparg_db"; reference_accession "ABB70054"; variation_type "gene_presence_detected";
ERZ24879090.1964|plasmid-1:7772_2	deeparg	CDS	1	639	.	.	0	gene_id "TETM"; transcript_id "TETM_295"; gene_name "TETM"; product "ABB70054|FEATURES|tetM|tetracycline|tetM"; resistance_class "tetracycline"; detection_tool "deeparg"; sequence_identity "99.7"; reference_db "deeparg_db"; reference_accession "ABB70054"; variation_type "gene_presence_detected";
ERZ24875781.794|plasmid-1:11681_7	deeparg	CDS	1	639	.	.	0	gene_id "TETM"; transcript_id "TETM_296"; gene_name "TETM"; product "ABB70054|FEATURES|tetM|tetracycline|tetM"; resistance_class "tetracycline"; detection_tool "deeparg"; sequence_identity "99.7"; reference_db "deeparg_db"; reference_accession "ABB70054"; variation_type "gene_presence_detected";
ERZ24875766.2183|plasmid-1:6855_8	deeparg	CDS	1	639	.	.	0	gene_id "TETM"; transcript_id "TETM_297"; gene_name "TETM"; product "ABB70054|FEATURES|tetM|tetracycline|tetM"; resistance_class "tetracycline"; detection_tool "deeparg"; sequence_identity "99.7"; reference_db "deeparg_db"; reference_accession "ABB70054"; variation_type "gene_presence_detected";
ERZ24875789.493|plasmid-1:20175_9	deeparg	CDS	1	639	.	.	0	gene_id "TETM"; transcript_id "TETM_298"; gene_name "TETM"; product "ABB70054|FEATURES|tetM|tetracycline|tetM"; resistance_class "tetracycline"; detection_tool "deeparg"; sequence_identity "99.7"; reference_db "deeparg_db"; reference_accession "ABB70054"; variation_type "gene_presence_detected";
ERZ24875780.2177|plasmid-1:8023_7	deeparg	CDS	1	639	.	.	0	gene_id "TETM"; transcript_id "TETM_299"; gene_name "TETM"; product "ABB70054|FEATURES|tetM|tetracycline|tetM"; resistance_class "tetracycline"; detection_tool "deeparg"; sequence_identity "99.7"; reference_db "deeparg_db"; reference_accession "ABB70054"; variation_type "gene_presence_detected";
ERZ24875794.1741|plasmid-1:6534_6	deeparg	CDS	1	639	.	.	0	gene_id "TETM"; transcript_id "TETM_300"; gene_name "TETM"; product "ABB70054|FEATURES|tetM|tetracycline|tetM"; resistance_class "tetracycline"; detection_tool "deeparg"; sequence_identity "99.7"; reference_db "deeparg_db"; reference_accession "ABB70054"; variation_type "gene_presence_detected";
ERZ24875763.387|plasmid-1:14791_12	deeparg	CDS	1	639	.	.	0	gene_id "TETM"; transcript_id "TETM_301"; gene_name "TETM"; product "ABB70054|FEATURES|tetM|tetracycline|tetM"; resistance_class "tetracycline"; detection_tool "deeparg"; sequence_identity "99.7"; reference_db "deeparg_db"; reference_accession "ABB70054"; variation_type "gene_presence_detected";
ERZ24875759.1733|plasmid-1:6644_6	deeparg	CDS	1	639	.	.	0	gene_id "TETM"; transcript_id "TETM_302"; gene_name "TETM"; product "ABB70054|FEATURES|tetM|tetracycline|tetM"; resistance_class "tetracycline"; detection_tool "deeparg"; sequence_identity "99.7"; reference_db "deeparg_db"; reference_accession "ABB70054"; variation_type "gene_presence_detected";
ERZ24875768.2959|plasmid-1:6303_8	deeparg	CDS	1	639	.	.	0	gene_id "TETM"; transcript_id "TETM_303"; gene_name "TETM"; product "ABB70054|FEATURES|tetM|tetracycline|tetM"; resistance_class "tetracycline"; detection_tool "deeparg"; sequence_identity "99.7"; reference_db "deeparg_db"; reference_accession "ABB70054"; variation_type "gene_presence_detected";
ERZ24879091.360|plasmid-1:18491_13	deeparg	CDS	1	639	.	.	0	gene_id "TETM"; transcript_id "TETM_304"; gene_name "TETM"; product "ABB70054|FEATURES|tetM|tetracycline|tetM"; resistance_class "tetracycline"; detection_tool "deeparg"; sequence_identity "99.7"; reference_db "deeparg_db"; reference_accession "ABB70054"; variation_type "gene_presence_detected";
ERZ24879089.2295|plasmid-1:6643_6	deeparg	CDS	1	639	.	.	0	gene_id "TETM"; transcript_id "TETM_305"; gene_name "TETM"; product "ABB70054|FEATURES|tetM|tetracycline|tetM"; resistance_class "tetracycline"; detection_tool "deeparg"; sequence_identity "99.7"; reference_db "deeparg_db"; reference_accession "ABB70054"; variation_type "gene_presence_detected";
ERZ24879088.2161|plasmid-1:6878_5	deeparg	CDS	1	639	.	.	0	gene_id "TETM"; transcript_id "TETM_306"; gene_name "TETM"; product "ABB70054|FEATURES|tetM|tetracycline|tetM"; resistance_class "tetracycline"; detection_tool "deeparg"; sequence_identity "99.7"; reference_db "deeparg_db"; reference_accession "ABB70054"; variation_type "gene_presence_detected";
ERZ24875805.3195|plasmid-1:6230_7	deeparg	CDS	1	639	.	.	0	gene_id "TETM"; transcript_id "TETM_307"; gene_name "TETM"; product "ABB70054|FEATURES|tetM|tetracycline|tetM"; resistance_class "tetracycline"; detection_tool "deeparg"; sequence_identity "99.7"; reference_db "deeparg_db"; reference_accession "ABB70054"; variation_type "gene_presence_detected";
ERZ24875802.472|plasmid-1:15597_13	deeparg	CDS	1	639	.	.	0	gene_id "TETM"; transcript_id "TETM_308"; gene_name "TETM"; product "ABB70054|FEATURES|tetM|tetracycline|tetM"; resistance_class "tetracycline"; detection_tool "deeparg"; sequence_identity "99.7"; reference_db "deeparg_db"; reference_accession "ABB70054"; variation_type "gene_presence_detected";
ERZ24875769.303|plasmid-1:18758_13	deeparg	CDS	1	639	.	.	0	gene_id "TETM"; transcript_id "TETM_309"; gene_name "TETM"; product "ABB70054|FEATURES|tetM|tetracycline|tetM"; resistance_class "tetracycline"; detection_tool "deeparg"; sequence_identity "99.7"; reference_db "deeparg_db"; reference_accession "ABB70054"; variation_type "gene_presence_detected";
ERZ24875767.2228|plasmid-1:7921_8	deeparg	CDS	1	639	.	.	0	gene_id "TETM"; transcript_id "TETM_310"; gene_name "TETM"; product "ABB70054|FEATURES|tetM|tetracycline|tetM"; resistance_class "tetracycline"; detection_tool "deeparg"; sequence_identity "99.7"; reference_db "deeparg_db"; reference_accession "ABB70054"; variation_type "gene_presence_detected";
ERZ24875778.1708|plasmid-1:8193_3	deeparg	CDS	1	639	.	.	0	gene_id "TETM"; transcript_id "TETM_311"; gene_name "TETM"; product "ABB70054|FEATURES|tetM|tetracycline|tetM"; resistance_class "tetracycline"; detection_tool "deeparg"; sequence_identity "99.7"; reference_db "deeparg_db"; reference_accession "ABB70054"; variation_type "gene_presence_detected";
ERZ24875807.2987|plasmid-1:6166_1	deeparg	CDS	1	639	.	.	0	gene_id "TETM"; transcript_id "TETM_312"; gene_name "TETM"; product "ABB70054|FEATURES|tetM|tetracycline|tetM"; resistance_class "tetracycline"; detection_tool "deeparg"; sequence_identity "99.7"; reference_db "deeparg_db"; reference_accession "ABB70054"; variation_type "gene_presence_detected";
ERZ24875811.6051|plasmid-1:5340_5	deeparg	CDS	2	208	.	.	0	gene_id "TETR"; transcript_id "TETR_313"; gene_name "TETR"; product "CAD09823.1|FEATURES|tetR|tetracycline|tetR"; resistance_class "tetracycline"; detection_tool "deeparg"; sequence_identity "99.5"; reference_db "deeparg_db"; reference_accession "CAD09823.1"; variation_type "gene_presence_detected";
ERZ24875810.3510|plasmid-1:5067_2	deeparg	CDS	1	639	.	.	0	gene_id "TETW"; transcript_id "TETW_314"; gene_name "TETW"; product "AJ222769.gene.p01|FEATURES|tetW|tetracycline|tetW"; resistance_class "tetracycline"; detection_tool "deeparg"; sequence_identity "99.5"; reference_db "deeparg_db"; reference_accession "AJ222769.gene.p01"; variation_type "gene_presence_detected";
ERZ24875813.5633|plasmid-1:5192_3	deeparg	CDS	1	74	.	.	0	gene_id "VGAC"; transcript_id "VGAC_315"; gene_name "VGAC"; product "AMP35312.1|FEATURES|vgaC|MLS|vgaC"; resistance_class "MLS"; detection_tool "deeparg"; sequence_identity "94.6"; reference_db "deeparg_db"; reference_accession "AMP35312.1"; variation_type "gene_presence_detected";
ERZ24875814.1899|plasmid-1:9061_9	deeparg	CDS	1	76	.	.	0	gene_id "VGAC"; transcript_id "VGAC_316"; gene_name "VGAC"; product "AMP35312.1|FEATURES|vgaC|MLS|vgaC"; resistance_class "MLS"; detection_tool "deeparg"; sequence_identity "100"; reference_db "deeparg_db"; reference_accession "AMP35312.1"; variation_type "gene_presence_detected";
ERZ24875814.5057|plasmid-1:5233_1	deeparg	CDS	1	74	.	.	0	gene_id "VGAC"; transcript_id "VGAC_317"; gene_name "VGAC"; product "AMP35312.1|FEATURES|vgaC|MLS|vgaC"; resistance_class "MLS"; detection_tool "deeparg"; sequence_identity "94.6"; reference_db "deeparg_db"; reference_accession "AMP35312.1"; variation_type "gene_presence_detected";
ERZ24875765.439|plasmid-1:16661_7	deeparg	CDS	1	76	.	.	0	gene_id "VGAC"; transcript_id "VGAC_318"; gene_name "VGAC"; product "AMP35312.1|FEATURES|vgaC|MLS|vgaC"; resistance_class "MLS"; detection_tool "deeparg"; sequence_identity "100"; reference_db "deeparg_db"; reference_accession "AMP35312.1"; variation_type "gene_presence_detected";
ERZ24875783.1587|plasmid-1:10236_11	deeparg	CDS	1	76	.	.	0	gene_id "VGAC"; transcript_id "VGAC_319"; gene_name "VGAC"; product "AMP35312.1|FEATURES|vgaC|MLS|vgaC"; resistance_class "MLS"; detection_tool "deeparg"; sequence_identity "100"; reference_db "deeparg_db"; reference_accession "AMP35312.1"; variation_type "gene_presence_detected";
ERZ24875785.2527|plasmid-1:7919_4	deeparg	CDS	1	76	.	.	0	gene_id "VGAC"; transcript_id "VGAC_320"; gene_name "VGAC"; product "AMP35312.1|FEATURES|vgaC|MLS|vgaC"; resistance_class "MLS"; detection_tool "deeparg"; sequence_identity "100"; reference_db "deeparg_db"; reference_accession "AMP35312.1"; variation_type "gene_presence_detected";
ERZ24875763.390|plasmid-1:14695_9	deeparg	CDS	1	76	.	.	0	gene_id "VGAC"; transcript_id "VGAC_321"; gene_name "VGAC"; product "AMP35312.1|FEATURES|vgaC|MLS|vgaC"; resistance_class "MLS"; detection_tool "deeparg"; sequence_identity "100"; reference_db "deeparg_db"; reference_accession "AMP35312.1"; variation_type "gene_presence_detected";
ERZ24875812.3569|plasmid-1:5282_5	deeparg	CDS	1	74	.	.	0	gene_id "VGAC"; transcript_id "VGAC_322"; gene_name "VGAC"; product "AMP35312.1|FEATURES|vgaC|MLS|vgaC"; resistance_class "MLS"; detection_tool "deeparg"; sequence_identity "94.6"; reference_db "deeparg_db"; reference_accession "AMP35312.1"; variation_type "gene_presence_detected";
ERZ24875786.856|plasmid-1:14539_7	deeparg	CDS	1	76	.	.	0	gene_id "VGAC"; transcript_id "VGAC_323"; gene_name "VGAC"; product "AMP35312.1|FEATURES|vgaC|MLS|vgaC"; resistance_class "MLS"; detection_tool "deeparg"; sequence_identity "100"; reference_db "deeparg_db"; reference_accession "AMP35312.1"; variation_type "gene_presence_detected";
ERZ24875765.3655|plasmid-1:5480_1	deeparg	CDS	1	74	.	.	0	gene_id "VGAC"; transcript_id "VGAC_324"; gene_name "VGAC"; product "AMP35312.1|FEATURES|vgaC|MLS|vgaC"; resistance_class "MLS"; detection_tool "deeparg"; sequence_identity "94.6"; reference_db "deeparg_db"; reference_accession "AMP35312.1"; variation_type "gene_presence_detected";
ERZ24875795.508|plasmid-1:18816_18	deeparg	CDS	1	1048	.	.	0	gene_id "ACRB"; transcript_id "ACRB_325"; gene_name "ACRB"; product "undefined"; resistance_class "aminoglycoside"; detection_tool "deeparg"; sequence_identity "97.3"; reference_db "deeparg_db"; reference_accession "undefined"; variation_type "gene_presence_detected";
ERZ24875783.571|plasmid-1:19548_2	deeparg	CDS	1	1048	.	.	0	gene_id "ACRB"; transcript_id "ACRB_326"; gene_name "ACRB"; product "undefined"; resistance_class "aminoglycoside"; detection_tool "deeparg"; sequence_identity "97.3"; reference_db "deeparg_db"; reference_accession "undefined"; variation_type "gene_presence_detected";
ERZ24875807.3121|plasmid-1:6035_2	deeparg	CDS	1	304	.	.	0	gene_id "AER-1"; transcript_id "AER-1_327"; gene_name "AER-1"; product "undefined"; resistance_class "multidrug"; detection_tool "deeparg"; sequence_identity "99.3"; reference_db "deeparg_db"; reference_accession "undefined"; variation_type "gene_presence_detected";
ERZ24875807.3121|plasmid-1:6035_2	deeparg	CDS	1	304	.	.	0	gene_id "AER-1"; transcript_id "AER-1_328"; gene_name "AER-1"; product "undefined"; resistance_class "glycopeptide"; detection_tool "deeparg"; sequence_identity "99.3"; reference_db "deeparg_db"; reference_accession "undefined"; variation_type "gene_presence_detected";
ERZ24875783.4484|plasmid-1:5318_3	deeparg	CDS	1	242	.	.	0	gene_id "ANT(9)-I"; transcript_id "ANT(9)-I_329"; gene_name "ANT(9)-I"; product "undefined"; resistance_class "multidrug"; detection_tool "deeparg"; sequence_identity "100"; reference_db "deeparg_db"; reference_accession "undefined"; variation_type "gene_presence_detected";
ERZ24875783.4484|plasmid-1:5318_3	deeparg	CDS	1	242	.	.	0	gene_id "ANT(9)-I"; transcript_id "ANT(9)-I_330"; gene_name "ANT(9)-I"; product "JQ861959.1.gene7.p01|FEATURES|ant(9)-I|aminoglycoside|ant(9)-I"; resistance_class "aminoglycoside"; detection_tool "deeparg"; sequence_identity "100"; reference_db "deeparg_db"; reference_accession "JQ861959.1.gene7.p01"; variation_type "gene_presence_detected";
ERZ24875807.1834|plasmid-1:7886_1	deeparg	CDS	25	163	.	.	0	gene_id "APH(3'')-I"; transcript_id "APH(3'')-I_331"; gene_name "APH(3'')-I"; product "undefined"; resistance_class "multidrug"; detection_tool "deeparg"; sequence_identity "100"; reference_db "deeparg_db"; reference_accession "undefined"; variation_type "gene_presence_detected";
ERZ24875763.2181|plasmid-1:5714_5	deeparg	CDS	1	293	.	.	0	gene_id "CLASS_A"; transcript_id "CLASS_A_332"; gene_name "CLASS_A"; product "undefined"; resistance_class "glycopeptide"; detection_tool "deeparg"; sequence_identity "100"; reference_db "deeparg_db"; reference_accession "undefined"; variation_type "gene_presence_detected";
ERZ24875797.3032|plasmid-1:6394_4	deeparg	CDS	1	291	.	.	0	gene_id "CTX-M"; transcript_id "CTX-M_333"; gene_name "CTX-M"; product "undefined"; resistance_class "aminoglycoside"; detection_tool "deeparg"; sequence_identity "100"; reference_db "deeparg_db"; reference_accession "undefined"; variation_type "gene_presence_detected";
ERZ24875814.170|plasmid-1:32426_8	deeparg	CDS	1	512	.	.	0	gene_id "EMRB"; transcript_id "EMRB_334"; gene_name "EMRB"; product "undefined"; resistance_class "peptide"; detection_tool "deeparg"; sequence_identity "100"; reference_db "deeparg_db"; reference_accession "undefined"; variation_type "gene_presence_detected";
ERZ24875814.170|plasmid-1:32426_8	deeparg	CDS	1	512	.	.	0	gene_id "EMRB"; transcript_id "EMRB_335"; gene_name "EMRB"; product "undefined"; resistance_class "tetracycline"; detection_tool "deeparg"; sequence_identity "100"; reference_db "deeparg_db"; reference_accession "undefined"; variation_type "gene_presence_detected";
ERZ24875783.1116|plasmid-1:12950_8	deeparg	CDS	1	512	.	.	0	gene_id "EMRB"; transcript_id "EMRB_336"; gene_name "EMRB"; product "undefined"; resistance_class "peptide"; detection_tool "deeparg"; sequence_identity "100"; reference_db "deeparg_db"; reference_accession "undefined"; variation_type "gene_presence_detected";
ERZ24875783.1116|plasmid-1:12950_8	deeparg	CDS	1	512	.	.	0	gene_id "EMRB"; transcript_id "EMRB_337"; gene_name "EMRB"; product "undefined"; resistance_class "tetracycline"; detection_tool "deeparg"; sequence_identity "100"; reference_db "deeparg_db"; reference_accession "undefined"; variation_type "gene_presence_detected";
ERZ24875765.627|plasmid-1:14242_8	deeparg	CDS	1	512	.	.	0	gene_id "EMRB"; transcript_id "EMRB_338"; gene_name "EMRB"; product "undefined"; resistance_class "peptide"; detection_tool "deeparg"; sequence_identity "100"; reference_db "deeparg_db"; reference_accession "undefined"; variation_type "gene_presence_detected";
ERZ24875765.627|plasmid-1:14242_8	deeparg	CDS	1	512	.	.	0	gene_id "EMRB"; transcript_id "EMRB_339"; gene_name "EMRB"; product "undefined"; resistance_class "tetracycline"; detection_tool "deeparg"; sequence_identity "100"; reference_db "deeparg_db"; reference_accession "undefined"; variation_type "gene_presence_detected";
ERZ24875786.2850|plasmid-1:6684_3	deeparg	CDS	1	367	.	.	0	gene_id "KLEBSIELLA_PNEUMONIAE_OMPK36"; transcript_id "KLEBSIELLA_PNEUMONIAE_OMPK36_340"; gene_name "KLEBSIELLA_PNEUMONIAE_OMPK36"; product "YP_005228001.1|FEATURES|Klebsiella_pneumoniae_OmpK36|beta-lactam|Klebsiella_pneumoniae_OmpK36"; resistance_class "multidrug"; detection_tool "deeparg"; sequence_identity "91.7"; reference_db "deeparg_db"; reference_accession "YP_005228001.1"; variation_type …
ERZ24875786.2850|plasmid-1:6684_3	deeparg	CDS	1	367	.	.	0	gene_id "KLEBSIELLA_PNEUMONIAE_OMPK36"; transcript_id "KLEBSIELLA_PNEUMONIAE_OMPK36_341"; gene_name "KLEBSIELLA_PNEUMONIAE_OMPK36"; product "YP_005228001.1|FEATURES|Klebsiella_pneumoniae_OmpK36|beta-lactam|Klebsiella_pneumoniae_OmpK36"; resistance_class "beta-lactam"; detection_tool "deeparg"; sequence_identity "91.7"; reference_db "deeparg_db"; reference_accession "YP_005228001.1"; variation_typ…
ERZ24875768.3129|plasmid-1:6124_6	deeparg	CDS	1	273	.	.	0	gene_id "LNUF"; transcript_id "LNUF_342"; gene_name "LNUF"; product "CAD91132.1|FEATURES|lnuF|MLS|lnuF"; resistance_class "MLS"; detection_tool "deeparg"; sequence_identity "98.9"; reference_db "deeparg_db"; reference_accession "CAD91132.1"; variation_type "gene_presence_detected";
ERZ24875768.3129|plasmid-1:6124_6	deeparg	CDS	1	273	.	.	0	gene_id "LNUF"; transcript_id "LNUF_343"; gene_name "LNUF"; product "undefined"; resistance_class "peptide"; detection_tool "deeparg"; sequence_identity "98.9"; reference_db "deeparg_db"; reference_accession "undefined"; variation_type "gene_presence_detected";
ERZ24875814.599|plasmid-1:16848_8	deeparg	CDS	1	1040	.	.	0	gene_id "MDTB"; transcript_id "MDTB_344"; gene_name "MDTB"; product "gi:754987988:ref:WP_042343210.1:|FEATURES|mdtB|multidrug|mdtB"; resistance_class "multidrug"; detection_tool "deeparg"; sequence_identity "90.8"; reference_db "deeparg_db"; reference_accession "gi:754987988:ref:WP_042343210.1:"; variation_type "gene_presence_detected";
ERZ24875814.599|plasmid-1:16848_8	deeparg	CDS	1	1040	.	.	0	gene_id "MDTB"; transcript_id "MDTB_345"; gene_name "MDTB"; product "gi:754987988:ref:WP_042343210.1:|FEATURES|mdtB|multidrug|mdtB"; resistance_class "aminocoumarin"; detection_tool "deeparg"; sequence_identity "90.8"; reference_db "deeparg_db"; reference_accession "gi:754987988:ref:WP_042343210.1:"; variation_type "gene_presence_detected";
ERZ24875783.2621|plasmid-1:7391_4	deeparg	CDS	1	1040	.	.	0	gene_id "MDTB"; transcript_id "MDTB_346"; gene_name "MDTB"; product "gi:754987988:ref:WP_042343210.1:|FEATURES|mdtB|multidrug|mdtB"; resistance_class "multidrug"; detection_tool "deeparg"; sequence_identity "90.8"; reference_db "deeparg_db"; reference_accession "gi:754987988:ref:WP_042343210.1:"; variation_type "gene_presence_detected";
ERZ24875783.2621|plasmid-1:7391_4	deeparg	CDS	1	1040	.	.	0	gene_id "MDTB"; transcript_id "MDTB_347"; gene_name "MDTB"; product "gi:754987988:ref:WP_042343210.1:|FEATURES|mdtB|multidrug|mdtB"; resistance_class "aminocoumarin"; detection_tool "deeparg"; sequence_identity "90.8"; reference_db "deeparg_db"; reference_accession "gi:754987988:ref:WP_042343210.1:"; variation_type "gene_presence_detected";
ERZ24875814.599|plasmid-1:16848_9	deeparg	CDS	1	1025	.	.	0	gene_id "MDTC"; transcript_id "MDTC_348"; gene_name "MDTC"; product "gi:585355533:ref:WP_024237136.1:|FEATURES|mdtC|multidrug|mdtC"; resistance_class "aminocoumarin"; detection_tool "deeparg"; sequence_identity "91.3"; reference_db "deeparg_db"; reference_accession "gi:585355533:ref:WP_024237136.1:"; variation_type "gene_presence_detected";
ERZ24875814.599|plasmid-1:16848_9	deeparg	CDS	1	1025	.	.	0	gene_id "MDTC"; transcript_id "MDTC_349"; gene_name "MDTC"; product "gi:585355533:ref:WP_024237136.1:|FEATURES|mdtC|multidrug|mdtC"; resistance_class "multidrug"; detection_tool "deeparg"; sequence_identity "91.3"; reference_db "deeparg_db"; reference_accession "gi:585355533:ref:WP_024237136.1:"; variation_type "gene_presence_detected";
ERZ24875783.3033|plasmid-1:6730_5	deeparg	CDS	191	1025	.	.	0	gene_id "MDTC"; transcript_id "MDTC_350"; gene_name "MDTC"; product "gi:585355533:ref:WP_024237136.1:|FEATURES|mdtC|multidrug|mdtC"; resistance_class "aminocoumarin"; detection_tool "deeparg"; sequence_identity "90.3"; reference_db "deeparg_db"; reference_accession "gi:585355533:ref:WP_024237136.1:"; variation_type "gene_presence_detected";
ERZ24875783.3033|plasmid-1:6730_5	deeparg	CDS	191	1025	.	.	0	gene_id "MDTC"; transcript_id "MDTC_351"; gene_name "MDTC"; product "gi:585355533:ref:WP_024237136.1:|FEATURES|mdtC|multidrug|mdtC"; resistance_class "multidrug"; detection_tool "deeparg"; sequence_identity "90.3"; reference_db "deeparg_db"; reference_accession "gi:585355533:ref:WP_024237136.1:"; variation_type "gene_presence_detected";
ERZ24875789.41|plasmid-1:66188_37	deeparg	CDS	1	1038	.	.	0	gene_id "MDTF"; transcript_id "MDTF_352"; gene_name "MDTF"; product "undefined"; resistance_class "aminoglycoside:aminocoumarin"; detection_tool "deeparg"; sequence_identity "99.7"; reference_db "deeparg_db"; reference_accession "undefined"; variation_type "gene_presence_detected";
ERZ24875789.41|plasmid-1:66188_37	deeparg	CDS	1	1038	.	.	0	gene_id "MDTF"; transcript_id "MDTF_353"; gene_name "MDTF"; product "undefined"; resistance_class "peptide"; detection_tool "deeparg"; sequence_identity "99.7"; reference_db "deeparg_db"; reference_accession "undefined"; variation_type "gene_presence_detected";
ERZ24875759.1194|plasmid-1:7927_6	deeparg	CDS	1	294	.	.	0	gene_id "MPHD"; transcript_id "MPHD_354"; gene_name "MPHD"; product "undefined"; resistance_class "peptide"; detection_tool "deeparg"; sequence_identity "100"; reference_db "deeparg_db"; reference_accession "undefined"; variation_type "gene_presence_detected";
ERZ24875775.3741|plasmid-1:5352_4	deeparg	CDS	23	395	.	.	0	gene_id "TET39"; transcript_id "TET39_355"; gene_name "TET39"; product "undefined"; resistance_class "aminoglycoside"; detection_tool "deeparg"; sequence_identity "100"; reference_db "deeparg_db"; reference_accession "undefined"; variation_type "gene_presence_detected";
ERZ24875759.1194|plasmid-1:7927_4	deeparg	CDS	23	395	.	.	0	gene_id "TET39"; transcript_id "TET39_356"; gene_name "TET39"; product "undefined"; resistance_class "aminoglycoside"; detection_tool "deeparg"; sequence_identity "100"; reference_db "deeparg_db"; reference_accession "undefined"; variation_type "gene_presence_detected";
ERZ24875785.225|plasmid-1:28216_8	deeparg	CDS	1	657	.	.	0	gene_id "TETQ"; transcript_id "TETQ_357"; gene_name "TETQ"; product "undefined"; resistance_class "aminoglycoside"; detection_tool "deeparg"; sequence_identity "99.7"; reference_db "deeparg_db"; reference_accession "undefined"; variation_type "gene_presence_detected";
ERZ24875785.225|plasmid-1:28216_8	deeparg	CDS	1	657	.	.	0	gene_id "TETQ"; transcript_id "TETQ_358"; gene_name "TETQ"; product "BAD46890|FEATURES|tetQ|tetracycline|tetQ"; resistance_class "tetracycline"; detection_tool "deeparg"; sequence_identity "99.7"; reference_db "deeparg_db"; reference_accession "BAD46890"; variation_type "gene_presence_detected";
ERZ24879085.558|plasmid-1:14131_2	deeparg	CDS	17	657	.	.	0	gene_id "TETQ"; transcript_id "TETQ_359"; gene_name "TETQ"; product "undefined"; resistance_class "aminoglycoside"; detection_tool "deeparg"; sequence_identity "99.8"; reference_db "deeparg_db"; reference_accession "undefined"; variation_type "gene_presence_detected";
ERZ24879085.558|plasmid-1:14131_2	deeparg	CDS	17	657	.	.	0	gene_id "TETQ"; transcript_id "TETQ_360"; gene_name "TETQ"; product "BAD46890|FEATURES|tetQ|tetracycline|tetQ"; resistance_class "tetracycline"; detection_tool "deeparg"; sequence_identity "99.8"; reference_db "deeparg_db"; reference_accession "BAD46890"; variation_type "gene_presence_detected";
ERZ24875771.142|plasmid-1:26321_16	deeparg	CDS	17	657	.	.	0	gene_id "TETQ"; transcript_id "TETQ_361"; gene_name "TETQ"; product "undefined"; resistance_class "aminoglycoside"; detection_tool "deeparg"; sequence_identity "99.8"; reference_db "deeparg_db"; reference_accession "undefined"; variation_type "gene_presence_detected";
ERZ24875771.142|plasmid-1:26321_16	deeparg	CDS	17	657	.	.	0	gene_id "TETQ"; transcript_id "TETQ_362"; gene_name "TETQ"; product "BAD46890|FEATURES|tetQ|tetracycline|tetQ"; resistance_class "tetracycline"; detection_tool "deeparg"; sequence_identity "99.8"; reference_db "deeparg_db"; reference_accession "BAD46890"; variation_type "gene_presence_detected";
ERZ24875813.2369|plasmid-1:8396_3	deeparg	CDS	1	657	.	.	0	gene_id "TETQ"; transcript_id "TETQ_363"; gene_name "TETQ"; product "undefined"; resistance_class "aminoglycoside"; detection_tool "deeparg"; sequence_identity "100"; reference_db "deeparg_db"; reference_accession "undefined"; variation_type "gene_presence_detected";
ERZ24875813.2369|plasmid-1:8396_3	deeparg	CDS	1	657	.	.	0	gene_id "TETQ"; transcript_id "TETQ_364"; gene_name "TETQ"; product "BAD46890|FEATURES|tetQ|tetracycline|tetQ"; resistance_class "tetracycline"; detection_tool "deeparg"; sequence_identity "100"; reference_db "deeparg_db"; reference_accession "BAD46890"; variation_type "gene_presence_detected";
ERZ24875800.73|plasmid-1:29875_11	deeparg	CDS	1	657	.	.	0	gene_id "TETQ"; transcript_id "TETQ_365"; gene_name "TETQ"; product "undefined"; resistance_class "aminoglycoside"; detection_tool "deeparg"; sequence_identity "100"; reference_db "deeparg_db"; reference_accession "undefined"; variation_type "gene_presence_detected";
ERZ24875800.73|plasmid-1:29875_11	deeparg	CDS	1	657	.	.	0	gene_id "TETQ"; transcript_id "TETQ_366"; gene_name "TETQ"; product "BAD46890|FEATURES|tetQ|tetracycline|tetQ"; resistance_class "tetracycline"; detection_tool "deeparg"; sequence_identity "100"; reference_db "deeparg_db"; reference_accession "BAD46890"; variation_type "gene_presence_detected";
ERZ24875765.143|plasmid-1:27515_8	deeparg	CDS	17	657	.	.	0	gene_id "TETQ"; transcript_id "TETQ_367"; gene_name "TETQ"; product "undefined"; resistance_class "aminoglycoside"; detection_tool "deeparg"; sequence_identity "99.5"; reference_db "deeparg_db"; reference_accession "undefined"; variation_type "gene_presence_detected";
ERZ24875765.143|plasmid-1:27515_8	deeparg	CDS	17	657	.	.	0	gene_id "TETQ"; transcript_id "TETQ_368"; gene_name "TETQ"; product "BAD46890|FEATURES|tetQ|tetracycline|tetQ"; resistance_class "tetracycline"; detection_tool "deeparg"; sequence_identity "99.5"; reference_db "deeparg_db"; reference_accession "BAD46890"; variation_type "gene_presence_detected";
ERZ24875797.39|plasmid-1:50524_38	deeparg	CDS	1	657	.	.	0	gene_id "TETQ"; transcript_id "TETQ_369"; gene_name "TETQ"; product "undefined"; resistance_class "aminoglycoside"; detection_tool "deeparg"; sequence_identity "100"; reference_db "deeparg_db"; reference_accession "undefined"; variation_type "gene_presence_detected";
ERZ24875797.39|plasmid-1:50524_38	deeparg	CDS	1	657	.	.	0	gene_id "TETQ"; transcript_id "TETQ_370"; gene_name "TETQ"; product "BAD46890|FEATURES|tetQ|tetracycline|tetQ"; resistance_class "tetracycline"; detection_tool "deeparg"; sequence_identity "100"; reference_db "deeparg_db"; reference_accession "BAD46890"; variation_type "gene_presence_detected";
ERZ24875814.225|plasmid-1:27201_12	deeparg	CDS	17	657	.	.	0	gene_id "TETQ"; transcript_id "TETQ_371"; gene_name "TETQ"; product "undefined"; resistance_class "aminoglycoside"; detection_tool "deeparg"; sequence_identity "100"; reference_db "deeparg_db"; reference_accession "undefined"; variation_type "gene_presence_detected";
ERZ24875814.225|plasmid-1:27201_12	deeparg	CDS	17	657	.	.	0	gene_id "TETQ"; transcript_id "TETQ_372"; gene_name "TETQ"; product "BAD46890|FEATURES|tetQ|tetracycline|tetQ"; resistance_class "tetracycline"; detection_tool "deeparg"; sequence_identity "100"; reference_db "deeparg_db"; reference_accession "BAD46890"; variation_type "gene_presence_detected";
ERZ24875778.77|plasmid-1:27838_8	deeparg	CDS	17	657	.	.	0	gene_id "TETQ"; transcript_id "TETQ_373"; gene_name "TETQ"; product "undefined"; resistance_class "aminoglycoside"; detection_tool "deeparg"; sequence_identity "100"; reference_db "deeparg_db"; reference_accession "undefined"; variation_type "gene_presence_detected";
ERZ24875778.77|plasmid-1:27838_8	deeparg	CDS	17	657	.	.	0	gene_id "TETQ"; transcript_id "TETQ_374"; gene_name "TETQ"; product "BAD46890|FEATURES|tetQ|tetracycline|tetQ"; resistance_class "tetracycline"; detection_tool "deeparg"; sequence_identity "100"; reference_db "deeparg_db"; reference_accession "BAD46890"; variation_type "gene_presence_detected";
ERZ24875777.595|plasmid-1:13031_1	deeparg	CDS	20	657	.	.	0	gene_id "TETQ"; transcript_id "TETQ_375"; gene_name "TETQ"; product "undefined"; resistance_class "aminoglycoside"; detection_tool "deeparg"; sequence_identity "99.8"; reference_db "deeparg_db"; reference_accession "undefined"; variation_type "gene_presence_detected";
ERZ24875777.595|plasmid-1:13031_1	deeparg	CDS	20	657	.	.	0	gene_id "TETQ"; transcript_id "TETQ_376"; gene_name "TETQ"; product "BAD46890|FEATURES|tetQ|tetracycline|tetQ"; resistance_class "tetracycline"; detection_tool "deeparg"; sequence_identity "99.8"; reference_db "deeparg_db"; reference_accession "BAD46890"; variation_type "gene_presence_detected";
ERZ24875794.399|plasmid-1:11856_3	deeparg	CDS	1	657	.	.	0	gene_id "TETQ"; transcript_id "TETQ_377"; gene_name "TETQ"; product "undefined"; resistance_class "aminoglycoside"; detection_tool "deeparg"; sequence_identity "100"; reference_db "deeparg_db"; reference_accession "undefined"; variation_type "gene_presence_detected";
ERZ24875794.399|plasmid-1:11856_3	deeparg	CDS	1	657	.	.	0	gene_id "TETQ"; transcript_id "TETQ_378"; gene_name "TETQ"; product "BAD46890|FEATURES|tetQ|tetracycline|tetQ"; resistance_class "tetracycline"; detection_tool "deeparg"; sequence_identity "100"; reference_db "deeparg_db"; reference_accession "BAD46890"; variation_type "gene_presence_detected";
ERZ24875791.134|plasmid-1:12074_2	deeparg	CDS	1	657	.	.	0	gene_id "TETQ"; transcript_id "TETQ_379"; gene_name "TETQ"; product "undefined"; resistance_class "aminoglycoside"; detection_tool "deeparg"; sequence_identity "100"; reference_db "deeparg_db"; reference_accession "undefined"; variation_type "gene_presence_detected";
ERZ24875791.134|plasmid-1:12074_2	deeparg	CDS	1	657	.	.	0	gene_id "TETQ"; transcript_id "TETQ_380"; gene_name "TETQ"; product "BAD46890|FEATURES|tetQ|tetracycline|tetQ"; resistance_class "tetracycline"; detection_tool "deeparg"; sequence_identity "100"; reference_db "deeparg_db"; reference_accession "BAD46890"; variation_type "gene_presence_detected";
ERZ24875767.503|plasmid-1:17400_8	deeparg	CDS	17	657	.	.	0	gene_id "TETQ"; transcript_id "TETQ_381"; gene_name "TETQ"; product "undefined"; resistance_class "aminoglycoside"; detection_tool "deeparg"; sequence_identity "99.8"; reference_db "deeparg_db"; reference_accession "undefined"; variation_type "gene_presence_detected";
ERZ24875767.503|plasmid-1:17400_8	deeparg	CDS	17	657	.	.	0	gene_id "TETQ"; transcript_id "TETQ_382"; gene_name "TETQ"; product "BAD46890|FEATURES|tetQ|tetracycline|tetQ"; resistance_class "tetracycline"; detection_tool "deeparg"; sequence_identity "99.8"; reference_db "deeparg_db"; reference_accession "BAD46890"; variation_type "gene_presence_detected";
ERZ24879090.17|plasmid-1:39566_35	deeparg	CDS	1	657	.	.	0	gene_id "TETQ"; transcript_id "TETQ_383"; gene_name "TETQ"; product "undefined"; resistance_class "aminoglycoside"; detection_tool "deeparg"; sequence_identity "100"; reference_db "deeparg_db"; reference_accession "undefined"; variation_type "gene_presence_detected";
ERZ24879090.17|plasmid-1:39566_35	deeparg	CDS	1	657	.	.	0	gene_id "TETQ"; transcript_id "TETQ_384"; gene_name "TETQ"; product "BAD46890|FEATURES|tetQ|tetracycline|tetQ"; resistance_class "tetracycline"; detection_tool "deeparg"; sequence_identity "100"; reference_db "deeparg_db"; reference_accession "BAD46890"; variation_type "gene_presence_detected";
ERZ24875811.325|plasmid-1:23386_17	deeparg	CDS	17	657	.	.	0	gene_id "TETQ"; transcript_id "TETQ_385"; gene_name "TETQ"; product "undefined"; resistance_class "aminoglycoside"; detection_tool "deeparg"; sequence_identity "100"; reference_db "deeparg_db"; reference_accession "undefined"; variation_type "gene_presence_detected";
ERZ24875811.325|plasmid-1:23386_17	deeparg	CDS	17	657	.	.	0	gene_id "TETQ"; transcript_id "TETQ_386"; gene_name "TETQ"; product "BAD46890|FEATURES|tetQ|tetracycline|tetQ"; resistance_class "tetracycline"; detection_tool "deeparg"; sequence_identity "100"; reference_db "deeparg_db"; reference_accession "BAD46890"; variation_type "gene_presence_detected";
ERZ24879088.116|plasmid-1:26200_7	deeparg	CDS	17	657	.	.	0	gene_id "TETQ"; transcript_id "TETQ_387"; gene_name "TETQ"; product "undefined"; resistance_class "aminoglycoside"; detection_tool "deeparg"; sequence_identity "100"; reference_db "deeparg_db"; reference_accession "undefined"; variation_type "gene_presence_detected";
ERZ24879088.116|plasmid-1:26200_7	deeparg	CDS	17	657	.	.	0	gene_id "TETQ"; transcript_id "TETQ_388"; gene_name "TETQ"; product "BAD46890|FEATURES|tetQ|tetracycline|tetQ"; resistance_class "tetracycline"; detection_tool "deeparg"; sequence_identity "100"; reference_db "deeparg_db"; reference_accession "BAD46890"; variation_type "gene_presence_detected";
ERZ24875780.17|plasmid-1:47925_37	deeparg	CDS	1	657	.	.	0	gene_id "TETQ"; transcript_id "TETQ_389"; gene_name "TETQ"; product "undefined"; resistance_class "aminoglycoside"; detection_tool "deeparg"; sequence_identity "99.7"; reference_db "deeparg_db"; reference_accession "undefined"; variation_type "gene_presence_detected";
ERZ24875780.17|plasmid-1:47925_37	deeparg	CDS	1	657	.	.	0	gene_id "TETQ"; transcript_id "TETQ_390"; gene_name "TETQ"; product "BAD46890|FEATURES|tetQ|tetracycline|tetQ"; resistance_class "tetracycline"; detection_tool "deeparg"; sequence_identity "99.7"; reference_db "deeparg_db"; reference_accession "BAD46890"; variation_type "gene_presence_detected";
ERZ24875802.26|plasmid-1:48224_11	deeparg	CDS	1	657	.	.	0	gene_id "TETQ"; transcript_id "TETQ_391"; gene_name "TETQ"; product "undefined"; resistance_class "aminoglycoside"; detection_tool "deeparg"; sequence_identity "100"; reference_db "deeparg_db"; reference_accession "undefined"; variation_type "gene_presence_detected";
ERZ24875802.26|plasmid-1:48224_11	deeparg	CDS	1	657	.	.	0	gene_id "TETQ"; transcript_id "TETQ_392"; gene_name "TETQ"; product "BAD46890|FEATURES|tetQ|tetracycline|tetQ"; resistance_class "tetracycline"; detection_tool "deeparg"; sequence_identity "100"; reference_db "deeparg_db"; reference_accession "BAD46890"; variation_type "gene_presence_detected";
ERZ24875763.2346|plasmid-1:5523	amrfinderplus	CDS	3777	4577	.	+	0	gene_id "aph(3'')-Ib"; transcript_id "aph(3'')-Ib_393"; gene_name "aph(3'')-Ib"; product "aminoglycoside O-phosphotransferase APH(3'')-Ib"; resistance_class "AMINOGLYCOSIDE"; detection_tool "amrfinderplus"; sequence_identity "100"; coverage_percentage "100"; reference_db "NCBI Reference Gene Database"; reference_accession "WP_001082319.1"; variation_type "gene_presence_detected";
ERZ24875765.3449|plasmid-1:5657	amrfinderplus	CDS	3911	4711	.	+	0	gene_id "aph(3'')-Ib"; transcript_id "aph(3'')-Ib_394"; gene_name "aph(3'')-Ib"; product "aminoglycoside O-phosphotransferase APH(3'')-Ib"; resistance_class "AMINOGLYCOSIDE"; detection_tool "amrfinderplus"; sequence_identity "100"; coverage_percentage "100"; reference_db "NCBI Reference Gene Database"; reference_accession "WP_001082319.1"; variation_type "gene_presence_detected";
ERZ24875766.2729|plasmid-1:6084	amrfinderplus	CDS	4025	4825	.	+	0	gene_id "aph(3'')-Ib"; transcript_id "aph(3'')-Ib_395"; gene_name "aph(3'')-Ib"; product "aminoglycoside O-phosphotransferase APH(3'')-Ib"; resistance_class "AMINOGLYCOSIDE"; detection_tool "amrfinderplus"; sequence_identity "100"; coverage_percentage "100"; reference_db "NCBI Reference Gene Database"; reference_accession "WP_001082319.1"; variation_type "gene_presence_detected";
ERZ24875768.3791|plasmid-1:5506	amrfinderplus	CDS	3824	4624	.	+	0	gene_id "aph(3'')-Ib"; transcript_id "aph(3'')-Ib_396"; gene_name "aph(3'')-Ib"; product "aminoglycoside O-phosphotransferase APH(3'')-Ib"; resistance_class "AMINOGLYCOSIDE"; detection_tool "amrfinderplus"; sequence_identity "100"; coverage_percentage "100"; reference_db "NCBI Reference Gene Database"; reference_accession "WP_001082319.1"; variation_type "gene_presence_detected";
ERZ24875769.4163|plasmid-1:5380	amrfinderplus	CDS	881	1681	.	-	0	gene_id "aph(3'')-Ib"; transcript_id "aph(3'')-Ib_397"; gene_name "aph(3'')-Ib"; product "aminoglycoside O-phosphotransferase APH(3'')-Ib"; resistance_class "AMINOGLYCOSIDE"; detection_tool "amrfinderplus"; sequence_identity "100"; coverage_percentage "100"; reference_db "NCBI Reference Gene Database"; reference_accession "WP_001082319.1"; variation_type "gene_presence_detected";
ERZ24875771.4265|plasmid-1:5522	amrfinderplus	CDS	3776	4576	.	+	0	gene_id "aph(3'')-Ib"; transcript_id "aph(3'')-Ib_398"; gene_name "aph(3'')-Ib"; product "aminoglycoside O-phosphotransferase APH(3'')-Ib"; resistance_class "AMINOGLYCOSIDE"; detection_tool "amrfinderplus"; sequence_identity "100"; coverage_percentage "100"; reference_db "NCBI Reference Gene Database"; reference_accession "WP_001082319.1"; variation_type "gene_presence_detected";
ERZ24875774.4113|plasmid-1:5154	amrfinderplus	CDS	576	1376	.	-	0	gene_id "aph(3'')-Ib"; transcript_id "aph(3'')-Ib_399"; gene_name "aph(3'')-Ib"; product "aminoglycoside O-phosphotransferase APH(3'')-Ib"; resistance_class "AMINOGLYCOSIDE"; detection_tool "amrfinderplus"; sequence_identity "100"; coverage_percentage "100"; reference_db "NCBI Reference Gene Database"; reference_accession "WP_001082319.1"; variation_type "gene_presence_detected";
ERZ24875783.3715|plasmid-1:5943	amrfinderplus	CDS	1286	2086	.	-	0	gene_id "aph(3'')-Ib"; transcript_id "aph(3'')-Ib_400"; gene_name "aph(3'')-Ib"; product "aminoglycoside O-phosphotransferase APH(3'')-Ib"; resistance_class "AMINOGLYCOSIDE"; detection_tool "amrfinderplus"; sequence_identity "100"; coverage_percentage "100"; reference_db "NCBI Reference Gene Database"; reference_accession "WP_001082319.1"; variation_type "gene_presence_detected";
ERZ24875785.5009|plasmid-1:5380	amrfinderplus	CDS	881	1681	.	-	0	gene_id "aph(3'')-Ib"; transcript_id "aph(3'')-Ib_401"; gene_name "aph(3'')-Ib"; product "aminoglycoside O-phosphotransferase APH(3'')-Ib"; resistance_class "AMINOGLYCOSIDE"; detection_tool "amrfinderplus"; sequence_identity "100"; coverage_percentage "100"; reference_db "NCBI Reference Gene Database"; reference_accession "WP_001082319.1"; variation_type "gene_presence_detected";
ERZ24875786.3665|plasmid-1:5753	amrfinderplus	CDS	3953	4753	.	+	0	gene_id "aph(3'')-Ib"; transcript_id "aph(3'')-Ib_402"; gene_name "aph(3'')-Ib"; product "aminoglycoside O-phosphotransferase APH(3'')-Ib"; resistance_class "AMINOGLYCOSIDE"; detection_tool "amrfinderplus"; sequence_identity "100"; coverage_percentage "100"; reference_db "NCBI Reference Gene Database"; reference_accession "WP_001082319.1"; variation_type "gene_presence_detected";
ERZ24875803.2618|plasmid-1:6474	amrfinderplus	CDS	1427	2227	.	-	0	gene_id "aph(3'')-Ib"; transcript_id "aph(3'')-Ib_403"; gene_name "aph(3'')-Ib"; product "aminoglycoside O-phosphotransferase APH(3'')-Ib"; resistance_class "AMINOGLYCOSIDE"; detection_tool "amrfinderplus"; sequence_identity "100"; coverage_percentage "100"; reference_db "NCBI Reference Gene Database"; reference_accession "WP_001082319.1"; variation_type "gene_presence_detected";
ERZ24875805.4076|plasmid-1:5460	amrfinderplus	CDS	881	1681	.	-	0	gene_id "aph(3'')-Ib"; transcript_id "aph(3'')-Ib_404"; gene_name "aph(3'')-Ib"; product "aminoglycoside O-phosphotransferase APH(3'')-Ib"; resistance_class "AMINOGLYCOSIDE"; detection_tool "amrfinderplus"; sequence_identity "100"; coverage_percentage "100"; reference_db "NCBI Reference Gene Database"; reference_accession "WP_001082319.1"; variation_type "gene_presence_detected";
ERZ24875807.1834|plasmid-1:7886	amrfinderplus	CDS	90	890	.	+	0	gene_id "aph(3'')-Ib"; transcript_id "aph(3'')-Ib_405"; gene_name "aph(3'')-Ib"; product "aminoglycoside O-phosphotransferase APH(3'')-Ib"; resistance_class "AMINOGLYCOSIDE"; detection_tool "amrfinderplus"; sequence_identity "100"; coverage_percentage "100"; reference_db "NCBI Reference Gene Database"; reference_accession "WP_001082319.1"; variation_type "gene_presence_detected";
ERZ24875808.2874|plasmid-1:5871	amrfinderplus	CDS	3832	4632	.	+	0	gene_id "aph(3'')-Ib"; transcript_id "aph(3'')-Ib_406"; gene_name "aph(3'')-Ib"; product "aminoglycoside O-phosphotransferase APH(3'')-Ib"; resistance_class "AMINOGLYCOSIDE"; detection_tool "amrfinderplus"; sequence_identity "100"; coverage_percentage "100"; reference_db "NCBI Reference Gene Database"; reference_accession "WP_001082319.1"; variation_type "gene_presence_detected";
ERZ24879085.2768|plasmid-1:5993	amrfinderplus	CDS	3877	4677	.	+	0	gene_id "aph(3'')-Ib"; transcript_id "aph(3'')-Ib_407"; gene_name "aph(3'')-Ib"; product "aminoglycoside O-phosphotransferase APH(3'')-Ib"; resistance_class "AMINOGLYCOSIDE"; detection_tool "amrfinderplus"; sequence_identity "100"; coverage_percentage "100"; reference_db "NCBI Reference Gene Database"; reference_accession "WP_001082319.1"; variation_type "gene_presence_detected";
ERZ24879087.2285|plasmid-1:6537	amrfinderplus	CDS	3802	4602	.	+	0	gene_id "aph(3'')-Ib"; transcript_id "aph(3'')-Ib_408"; gene_name "aph(3'')-Ib"; product "aminoglycoside O-phosphotransferase APH(3'')-Ib"; resistance_class "AMINOGLYCOSIDE"; detection_tool "amrfinderplus"; sequence_identity "100"; coverage_percentage "100"; reference_db "NCBI Reference Gene Database"; reference_accession "WP_001082319.1"; variation_type "gene_presence_detected";
ERZ24879090.3919|plasmid-1:5380	amrfinderplus	CDS	3698	4498	.	+	0	gene_id "aph(3'')-Ib"; transcript_id "aph(3'')-Ib_409"; gene_name "aph(3'')-Ib"; product "aminoglycoside O-phosphotransferase APH(3'')-Ib"; resistance_class "AMINOGLYCOSIDE"; detection_tool "amrfinderplus"; sequence_identity "100"; coverage_percentage "100"; reference_db "NCBI Reference Gene Database"; reference_accession "WP_001082319.1"; variation_type "gene_presence_detected";
ERZ24875763.2346|plasmid-1:5523	amrfinderplus	CDS	4580	5413	.	+	0	gene_id "aph(6)-Id"; transcript_id "aph(6)-Id_410"; gene_name "aph(6)-Id"; product "aminoglycoside O-phosphotransferase APH(6)-Id"; resistance_class "AMINOGLYCOSIDE"; detection_tool "amrfinderplus"; sequence_identity "100"; coverage_percentage "100"; reference_db "NCBI Reference Gene Database"; reference_accession "WP_000480968.1"; variation_type "gene_presence_detected";
ERZ24875765.3449|plasmid-1:5657	amrfinderplus	CDS	4714	5547	.	+	0	gene_id "aph(6)-Id"; transcript_id "aph(6)-Id_411"; gene_name "aph(6)-Id"; product "aminoglycoside O-phosphotransferase APH(6)-Id"; resistance_class "AMINOGLYCOSIDE"; detection_tool "amrfinderplus"; sequence_identity "100"; coverage_percentage "100"; reference_db "NCBI Reference Gene Database"; reference_accession "WP_000480968.1"; variation_type "gene_presence_detected";
ERZ24875766.2729|plasmid-1:6084	amrfinderplus	CDS	4828	5661	.	+	0	gene_id "aph(6)-Id"; transcript_id "aph(6)-Id_412"; gene_name "aph(6)-Id"; product "aminoglycoside O-phosphotransferase APH(6)-Id"; resistance_class "AMINOGLYCOSIDE"; detection_tool "amrfinderplus"; sequence_identity "100"; coverage_percentage "100"; reference_db "NCBI Reference Gene Database"; reference_accession "WP_000480968.1"; variation_type "gene_presence_detected";
ERZ24875768.3791|plasmid-1:5506	amrfinderplus	CDS	4627	5460	.	+	0	gene_id "aph(6)-Id"; transcript_id "aph(6)-Id_413"; gene_name "aph(6)-Id"; product "aminoglycoside O-phosphotransferase APH(6)-Id"; resistance_class "AMINOGLYCOSIDE"; detection_tool "amrfinderplus"; sequence_identity "100"; coverage_percentage "100"; reference_db "NCBI Reference Gene Database"; reference_accession "WP_000480968.1"; variation_type "gene_presence_detected";
ERZ24875769.4163|plasmid-1:5380	amrfinderplus	CDS	45	878	.	-	0	gene_id "aph(6)-Id"; transcript_id "aph(6)-Id_414"; gene_name "aph(6)-Id"; product "aminoglycoside O-phosphotransferase APH(6)-Id"; resistance_class "AMINOGLYCOSIDE"; detection_tool "amrfinderplus"; sequence_identity "100"; coverage_percentage "100"; reference_db "NCBI Reference Gene Database"; reference_accession "WP_000480968.1"; variation_type "gene_presence_detected";
ERZ24875771.4265|plasmid-1:5522	amrfinderplus	CDS	4579	5412	.	+	0	gene_id "aph(6)-Id"; transcript_id "aph(6)-Id_415"; gene_name "aph(6)-Id"; product "aminoglycoside O-phosphotransferase APH(6)-Id"; resistance_class "AMINOGLYCOSIDE"; detection_tool "amrfinderplus"; sequence_identity "100"; coverage_percentage "100"; reference_db "NCBI Reference Gene Database"; reference_accession "WP_000480968.1"; variation_type "gene_presence_detected";
ERZ24875774.4113|plasmid-1:5154	amrfinderplus	CDS	1	573	.	-	0	gene_id "aph(6)-Id"; transcript_id "aph(6)-Id_416"; gene_name "aph(6)-Id"; product "aminoglycoside O-phosphotransferase APH(6)-Id"; resistance_class "AMINOGLYCOSIDE"; detection_tool "amrfinderplus"; sequence_identity "100"; coverage_percentage "68.71"; reference_db "NCBI Reference Gene Database"; reference_accession "WP_000480968.1"; variation_type "gene_presence_detected";
ERZ24875783.3715|plasmid-1:5943	amrfinderplus	CDS	450	1283	.	-	0	gene_id "aph(6)-Id"; transcript_id "aph(6)-Id_417"; gene_name "aph(6)-Id"; product "aminoglycoside O-phosphotransferase APH(6)-Id"; resistance_class "AMINOGLYCOSIDE"; detection_tool "amrfinderplus"; sequence_identity "100"; coverage_percentage "100"; reference_db "NCBI Reference Gene Database"; reference_accession "WP_000480968.1"; variation_type "gene_presence_detected";
ERZ24875785.5009|plasmid-1:5380	amrfinderplus	CDS	45	878	.	-	0	gene_id "aph(6)-Id"; transcript_id "aph(6)-Id_418"; gene_name "aph(6)-Id"; product "aminoglycoside O-phosphotransferase APH(6)-Id"; resistance_class "AMINOGLYCOSIDE"; detection_tool "amrfinderplus"; sequence_identity "100"; coverage_percentage "100"; reference_db "NCBI Reference Gene Database"; reference_accession "WP_000480968.1"; variation_type "gene_presence_detected";
ERZ24875786.3665|plasmid-1:5753	amrfinderplus	CDS	4756	5589	.	+	0	gene_id "aph(6)-Id"; transcript_id "aph(6)-Id_419"; gene_name "aph(6)-Id"; product "aminoglycoside O-phosphotransferase APH(6)-Id"; resistance_class "AMINOGLYCOSIDE"; detection_tool "amrfinderplus"; sequence_identity "100"; coverage_percentage "100"; reference_db "NCBI Reference Gene Database"; reference_accession "WP_000480968.1"; variation_type "gene_presence_detected";
ERZ24875803.2618|plasmid-1:6474	amrfinderplus	CDS	591	1424	.	-	0	gene_id "aph(6)-Id"; transcript_id "aph(6)-Id_420"; gene_name "aph(6)-Id"; product "aminoglycoside O-phosphotransferase APH(6)-Id"; resistance_class "AMINOGLYCOSIDE"; detection_tool "amrfinderplus"; sequence_identity "100"; coverage_percentage "100"; reference_db "NCBI Reference Gene Database"; reference_accession "WP_000480968.1"; variation_type "gene_presence_detected";
ERZ24875805.4076|plasmid-1:5460	amrfinderplus	CDS	45	878	.	-	0	gene_id "aph(6)-Id"; transcript_id "aph(6)-Id_421"; gene_name "aph(6)-Id"; product "aminoglycoside O-phosphotransferase APH(6)-Id"; resistance_class "AMINOGLYCOSIDE"; detection_tool "amrfinderplus"; sequence_identity "100"; coverage_percentage "100"; reference_db "NCBI Reference Gene Database"; reference_accession "WP_000480968.1"; variation_type "gene_presence_detected";
ERZ24875807.1834|plasmid-1:7886	amrfinderplus	CDS	893	1726	.	+	0	gene_id "aph(6)-Id"; transcript_id "aph(6)-Id_422"; gene_name "aph(6)-Id"; product "aminoglycoside O-phosphotransferase APH(6)-Id"; resistance_class "AMINOGLYCOSIDE"; detection_tool "amrfinderplus"; sequence_identity "100"; coverage_percentage "100"; reference_db "NCBI Reference Gene Database"; reference_accession "WP_000480968.1"; variation_type "gene_presence_detected";
ERZ24875808.2874|plasmid-1:5871	amrfinderplus	CDS	4635	5468	.	+	0	gene_id "aph(6)-Id"; transcript_id "aph(6)-Id_423"; gene_name "aph(6)-Id"; product "aminoglycoside O-phosphotransferase APH(6)-Id"; resistance_class "AMINOGLYCOSIDE"; detection_tool "amrfinderplus"; sequence_identity "100"; coverage_percentage "100"; reference_db "NCBI Reference Gene Database"; reference_accession "WP_000480968.1"; variation_type "gene_presence_detected";
ERZ24879085.2768|plasmid-1:5993	amrfinderplus	CDS	4680	5513	.	+	0	gene_id "aph(6)-Id"; transcript_id "aph(6)-Id_424"; gene_name "aph(6)-Id"; product "aminoglycoside O-phosphotransferase APH(6)-Id"; resistance_class "AMINOGLYCOSIDE"; detection_tool "amrfinderplus"; sequence_identity "100"; coverage_percentage "100"; reference_db "NCBI Reference Gene Database"; reference_accession "WP_000480968.1"; variation_type "gene_presence_detected";
ERZ24879087.2285|plasmid-1:6537	amrfinderplus	CDS	4605	5438	.	+	0	gene_id "aph(6)-Id"; transcript_id "aph(6)-Id_425"; gene_name "aph(6)-Id"; product "aminoglycoside O-phosphotransferase APH(6)-Id"; resistance_class "AMINOGLYCOSIDE"; detection_tool "amrfinderplus"; sequence_identity "99.28"; coverage_percentage "100"; reference_db "NCBI Reference Gene Database"; reference_accession "WP_000480968.1"; variation_type "gene_presence_detected";
ERZ24879090.3919|plasmid-1:5380	amrfinderplus	CDS	4501	5334	.	+	0	gene_id "aph(6)-Id"; transcript_id "aph(6)-Id_426"; gene_name "aph(6)-Id"; product "aminoglycoside O-phosphotransferase APH(6)-Id"; resistance_class "AMINOGLYCOSIDE"; detection_tool "amrfinderplus"; sequence_identity "100"; coverage_percentage "100"; reference_db "NCBI Reference Gene Database"; reference_accession "WP_000480968.1"; variation_type "gene_presence_detected";
ERZ24875763.2181|plasmid-1:5714	amrfinderplus	CDS	4603	5481	.	+	0	gene_id "bla"; transcript_id "bla_427"; gene_name "bla"; product "class A beta-lactamase"; resistance_class "BETA-LACTAM"; detection_tool "amrfinderplus"; sequence_identity "100"; coverage_percentage "100"; reference_db "NCBI Reference Gene Database"; reference_accession "WP_011270171.1"; variation_type "gene_presence_detected";
ERZ24875807.3121|plasmid-1:6035	amrfinderplus	CDS	487	1398	.	-	0	gene_id "blaAER"; transcript_id "blaAER_428"; gene_name "blaAER"; product "AER family class A beta-lactamase"; resistance_class "BETA-LACTAM"; detection_tool "amrfinderplus"; sequence_identity "99.34"; coverage_percentage "100"; reference_db "NCBI Reference Gene Database"; reference_accession "WP_063857819.1"; variation_type "gene_presence_detected";
ERZ24875797.3032|plasmid-1:6394	amrfinderplus	CDS	1026	1898	.	-	0	gene_id "blaCTX-M-3"; transcript_id "blaCTX-M-3_429"; gene_name "blaCTX-M-3"; product "extended-spectrum class A beta-lactamase CTX-M-3"; resistance_class "BETA-LACTAM"; detection_tool "amrfinderplus"; sequence_identity "100"; coverage_percentage "100"; reference_db "NCBI Reference Gene Database"; reference_accession "WP_011091028.1"; variation_type "gene_presence_detected";
ERZ24875815.3508|plasmid-1:6179	amrfinderplus	CDS	3062	4231	.	+	0	gene_id "blaMCA"; transcript_id "blaMCA_430"; gene_name "blaMCA"; product "MCA family class C beta-lactamase"; resistance_class "BETA-LACTAM"; detection_tool "amrfinderplus"; sequence_identity "99.49"; coverage_percentage "100"; reference_db "NCBI Reference Gene Database"; reference_accession "WP_057991970.1"; variation_type "gene_presence_detected";
ERZ24875785.1768|plasmid-1:9660	amrfinderplus	CDS	2118	2873	.	-	0	gene_id "blaRSD2"; transcript_id "blaRSD2_431"; gene_name "blaRSD2"; product "RSD2 family class D beta-lactamase"; resistance_class "BETA-LACTAM"; detection_tool "amrfinderplus"; sequence_identity "93.77"; coverage_percentage "100"; reference_db "NCBI Reference Gene Database"; reference_accession "WP_128268284.1"; variation_type "gene_presence_detected";
ERZ24875785.1768|plasmid-1:9660	amrfinderplus	CDS	7221	7976	.	-	0	gene_id "blaRSD2"; transcript_id "blaRSD2_432"; gene_name "blaRSD2"; product "RSD2 family class D beta-lactamase"; resistance_class "BETA-LACTAM"; detection_tool "amrfinderplus"; sequence_identity "93.77"; coverage_percentage "100"; reference_db "NCBI Reference Gene Database"; reference_accession "WP_128268284.1"; variation_type "gene_presence_detected";
ERZ24875800.4554|plasmid-1:5158	amrfinderplus	CDS	2050	2805	.	+	0	gene_id "blaRSD2"; transcript_id "blaRSD2_433"; gene_name "blaRSD2"; product "RSD2 family class D beta-lactamase"; resistance_class "BETA-LACTAM"; detection_tool "amrfinderplus"; sequence_identity "93.77"; coverage_percentage "100"; reference_db "NCBI Reference Gene Database"; reference_accession "WP_128268284.1"; variation_type "gene_presence_detected";
ERZ24875808.3322|plasmid-1:5453	amrfinderplus	CDS	303	1058	.	+	0	gene_id "blaRSD2"; transcript_id "blaRSD2_434"; gene_name "blaRSD2"; product "RSD2 family class D beta-lactamase"; resistance_class "BETA-LACTAM"; detection_tool "amrfinderplus"; sequence_identity "93.77"; coverage_percentage "100"; reference_db "NCBI Reference Gene Database"; reference_accession "WP_128268284.1"; variation_type "gene_presence_detected";
ERZ24875808.3805|plasmid-1:5082	amrfinderplus	CDS	3997	4854	.	+	0	gene_id "blaTEM"; transcript_id "blaTEM_435"; gene_name "blaTEM"; product "TEM family class A beta-lactamase"; resistance_class "BETA-LACTAM"; detection_tool "amrfinderplus"; sequence_identity "99.65"; coverage_percentage "100"; reference_db "NCBI Reference Gene Database"; reference_accession "WP_000027057.1"; variation_type "gene_presence_detected";
ERZ24875797.4514|plasmid-1:5058	amrfinderplus	CDS	3996	4853	.	+	0	gene_id "blaTEM-19"; transcript_id "blaTEM-19_436"; gene_name "blaTEM-19"; product "extended-spectrum class A beta-lactamase TEM-19"; resistance_class "BETA-LACTAM"; detection_tool "amrfinderplus"; sequence_identity "100"; coverage_percentage "100"; reference_db "NCBI Reference Gene Database"; reference_accession "WP_033560332.1"; variation_type "gene_presence_detected";
ERZ24879088.2038|plasmid-1:7095	amrfinderplus	CDS	777	1433	.	+	0	gene_id "catA16"; transcript_id "catA16_437"; gene_name "catA16"; product "type A-16 chloramphenicol O-acetyltransferase CatQ"; resistance_class "PHENICOL"; detection_tool "amrfinderplus"; sequence_identity "99.54"; coverage_percentage "100"; reference_db "NCBI Reference Gene Database"; reference_accession "WP_063843220.1"; variation_type "gene_presence_detected";
ERZ24875767.1227|plasmid-1:10954	amrfinderplus	CDS	7812	8774	.	-	0	gene_id "cfxA"; transcript_id "cfxA_438"; gene_name "cfxA"; product "CfxA family broad-spectrum class A beta-lactamase"; resistance_class "BETA-LACTAM"; detection_tool "amrfinderplus"; sequence_identity "99.69"; coverage_percentage "100"; reference_db "NCBI Reference Gene Database"; reference_accession "WP_004339683.1"; variation_type "gene_presence_detected";
ERZ24875802.1265|plasmid-1:9586	amrfinderplus	CDS	141	1103	.	+	0	gene_id "cfxA"; transcript_id "cfxA_439"; gene_name "cfxA"; product "CfxA family broad-spectrum class A beta-lactamase"; resistance_class "BETA-LACTAM"; detection_tool "amrfinderplus"; sequence_identity "99.69"; coverage_percentage "100"; reference_db "NCBI Reference Gene Database"; reference_accession "WP_004339683.1"; variation_type "gene_presence_detected";
ERZ24879088.1205|plasmid-1:9270	amrfinderplus	CDS	62	1024	.	+	0	gene_id "cfxA"; transcript_id "cfxA_440"; gene_name "cfxA"; product "CfxA family broad-spectrum class A beta-lactamase"; resistance_class "BETA-LACTAM"; detection_tool "amrfinderplus"; sequence_identity "99.69"; coverage_percentage "100"; reference_db "NCBI Reference Gene Database"; reference_accession "WP_004339683.1"; variation_type "gene_presence_detected";
ERZ24879090.801|plasmid-1:11624	amrfinderplus	CDS	8482	9444	.	-	0	gene_id "cfxA"; transcript_id "cfxA_441"; gene_name "cfxA"; product "CfxA family broad-spectrum class A beta-lactamase"; resistance_class "BETA-LACTAM"; detection_tool "amrfinderplus"; sequence_identity "99.69"; coverage_percentage "100"; reference_db "NCBI Reference Gene Database"; reference_accession "WP_004339683.1"; variation_type "gene_presence_detected";
ERZ24875808.1188|plasmid-1:9238	amrfinderplus	CDS	1086	1883	.	-	0	gene_id "erm(35)"; transcript_id "erm(35)_442"; gene_name "erm(35)"; product "23S rRNA (adenine(2058)-N(6))-methyltransferase Erm(35)"; resistance_class "LINCOSAMIDE/MACROLIDE"; detection_tool "amrfinderplus"; sequence_identity "98.87"; coverage_percentage "100"; reference_db "NCBI Reference Gene Database"; reference_accession "WP_006745469.1"; variation_type "gene_presence_detected";
ERZ24875808.1188|plasmid-1:9238	amrfinderplus	CDS	6028	6825	.	-	0	gene_id "erm(35)"; transcript_id "erm(35)_443"; gene_name "erm(35)"; product "23S rRNA (adenine(2058)-N(6))-methyltransferase Erm(35)"; resistance_class "LINCOSAMIDE/MACROLIDE"; detection_tool "amrfinderplus"; sequence_identity "98.87"; coverage_percentage "100"; reference_db "NCBI Reference Gene Database"; reference_accession "WP_006745469.1"; variation_type "gene_presence_detected";
ERZ24875759.1987|plasmid-1:6210	amrfinderplus	CDS	242	976	.	+	0	gene_id "erm(B)"; transcript_id "erm(B)_444"; gene_name "erm(B)"; product "23S rRNA (adenine(2058)-N(6))-methyltransferase Erm(B)"; resistance_class "LINCOSAMIDE/MACROLIDE/STREPTOGRAMIN"; detection_tool "amrfinderplus"; sequence_identity "100"; coverage_percentage "100"; reference_db "NCBI Reference Gene Database"; reference_accession "WP_001038790.1"; variation_type "gene_presence_detected";
ERZ24875766.2422|plasmid-1:6492	amrfinderplus	CDS	5133	5867	.	-	0	gene_id "erm(B)"; transcript_id "erm(B)_445"; gene_name "erm(B)"; product "23S rRNA (adenine(2058)-N(6))-methyltransferase Erm(B)"; resistance_class "LINCOSAMIDE/MACROLIDE/STREPTOGRAMIN"; detection_tool "amrfinderplus"; sequence_identity "100"; coverage_percentage "100"; reference_db "NCBI Reference Gene Database"; reference_accession "WP_001038790.1"; variation_type "gene_presence_detected";
ERZ24875768.3273|plasmid-1:5963	amrfinderplus	CDS	135	869	.	+	0	gene_id "erm(B)"; transcript_id "erm(B)_446"; gene_name "erm(B)"; product "23S rRNA (adenine(2058)-N(6))-methyltransferase Erm(B)"; resistance_class "LINCOSAMIDE/MACROLIDE/STREPTOGRAMIN"; detection_tool "amrfinderplus"; sequence_identity "100"; coverage_percentage "100"; reference_db "NCBI Reference Gene Database"; reference_accession "WP_001038790.1"; variation_type "gene_presence_detected";
ERZ24875777.2213|plasmid-1:6670	amrfinderplus	CDS	701	1435	.	+	0	gene_id "erm(B)"; transcript_id "erm(B)_447"; gene_name "erm(B)"; product "23S rRNA (adenine(2058)-N(6))-methyltransferase Erm(B)"; resistance_class "LINCOSAMIDE/MACROLIDE/STREPTOGRAMIN"; detection_tool "amrfinderplus"; sequence_identity "100"; coverage_percentage "100"; reference_db "NCBI Reference Gene Database"; reference_accession "WP_001038790.1"; variation_type "gene_presence_detected";
ERZ24875791.1108|plasmid-1:5690	amrfinderplus	CDS	978	1712	.	+	0	gene_id "erm(B)"; transcript_id "erm(B)_448"; gene_name "erm(B)"; product "23S rRNA (adenine(2058)-N(6))-methyltransferase Erm(B)"; resistance_class "LINCOSAMIDE/MACROLIDE/STREPTOGRAMIN"; detection_tool "amrfinderplus"; sequence_identity "100"; coverage_percentage "100"; reference_db "NCBI Reference Gene Database"; reference_accession "WP_001038790.1"; variation_type "gene_presence_detected";
ERZ24875794.1784|plasmid-1:6452	amrfinderplus	CDS	624	1358	.	+	0	gene_id "erm(B)"; transcript_id "erm(B)_449"; gene_name "erm(B)"; product "23S rRNA (adenine(2058)-N(6))-methyltransferase Erm(B)"; resistance_class "LINCOSAMIDE/MACROLIDE/STREPTOGRAMIN"; detection_tool "amrfinderplus"; sequence_identity "100"; coverage_percentage "100"; reference_db "NCBI Reference Gene Database"; reference_accession "WP_001038790.1"; variation_type "gene_presence_detected";
ERZ24875805.4337|plasmid-1:5269	amrfinderplus	CDS	624	1358	.	+	0	gene_id "erm(B)"; transcript_id "erm(B)_450"; gene_name "erm(B)"; product "23S rRNA (adenine(2058)-N(6))-methyltransferase Erm(B)"; resistance_class "LINCOSAMIDE/MACROLIDE/STREPTOGRAMIN"; detection_tool "amrfinderplus"; sequence_identity "100"; coverage_percentage "100"; reference_db "NCBI Reference Gene Database"; reference_accession "WP_001038790.1"; variation_type "gene_presence_detected";
ERZ24875813.5900|plasmid-1:5060	amrfinderplus	CDS	3961	4695	.	-	0	gene_id "erm(B)"; transcript_id "erm(B)_451"; gene_name "erm(B)"; product "23S rRNA (adenine(2058)-N(6))-methyltransferase Erm(B)"; resistance_class "LINCOSAMIDE/MACROLIDE/STREPTOGRAMIN"; detection_tool "amrfinderplus"; sequence_identity "100"; coverage_percentage "100"; reference_db "NCBI Reference Gene Database"; reference_accession "WP_001038790.1"; variation_type "gene_presence_detected";
ERZ24875815.3469|plasmid-1:6219	amrfinderplus	CDS	5145	5879	.	-	0	gene_id "erm(B)"; transcript_id "erm(B)_452"; gene_name "erm(B)"; product "23S rRNA (adenine(2058)-N(6))-methyltransferase Erm(B)"; resistance_class "LINCOSAMIDE/MACROLIDE/STREPTOGRAMIN"; detection_tool "amrfinderplus"; sequence_identity "100"; coverage_percentage "100"; reference_db "NCBI Reference Gene Database"; reference_accession "WP_001038790.1"; variation_type "gene_presence_detected";
ERZ24879085.2232|plasmid-1:6642	amrfinderplus	CDS	5229	5963	.	-	0	gene_id "erm(B)"; transcript_id "erm(B)_453"; gene_name "erm(B)"; product "23S rRNA (adenine(2058)-N(6))-methyltransferase Erm(B)"; resistance_class "LINCOSAMIDE/MACROLIDE/STREPTOGRAMIN"; detection_tool "amrfinderplus"; sequence_identity "100"; coverage_percentage "100"; reference_db "NCBI Reference Gene Database"; reference_accession "WP_001038790.1"; variation_type "gene_presence_detected";
ERZ24879090.2828|plasmid-1:6452	amrfinderplus	CDS	624	1358	.	+	0	gene_id "erm(B)"; transcript_id "erm(B)_454"; gene_name "erm(B)"; product "23S rRNA (adenine(2058)-N(6))-methyltransferase Erm(B)"; resistance_class "LINCOSAMIDE/MACROLIDE/STREPTOGRAMIN"; detection_tool "amrfinderplus"; sequence_identity "100"; coverage_percentage "100"; reference_db "NCBI Reference Gene Database"; reference_accession "WP_001038790.1"; variation_type "gene_presence_detected";
ERZ24875783.1719|plasmid-1:9757	amrfinderplus	CDS	4627	5043	.	-	0	gene_id "fosA"; transcript_id "fosA_455"; gene_name "fosA"; product "FosA family fosfomycin resistance glutathione transferase"; resistance_class "FOSFOMYCIN"; detection_tool "amrfinderplus"; sequence_identity "100"; coverage_percentage "100"; reference_db "NCBI Reference Gene Database"; reference_accession "WP_004857515.1"; variation_type "gene_presence_detected";
ERZ24875786.1662|plasmid-1:9306	amrfinderplus	CDS	7296	7712	.	-	0	gene_id "fosA"; transcript_id "fosA_456"; gene_name "fosA"; product "FosA family fosfomycin resistance glutathione transferase"; resistance_class "FOSFOMYCIN"; detection_tool "amrfinderplus"; sequence_identity "100"; coverage_percentage "100"; reference_db "NCBI Reference Gene Database"; reference_accession "WP_004857515.1"; variation_type "gene_presence_detected";
ERZ24875808.3022|plasmid-1:5730	amrfinderplus	CDS	2085	3518	.	+	0	gene_id "iri"; transcript_id "iri_457"; gene_name "iri"; product "rifampin monooxygenase Iri"; resistance_class "RIFAMYCIN"; detection_tool "amrfinderplus"; sequence_identity "92.9"; coverage_percentage "100"; reference_db "NCBI Reference Gene Database"; reference_accession "WP_063851318.1"; variation_type "gene_presence_detected";
ERZ24875759.1421|plasmid-1:7313	amrfinderplus	CDS	1608	2117	.	+	0	gene_id "lnu(AN2)"; transcript_id "lnu(AN2)_458"; gene_name "lnu(AN2)"; product "lincosamide nucleotidyltransferase Lnu(AN2)"; resistance_class "LINCOSAMIDE"; detection_tool "amrfinderplus"; sequence_identity "100"; coverage_percentage "100"; reference_db "NCBI Reference Gene Database"; reference_accession "WP_004308783.1"; variation_type "gene_presence_detected";
ERZ24875766.2175|plasmid-1:6867	amrfinderplus	CDS	1619	2128	.	-	0	gene_id "lnu(AN2)"; transcript_id "lnu(AN2)_459"; gene_name "lnu(AN2)"; product "lincosamide nucleotidyltransferase Lnu(AN2)"; resistance_class "LINCOSAMIDE"; detection_tool "amrfinderplus"; sequence_identity "100"; coverage_percentage "100"; reference_db "NCBI Reference Gene Database"; reference_accession "WP_004308783.1"; variation_type "gene_presence_detected";
ERZ24875771.4565|plasmid-1:5329	amrfinderplus	CDS	1565	2074	.	+	0	gene_id "lnu(AN2)"; transcript_id "lnu(AN2)_460"; gene_name "lnu(AN2)"; product "lincosamide nucleotidyltransferase Lnu(AN2)"; resistance_class "LINCOSAMIDE"; detection_tool "amrfinderplus"; sequence_identity "100"; coverage_percentage "100"; reference_db "NCBI Reference Gene Database"; reference_accession "WP_004308783.1"; variation_type "gene_presence_detected";
ERZ24875781.3626|plasmid-1:5147	amrfinderplus	CDS	3045	3554	.	-	0	gene_id "lnu(AN2)"; transcript_id "lnu(AN2)_461"; gene_name "lnu(AN2)"; product "lincosamide nucleotidyltransferase Lnu(AN2)"; resistance_class "LINCOSAMIDE"; detection_tool "amrfinderplus"; sequence_identity "100"; coverage_percentage "100"; reference_db "NCBI Reference Gene Database"; reference_accession "WP_004308783.1"; variation_type "gene_presence_detected";
ERZ24875798.2477|plasmid-1:6204	amrfinderplus	CDS	2270	2779	.	-	0	gene_id "lnu(AN2)"; transcript_id "lnu(AN2)_462"; gene_name "lnu(AN2)"; product "lincosamide nucleotidyltransferase Lnu(AN2)"; resistance_class "LINCOSAMIDE"; detection_tool "amrfinderplus"; sequence_identity "99.41"; coverage_percentage "100"; reference_db "NCBI Reference Gene Database"; reference_accession "WP_004308783.1"; variation_type "gene_presence_detected";
ERZ24875768.3916|plasmid-1:5410	amrfinderplus	CDS	2876	3676	.	-	0	gene_id "lnu(B)"; transcript_id "lnu(B)_463"; gene_name "lnu(B)"; product "lincosamide nucleotidyltransferase Lnu(B)"; resistance_class "LINCOSAMIDE"; detection_tool "amrfinderplus"; sequence_identity "100"; coverage_percentage "100"; reference_db "NCBI Reference Gene Database"; reference_accession "WP_002294514.1"; variation_type "gene_presence_detected";
ERZ24875768.3129|plasmid-1:6124	amrfinderplus	CDS	4514	5332	.	-	0	gene_id "lnu(F)"; transcript_id "lnu(F)_464"; gene_name "lnu(F)"; product "lincosamide nucleotidyltransferase Lnu(F)"; resistance_class "LINCOSAMIDE"; detection_tool "amrfinderplus"; sequence_identity "99.63"; coverage_percentage "97.15"; reference_db "NCBI Reference Gene Database"; reference_accession "WP_070342364.1"; variation_type "gene_presence_detected";
ERZ24875763.1722|plasmid-1:6579	amrfinderplus	CDS	180	980	.	-	0	gene_id "lnu(G)"; transcript_id "lnu(G)_465"; gene_name "lnu(G)"; product "lincosamide nucleotidyltransferase Lnu(G)"; resistance_class "LINCOSAMIDE"; detection_tool "amrfinderplus"; sequence_identity "97.75"; coverage_percentage "100"; reference_db "NCBI Reference Gene Database"; reference_accession "WP_002333496.1"; variation_type "gene_presence_detected";
ERZ24875780.4369|plasmid-1:5312	amrfinderplus	CDS	1578	2378	.	-	0	gene_id "lnu(G)"; transcript_id "lnu(G)_466"; gene_name "lnu(G)"; product "lincosamide nucleotidyltransferase Lnu(G)"; resistance_class "LINCOSAMIDE"; detection_tool "amrfinderplus"; sequence_identity "97.75"; coverage_percentage "100"; reference_db "NCBI Reference Gene Database"; reference_accession "WP_002333496.1"; variation_type "gene_presence_detected";
ERZ24875808.2187|plasmid-1:6804	amrfinderplus	CDS	3070	3870	.	-	0	gene_id "lnu(G)"; transcript_id "lnu(G)_467"; gene_name "lnu(G)"; product "lincosamide nucleotidyltransferase Lnu(G)"; resistance_class "LINCOSAMIDE"; detection_tool "amrfinderplus"; sequence_identity "97.75"; coverage_percentage "100"; reference_db "NCBI Reference Gene Database"; reference_accession "WP_002333496.1"; variation_type "gene_presence_detected";
ERZ24879088.1181|plasmid-1:9341	amrfinderplus	CDS	5607	6407	.	-	0	gene_id "lnu(G)"; transcript_id "lnu(G)_468"; gene_name "lnu(G)"; product "lincosamide nucleotidyltransferase Lnu(G)"; resistance_class "LINCOSAMIDE"; detection_tool "amrfinderplus"; sequence_identity "97.75"; coverage_percentage "100"; reference_db "NCBI Reference Gene Database"; reference_accession "WP_002333496.1"; variation_type "gene_presence_detected";
ERZ24875768.3916|plasmid-1:5410	amrfinderplus	CDS	3733	5214	.	-	0	gene_id "lsa(E)"; transcript_id "lsa(E)_469"; gene_name "lsa(E)"; product "ABC-F type ribosomal protection protein Lsa(E)"; resistance_class "LINCOSAMIDE/STREPTOGRAMIN"; detection_tool "amrfinderplus"; sequence_identity "100"; coverage_percentage "100"; reference_db "NCBI Reference Gene Database"; reference_accession "WP_002294513.1"; variation_type "gene_presence_detected";
ERZ24875765.1375|plasmid-1:9550	amrfinderplus	CDS	7403	9019	.	+	0	gene_id "mcr-10.1"; transcript_id "mcr-10.1_470"; gene_name "mcr-10.1"; product "phosphoethanolamine--lipid A transferase MCR-10.1"; resistance_class "COLISTIN"; detection_tool "amrfinderplus"; sequence_identity "100"; coverage_percentage "100"; reference_db "NCBI Reference Gene Database"; reference_accession "WP_023332837.1"; variation_type "gene_presence_detected";
ERZ24875783.228|plasmid-1:30617	amrfinderplus	CDS	28470	30086	.	+	0	gene_id "mcr-10.1"; transcript_id "mcr-10.1_471"; gene_name "mcr-10.1"; product "phosphoethanolamine--lipid A transferase MCR-10.1"; resistance_class "COLISTIN"; detection_tool "amrfinderplus"; sequence_identity "100"; coverage_percentage "100"; reference_db "NCBI Reference Gene Database"; reference_accession "WP_023332837.1"; variation_type "gene_presence_detected";
ERZ24875785.3756|plasmid-1:6355	amrfinderplus	CDS	2	1081	.	-	0	gene_id "mef(A)"; transcript_id "mef(A)_472"; gene_name "mef(A)"; product "macrolide efflux MFS transporter Mef(A)"; resistance_class "MACROLIDE"; detection_tool "amrfinderplus"; sequence_identity "99.72"; coverage_percentage "88.24"; reference_db "NCBI Reference Gene Database"; reference_accession "WP_063853638.1"; variation_type "gene_presence_detected";
ERZ24875795.2368|plasmid-1:8000	amrfinderplus	CDS	1	723	.	-	0	gene_id "mef(A)"; transcript_id "mef(A)_473"; gene_name "mef(A)"; product "macrolide efflux MFS transporter Mef(A)"; resistance_class "MACROLIDE"; detection_tool "amrfinderplus"; sequence_identity "100"; coverage_percentage "59.07"; reference_db "NCBI Reference Gene Database"; reference_accession "WP_063853638.1"; variation_type "gene_presence_detected";
ERZ24875797.400|plasmid-1:19336	amrfinderplus	CDS	8291	9514	.	-	0	gene_id "mef(A)"; transcript_id "mef(A)_474"; gene_name "mef(A)"; product "macrolide efflux MFS transporter Mef(A)"; resistance_class "MACROLIDE"; detection_tool "amrfinderplus"; sequence_identity "100"; coverage_percentage "100"; reference_db "NCBI Reference Gene Database"; reference_accession "WP_063853638.1"; variation_type "gene_presence_detected";
ERZ24875798.679|plasmid-1:12800	amrfinderplus	CDS	6919	8142	.	+	0	gene_id "mef(A)"; transcript_id "mef(A)_475"; gene_name "mef(A)"; product "macrolide efflux MFS transporter Mef(A)"; resistance_class "MACROLIDE"; detection_tool "amrfinderplus"; sequence_identity "100"; coverage_percentage "100"; reference_db "NCBI Reference Gene Database"; reference_accession "WP_063853638.1"; variation_type "gene_presence_detected";
ERZ24875759.1421|plasmid-1:7313	amrfinderplus	CDS	378	1580	.	+	0	gene_id "mef(En2)"; transcript_id "mef(En2)_476"; gene_name "mef(En2)"; product "macrolide efflux MFS transporter Mef(En2)"; resistance_class "MACROLIDE"; detection_tool "amrfinderplus"; sequence_identity "99.5"; coverage_percentage "100"; reference_db "NCBI Reference Gene Database"; reference_accession "WP_063853729.1"; variation_type "gene_presence_detected";
ERZ24875766.2175|plasmid-1:6867	amrfinderplus	CDS	2156	3358	.	-	0	gene_id "mef(En2)"; transcript_id "mef(En2)_477"; gene_name "mef(En2)"; product "macrolide efflux MFS transporter Mef(En2)"; resistance_class "MACROLIDE"; detection_tool "amrfinderplus"; sequence_identity "99.5"; coverage_percentage "100"; reference_db "NCBI Reference Gene Database"; reference_accession "WP_063853729.1"; variation_type "gene_presence_detected";
ERZ24875771.4565|plasmid-1:5329	amrfinderplus	CDS	335	1537	.	+	0	gene_id "mef(En2)"; transcript_id "mef(En2)_478"; gene_name "mef(En2)"; product "macrolide efflux MFS transporter Mef(En2)"; resistance_class "MACROLIDE"; detection_tool "amrfinderplus"; sequence_identity "99.5"; coverage_percentage "100"; reference_db "NCBI Reference Gene Database"; reference_accession "WP_063853729.1"; variation_type "gene_presence_detected";
ERZ24875781.3626|plasmid-1:5147	amrfinderplus	CDS	3582	4784	.	-	0	gene_id "mef(En2)"; transcript_id "mef(En2)_479"; gene_name "mef(En2)"; product "macrolide efflux MFS transporter Mef(En2)"; resistance_class "MACROLIDE"; detection_tool "amrfinderplus"; sequence_identity "99.5"; coverage_percentage "100"; reference_db "NCBI Reference Gene Database"; reference_accession "WP_063853729.1"; variation_type "gene_presence_detected";
ERZ24875798.2477|plasmid-1:6204	amrfinderplus	CDS	2807	4009	.	-	0	gene_id "mef(En2)"; transcript_id "mef(En2)_480"; gene_name "mef(En2)"; product "macrolide efflux MFS transporter Mef(En2)"; resistance_class "MACROLIDE"; detection_tool "amrfinderplus"; sequence_identity "99.5"; coverage_percentage "100"; reference_db "NCBI Reference Gene Database"; reference_accession "WP_063853729.1"; variation_type "gene_presence_detected";
ERZ24875759.1194|plasmid-1:7927	amrfinderplus	CDS	3835	4716	.	-	0	gene_id "mph(E)"; transcript_id "mph(E)_481"; gene_name "mph(E)"; product "Mph(E) family macrolide 2'-phosphotransferase"; resistance_class "MACROLIDE"; detection_tool "amrfinderplus"; sequence_identity "100"; coverage_percentage "100"; reference_db "NCBI Reference Gene Database"; reference_accession "WP_000155092.1"; variation_type "gene_presence_detected";
ERZ24875795.2230|plasmid-1:8264	amrfinderplus	CDS	6713	8173	.	-	0	gene_id "msr(D)"; transcript_id "msr(D)_482"; gene_name "msr(D)"; product "ABC-F type ribosomal protection protein Msr(D)"; resistance_class "MACROLIDE/STREPTOGRAMIN"; detection_tool "amrfinderplus"; sequence_identity "96.92"; coverage_percentage "100"; reference_db "NCBI Reference Gene Database"; reference_accession "WP_000420313.1"; variation_type "gene_presence_detected";
ERZ24875797.400|plasmid-1:19336	amrfinderplus	CDS	6714	8174	.	-	0	gene_id "msr(D)"; transcript_id "msr(D)_483"; gene_name "msr(D)"; product "ABC-F type ribosomal protection protein Msr(D)"; resistance_class "MACROLIDE/STREPTOGRAMIN"; detection_tool "amrfinderplus"; sequence_identity "96.92"; coverage_percentage "100"; reference_db "NCBI Reference Gene Database"; reference_accession "WP_000420313.1"; variation_type "gene_presence_detected";
ERZ24875798.679|plasmid-1:12800	amrfinderplus	CDS	8259	9719	.	+	0	gene_id "msr(D)"; transcript_id "msr(D)_484"; gene_name "msr(D)"; product "ABC-F type ribosomal protection protein Msr(D)"; resistance_class "MACROLIDE/STREPTOGRAMIN"; detection_tool "amrfinderplus"; sequence_identity "96.92"; coverage_percentage "100"; reference_db "NCBI Reference Gene Database"; reference_accession "WP_000420313.1"; variation_type "gene_presence_detected";
ERZ24875759.1194|plasmid-1:7927	amrfinderplus	CDS	4775	6247	.	-	0	gene_id "msr(E)"; transcript_id "msr(E)_485"; gene_name "msr(E)"; product "ABC-F type ribosomal protection protein Msr(E)"; resistance_class "MACROLIDE/STREPTOGRAMIN"; detection_tool "amrfinderplus"; sequence_identity "100"; coverage_percentage "100"; reference_db "NCBI Reference Gene Database"; reference_accession "WP_000052512.1"; variation_type "gene_presence_detected";
ERZ24875775.2024|plasmid-1:7616	amrfinderplus	CDS	1251	1904	.	+	0	gene_id "qnrS2"; transcript_id "qnrS2_486"; gene_name "qnrS2"; product "quinolone resistance pentapeptide repeat protein QnrS2"; resistance_class "QUINOLONE"; detection_tool "amrfinderplus"; sequence_identity "100"; coverage_percentage "100"; reference_db "NCBI Reference Gene Database"; reference_accession "WP_012537714.1"; variation_type "gene_presence_detected";
ERZ24875783.4484|plasmid-1:5318	amrfinderplus	CDS	965	1771	.	+	0	gene_id "spw"; transcript_id "spw_487"; gene_name "spw"; product "ANT(9) family aminoglycoside nucleotidyltransferase Spw"; resistance_class "AMINOGLYCOSIDE"; detection_tool "amrfinderplus"; sequence_identity "100"; coverage_percentage "100"; reference_db "NCBI Reference Gene Database"; reference_accession "WP_002294509.1"; variation_type "gene_presence_detected";
ERZ24875759.1194|plasmid-1:7927	amrfinderplus	CDS	1618	2802	.	+	0	gene_id "tet(39)"; transcript_id "tet(39)_488"; gene_name "tet(39)"; product "tetracycline efflux MFS transporter Tet(39)"; resistance_class "TETRACYCLINE"; detection_tool "amrfinderplus"; sequence_identity "100"; coverage_percentage "100"; reference_db "NCBI Reference Gene Database"; reference_accession "WP_004856455.1"; variation_type "gene_presence_detected";
ERZ24875775.3741|plasmid-1:5352	amrfinderplus	CDS	2111	3295	.	+	0	gene_id "tet(39)"; transcript_id "tet(39)_489"; gene_name "tet(39)"; product "tetracycline efflux MFS transporter Tet(39)"; resistance_class "TETRACYCLINE"; detection_tool "amrfinderplus"; sequence_identity "100"; coverage_percentage "100"; reference_db "NCBI Reference Gene Database"; reference_accession "WP_004856455.1"; variation_type "gene_presence_detected";
ERZ24875811.6051|plasmid-1:5340	amrfinderplus	CDS	1345	2547	.	-	0	gene_id "tet(B)"; transcript_id "tet(B)_490"; gene_name "tet(B)"; product "tetracycline efflux MFS transporter Tet(B)"; resistance_class "TETRACYCLINE"; detection_tool "amrfinderplus"; sequence_identity "100"; coverage_percentage "100"; reference_db "NCBI Reference Gene Database"; reference_accession "WP_001089068.1"; variation_type "gene_presence_detected";
ERZ24875775.2313|plasmid-1:7068	amrfinderplus	CDS	269	1456	.	-	0	gene_id "tet(C)"; transcript_id "tet(C)_491"; gene_name "tet(C)"; product "tetracycline efflux MFS transporter Tet(C)"; resistance_class "TETRACYCLINE"; detection_tool "amrfinderplus"; sequence_identity "100"; coverage_percentage "100"; reference_db "NCBI Reference Gene Database"; reference_accession "WP_000841446.1"; variation_type "gene_presence_detected";
ERZ24875777.1798|plasmid-1:7426	amrfinderplus	CDS	2763	3950	.	+	0	gene_id "tet(C)"; transcript_id "tet(C)_492"; gene_name "tet(C)"; product "tetracycline efflux MFS transporter Tet(C)"; resistance_class "TETRACYCLINE"; detection_tool "amrfinderplus"; sequence_identity "100"; coverage_percentage "100"; reference_db "NCBI Reference Gene Database"; reference_accession "WP_000841446.1"; variation_type "gene_presence_detected";
ERZ24875792.1717|plasmid-1:5149	amrfinderplus	CDS	1578	2765	.	-	0	gene_id "tet(C)"; transcript_id "tet(C)_493"; gene_name "tet(C)"; product "tetracycline efflux MFS transporter Tet(C)"; resistance_class "TETRACYCLINE"; detection_tool "amrfinderplus"; sequence_identity "100"; coverage_percentage "100"; reference_db "NCBI Reference Gene Database"; reference_accession "WP_000841446.1"; variation_type "gene_presence_detected";
ERZ24875794.2109|plasmid-1:5999	amrfinderplus	CDS	498	1685	.	-	0	gene_id "tet(C)"; transcript_id "tet(C)_494"; gene_name "tet(C)"; product "tetracycline efflux MFS transporter Tet(C)"; resistance_class "TETRACYCLINE"; detection_tool "amrfinderplus"; sequence_identity "100"; coverage_percentage "100"; reference_db "NCBI Reference Gene Database"; reference_accession "WP_000841446.1"; variation_type "gene_presence_detected";
ERZ24875815.4803|plasmid-1:5073	amrfinderplus	CDS	1137	2324	.	-	0	gene_id "tet(C)"; transcript_id "tet(C)_495"; gene_name "tet(C)"; product "tetracycline efflux MFS transporter Tet(C)"; resistance_class "TETRACYCLINE"; detection_tool "amrfinderplus"; sequence_identity "100"; coverage_percentage "100"; reference_db "NCBI Reference Gene Database"; reference_accession "WP_000841446.1"; variation_type "gene_presence_detected";
ERZ24879085.2221|plasmid-1:6656	amrfinderplus	CDS	498	1685	.	-	0	gene_id "tet(C)"; transcript_id "tet(C)_496"; gene_name "tet(C)"; product "tetracycline efflux MFS transporter Tet(C)"; resistance_class "TETRACYCLINE"; detection_tool "amrfinderplus"; sequence_identity "99.75"; coverage_percentage "100"; reference_db "NCBI Reference Gene Database"; reference_accession "WP_000841446.1"; variation_type "gene_presence_detected";
ERZ24879086.3766|plasmid-1:5002	amrfinderplus	CDS	3316	4503	.	+	0	gene_id "tet(C)"; transcript_id "tet(C)_497"; gene_name "tet(C)"; product "tetracycline efflux MFS transporter Tet(C)"; resistance_class "TETRACYCLINE"; detection_tool "amrfinderplus"; sequence_identity "100"; coverage_percentage "100"; reference_db "NCBI Reference Gene Database"; reference_accession "WP_000841446.1"; variation_type "gene_presence_detected";
ERZ24875766.2364|plasmid-1:6613	amrfinderplus	CDS	1868	3082	.	+	0	gene_id "tet(E)"; transcript_id "tet(E)_498"; gene_name "tet(E)"; product "tetracycline efflux MFS transporter Tet(E)"; resistance_class "TETRACYCLINE"; detection_tool "amrfinderplus"; sequence_identity "98.77"; coverage_percentage "100"; reference_db "NCBI Reference Gene Database"; reference_accession "WP_011899270.1"; variation_type "gene_presence_detected";
ERZ24875780.2673|plasmid-1:7116	amrfinderplus	CDS	194	1408	.	-	0	gene_id "tet(E)"; transcript_id "tet(E)_499"; gene_name "tet(E)"; product "tetracycline efflux MFS transporter Tet(E)"; resistance_class "TETRACYCLINE"; detection_tool "amrfinderplus"; sequence_identity "99.51"; coverage_percentage "100"; reference_db "NCBI Reference Gene Database"; reference_accession "WP_011899270.1"; variation_type "gene_presence_detected";
ERZ24875800.1880|plasmid-1:7925	amrfinderplus	CDS	4539	5753	.	-	0	gene_id "tet(E)"; transcript_id "tet(E)_500"; gene_name "tet(E)"; product "tetracycline efflux MFS transporter Tet(E)"; resistance_class "TETRACYCLINE"; detection_tool "amrfinderplus"; sequence_identity "99.01"; coverage_percentage "100"; reference_db "NCBI Reference Gene Database"; reference_accession "WP_011899270.1"; variation_type "gene_presence_detected";
ERZ24875805.2327|plasmid-1:7329	amrfinderplus	CDS	2548	3762	.	+	0	gene_id "tet(E)"; transcript_id "tet(E)_501"; gene_name "tet(E)"; product "tetracycline efflux MFS transporter Tet(E)"; resistance_class "TETRACYCLINE"; detection_tool "amrfinderplus"; sequence_identity "98.77"; coverage_percentage "100"; reference_db "NCBI Reference Gene Database"; reference_accession "WP_011899270.1"; variation_type "gene_presence_detected";
ERZ24875807.3228|plasmid-1:5930	amrfinderplus	CDS	3566	4780	.	-	0	gene_id "tet(E)"; transcript_id "tet(E)_502"; gene_name "tet(E)"; product "tetracycline efflux MFS transporter Tet(E)"; resistance_class "TETRACYCLINE"; detection_tool "amrfinderplus"; sequence_identity "98.77"; coverage_percentage "100"; reference_db "NCBI Reference Gene Database"; reference_accession "WP_011899270.1"; variation_type "gene_presence_detected";
ERZ24879088.2880|plasmid-1:5966	amrfinderplus	CDS	292	1506	.	-	0	gene_id "tet(E)"; transcript_id "tet(E)_503"; gene_name "tet(E)"; product "tetracycline efflux MFS transporter Tet(E)"; resistance_class "TETRACYCLINE"; detection_tool "amrfinderplus"; sequence_identity "99.01"; coverage_percentage "100"; reference_db "NCBI Reference Gene Database"; reference_accession "WP_011899270.1"; variation_type "gene_presence_detected";
ERZ24879090.1387|plasmid-1:9265	amrfinderplus	CDS	7624	8838	.	+	0	gene_id "tet(E)"; transcript_id "tet(E)_504"; gene_name "tet(E)"; product "tetracycline efflux MFS transporter Tet(E)"; resistance_class "TETRACYCLINE"; detection_tool "amrfinderplus"; sequence_identity "98.77"; coverage_percentage "100"; reference_db "NCBI Reference Gene Database"; reference_accession "WP_011899270.1"; variation_type "gene_presence_detected";
ERZ24875759.1733|plasmid-1:6644	amrfinderplus	CDS	4054	5970	.	-	0	gene_id "tet(M)"; transcript_id "tet(M)_505"; gene_name "tet(M)"; product "tetracycline resistance ribosomal protection protein Tet(M)"; resistance_class "TETRACYCLINE"; detection_tool "amrfinderplus"; sequence_identity "99.69"; coverage_percentage "100"; reference_db "NCBI Reference Gene Database"; reference_accession "WP_002414694.1"; variation_type "gene_presence_detected";
ERZ24875763.387|plasmid-1:14791	amrfinderplus	CDS	12162	14078	.	+	0	gene_id "tet(M)"; transcript_id "tet(M)_506"; gene_name "tet(M)"; product "tetracycline resistance ribosomal protection protein Tet(M)"; resistance_class "TETRACYCLINE"; detection_tool "amrfinderplus"; sequence_identity "99.69"; coverage_percentage "100"; reference_db "NCBI Reference Gene Database"; reference_accession "WP_002414694.1"; variation_type "gene_presence_detected";
ERZ24875766.2183|plasmid-1:6855	amrfinderplus	CDS	4265	6181	.	-	0	gene_id "tet(M)"; transcript_id "tet(M)_507"; gene_name "tet(M)"; product "tetracycline resistance ribosomal protection protein Tet(M)"; resistance_class "TETRACYCLINE"; detection_tool "amrfinderplus"; sequence_identity "99.69"; coverage_percentage "100"; reference_db "NCBI Reference Gene Database"; reference_accession "WP_002414694.1"; variation_type "gene_presence_detected";
ERZ24875767.2228|plasmid-1:7921	amrfinderplus	CDS	4205	6121	.	-	0	gene_id "tet(M)"; transcript_id "tet(M)_508"; gene_name "tet(M)"; product "tetracycline resistance ribosomal protection protein Tet(M)"; resistance_class "TETRACYCLINE"; detection_tool "amrfinderplus"; sequence_identity "99.69"; coverage_percentage "100"; reference_db "NCBI Reference Gene Database"; reference_accession "WP_002414694.1"; variation_type "gene_presence_detected";
ERZ24875768.2959|plasmid-1:6303	amrfinderplus	CDS	4365	6281	.	-	0	gene_id "tet(M)"; transcript_id "tet(M)_509"; gene_name "tet(M)"; product "tetracycline resistance ribosomal protection protein Tet(M)"; resistance_class "TETRACYCLINE"; detection_tool "amrfinderplus"; sequence_identity "99.69"; coverage_percentage "100"; reference_db "NCBI Reference Gene Database"; reference_accession "WP_002414694.1"; variation_type "gene_presence_detected";
ERZ24875769.303|plasmid-1:18758	amrfinderplus	CDS	12504	14420	.	+	0	gene_id "tet(M)"; transcript_id "tet(M)_510"; gene_name "tet(M)"; product "tetracycline resistance ribosomal protection protein Tet(M)"; resistance_class "TETRACYCLINE"; detection_tool "amrfinderplus"; sequence_identity "99.69"; coverage_percentage "100"; reference_db "NCBI Reference Gene Database"; reference_accession "WP_002414694.1"; variation_type "gene_presence_detected";
ERZ24875772.2444|plasmid-1:7318	amrfinderplus	CDS	2	979	.	+	0	gene_id "tet(M)"; transcript_id "tet(M)_511"; gene_name "tet(M)"; product "tetracycline resistance ribosomal protection protein Tet(M)"; resistance_class "TETRACYCLINE"; detection_tool "amrfinderplus"; sequence_identity "100"; coverage_percentage "51.02"; reference_db "NCBI Reference Gene Database"; reference_accession "WP_000691741.1"; variation_type "gene_presence_detected";
ERZ24875775.2556|plasmid-1:6621	amrfinderplus	CDS	5098	6618	.	-	0	gene_id "tet(M)"; transcript_id "tet(M)_512"; gene_name "tet(M)"; product "tetracycline resistance ribosomal protection protein Tet(M)"; resistance_class "TETRACYCLINE"; detection_tool "amrfinderplus"; sequence_identity "99.8"; coverage_percentage "79.34"; reference_db "NCBI Reference Gene Database"; reference_accession "WP_002414694.1"; variation_type "gene_presence_detected";
ERZ24875778.1708|plasmid-1:8193	amrfinderplus	CDS	1799	3715	.	+	0	gene_id "tet(M)"; transcript_id "tet(M)_513"; gene_name "tet(M)"; product "tetracycline resistance ribosomal protection protein Tet(M)"; resistance_class "TETRACYCLINE"; detection_tool "amrfinderplus"; sequence_identity "99.69"; coverage_percentage "100"; reference_db "NCBI Reference Gene Database"; reference_accession "WP_002414694.1"; variation_type "gene_presence_detected";
ERZ24875780.2177|plasmid-1:8023	amrfinderplus	CDS	4054	5970	.	-	0	gene_id "tet(M)"; transcript_id "tet(M)_514"; gene_name "tet(M)"; product "tetracycline resistance ribosomal protection protein Tet(M)"; resistance_class "TETRACYCLINE"; detection_tool "amrfinderplus"; sequence_identity "99.69"; coverage_percentage "100"; reference_db "NCBI Reference Gene Database"; reference_accession "WP_002414694.1"; variation_type "gene_presence_detected";
ERZ24875781.794|plasmid-1:11681	amrfinderplus	CDS	3995	5911	.	-	0	gene_id "tet(M)"; transcript_id "tet(M)_515"; gene_name "tet(M)"; product "tetracycline resistance ribosomal protection protein Tet(M)"; resistance_class "TETRACYCLINE"; detection_tool "amrfinderplus"; sequence_identity "99.69"; coverage_percentage "100"; reference_db "NCBI Reference Gene Database"; reference_accession "WP_002414694.1"; variation_type "gene_presence_detected";
ERZ24875785.583|plasmid-1:18095	amrfinderplus	CDS	3995	5911	.	-	0	gene_id "tet(M)"; transcript_id "tet(M)_516"; gene_name "tet(M)"; product "tetracycline resistance ribosomal protection protein Tet(M)"; resistance_class "TETRACYCLINE"; detection_tool "amrfinderplus"; sequence_identity "99.69"; coverage_percentage "100"; reference_db "NCBI Reference Gene Database"; reference_accession "WP_002414694.1"; variation_type "gene_presence_detected";
ERZ24875788.198|plasmid-1:18725	amrfinderplus	CDS	4589	6505	.	-	0	gene_id "tet(M)"; transcript_id "tet(M)_517"; gene_name "tet(M)"; product "tetracycline resistance ribosomal protection protein Tet(M)"; resistance_class "TETRACYCLINE"; detection_tool "amrfinderplus"; sequence_identity "99.69"; coverage_percentage "100"; reference_db "NCBI Reference Gene Database"; reference_accession "WP_002414694.1"; variation_type "gene_presence_detected";
ERZ24875789.493|plasmid-1:20175	amrfinderplus	CDS	6085	8001	.	-	0	gene_id "tet(M)"; transcript_id "tet(M)_518"; gene_name "tet(M)"; product "tetracycline resistance ribosomal protection protein Tet(M)"; resistance_class "TETRACYCLINE"; detection_tool "amrfinderplus"; sequence_identity "99.69"; coverage_percentage "100"; reference_db "NCBI Reference Gene Database"; reference_accession "WP_002414694.1"; variation_type "gene_presence_detected";
ERZ24875794.1741|plasmid-1:6534	amrfinderplus	CDS	3944	5860	.	-	0	gene_id "tet(M)"; transcript_id "tet(M)_519"; gene_name "tet(M)"; product "tetracycline resistance ribosomal protection protein Tet(M)"; resistance_class "TETRACYCLINE"; detection_tool "amrfinderplus"; sequence_identity "99.69"; coverage_percentage "100"; reference_db "NCBI Reference Gene Database"; reference_accession "WP_002414694.1"; variation_type "gene_presence_detected";
ERZ24875797.887|plasmid-1:12730	amrfinderplus	CDS	11301	12728	.	+	0	gene_id "tet(M)"; transcript_id "tet(M)_520"; gene_name "tet(M)"; product "tetracycline resistance ribosomal protection protein Tet(M)"; resistance_class "TETRACYCLINE"; detection_tool "amrfinderplus"; sequence_identity "99.58"; coverage_percentage "74.49"; reference_db "NCBI Reference Gene Database"; reference_accession "WP_002414694.1"; variation_type "gene_presence_detected";
ERZ24875802.472|plasmid-1:15597	amrfinderplus	CDS	13221	15137	.	+	0	gene_id "tet(M)"; transcript_id "tet(M)_521"; gene_name "tet(M)"; product "tetracycline resistance ribosomal protection protein Tet(M)"; resistance_class "TETRACYCLINE"; detection_tool "amrfinderplus"; sequence_identity "99.69"; coverage_percentage "100"; reference_db "NCBI Reference Gene Database"; reference_accession "WP_002414694.1"; variation_type "gene_presence_detected";
ERZ24875803.1131|plasmid-1:9746	amrfinderplus	CDS	6030	7946	.	-	0	gene_id "tet(M)"; transcript_id "tet(M)_522"; gene_name "tet(M)"; product "tetracycline resistance ribosomal protection protein Tet(M)"; resistance_class "TETRACYCLINE"; detection_tool "amrfinderplus"; sequence_identity "99.69"; coverage_percentage "100"; reference_db "NCBI Reference Gene Database"; reference_accession "WP_002414694.1"; variation_type "gene_presence_detected";
ERZ24875805.3195|plasmid-1:6230	amrfinderplus	CDS	4292	6208	.	-	0	gene_id "tet(M)"; transcript_id "tet(M)_523"; gene_name "tet(M)"; product "tetracycline resistance ribosomal protection protein Tet(M)"; resistance_class "TETRACYCLINE"; detection_tool "amrfinderplus"; sequence_identity "99.69"; coverage_percentage "100"; reference_db "NCBI Reference Gene Database"; reference_accession "WP_002414694.1"; variation_type "gene_presence_detected";
ERZ24875807.2987|plasmid-1:6166	amrfinderplus	CDS	21	1937	.	+	0	gene_id "tet(M)"; transcript_id "tet(M)_524"; gene_name "tet(M)"; product "tetracycline resistance ribosomal protection protein Tet(M)"; resistance_class "TETRACYCLINE"; detection_tool "amrfinderplus"; sequence_identity "99.69"; coverage_percentage "100"; reference_db "NCBI Reference Gene Database"; reference_accession "WP_002414694.1"; variation_type "gene_presence_detected";
ERZ24875808.2955|plasmid-1:5792	amrfinderplus	CDS	4269	5789	.	-	0	gene_id "tet(M)"; transcript_id "tet(M)_525"; gene_name "tet(M)"; product "tetracycline resistance ribosomal protection protein Tet(M)"; resistance_class "TETRACYCLINE"; detection_tool "amrfinderplus"; sequence_identity "99.8"; coverage_percentage "79.34"; reference_db "NCBI Reference Gene Database"; reference_accession "WP_002414694.1"; variation_type "gene_presence_detected";
ERZ24875812.3586|plasmid-1:5272	amrfinderplus	CDS	2	1216	.	+	0	gene_id "tet(M)"; transcript_id "tet(M)_526"; gene_name "tet(M)"; product "tetracycline resistance ribosomal protection protein Tet(M)"; resistance_class "TETRACYCLINE"; detection_tool "amrfinderplus"; sequence_identity "100"; coverage_percentage "63.38"; reference_db "NCBI Reference Gene Database"; reference_accession "WP_000691741.1"; variation_type "gene_presence_detected";
ERZ24879085.3205|plasmid-1:5566	amrfinderplus	CDS	4121	5563	.	+	0	gene_id "tet(M)"; transcript_id "tet(M)_527"; gene_name "tet(M)"; product "tetracycline resistance ribosomal protection protein Tet(M)"; resistance_class "TETRACYCLINE"; detection_tool "amrfinderplus"; sequence_identity "98.13"; coverage_percentage "75.27"; reference_db "NCBI Reference Gene Database"; reference_accession "WP_063856397.1"; variation_type "gene_presence_detected";
ERZ24879088.2161|plasmid-1:6878	amrfinderplus	CDS	4646	6562	.	+	0	gene_id "tet(M)"; transcript_id "tet(M)_528"; gene_name "tet(M)"; product "tetracycline resistance ribosomal protection protein Tet(M)"; resistance_class "TETRACYCLINE"; detection_tool "amrfinderplus"; sequence_identity "99.69"; coverage_percentage "100"; reference_db "NCBI Reference Gene Database"; reference_accession "WP_002414694.1"; variation_type "gene_presence_detected";
ERZ24879089.2295|plasmid-1:6643	amrfinderplus	CDS	4053	5969	.	-	0	gene_id "tet(M)"; transcript_id "tet(M)_529"; gene_name "tet(M)"; product "tetracycline resistance ribosomal protection protein Tet(M)"; resistance_class "TETRACYCLINE"; detection_tool "amrfinderplus"; sequence_identity "99.69"; coverage_percentage "100"; reference_db "NCBI Reference Gene Database"; reference_accession "WP_002414694.1"; variation_type "gene_presence_detected";
ERZ24879090.1964|plasmid-1:7772	amrfinderplus	CDS	673	2589	.	+	0	gene_id "tet(M)"; transcript_id "tet(M)_530"; gene_name "tet(M)"; product "tetracycline resistance ribosomal protection protein Tet(M)"; resistance_class "TETRACYCLINE"; detection_tool "amrfinderplus"; sequence_identity "99.69"; coverage_percentage "100"; reference_db "NCBI Reference Gene Database"; reference_accession "WP_002414694.1"; variation_type "gene_presence_detected";
ERZ24879091.360|plasmid-1:18491	amrfinderplus	CDS	12215	14131	.	+	0	gene_id "tet(M)"; transcript_id "tet(M)_531"; gene_name "tet(M)"; product "tetracycline resistance ribosomal protection protein Tet(M)"; resistance_class "TETRACYCLINE"; detection_tool "amrfinderplus"; sequence_identity "99.69"; coverage_percentage "100"; reference_db "NCBI Reference Gene Database"; reference_accession "WP_002414694.1"; variation_type "gene_presence_detected";
ERZ24875765.143|plasmid-1:27515	amrfinderplus	CDS	10940	12862	.	-	0	gene_id "tet(Q)"; transcript_id "tet(Q)_532"; gene_name "tet(Q)"; product "tetracycline resistance ribosomal protection protein Tet(Q)"; resistance_class "TETRACYCLINE"; detection_tool "amrfinderplus"; sequence_identity "99.38"; coverage_percentage "100"; reference_db "NCBI Reference Gene Database"; reference_accession "WP_063856407.1"; variation_type "gene_presence_detected";
ERZ24875767.503|plasmid-1:17400	amrfinderplus	CDS	11893	13815	.	-	0	gene_id "tet(Q)"; transcript_id "tet(Q)_533"; gene_name "tet(Q)"; product "tetracycline resistance ribosomal protection protein Tet(Q)"; resistance_class "TETRACYCLINE"; detection_tool "amrfinderplus"; sequence_identity "99.38"; coverage_percentage "100"; reference_db "NCBI Reference Gene Database"; reference_accession "WP_063856407.1"; variation_type "gene_presence_detected";
ERZ24875771.142|plasmid-1:26321	amrfinderplus	CDS	17382	19304	.	-	0	gene_id "tet(Q)"; transcript_id "tet(Q)_534"; gene_name "tet(Q)"; product "tetracycline resistance ribosomal protection protein Tet(Q)"; resistance_class "TETRACYCLINE"; detection_tool "amrfinderplus"; sequence_identity "99.38"; coverage_percentage "100"; reference_db "NCBI Reference Gene Database"; reference_accession "WP_063856407.1"; variation_type "gene_presence_detected";
ERZ24875777.595|plasmid-1:13031	amrfinderplus	CDS	3	1916	.	+	0	gene_id "tet(Q)"; transcript_id "tet(Q)_535"; gene_name "tet(Q)"; product "tetracycline resistance ribosomal protection protein Tet(Q)"; resistance_class "TETRACYCLINE"; detection_tool "amrfinderplus"; sequence_identity "99.37"; coverage_percentage "99.53"; reference_db "NCBI Reference Gene Database"; reference_accession "WP_063856407.1"; variation_type "gene_presence_detected";
ERZ24875778.77|plasmid-1:27838	amrfinderplus	CDS	11166	13088	.	-	0	gene_id "tet(Q)"; transcript_id "tet(Q)_536"; gene_name "tet(Q)"; product "tetracycline resistance ribosomal protection protein Tet(Q)"; resistance_class "TETRACYCLINE"; detection_tool "amrfinderplus"; sequence_identity "99.53"; coverage_percentage "100"; reference_db "NCBI Reference Gene Database"; reference_accession "WP_063856407.1"; variation_type "gene_presence_detected";
ERZ24875780.17|plasmid-1:47925	amrfinderplus	CDS	32948	34870	.	-	0	gene_id "tet(Q)"; transcript_id "tet(Q)_537"; gene_name "tet(Q)"; product "tetracycline resistance ribosomal protection protein Tet(Q)"; resistance_class "TETRACYCLINE"; detection_tool "amrfinderplus"; sequence_identity "99.84"; coverage_percentage "100"; reference_db "NCBI Reference Gene Database"; reference_accession "WP_063856407.1"; variation_type "gene_presence_detected";
ERZ24875785.225|plasmid-1:28216	amrfinderplus	CDS	11127	13049	.	-	0	gene_id "tet(Q)"; transcript_id "tet(Q)_538"; gene_name "tet(Q)"; product "tetracycline resistance ribosomal protection protein Tet(Q)"; resistance_class "TETRACYCLINE"; detection_tool "amrfinderplus"; sequence_identity "99.22"; coverage_percentage "100"; reference_db "NCBI Reference Gene Database"; reference_accession "WP_063856407.1"; variation_type "gene_presence_detected";
ERZ24875791.134|plasmid-1:12074	amrfinderplus	CDS	430	2352	.	-	0	gene_id "tet(Q)"; transcript_id "tet(Q)_539"; gene_name "tet(Q)"; product "tetracycline resistance ribosomal protection protein Tet(Q)"; resistance_class "TETRACYCLINE"; detection_tool "amrfinderplus"; sequence_identity "99.53"; coverage_percentage "100"; reference_db "NCBI Reference Gene Database"; reference_accession "WP_063856407.1"; variation_type "gene_presence_detected";
ERZ24875794.399|plasmid-1:11856	amrfinderplus	CDS	3455	5377	.	-	0	gene_id "tet(Q)"; transcript_id "tet(Q)_540"; gene_name "tet(Q)"; product "tetracycline resistance ribosomal protection protein Tet(Q)"; resistance_class "TETRACYCLINE"; detection_tool "amrfinderplus"; sequence_identity "99.53"; coverage_percentage "100"; reference_db "NCBI Reference Gene Database"; reference_accession "WP_063856407.1"; variation_type "gene_presence_detected";
ERZ24875797.39|plasmid-1:50524	amrfinderplus	CDS	33941	35863	.	-	0	gene_id "tet(Q)"; transcript_id "tet(Q)_541"; gene_name "tet(Q)"; product "tetracycline resistance ribosomal protection protein Tet(Q)"; resistance_class "TETRACYCLINE"; detection_tool "amrfinderplus"; sequence_identity "99.53"; coverage_percentage "100"; reference_db "NCBI Reference Gene Database"; reference_accession "WP_063856407.1"; variation_type "gene_presence_detected";
ERZ24875800.73|plasmid-1:29875	amrfinderplus	CDS	14378	16300	.	+	0	gene_id "tet(Q)"; transcript_id "tet(Q)_542"; gene_name "tet(Q)"; product "tetracycline resistance ribosomal protection protein Tet(Q)"; resistance_class "TETRACYCLINE"; detection_tool "amrfinderplus"; sequence_identity "99.53"; coverage_percentage "100"; reference_db "NCBI Reference Gene Database"; reference_accession "WP_063856407.1"; variation_type "gene_presence_detected";
ERZ24875802.26|plasmid-1:48224	amrfinderplus	CDS	14489	16411	.	+	0	gene_id "tet(Q)"; transcript_id "tet(Q)_543"; gene_name "tet(Q)"; product "tetracycline resistance ribosomal protection protein Tet(Q)"; resistance_class "TETRACYCLINE"; detection_tool "amrfinderplus"; sequence_identity "99.53"; coverage_percentage "100"; reference_db "NCBI Reference Gene Database"; reference_accession "WP_063856407.1"; variation_type "gene_presence_detected";
ERZ24875811.325|plasmid-1:23386	amrfinderplus	CDS	19490	21412	.	-	0	gene_id "tet(Q)"; transcript_id "tet(Q)_544"; gene_name "tet(Q)"; product "tetracycline resistance ribosomal protection protein Tet(Q)"; resistance_class "TETRACYCLINE"; detection_tool "amrfinderplus"; sequence_identity "99.53"; coverage_percentage "100"; reference_db "NCBI Reference Gene Database"; reference_accession "WP_063856407.1"; variation_type "gene_presence_detected";
ERZ24875813.2369|plasmid-1:8396	amrfinderplus	CDS	3455	5377	.	-	0	gene_id "tet(Q)"; transcript_id "tet(Q)_545"; gene_name "tet(Q)"; product "tetracycline resistance ribosomal protection protein Tet(Q)"; resistance_class "TETRACYCLINE"; detection_tool "amrfinderplus"; sequence_identity "99.53"; coverage_percentage "100"; reference_db "NCBI Reference Gene Database"; reference_accession "WP_063856407.1"; variation_type "gene_presence_detected";
ERZ24875814.225|plasmid-1:27201	amrfinderplus	CDS	14866	16788	.	+	0	gene_id "tet(Q)"; transcript_id "tet(Q)_546"; gene_name "tet(Q)"; product "tetracycline resistance ribosomal protection protein Tet(Q)"; resistance_class "TETRACYCLINE"; detection_tool "amrfinderplus"; sequence_identity "99.53"; coverage_percentage "100"; reference_db "NCBI Reference Gene Database"; reference_accession "WP_063856407.1"; variation_type "gene_presence_detected";
ERZ24879085.558|plasmid-1:14131	amrfinderplus	CDS	1806	3728	.	+	0	gene_id "tet(Q)"; transcript_id "tet(Q)_547"; gene_name "tet(Q)"; product "tetracycline resistance ribosomal protection protein Tet(Q)"; resistance_class "TETRACYCLINE"; detection_tool "amrfinderplus"; sequence_identity "99.38"; coverage_percentage "100"; reference_db "NCBI Reference Gene Database"; reference_accession "WP_063856407.1"; variation_type "gene_presence_detected";
ERZ24879088.116|plasmid-1:26200	amrfinderplus	CDS	11607	13529	.	+	0	gene_id "tet(Q)"; transcript_id "tet(Q)_548"; gene_name "tet(Q)"; product "tetracycline resistance ribosomal protection protein Tet(Q)"; resistance_class "TETRACYCLINE"; detection_tool "amrfinderplus"; sequence_identity "99.53"; coverage_percentage "100"; reference_db "NCBI Reference Gene Database"; reference_accession "WP_063856407.1"; variation_type "gene_presence_detected";
ERZ24879090.17|plasmid-1:39566	amrfinderplus	CDS	31869	33791	.	-	0	gene_id "tet(Q)"; transcript_id "tet(Q)_549"; gene_name "tet(Q)"; product "tetracycline resistance ribosomal protection protein Tet(Q)"; resistance_class "TETRACYCLINE"; detection_tool "amrfinderplus"; sequence_identity "99.53"; coverage_percentage "100"; reference_db "NCBI Reference Gene Database"; reference_accession "WP_063856407.1"; variation_type "gene_presence_detected";
ERZ24875810.3510|plasmid-1:5067	amrfinderplus	CDS	791	2707	.	+	0	gene_id "tet(W)"; transcript_id "tet(W)_550"; gene_name "tet(W)"; product "tetracycline resistance ribosomal protection protein Tet(W)"; resistance_class "TETRACYCLINE"; detection_tool "amrfinderplus"; sequence_identity "99.53"; coverage_percentage "100"; reference_db "NCBI Reference Gene Database"; reference_accession "WP_002586627.1"; variation_type "gene_presence_detected";
ERZ24875807.3121|plasmid-1:6035_2	rgi	CDS	484	1398	.	-	0	gene_id "AER-1"; transcript_id "AER-1_551"; gene_name "AER-1"; product "AER beta-lactamase"; resistance_class "penam"; detection_tool "rgi"; sequence_identity "99.34"; coverage_percentage "100"; reference_db "CARD"; reference_accession "3002481"; variation_type "gene_presence_detected";
ERZ24875774.4113|plasmid-1:5154_2	rgi	CDS	573	1376	.	-	0	gene_id "APH(3'')-Ib"; transcript_id "APH(3'')-Ib_552"; gene_name "APH(3'')-Ib"; product "APH(3'')"; resistance_class "aminoglycoside antibiotic"; detection_tool "rgi"; sequence_identity "99.63"; coverage_percentage "100"; reference_db "CARD"; reference_accession "3002639"; variation_type "gene_presence_detected";
ERZ24875805.4076|plasmid-1:5460_2	rgi	CDS	878	1681	.	-	0	gene_id "APH(3'')-Ib"; transcript_id "APH(3'')-Ib_553"; gene_name "APH(3'')-Ib"; product "APH(3'')"; resistance_class "aminoglycoside antibiotic"; detection_tool "rgi"; sequence_identity "99.63"; coverage_percentage "100"; reference_db "CARD"; reference_accession "3002639"; variation_type "gene_presence_detected";
ERZ24875768.3791|plasmid-1:5506_4	rgi	CDS	3824	4627	.	+	0	gene_id "APH(3'')-Ib"; transcript_id "APH(3'')-Ib_554"; gene_name "APH(3'')-Ib"; product "APH(3'')"; resistance_class "aminoglycoside antibiotic"; detection_tool "rgi"; sequence_identity "99.63"; coverage_percentage "100"; reference_db "CARD"; reference_accession "3002639"; variation_type "gene_presence_detected";
ERZ24875783.3715|plasmid-1:5943_3	rgi	CDS	1283	2086	.	-	0	gene_id "APH(3'')-Ib"; transcript_id "APH(3'')-Ib_555"; gene_name "APH(3'')-Ib"; product "APH(3'')"; resistance_class "aminoglycoside antibiotic"; detection_tool "rgi"; sequence_identity "99.63"; coverage_percentage "100"; reference_db "CARD"; reference_accession "3002639"; variation_type "gene_presence_detected";
ERZ24875766.2729|plasmid-1:6084_4	rgi	CDS	4025	4828	.	+	0	gene_id "APH(3'')-Ib"; transcript_id "APH(3'')-Ib_556"; gene_name "APH(3'')-Ib"; product "APH(3'')"; resistance_class "aminoglycoside antibiotic"; detection_tool "rgi"; sequence_identity "99.63"; coverage_percentage "100"; reference_db "CARD"; reference_accession "3002639"; variation_type "gene_presence_detected";
ERZ24879090.3919|plasmid-1:5380_3	rgi	CDS	3698	4501	.	+	0	gene_id "APH(3'')-Ib"; transcript_id "APH(3'')-Ib_557"; gene_name "APH(3'')-Ib"; product "APH(3'')"; resistance_class "aminoglycoside antibiotic"; detection_tool "rgi"; sequence_identity "99.63"; coverage_percentage "100"; reference_db "CARD"; reference_accession "3002639"; variation_type "gene_presence_detected";
ERZ24875765.3449|plasmid-1:5657_4	rgi	CDS	3911	4714	.	+	0	gene_id "APH(3'')-Ib"; transcript_id "APH(3'')-Ib_558"; gene_name "APH(3'')-Ib"; product "APH(3'')"; resistance_class "aminoglycoside antibiotic"; detection_tool "rgi"; sequence_identity "99.63"; coverage_percentage "100"; reference_db "CARD"; reference_accession "3002639"; variation_type "gene_presence_detected";
ERZ24875808.2874|plasmid-1:5871_4	rgi	CDS	3832	4635	.	+	0	gene_id "APH(3'')-Ib"; transcript_id "APH(3'')-Ib_559"; gene_name "APH(3'')-Ib"; product "APH(3'')"; resistance_class "aminoglycoside antibiotic"; detection_tool "rgi"; sequence_identity "99.63"; coverage_percentage "100"; reference_db "CARD"; reference_accession "3002639"; variation_type "gene_presence_detected";
ERZ24879087.2285|plasmid-1:6537_3	rgi	CDS	3802	4605	.	+	0	gene_id "APH(3'')-Ib"; transcript_id "APH(3'')-Ib_560"; gene_name "APH(3'')-Ib"; product "APH(3'')"; resistance_class "aminoglycoside antibiotic"; detection_tool "rgi"; sequence_identity "99.63"; coverage_percentage "100"; reference_db "CARD"; reference_accession "3002639"; variation_type "gene_presence_detected";
ERZ24875786.3665|plasmid-1:5753_3	rgi	CDS	3953	4756	.	+	0	gene_id "APH(3'')-Ib"; transcript_id "APH(3'')-Ib_561"; gene_name "APH(3'')-Ib"; product "APH(3'')"; resistance_class "aminoglycoside antibiotic"; detection_tool "rgi"; sequence_identity "99.63"; coverage_percentage "100"; reference_db "CARD"; reference_accession "3002639"; variation_type "gene_presence_detected";
ERZ24875785.5009|plasmid-1:5380_2	rgi	CDS	878	1681	.	-	0	gene_id "APH(3'')-Ib"; transcript_id "APH(3'')-Ib_562"; gene_name "APH(3'')-Ib"; product "APH(3'')"; resistance_class "aminoglycoside antibiotic"; detection_tool "rgi"; sequence_identity "99.63"; coverage_percentage "100"; reference_db "CARD"; reference_accession "3002639"; variation_type "gene_presence_detected";
ERZ24875769.4163|plasmid-1:5380_2	rgi	CDS	878	1681	.	-	0	gene_id "APH(3'')-Ib"; transcript_id "APH(3'')-Ib_563"; gene_name "APH(3'')-Ib"; product "APH(3'')"; resistance_class "aminoglycoside antibiotic"; detection_tool "rgi"; sequence_identity "99.63"; coverage_percentage "100"; reference_db "CARD"; reference_accession "3002639"; variation_type "gene_presence_detected";
ERZ24875803.2618|plasmid-1:6474_4	rgi	CDS	1424	2227	.	-	0	gene_id "APH(3'')-Ib"; transcript_id "APH(3'')-Ib_564"; gene_name "APH(3'')-Ib"; product "APH(3'')"; resistance_class "aminoglycoside antibiotic"; detection_tool "rgi"; sequence_identity "99.63"; coverage_percentage "100"; reference_db "CARD"; reference_accession "3002639"; variation_type "gene_presence_detected";
ERZ24879085.2768|plasmid-1:5993_4	rgi	CDS	3877	4680	.	+	0	gene_id "APH(3'')-Ib"; transcript_id "APH(3'')-Ib_565"; gene_name "APH(3'')-Ib"; product "APH(3'')"; resistance_class "aminoglycoside antibiotic"; detection_tool "rgi"; sequence_identity "99.63"; coverage_percentage "100"; reference_db "CARD"; reference_accession "3002639"; variation_type "gene_presence_detected";
ERZ24875771.4265|plasmid-1:5522_3	rgi	CDS	3776	4579	.	+	0	gene_id "APH(3'')-Ib"; transcript_id "APH(3'')-Ib_566"; gene_name "APH(3'')-Ib"; product "APH(3'')"; resistance_class "aminoglycoside antibiotic"; detection_tool "rgi"; sequence_identity "99.63"; coverage_percentage "100"; reference_db "CARD"; reference_accession "3002639"; variation_type "gene_presence_detected";
ERZ24875763.2346|plasmid-1:5523_4	rgi	CDS	3777	4580	.	+	0	gene_id "APH(3'')-Ib"; transcript_id "APH(3'')-Ib_567"; gene_name "APH(3'')-Ib"; product "APH(3'')"; resistance_class "aminoglycoside antibiotic"; detection_tool "rgi"; sequence_identity "99.63"; coverage_percentage "100"; reference_db "CARD"; reference_accession "3002639"; variation_type "gene_presence_detected";
ERZ24875805.4076|plasmid-1:5460_1	rgi	CDS	42	878	.	-	0	gene_id "APH(6)-Id"; transcript_id "APH(6)-Id_568"; gene_name "APH(6)-Id"; product "APH(6)"; resistance_class "aminoglycoside antibiotic"; detection_tool "rgi"; sequence_identity "99.64"; coverage_percentage "100"; reference_db "CARD"; reference_accession "3002660"; variation_type "gene_presence_detected";
ERZ24875768.3791|plasmid-1:5506_5	rgi	CDS	4627	5463	.	+	0	gene_id "APH(6)-Id"; transcript_id "APH(6)-Id_569"; gene_name "APH(6)-Id"; product "APH(6)"; resistance_class "aminoglycoside antibiotic"; detection_tool "rgi"; sequence_identity "99.64"; coverage_percentage "100"; reference_db "CARD"; reference_accession "3002660"; variation_type "gene_presence_detected";
ERZ24875783.3715|plasmid-1:5943_2	rgi	CDS	447	1283	.	-	0	gene_id "APH(6)-Id"; transcript_id "APH(6)-Id_570"; gene_name "APH(6)-Id"; product "APH(6)"; resistance_class "aminoglycoside antibiotic"; detection_tool "rgi"; sequence_identity "99.64"; coverage_percentage "100"; reference_db "CARD"; reference_accession "3002660"; variation_type "gene_presence_detected";
ERZ24875766.2729|plasmid-1:6084_5	rgi	CDS	4828	5664	.	+	0	gene_id "APH(6)-Id"; transcript_id "APH(6)-Id_571"; gene_name "APH(6)-Id"; product "APH(6)"; resistance_class "aminoglycoside antibiotic"; detection_tool "rgi"; sequence_identity "99.64"; coverage_percentage "100"; reference_db "CARD"; reference_accession "3002660"; variation_type "gene_presence_detected";
ERZ24879090.3919|plasmid-1:5380_4	rgi	CDS	4501	5337	.	+	0	gene_id "APH(6)-Id"; transcript_id "APH(6)-Id_572"; gene_name "APH(6)-Id"; product "APH(6)"; resistance_class "aminoglycoside antibiotic"; detection_tool "rgi"; sequence_identity "99.64"; coverage_percentage "100"; reference_db "CARD"; reference_accession "3002660"; variation_type "gene_presence_detected";
ERZ24875765.3449|plasmid-1:5657_5	rgi	CDS	4714	5550	.	+	0	gene_id "APH(6)-Id"; transcript_id "APH(6)-Id_573"; gene_name "APH(6)-Id"; product "APH(6)"; resistance_class "aminoglycoside antibiotic"; detection_tool "rgi"; sequence_identity "99.64"; coverage_percentage "100"; reference_db "CARD"; reference_accession "3002660"; variation_type "gene_presence_detected";
ERZ24875808.2874|plasmid-1:5871_5	rgi	CDS	4635	5471	.	+	0	gene_id "APH(6)-Id"; transcript_id "APH(6)-Id_574"; gene_name "APH(6)-Id"; product "APH(6)"; resistance_class "aminoglycoside antibiotic"; detection_tool "rgi"; sequence_identity "99.64"; coverage_percentage "100"; reference_db "CARD"; reference_accession "3002660"; variation_type "gene_presence_detected";
ERZ24879087.2285|plasmid-1:6537_4	rgi	CDS	4605	5441	.	+	0	gene_id "APH(6)-Id"; transcript_id "APH(6)-Id_575"; gene_name "APH(6)-Id"; product "APH(6)"; resistance_class "aminoglycoside antibiotic"; detection_tool "rgi"; sequence_identity "98.92"; coverage_percentage "100"; reference_db "CARD"; reference_accession "3002660"; variation_type "gene_presence_detected";
ERZ24875786.3665|plasmid-1:5753_4	rgi	CDS	4756	5592	.	+	0	gene_id "APH(6)-Id"; transcript_id "APH(6)-Id_576"; gene_name "APH(6)-Id"; product "APH(6)"; resistance_class "aminoglycoside antibiotic"; detection_tool "rgi"; sequence_identity "99.64"; coverage_percentage "100"; reference_db "CARD"; reference_accession "3002660"; variation_type "gene_presence_detected";
ERZ24875785.5009|plasmid-1:5380_1	rgi	CDS	42	878	.	-	0	gene_id "APH(6)-Id"; transcript_id "APH(6)-Id_577"; gene_name "APH(6)-Id"; product "APH(6)"; resistance_class "aminoglycoside antibiotic"; detection_tool "rgi"; sequence_identity "99.64"; coverage_percentage "100"; reference_db "CARD"; reference_accession "3002660"; variation_type "gene_presence_detected";
ERZ24875769.4163|plasmid-1:5380_1	rgi	CDS	42	878	.	-	0	gene_id "APH(6)-Id"; transcript_id "APH(6)-Id_578"; gene_name "APH(6)-Id"; product "APH(6)"; resistance_class "aminoglycoside antibiotic"; detection_tool "rgi"; sequence_identity "99.64"; coverage_percentage "100"; reference_db "CARD"; reference_accession "3002660"; variation_type "gene_presence_detected";
ERZ24875807.1834|plasmid-1:7886_2	rgi	CDS	893	1729	.	+	0	gene_id "APH(6)-Id"; transcript_id "APH(6)-Id_579"; gene_name "APH(6)-Id"; product "APH(6)"; resistance_class "aminoglycoside antibiotic"; detection_tool "rgi"; sequence_identity "99.64"; coverage_percentage "100"; reference_db "CARD"; reference_accession "3002660"; variation_type "gene_presence_detected";
ERZ24875803.2618|plasmid-1:6474_3	rgi	CDS	588	1424	.	-	0	gene_id "APH(6)-Id"; transcript_id "APH(6)-Id_580"; gene_name "APH(6)-Id"; product "APH(6)"; resistance_class "aminoglycoside antibiotic"; detection_tool "rgi"; sequence_identity "99.64"; coverage_percentage "100"; reference_db "CARD"; reference_accession "3002660"; variation_type "gene_presence_detected";
ERZ24879085.2768|plasmid-1:5993_5	rgi	CDS	4680	5516	.	+	0	gene_id "APH(6)-Id"; transcript_id "APH(6)-Id_581"; gene_name "APH(6)-Id"; product "APH(6)"; resistance_class "aminoglycoside antibiotic"; detection_tool "rgi"; sequence_identity "99.64"; coverage_percentage "100"; reference_db "CARD"; reference_accession "3002660"; variation_type "gene_presence_detected";
ERZ24875771.4265|plasmid-1:5522_4	rgi	CDS	4579	5415	.	+	0	gene_id "APH(6)-Id"; transcript_id "APH(6)-Id_582"; gene_name "APH(6)-Id"; product "APH(6)"; resistance_class "aminoglycoside antibiotic"; detection_tool "rgi"; sequence_identity "99.64"; coverage_percentage "100"; reference_db "CARD"; reference_accession "3002660"; variation_type "gene_presence_detected";
ERZ24875763.2346|plasmid-1:5523_5	rgi	CDS	4580	5416	.	+	0	gene_id "APH(6)-Id"; transcript_id "APH(6)-Id_583"; gene_name "APH(6)-Id"; product "APH(6)"; resistance_class "aminoglycoside antibiotic"; detection_tool "rgi"; sequence_identity "99.64"; coverage_percentage "100"; reference_db "CARD"; reference_accession "3002660"; variation_type "gene_presence_detected";
ERZ24875797.3032|plasmid-1:6394_4	rgi	CDS	1023	1898	.	-	0	gene_id "CTX-M-3"; transcript_id "CTX-M-3_584"; gene_name "CTX-M-3"; product "CTX-M beta-lactamase"; resistance_class "cephalosporin' cephamycin' penam"; detection_tool "rgi"; sequence_identity "100"; coverage_percentage "100"; reference_db "CARD"; reference_accession "3001866"; variation_type "gene_presence_detected";
ERZ24875802.1265|plasmid-1:9586_1	rgi	CDS	141	1106	.	+	0	gene_id "CfxA2"; transcript_id "CfxA2_585"; gene_name "CfxA2"; product "CfxA beta-lactamase"; resistance_class "cephamycin"; detection_tool "rgi"; sequence_identity "99.69"; coverage_percentage "100"; reference_db "CARD"; reference_accession "3003002"; variation_type "gene_presence_detected";
ERZ24879088.1205|plasmid-1:9270_1	rgi	CDS	62	1027	.	+	0	gene_id "CfxA2"; transcript_id "CfxA2_586"; gene_name "CfxA2"; product "CfxA beta-lactamase"; resistance_class "cephamycin"; detection_tool "rgi"; sequence_identity "99.69"; coverage_percentage "100"; reference_db "CARD"; reference_accession "3003002"; variation_type "gene_presence_detected";
ERZ24875767.1227|plasmid-1:10954_9	rgi	CDS	7809	8774	.	-	0	gene_id "CfxA2"; transcript_id "CfxA2_587"; gene_name "CfxA2"; product "CfxA beta-lactamase"; resistance_class "cephamycin"; detection_tool "rgi"; sequence_identity "99.69"; coverage_percentage "100"; reference_db "CARD"; reference_accession "3003002"; variation_type "gene_presence_detected";
ERZ24879090.801|plasmid-1:11624_9	rgi	CDS	8479	9444	.	-	0	gene_id "CfxA2"; transcript_id "CfxA2_588"; gene_name "CfxA2"; product "CfxA beta-lactamase"; resistance_class "cephamycin"; detection_tool "rgi"; sequence_identity "99.69"; coverage_percentage "100"; reference_db "CARD"; reference_accession "3003002"; variation_type "gene_presence_detected";
ERZ24875808.1188|plasmid-1:9238_3	rgi	CDS	1083	1883	.	-	0	gene_id "Erm(35)"; transcript_id "Erm(35)_589"; gene_name "Erm(35)"; product "Erm 23S ribosomal RNA methyltransferase"; resistance_class "macrolide antibiotic' lincosamide antibiotic' streptogramin antibiotic' streptogramin A antibiotic' streptogramin B antibiotic"; detection_tool "rgi"; sequence_identity "98.87"; coverage_percentage "100"; reference_db "CARD"; reference_accession "3000604"; vari…
ERZ24875808.1188|plasmid-1:9238_10	rgi	CDS	6025	6825	.	-	0	gene_id "Erm(35)"; transcript_id "Erm(35)_590"; gene_name "Erm(35)"; product "Erm 23S ribosomal RNA methyltransferase"; resistance_class "macrolide antibiotic' lincosamide antibiotic' streptogramin antibiotic' streptogramin A antibiotic' streptogramin B antibiotic"; detection_tool "rgi"; sequence_identity "98.87"; coverage_percentage "100"; reference_db "CARD"; reference_accession "3000604"; vari…
ERZ24875805.4337|plasmid-1:5269_1	rgi	CDS	624	1361	.	+	0	gene_id "ErmB"; transcript_id "ErmB_591"; gene_name "ErmB"; product "Erm 23S ribosomal RNA methyltransferase"; resistance_class "macrolide antibiotic' lincosamide antibiotic' streptogramin antibiotic' streptogramin A antibiotic' streptogramin B antibiotic"; detection_tool "rgi"; sequence_identity "97.96"; coverage_percentage "98.79"; reference_db "CARD"; reference_accession "3000375"; variation_t…
ERZ24875768.3273|plasmid-1:5963_1	rgi	CDS	135	872	.	+	0	gene_id "ErmB"; transcript_id "ErmB_592"; gene_name "ErmB"; product "Erm 23S ribosomal RNA methyltransferase"; resistance_class "macrolide antibiotic' lincosamide antibiotic' streptogramin antibiotic' streptogramin A antibiotic' streptogramin B antibiotic"; detection_tool "rgi"; sequence_identity "97.96"; coverage_percentage "98.79"; reference_db "CARD"; reference_accession "3000375"; variation_t…
ERZ24875766.2422|plasmid-1:6492_5	rgi	CDS	5130	5867	.	-	0	gene_id "ErmB"; transcript_id "ErmB_593"; gene_name "ErmB"; product "Erm 23S ribosomal RNA methyltransferase"; resistance_class "macrolide antibiotic' lincosamide antibiotic' streptogramin antibiotic' streptogramin A antibiotic' streptogramin B antibiotic"; detection_tool "rgi"; sequence_identity "97.96"; coverage_percentage "98.79"; reference_db "CARD"; reference_accession "3000375"; variation_t…
ERZ24875759.1987|plasmid-1:6210_1	rgi	CDS	242	979	.	+	0	gene_id "ErmB"; transcript_id "ErmB_594"; gene_name "ErmB"; product "Erm 23S ribosomal RNA methyltransferase"; resistance_class "macrolide antibiotic' lincosamide antibiotic' streptogramin antibiotic' streptogramin A antibiotic' streptogramin B antibiotic"; detection_tool "rgi"; sequence_identity "97.96"; coverage_percentage "98.79"; reference_db "CARD"; reference_accession "3000375"; variation_t…
ERZ24879090.2828|plasmid-1:6452_1	rgi	CDS	624	1361	.	+	0	gene_id "ErmB"; transcript_id "ErmB_595"; gene_name "ErmB"; product "Erm 23S ribosomal RNA methyltransferase"; resistance_class "macrolide antibiotic' lincosamide antibiotic' streptogramin antibiotic' streptogramin A antibiotic' streptogramin B antibiotic"; detection_tool "rgi"; sequence_identity "97.96"; coverage_percentage "98.79"; reference_db "CARD"; reference_accession "3000375"; variation_t…
ERZ24875791.1108|plasmid-1:5690_2	rgi	CDS	978	1715	.	+	0	gene_id "ErmB"; transcript_id "ErmB_596"; gene_name "ErmB"; product "Erm 23S ribosomal RNA methyltransferase"; resistance_class "macrolide antibiotic' lincosamide antibiotic' streptogramin antibiotic' streptogramin A antibiotic' streptogramin B antibiotic"; detection_tool "rgi"; sequence_identity "97.96"; coverage_percentage "98.79"; reference_db "CARD"; reference_accession "3000375"; variation_t…
ERZ24875777.2213|plasmid-1:6670_1	rgi	CDS	701	1438	.	+	0	gene_id "ErmB"; transcript_id "ErmB_597"; gene_name "ErmB"; product "Erm 23S ribosomal RNA methyltransferase"; resistance_class "macrolide antibiotic' lincosamide antibiotic' streptogramin antibiotic' streptogramin A antibiotic' streptogramin B antibiotic"; detection_tool "rgi"; sequence_identity "97.96"; coverage_percentage "98.79"; reference_db "CARD"; reference_accession "3000375"; variation_t…
ERZ24875815.3469|plasmid-1:6219_5	rgi	CDS	5142	5879	.	-	0	gene_id "ErmB"; transcript_id "ErmB_598"; gene_name "ErmB"; product "Erm 23S ribosomal RNA methyltransferase"; resistance_class "macrolide antibiotic' lincosamide antibiotic' streptogramin antibiotic' streptogramin A antibiotic' streptogramin B antibiotic"; detection_tool "rgi"; sequence_identity "97.96"; coverage_percentage "98.79"; reference_db "CARD"; reference_accession "3000375"; variation_t…
ERZ24875794.1784|plasmid-1:6452_1	rgi	CDS	624	1361	.	+	0	gene_id "ErmB"; transcript_id "ErmB_599"; gene_name "ErmB"; product "Erm 23S ribosomal RNA methyltransferase"; resistance_class "macrolide antibiotic' lincosamide antibiotic' streptogramin antibiotic' streptogramin A antibiotic' streptogramin B antibiotic"; detection_tool "rgi"; sequence_identity "97.96"; coverage_percentage "98.79"; reference_db "CARD"; reference_accession "3000375"; variation_t…
ERZ24875813.5900|plasmid-1:5060_4	rgi	CDS	3958	4695	.	-	0	gene_id "ErmB"; transcript_id "ErmB_600"; gene_name "ErmB"; product "Erm 23S ribosomal RNA methyltransferase"; resistance_class "macrolide antibiotic' lincosamide antibiotic' streptogramin antibiotic' streptogramin A antibiotic' streptogramin B antibiotic"; detection_tool "rgi"; sequence_identity "97.96"; coverage_percentage "98.79"; reference_db "CARD"; reference_accession "3000375"; variation_t…
ERZ24879085.2232|plasmid-1:6642_5	rgi	CDS	5226	5963	.	-	0	gene_id "ErmB"; transcript_id "ErmB_601"; gene_name "ErmB"; product "Erm 23S ribosomal RNA methyltransferase"; resistance_class "macrolide antibiotic' lincosamide antibiotic' streptogramin antibiotic' streptogramin A antibiotic' streptogramin B antibiotic"; detection_tool "rgi"; sequence_identity "97.96"; coverage_percentage "98.79"; reference_db "CARD"; reference_accession "3000375"; variation_t…
ERZ24875783.571|plasmid-1:19548_1	rgi	CDS	92	1285	.	+	0	gene_id "Escherichia_coli_acrA"; transcript_id "Escherichia_coli_acrA_602"; gene_name "Escherichia_coli_acrA"; product "resistance-nodulation-cell division (RND) antibiotic efflux pump"; resistance_class "fluoroquinolone antibiotic' cephalosporin' glycylcycline' penam' tetracycline antibiotic' rifamycin antibiotic' phenicol antibiotic' disinfecting agents and antiseptics"; detection_tool "rgi"; s…
ERZ24875783.1116|plasmid-1:12950_9	rgi	CDS	8546	9718	.	-	0	gene_id "Klebsiella_pneumoniae_KpnG"; transcript_id "Klebsiella_pneumoniae_KpnG_603"; gene_name "Klebsiella_pneumoniae_KpnG"; product "major facilitator superfamily (MFS) antibiotic efflux pump"; resistance_class "macrolide antibiotic' fluoroquinolone antibiotic' aminoglycoside antibiotic' carbapenem' cephalosporin' penam' peptide antibiotic' penem"; detection_tool "rgi"; sequence_identity "94.62…
ERZ24875765.627|plasmid-1:14242_9	rgi	CDS	9001	10173	.	-	0	gene_id "Klebsiella_pneumoniae_KpnG"; transcript_id "Klebsiella_pneumoniae_KpnG_604"; gene_name "Klebsiella_pneumoniae_KpnG"; product "major facilitator superfamily (MFS) antibiotic efflux pump"; resistance_class "macrolide antibiotic' fluoroquinolone antibiotic' aminoglycoside antibiotic' carbapenem' cephalosporin' penam' peptide antibiotic' penem"; detection_tool "rgi"; sequence_identity "94.62…
ERZ24875814.170|plasmid-1:32426_9	rgi	CDS	8821	9993	.	-	0	gene_id "Klebsiella_pneumoniae_KpnG"; transcript_id "Klebsiella_pneumoniae_KpnG_605"; gene_name "Klebsiella_pneumoniae_KpnG"; product "major facilitator superfamily (MFS) antibiotic efflux pump"; resistance_class "macrolide antibiotic' fluoroquinolone antibiotic' aminoglycoside antibiotic' carbapenem' cephalosporin' penam' peptide antibiotic' penem"; detection_tool "rgi"; sequence_identity "94.62…
ERZ24875783.1116|plasmid-1:12950_8	rgi	CDS	6992	8530	.	-	0	gene_id "Klebsiella_pneumoniae_KpnH"; transcript_id "Klebsiella_pneumoniae_KpnH_606"; gene_name "Klebsiella_pneumoniae_KpnH"; product "major facilitator superfamily (MFS) antibiotic efflux pump"; resistance_class "macrolide antibiotic' fluoroquinolone antibiotic' aminoglycoside antibiotic' carbapenem' cephalosporin' penam' peptide antibiotic' penem"; detection_tool "rgi"; sequence_identity "93.43…
ERZ24875765.627|plasmid-1:14242_8	rgi	CDS	7447	8985	.	-	0	gene_id "Klebsiella_pneumoniae_KpnH"; transcript_id "Klebsiella_pneumoniae_KpnH_607"; gene_name "Klebsiella_pneumoniae_KpnH"; product "major facilitator superfamily (MFS) antibiotic efflux pump"; resistance_class "macrolide antibiotic' fluoroquinolone antibiotic' aminoglycoside antibiotic' carbapenem' cephalosporin' penam' peptide antibiotic' penem"; detection_tool "rgi"; sequence_identity "93.43…
ERZ24875814.170|plasmid-1:32426_8	rgi	CDS	7267	8805	.	-	0	gene_id "Klebsiella_pneumoniae_KpnH"; transcript_id "Klebsiella_pneumoniae_KpnH_608"; gene_name "Klebsiella_pneumoniae_KpnH"; product "major facilitator superfamily (MFS) antibiotic efflux pump"; resistance_class "macrolide antibiotic' fluoroquinolone antibiotic' aminoglycoside antibiotic' carbapenem' cephalosporin' penam' peptide antibiotic' penem"; detection_tool "rgi"; sequence_identity "93.43…
ERZ24875810.3352|plasmid-1:5193_1	rgi	CDS	284	934	.	+	0	gene_id "Limosilactobacillus_reuteri_cat-TC"; transcript_id "Limosilactobacillus_reuteri_cat-TC_609"; gene_name "Limosilactobacillus_reuteri_cat-TC"; product "chloramphenicol acetyltransferase (CAT)"; resistance_class "phenicol antibiotic"; detection_tool "rgi"; sequence_identity "97.56"; coverage_percentage "90.76"; reference_db "CARD"; reference_accession "3002671"; variation_type "gene_presenc…
ERZ24875815.4818|plasmid-1:5064_1	rgi	CDS	155	805	.	+	0	gene_id "Limosilactobacillus_reuteri_cat-TC"; transcript_id "Limosilactobacillus_reuteri_cat-TC_610"; gene_name "Limosilactobacillus_reuteri_cat-TC"; product "chloramphenicol acetyltransferase (CAT)"; resistance_class "phenicol antibiotic"; detection_tool "rgi"; sequence_identity "97.56"; coverage_percentage "90.76"; reference_db "CARD"; reference_accession "3002671"; variation_type "gene_presenc…
ERZ24875814.3724|plasmid-1:6238_1	rgi	CDS	185	1804	.	+	0	gene_id "MCR-9.1"; transcript_id "MCR-9.1_611"; gene_name "MCR-9.1"; product "MCR phosphoethanolamine transferase"; resistance_class "peptide antibiotic"; detection_tool "rgi"; sequence_identity "100"; coverage_percentage "100"; reference_db "CARD"; reference_accession "3004684"; variation_type "gene_presence_detected";
ERZ24875781.3626|plasmid-1:5147_6	rgi	CDS	3579	4784	.	-	0	gene_id "Mef(En2)"; transcript_id "Mef(En2)_612"; gene_name "Mef(En2)"; product "major facilitator superfamily (MFS) antibiotic efflux pump"; resistance_class "macrolide antibiotic"; detection_tool "rgi"; sequence_identity "99.5"; coverage_percentage "100"; reference_db "CARD"; reference_accession "3004659"; variation_type "gene_presence_detected";
ERZ24875766.2175|plasmid-1:6867_5	rgi	CDS	2153	3358	.	-	0	gene_id "Mef(En2)"; transcript_id "Mef(En2)_613"; gene_name "Mef(En2)"; product "major facilitator superfamily (MFS) antibiotic efflux pump"; resistance_class "macrolide antibiotic"; detection_tool "rgi"; sequence_identity "99.5"; coverage_percentage "100"; reference_db "CARD"; reference_accession "3004659"; variation_type "gene_presence_detected";
ERZ24875759.1421|plasmid-1:7313_1	rgi	CDS	378	1583	.	+	0	gene_id "Mef(En2)"; transcript_id "Mef(En2)_614"; gene_name "Mef(En2)"; product "major facilitator superfamily (MFS) antibiotic efflux pump"; resistance_class "macrolide antibiotic"; detection_tool "rgi"; sequence_identity "99.5"; coverage_percentage "100"; reference_db "CARD"; reference_accession "3004659"; variation_type "gene_presence_detected";
ERZ24875798.2477|plasmid-1:6204_5	rgi	CDS	2804	4009	.	-	0	gene_id "Mef(En2)"; transcript_id "Mef(En2)_615"; gene_name "Mef(En2)"; product "major facilitator superfamily (MFS) antibiotic efflux pump"; resistance_class "macrolide antibiotic"; detection_tool "rgi"; sequence_identity "99.5"; coverage_percentage "100"; reference_db "CARD"; reference_accession "3004659"; variation_type "gene_presence_detected";
ERZ24875771.4565|plasmid-1:5329_1	rgi	CDS	335	1540	.	+	0	gene_id "Mef(En2)"; transcript_id "Mef(En2)_616"; gene_name "Mef(En2)"; product "major facilitator superfamily (MFS) antibiotic efflux pump"; resistance_class "macrolide antibiotic"; detection_tool "rgi"; sequence_identity "99.5"; coverage_percentage "100"; reference_db "CARD"; reference_accession "3004659"; variation_type "gene_presence_detected";
ERZ24875775.2024|plasmid-1:7616_3	rgi	CDS	1251	1907	.	+	0	gene_id "QnrS2"; transcript_id "QnrS2_617"; gene_name "QnrS2"; product "quinolone resistance protein (qnr)"; resistance_class "fluoroquinolone antibiotic"; detection_tool "rgi"; sequence_identity "100"; coverage_percentage "100"; reference_db "CARD"; reference_accession "3002791"; variation_type "gene_presence_detected";
ERZ24875802.1632|plasmid-1:8494_1	rgi	CDS	308	958	.	+	0	gene_id "Streptococcus_suis_chloramphenicol_acetyltransferase"; transcript_id "Streptococcus_suis_chloramphenicol_acetyltransferase_618"; gene_name "Streptococcus_suis_chloramphenicol_acetyltransferase"; product "chloramphenicol acetyltransferase (CAT)"; resistance_class "phenicol antibiotic"; detection_tool "rgi"; sequence_identity "94.91"; coverage_percentage "100"; reference_db "CARD"; referen…
ERZ24875788.1164|plasmid-1:9052_9	rgi	CDS	7535	8185	.	-	0	gene_id "Streptococcus_suis_chloramphenicol_acetyltransferase"; transcript_id "Streptococcus_suis_chloramphenicol_acetyltransferase_619"; gene_name "Streptococcus_suis_chloramphenicol_acetyltransferase"; product "chloramphenicol acetyltransferase (CAT)"; resistance_class "phenicol antibiotic"; detection_tool "rgi"; sequence_identity "94.91"; coverage_percentage "100"; reference_db "CARD"; referen…
ERZ24875800.4638|plasmid-1:5102_1	rgi	CDS	193	843	.	+	0	gene_id "Streptococcus_suis_chloramphenicol_acetyltransferase"; transcript_id "Streptococcus_suis_chloramphenicol_acetyltransferase_620"; gene_name "Streptococcus_suis_chloramphenicol_acetyltransferase"; product "chloramphenicol acetyltransferase (CAT)"; resistance_class "phenicol antibiotic"; detection_tool "rgi"; sequence_identity "94.91"; coverage_percentage "100"; reference_db "CARD"; referen…
ERZ24875808.3805|plasmid-1:5082_5	rgi	CDS	3997	4857	.	+	0	gene_id "TEM-1"; transcript_id "TEM-1_621"; gene_name "TEM-1"; product "TEM beta-lactamase"; resistance_class "monobactam' cephalosporin' penam' penem"; detection_tool "rgi"; sequence_identity "99.65"; coverage_percentage "100"; reference_db "CARD"; reference_accession "3000873"; variation_type "gene_presence_detected";
ERZ24875797.4514|plasmid-1:5058_4	rgi	CDS	3996	4856	.	+	0	gene_id "TEM-19"; transcript_id "TEM-19_622"; gene_name "TEM-19"; product "TEM beta-lactamase"; resistance_class "monobactam' cephalosporin' penam' penem"; detection_tool "rgi"; sequence_identity "100"; coverage_percentage "100"; reference_db "CARD"; reference_accession "3000890"; variation_type "gene_presence_detected";
ERZ24875795.508|plasmid-1:18816_18	rgi	CDS	15303	18449	.	-	0	gene_id "acrB"; transcript_id "acrB_623"; gene_name "acrB"; product "resistance-nodulation-cell division (RND) antibiotic efflux pump"; resistance_class "fluoroquinolone antibiotic' cephalosporin' glycylcycline' penam' tetracycline antibiotic' rifamycin antibiotic' phenicol antibiotic' disinfecting agents and antiseptics"; detection_tool "rgi"; sequence_identity "91.52"; coverage_percentage "99.9…
ERZ24875783.571|plasmid-1:19548_2	rgi	CDS	1308	4454	.	+	0	gene_id "acrB"; transcript_id "acrB_624"; gene_name "acrB"; product "resistance-nodulation-cell division (RND) antibiotic efflux pump"; resistance_class "fluoroquinolone antibiotic' cephalosporin' glycylcycline' penam' tetracycline antibiotic' rifamycin antibiotic' phenicol antibiotic' disinfecting agents and antiseptics"; detection_tool "rgi"; sequence_identity "92.66"; coverage_percentage "99.9…
ERZ24879088.2038|plasmid-1:7095_2	rgi	CDS	777	1436	.	+	0	gene_id "catQ"; transcript_id "catQ_625"; gene_name "catQ"; product "chloramphenicol acetyltransferase (CAT)"; resistance_class "phenicol antibiotic"; detection_tool "rgi"; sequence_identity "99.54"; coverage_percentage "100"; reference_db "CARD"; reference_accession "3002687"; variation_type "gene_presence_detected";
ERZ24875795.1496|plasmid-1:10258_7	rgi	CDS	5607	7145	.	-	0	gene_id "emrB"; transcript_id "emrB_626"; gene_name "emrB"; product "major facilitator superfamily (MFS) antibiotic efflux pump"; resistance_class "fluoroquinolone antibiotic"; detection_tool "rgi"; sequence_identity "92.23"; coverage_percentage "100"; reference_db "CARD"; reference_accession "3000074"; variation_type "gene_presence_detected";
ERZ24875789.452|plasmid-1:21041_15	rgi	CDS	14273	15817	.	+	0	gene_id "emrB"; transcript_id "emrB_627"; gene_name "emrB"; product "major facilitator superfamily (MFS) antibiotic efflux pump"; resistance_class "fluoroquinolone antibiotic"; detection_tool "rgi"; sequence_identity "95.02"; coverage_percentage "100.39"; reference_db "CARD"; reference_accession "3000074"; variation_type "gene_presence_detected";
ERZ24875795.1496|plasmid-1:10258_9	rgi	CDS	8447	8977	.	-	0	gene_id "emrR"; transcript_id "emrR_628"; gene_name "emrR"; product "major facilitator superfamily (MFS) antibiotic efflux pump"; resistance_class "fluoroquinolone antibiotic"; detection_tool "rgi"; sequence_identity "90.86"; coverage_percentage "100"; reference_db "CARD"; reference_accession "3000516"; variation_type "gene_presence_detected";
ERZ24875783.1116|plasmid-1:12950_10	rgi	CDS	9849	10379	.	-	0	gene_id "emrR"; transcript_id "emrR_629"; gene_name "emrR"; product "major facilitator superfamily (MFS) antibiotic efflux pump"; resistance_class "fluoroquinolone antibiotic"; detection_tool "rgi"; sequence_identity "93.14"; coverage_percentage "100"; reference_db "CARD"; reference_accession "3000516"; variation_type "gene_presence_detected";
ERZ24875765.627|plasmid-1:14242_10	rgi	CDS	10304	10834	.	-	0	gene_id "emrR"; transcript_id "emrR_630"; gene_name "emrR"; product "major facilitator superfamily (MFS) antibiotic efflux pump"; resistance_class "fluoroquinolone antibiotic"; detection_tool "rgi"; sequence_identity "93.14"; coverage_percentage "100"; reference_db "CARD"; reference_accession "3000516"; variation_type "gene_presence_detected";
ERZ24875789.452|plasmid-1:21041_13	rgi	CDS	12424	12954	.	+	0	gene_id "emrR"; transcript_id "emrR_631"; gene_name "emrR"; product "major facilitator superfamily (MFS) antibiotic efflux pump"; resistance_class "fluoroquinolone antibiotic"; detection_tool "rgi"; sequence_identity "94.29"; coverage_percentage "100"; reference_db "CARD"; reference_accession "3000516"; variation_type "gene_presence_detected";
ERZ24875814.170|plasmid-1:32426_10	rgi	CDS	10124	10654	.	-	0	gene_id "emrR"; transcript_id "emrR_632"; gene_name "emrR"; product "major facilitator superfamily (MFS) antibiotic efflux pump"; resistance_class "fluoroquinolone antibiotic"; detection_tool "rgi"; sequence_identity "93.14"; coverage_percentage "100"; reference_db "CARD"; reference_accession "3000516"; variation_type "gene_presence_detected";
ERZ24875768.3916|plasmid-1:5410_5	rgi	CDS	2873	3676	.	-	0	gene_id "lnuB"; transcript_id "lnuB_633"; gene_name "lnuB"; product "lincosamide nucleotidyltransferase (LNU)"; resistance_class "lincosamide antibiotic"; detection_tool "rgi"; sequence_identity "99.63"; coverage_percentage "100"; reference_db "CARD"; reference_accession "3002836"; variation_type "gene_presence_detected";
ERZ24875768.3129|plasmid-1:6124_6	rgi	CDS	4511	5410	.	-	0	gene_id "lnuF"; transcript_id "lnuF_634"; gene_name "lnuF"; product "lincosamide nucleotidyltransferase (LNU)"; resistance_class "lincosamide antibiotic"; detection_tool "rgi"; sequence_identity "98.9"; coverage_percentage "109.52"; reference_db "CARD"; reference_accession "3002839"; variation_type "gene_presence_detected";
ERZ24875780.4369|plasmid-1:5312_3	rgi	CDS	1575	2357	.	-	0	gene_id "lnuG"; transcript_id "lnuG_635"; gene_name "lnuG"; product "lincosamide nucleotidyltransferase (LNU)"; resistance_class "lincosamide antibiotic"; detection_tool "rgi"; sequence_identity "97.69"; coverage_percentage "97.38"; reference_db "CARD"; reference_accession "3004085"; variation_type "gene_presence_detected";
ERZ24879088.1181|plasmid-1:9341_8	rgi	CDS	5604	6407	.	-	0	gene_id "lnuG"; transcript_id "lnuG_636"; gene_name "lnuG"; product "lincosamide nucleotidyltransferase (LNU)"; resistance_class "lincosamide antibiotic"; detection_tool "rgi"; sequence_identity "97.75"; coverage_percentage "100"; reference_db "CARD"; reference_accession "3004085"; variation_type "gene_presence_detected";
ERZ24875808.2187|plasmid-1:6804_4	rgi	CDS	3067	3849	.	-	0	gene_id "lnuG"; transcript_id "lnuG_637"; gene_name "lnuG"; product "lincosamide nucleotidyltransferase (LNU)"; resistance_class "lincosamide antibiotic"; detection_tool "rgi"; sequence_identity "97.69"; coverage_percentage "97.38"; reference_db "CARD"; reference_accession "3004085"; variation_type "gene_presence_detected";
ERZ24875763.1722|plasmid-1:6579_1	rgi	CDS	177	959	.	-	0	gene_id "lnuG"; transcript_id "lnuG_638"; gene_name "lnuG"; product "lincosamide nucleotidyltransferase (LNU)"; resistance_class "lincosamide antibiotic"; detection_tool "rgi"; sequence_identity "97.69"; coverage_percentage "97.38"; reference_db "CARD"; reference_accession "3004085"; variation_type "gene_presence_detected";
ERZ24875768.3916|plasmid-1:5410_6	rgi	CDS	3730	5214	.	-	0	gene_id "lsaE"; transcript_id "lsaE_639"; gene_name "lsaE"; product "lsa-type ABC-F protein"; resistance_class "lincosamide antibiotic' streptogramin antibiotic' pleuromutilin antibiotic"; detection_tool "rgi"; sequence_identity "100"; coverage_percentage "100"; reference_db "CARD"; reference_accession "3003206"; variation_type "gene_presence_detected";
ERZ24875814.56|plasmid-1:65101_16	rgi	CDS	13551	13931	.	-	0	gene_id "marA"; transcript_id "marA_640"; gene_name "marA"; product "resistance-nodulation-cell division (RND) antibiotic efflux pump' General Bacterial Porin with reduced permeability to beta-lactams"; resistance_class "fluoroquinolone antibiotic' monobactam' carbapenem' cephalosporin' glycylcycline' cephamycin' penam' tetracycline antibiotic' rifamycin antibiotic' phenicol antibiotic' penem' di…
ERZ24875783.228|plasmid-1:30617_18	rgi	CDS	28470	30089	.	+	0	gene_id "mcr-10.1"; transcript_id "mcr-10.1_641"; gene_name "mcr-10.1"; product "MCR phosphoethanolamine transferase"; resistance_class "peptide antibiotic"; detection_tool "rgi"; sequence_identity "100"; coverage_percentage "100"; reference_db "CARD"; reference_accession "3007137"; variation_type "gene_presence_detected";
ERZ24875765.1375|plasmid-1:9550_8	rgi	CDS	7403	9022	.	+	0	gene_id "mcr-10.1"; transcript_id "mcr-10.1_642"; gene_name "mcr-10.1"; product "MCR phosphoethanolamine transferase"; resistance_class "peptide antibiotic"; detection_tool "rgi"; sequence_identity "100"; coverage_percentage "100"; reference_db "CARD"; reference_accession "3007137"; variation_type "gene_presence_detected";
ERZ24875783.2621|plasmid-1:7391_4	rgi	CDS	3592	6714	.	+	0	gene_id "mdtB"; transcript_id "mdtB_643"; gene_name "mdtB"; product "resistance-nodulation-cell division (RND) antibiotic efflux pump"; resistance_class "aminocoumarin antibiotic"; detection_tool "rgi"; sequence_identity "90.77"; coverage_percentage "100"; reference_db "CARD"; reference_accession "3000793"; variation_type "gene_presence_detected";
ERZ24875814.599|plasmid-1:16848_8	rgi	CDS	6775	9897	.	+	0	gene_id "mdtB"; transcript_id "mdtB_644"; gene_name "mdtB"; product "resistance-nodulation-cell division (RND) antibiotic efflux pump"; resistance_class "aminocoumarin antibiotic"; detection_tool "rgi"; sequence_identity "90.77"; coverage_percentage "100"; reference_db "CARD"; reference_accession "3000793"; variation_type "gene_presence_detected";
ERZ24875814.599|plasmid-1:16848_9	rgi	CDS	9898	12975	.	+	0	gene_id "mdtC"; transcript_id "mdtC_645"; gene_name "mdtC"; product "resistance-nodulation-cell division (RND) antibiotic efflux pump"; resistance_class "aminocoumarin antibiotic"; detection_tool "rgi"; sequence_identity "90.93"; coverage_percentage "100"; reference_db "CARD"; reference_accession "3000794"; variation_type "gene_presence_detected";
ERZ24875759.1194|plasmid-1:7927_6	rgi	CDS	3832	4716	.	-	0	gene_id "mphE"; transcript_id "mphE_646"; gene_name "mphE"; product "macrolide phosphotransferase (MPH)"; resistance_class "macrolide antibiotic"; detection_tool "rgi"; sequence_identity "100"; coverage_percentage "100"; reference_db "CARD"; reference_accession "3003741"; variation_type "gene_presence_detected";
ERZ24875759.1194|plasmid-1:7927_7	rgi	CDS	4772	6247	.	-	0	gene_id "msrE"; transcript_id "msrE_647"; gene_name "msrE"; product "msr-type ABC-F protein"; resistance_class "macrolide antibiotic' streptogramin antibiotic"; detection_tool "rgi"; sequence_identity "100"; coverage_percentage "100"; reference_db "CARD"; reference_accession "3003109"; variation_type "gene_presence_detected";
ERZ24875786.1068|plasmid-1:12451_8	rgi	CDS	8723	11866	.	+	0	gene_id "oqxB"; transcript_id "oqxB_648"; gene_name "oqxB"; product "resistance-nodulation-cell division (RND) antibiotic efflux pump"; resistance_class "fluoroquinolone antibiotic' glycylcycline' tetracycline antibiotic' diaminopyrimidine antibiotic' nitrofuran antibiotic"; detection_tool "rgi"; sequence_identity "96.37"; coverage_percentage "99.71"; reference_db "CARD"; reference_accession "300…
ERZ24875811.6051|plasmid-1:5340_4	rgi	CDS	1342	2547	.	-	0	gene_id "tet(B)"; transcript_id "tet(B)_649"; gene_name "tet(B)"; product "major facilitator superfamily (MFS) antibiotic efflux pump"; resistance_class "tetracycline antibiotic"; detection_tool "rgi"; sequence_identity "99.25"; coverage_percentage "100"; reference_db "CARD"; reference_accession "3000166"; variation_type "gene_presence_detected";
ERZ24875775.2313|plasmid-1:7068_2	rgi	CDS	266	1456	.	-	0	gene_id "tet(C)"; transcript_id "tet(C)_650"; gene_name "tet(C)"; product "major facilitator superfamily (MFS) antibiotic efflux pump"; resistance_class "tetracycline antibiotic"; detection_tool "rgi"; sequence_identity "99.75"; coverage_percentage "100"; reference_db "CARD"; reference_accession "3000167"; variation_type "gene_presence_detected";
ERZ24875792.1717|plasmid-1:5149_5	rgi	CDS	1575	2765	.	-	0	gene_id "tet(C)"; transcript_id "tet(C)_651"; gene_name "tet(C)"; product "major facilitator superfamily (MFS) antibiotic efflux pump"; resistance_class "tetracycline antibiotic"; detection_tool "rgi"; sequence_identity "99.75"; coverage_percentage "100"; reference_db "CARD"; reference_accession "3000167"; variation_type "gene_presence_detected";
ERZ24879086.3766|plasmid-1:5002_5	rgi	CDS	3316	4506	.	+	0	gene_id "tet(C)"; transcript_id "tet(C)_652"; gene_name "tet(C)"; product "major facilitator superfamily (MFS) antibiotic efflux pump"; resistance_class "tetracycline antibiotic"; detection_tool "rgi"; sequence_identity "99.75"; coverage_percentage "100"; reference_db "CARD"; reference_accession "3000167"; variation_type "gene_presence_detected";
ERZ24875777.1798|plasmid-1:7426_5	rgi	CDS	2763	3953	.	+	0	gene_id "tet(C)"; transcript_id "tet(C)_653"; gene_name "tet(C)"; product "major facilitator superfamily (MFS) antibiotic efflux pump"; resistance_class "tetracycline antibiotic"; detection_tool "rgi"; sequence_identity "99.75"; coverage_percentage "100"; reference_db "CARD"; reference_accession "3000167"; variation_type "gene_presence_detected";
ERZ24875815.4803|plasmid-1:5073_3	rgi	CDS	1134	2324	.	-	0	gene_id "tet(C)"; transcript_id "tet(C)_654"; gene_name "tet(C)"; product "major facilitator superfamily (MFS) antibiotic efflux pump"; resistance_class "tetracycline antibiotic"; detection_tool "rgi"; sequence_identity "99.75"; coverage_percentage "100"; reference_db "CARD"; reference_accession "3000167"; variation_type "gene_presence_detected";
ERZ24875794.2109|plasmid-1:5999_3	rgi	CDS	495	1685	.	-	0	gene_id "tet(C)"; transcript_id "tet(C)_655"; gene_name "tet(C)"; product "major facilitator superfamily (MFS) antibiotic efflux pump"; resistance_class "tetracycline antibiotic"; detection_tool "rgi"; sequence_identity "99.75"; coverage_percentage "100"; reference_db "CARD"; reference_accession "3000167"; variation_type "gene_presence_detected";
ERZ24879085.2221|plasmid-1:6656_3	rgi	CDS	495	1685	.	-	0	gene_id "tet(C)"; transcript_id "tet(C)_656"; gene_name "tet(C)"; product "major facilitator superfamily (MFS) antibiotic efflux pump"; resistance_class "tetracycline antibiotic"; detection_tool "rgi"; sequence_identity "99.49"; coverage_percentage "100"; reference_db "CARD"; reference_accession "3000167"; variation_type "gene_presence_detected";
ERZ24875805.2327|plasmid-1:7329_5	rgi	CDS	2548	3765	.	+	0	gene_id "tet(E)"; transcript_id "tet(E)_657"; gene_name "tet(E)"; product "major facilitator superfamily (MFS) antibiotic efflux pump"; resistance_class "tetracycline antibiotic"; detection_tool "rgi"; sequence_identity "94.78"; coverage_percentage "100"; reference_db "CARD"; reference_accession "3000173"; variation_type "gene_presence_detected";
ERZ24875780.2673|plasmid-1:7116_2	rgi	CDS	191	1408	.	-	0	gene_id "tet(E)"; transcript_id "tet(E)_658"; gene_name "tet(E)"; product "major facilitator superfamily (MFS) antibiotic efflux pump"; resistance_class "tetracycline antibiotic"; detection_tool "rgi"; sequence_identity "94.78"; coverage_percentage "100"; reference_db "CARD"; reference_accession "3000173"; variation_type "gene_presence_detected";
ERZ24875766.2364|plasmid-1:6613_4	rgi	CDS	1868	3085	.	+	0	gene_id "tet(E)"; transcript_id "tet(E)_659"; gene_name "tet(E)"; product "major facilitator superfamily (MFS) antibiotic efflux pump"; resistance_class "tetracycline antibiotic"; detection_tool "rgi"; sequence_identity "94.78"; coverage_percentage "100"; reference_db "CARD"; reference_accession "3000173"; variation_type "gene_presence_detected";
ERZ24879090.1387|plasmid-1:9265_12	rgi	CDS	7624	8841	.	+	0	gene_id "tet(E)"; transcript_id "tet(E)_660"; gene_name "tet(E)"; product "major facilitator superfamily (MFS) antibiotic efflux pump"; resistance_class "tetracycline antibiotic"; detection_tool "rgi"; sequence_identity "94.78"; coverage_percentage "100"; reference_db "CARD"; reference_accession "3000173"; variation_type "gene_presence_detected";
ERZ24875807.3228|plasmid-1:5930_6	rgi	CDS	3563	4780	.	-	0	gene_id "tet(E)"; transcript_id "tet(E)_661"; gene_name "tet(E)"; product "major facilitator superfamily (MFS) antibiotic efflux pump"; resistance_class "tetracycline antibiotic"; detection_tool "rgi"; sequence_identity "94.78"; coverage_percentage "100"; reference_db "CARD"; reference_accession "3000173"; variation_type "gene_presence_detected";
ERZ24875781.794|plasmid-1:11681_7	rgi	CDS	3992	5911	.	-	0	gene_id "tet(M)"; transcript_id "tet(M)_662"; gene_name "tet(M)"; product "tetracycline-resistant ribosomal protection protein"; resistance_class "tetracycline antibiotic"; detection_tool "rgi"; sequence_identity "95.62"; coverage_percentage "100"; reference_db "CARD"; reference_accession "3000186"; variation_type "gene_presence_detected";
ERZ24875805.3195|plasmid-1:6230_7	rgi	CDS	4289	6208	.	-	0	gene_id "tet(M)"; transcript_id "tet(M)_663"; gene_name "tet(M)"; product "tetracycline-resistant ribosomal protection protein"; resistance_class "tetracycline antibiotic"; detection_tool "rgi"; sequence_identity "95.62"; coverage_percentage "100"; reference_db "CARD"; reference_accession "3000186"; variation_type "gene_presence_detected";
ERZ24875802.472|plasmid-1:15597_13	rgi	CDS	13221	15140	.	+	0	gene_id "tet(M)"; transcript_id "tet(M)_664"; gene_name "tet(M)"; product "tetracycline-resistant ribosomal protection protein"; resistance_class "tetracycline antibiotic"; detection_tool "rgi"; sequence_identity "95.62"; coverage_percentage "100"; reference_db "CARD"; reference_accession "3000186"; variation_type "gene_presence_detected";
ERZ24879091.360|plasmid-1:18491_13	rgi	CDS	12215	14134	.	+	0	gene_id "tet(M)"; transcript_id "tet(M)_665"; gene_name "tet(M)"; product "tetracycline-resistant ribosomal protection protein"; resistance_class "tetracycline antibiotic"; detection_tool "rgi"; sequence_identity "95.62"; coverage_percentage "100"; reference_db "CARD"; reference_accession "3000186"; variation_type "gene_presence_detected";
ERZ24879089.2295|plasmid-1:6643_6	rgi	CDS	4050	5969	.	-	0	gene_id "tet(M)"; transcript_id "tet(M)_666"; gene_name "tet(M)"; product "tetracycline-resistant ribosomal protection protein"; resistance_class "tetracycline antibiotic"; detection_tool "rgi"; sequence_identity "95.62"; coverage_percentage "100"; reference_db "CARD"; reference_accession "3000186"; variation_type "gene_presence_detected";
ERZ24875788.198|plasmid-1:18725_7	rgi	CDS	4586	6505	.	-	0	gene_id "tet(M)"; transcript_id "tet(M)_667"; gene_name "tet(M)"; product "tetracycline-resistant ribosomal protection protein"; resistance_class "tetracycline antibiotic"; detection_tool "rgi"; sequence_identity "95.62"; coverage_percentage "100"; reference_db "CARD"; reference_accession "3000186"; variation_type "gene_presence_detected";
ERZ24875780.2177|plasmid-1:8023_7	rgi	CDS	4051	5970	.	-	0	gene_id "tet(M)"; transcript_id "tet(M)_668"; gene_name "tet(M)"; product "tetracycline-resistant ribosomal protection protein"; resistance_class "tetracycline antibiotic"; detection_tool "rgi"; sequence_identity "95.62"; coverage_percentage "100"; reference_db "CARD"; reference_accession "3000186"; variation_type "gene_presence_detected";
ERZ24879088.2161|plasmid-1:6878_5	rgi	CDS	4646	6565	.	+	0	gene_id "tet(M)"; transcript_id "tet(M)_669"; gene_name "tet(M)"; product "tetracycline-resistant ribosomal protection protein"; resistance_class "tetracycline antibiotic"; detection_tool "rgi"; sequence_identity "95.62"; coverage_percentage "100"; reference_db "CARD"; reference_accession "3000186"; variation_type "gene_presence_detected";
ERZ24875778.1708|plasmid-1:8193_3	rgi	CDS	1799	3718	.	+	0	gene_id "tet(M)"; transcript_id "tet(M)_670"; gene_name "tet(M)"; product "tetracycline-resistant ribosomal protection protein"; resistance_class "tetracycline antibiotic"; detection_tool "rgi"; sequence_identity "95.62"; coverage_percentage "100"; reference_db "CARD"; reference_accession "3000186"; variation_type "gene_presence_detected";
ERZ24875768.2959|plasmid-1:6303_8	rgi	CDS	4362	6281	.	-	0	gene_id "tet(M)"; transcript_id "tet(M)_671"; gene_name "tet(M)"; product "tetracycline-resistant ribosomal protection protein"; resistance_class "tetracycline antibiotic"; detection_tool "rgi"; sequence_identity "95.62"; coverage_percentage "100"; reference_db "CARD"; reference_accession "3000186"; variation_type "gene_presence_detected";
ERZ24875775.2556|plasmid-1:6621_7	rgi	CDS	5095	6618	.	-	0	gene_id "tet(M)"; transcript_id "tet(M)_672"; gene_name "tet(M)"; product "tetracycline-resistant ribosomal protection protein"; resistance_class "tetracycline antibiotic"; detection_tool "rgi"; sequence_identity "95.66"; coverage_percentage "79.34"; reference_db "CARD"; reference_accession "3000186"; variation_type "gene_presence_detected";
ERZ24875772.2444|plasmid-1:7318_1	rgi	CDS	2	982	.	+	0	gene_id "tet(M)"; transcript_id "tet(M)_673"; gene_name "tet(M)"; product "tetracycline-resistant ribosomal protection protein"; resistance_class "tetracycline antibiotic"; detection_tool "rgi"; sequence_identity "96.32"; coverage_percentage "51.02"; reference_db "CARD"; reference_accession "3000186"; variation_type "gene_presence_detected";
ERZ24875766.2183|plasmid-1:6855_8	rgi	CDS	4262	6181	.	-	0	gene_id "tet(M)"; transcript_id "tet(M)_674"; gene_name "tet(M)"; product "tetracycline-resistant ribosomal protection protein"; resistance_class "tetracycline antibiotic"; detection_tool "rgi"; sequence_identity "95.62"; coverage_percentage "100"; reference_db "CARD"; reference_accession "3000186"; variation_type "gene_presence_detected";
ERZ24875767.2228|plasmid-1:7921_8	rgi	CDS	4202	6121	.	-	0	gene_id "tet(M)"; transcript_id "tet(M)_675"; gene_name "tet(M)"; product "tetracycline-resistant ribosomal protection protein"; resistance_class "tetracycline antibiotic"; detection_tool "rgi"; sequence_identity "95.62"; coverage_percentage "100"; reference_db "CARD"; reference_accession "3000186"; variation_type "gene_presence_detected";
ERZ24875759.1733|plasmid-1:6644_6	rgi	CDS	4051	5970	.	-	0	gene_id "tet(M)"; transcript_id "tet(M)_676"; gene_name "tet(M)"; product "tetracycline-resistant ribosomal protection protein"; resistance_class "tetracycline antibiotic"; detection_tool "rgi"; sequence_identity "95.62"; coverage_percentage "100"; reference_db "CARD"; reference_accession "3000186"; variation_type "gene_presence_detected";
ERZ24879090.1964|plasmid-1:7772_2	rgi	CDS	673	2592	.	+	0	gene_id "tet(M)"; transcript_id "tet(M)_677"; gene_name "tet(M)"; product "tetracycline-resistant ribosomal protection protein"; resistance_class "tetracycline antibiotic"; detection_tool "rgi"; sequence_identity "95.62"; coverage_percentage "100"; reference_db "CARD"; reference_accession "3000186"; variation_type "gene_presence_detected";
ERZ24875789.493|plasmid-1:20175_9	rgi	CDS	6082	8001	.	-	0	gene_id "tet(M)"; transcript_id "tet(M)_678"; gene_name "tet(M)"; product "tetracycline-resistant ribosomal protection protein"; resistance_class "tetracycline antibiotic"; detection_tool "rgi"; sequence_identity "95.62"; coverage_percentage "100"; reference_db "CARD"; reference_accession "3000186"; variation_type "gene_presence_detected";
ERZ24875797.887|plasmid-1:12730_11	rgi	CDS	11301	12728	.	+	0	gene_id "tet(M)"; transcript_id "tet(M)_679"; gene_name "tet(M)"; product "tetracycline-resistant ribosomal protection protein"; resistance_class "tetracycline antibiotic"; detection_tool "rgi"; sequence_identity "94.12"; coverage_percentage "74.49"; reference_db "CARD"; reference_accession "3000186"; variation_type "gene_presence_detected";
ERZ24875797.4573|plasmid-1:5018_7	rgi	CDS	4472	5017	.	-	0	gene_id "tet(M)"; transcript_id "tet(M)_680"; gene_name "tet(M)"; product "tetracycline-resistant ribosomal protection protein"; resistance_class "tetracycline antibiotic"; detection_tool "rgi"; sequence_identity "100"; coverage_percentage "28.33"; reference_db "CARD"; reference_accession "3000186"; variation_type "gene_presence_detected";
ERZ24875808.2955|plasmid-1:5792_8	rgi	CDS	4266	5789	.	-	0	gene_id "tet(M)"; transcript_id "tet(M)_681"; gene_name "tet(M)"; product "tetracycline-resistant ribosomal protection protein"; resistance_class "tetracycline antibiotic"; detection_tool "rgi"; sequence_identity "95.66"; coverage_percentage "79.34"; reference_db "CARD"; reference_accession "3000186"; variation_type "gene_presence_detected";
ERZ24875794.1741|plasmid-1:6534_6	rgi	CDS	3941	5860	.	-	0	gene_id "tet(M)"; transcript_id "tet(M)_682"; gene_name "tet(M)"; product "tetracycline-resistant ribosomal protection protein"; resistance_class "tetracycline antibiotic"; detection_tool "rgi"; sequence_identity "95.62"; coverage_percentage "100"; reference_db "CARD"; reference_accession "3000186"; variation_type "gene_presence_detected";
ERZ24875785.583|plasmid-1:18095_6	rgi	CDS	3992	5911	.	-	0	gene_id "tet(M)"; transcript_id "tet(M)_683"; gene_name "tet(M)"; product "tetracycline-resistant ribosomal protection protein"; resistance_class "tetracycline antibiotic"; detection_tool "rgi"; sequence_identity "95.62"; coverage_percentage "100"; reference_db "CARD"; reference_accession "3000186"; variation_type "gene_presence_detected";
ERZ24875769.303|plasmid-1:18758_13	rgi	CDS	12504	14423	.	+	0	gene_id "tet(M)"; transcript_id "tet(M)_684"; gene_name "tet(M)"; product "tetracycline-resistant ribosomal protection protein"; resistance_class "tetracycline antibiotic"; detection_tool "rgi"; sequence_identity "95.62"; coverage_percentage "100"; reference_db "CARD"; reference_accession "3000186"; variation_type "gene_presence_detected";
ERZ24875812.3586|plasmid-1:5272_1	rgi	CDS	2	1219	.	+	0	gene_id "tet(M)"; transcript_id "tet(M)_685"; gene_name "tet(M)"; product "tetracycline-resistant ribosomal protection protein"; resistance_class "tetracycline antibiotic"; detection_tool "rgi"; sequence_identity "95.8"; coverage_percentage "63.38"; reference_db "CARD"; reference_accession "3000186"; variation_type "gene_presence_detected";
ERZ24875807.2987|plasmid-1:6166_1	rgi	CDS	21	1940	.	+	0	gene_id "tet(M)"; transcript_id "tet(M)_686"; gene_name "tet(M)"; product "tetracycline-resistant ribosomal protection protein"; resistance_class "tetracycline antibiotic"; detection_tool "rgi"; sequence_identity "95.62"; coverage_percentage "100"; reference_db "CARD"; reference_accession "3000186"; variation_type "gene_presence_detected";
ERZ24875803.1131|plasmid-1:9746_10	rgi	CDS	6027	7946	.	-	0	gene_id "tet(M)"; transcript_id "tet(M)_687"; gene_name "tet(M)"; product "tetracycline-resistant ribosomal protection protein"; resistance_class "tetracycline antibiotic"; detection_tool "rgi"; sequence_identity "95.62"; coverage_percentage "100"; reference_db "CARD"; reference_accession "3000186"; variation_type "gene_presence_detected";
ERZ24879085.3205|plasmid-1:5566_4	rgi	CDS	4121	5563	.	+	0	gene_id "tet(M)"; transcript_id "tet(M)_688"; gene_name "tet(M)"; product "tetracycline-resistant ribosomal protection protein"; resistance_class "tetracycline antibiotic"; detection_tool "rgi"; sequence_identity "95.43"; coverage_percentage "75.27"; reference_db "CARD"; reference_accession "3000186"; variation_type "gene_presence_detected";
ERZ24875763.387|plasmid-1:14791_12	rgi	CDS	12162	14081	.	+	0	gene_id "tet(M)"; transcript_id "tet(M)_689"; gene_name "tet(M)"; product "tetracycline-resistant ribosomal protection protein"; resistance_class "tetracycline antibiotic"; detection_tool "rgi"; sequence_identity "95.62"; coverage_percentage "100"; reference_db "CARD"; reference_accession "3000186"; variation_type "gene_presence_detected";
ERZ24875805.50|plasmid-1:33294_37	rgi	CDS	32755	33291	.	-	0	gene_id "tet(Q)"; transcript_id "tet(Q)_690"; gene_name "tet(Q)"; product "tetracycline-resistant ribosomal protection protein"; resistance_class "tetracycline antibiotic"; detection_tool "rgi"; sequence_identity "96.07"; coverage_percentage "27.09"; reference_db "CARD"; reference_accession "3000191"; variation_type "gene_presence_detected";
ERZ24875802.26|plasmid-1:48224_11	rgi	CDS	14441	16414	.	+	0	gene_id "tet(Q)"; transcript_id "tet(Q)_691"; gene_name "tet(Q)"; product "tetracycline-resistant ribosomal protection protein"; resistance_class "tetracycline antibiotic"; detection_tool "rgi"; sequence_identity "96.35"; coverage_percentage "100"; reference_db "CARD"; reference_accession "3000191"; variation_type "gene_presence_detected";
ERZ24875780.17|plasmid-1:47925_37	rgi	CDS	32945	34918	.	-	0	gene_id "tet(Q)"; transcript_id "tet(Q)_692"; gene_name "tet(Q)"; product "tetracycline-resistant ribosomal protection protein"; resistance_class "tetracycline antibiotic"; detection_tool "rgi"; sequence_identity "96.35"; coverage_percentage "100"; reference_db "CARD"; reference_accession "3000191"; variation_type "gene_presence_detected";
ERZ24879088.116|plasmid-1:26200_7	rgi	CDS	11607	13532	.	+	0	gene_id "tet(Q)"; transcript_id "tet(Q)_693"; gene_name "tet(Q)"; product "tetracycline-resistant ribosomal protection protein"; resistance_class "tetracycline antibiotic"; detection_tool "rgi"; sequence_identity "96.41"; coverage_percentage "97.56"; reference_db "CARD"; reference_accession "3000191"; variation_type "gene_presence_detected";
ERZ24875778.77|plasmid-1:27838_8	rgi	CDS	11163	13088	.	-	0	gene_id "tet(Q)"; transcript_id "tet(Q)_694"; gene_name "tet(Q)"; product "tetracycline-resistant ribosomal protection protein"; resistance_class "tetracycline antibiotic"; detection_tool "rgi"; sequence_identity "96.41"; coverage_percentage "97.56"; reference_db "CARD"; reference_accession "3000191"; variation_type "gene_presence_detected";
ERZ24875767.503|plasmid-1:17400_8	rgi	CDS	11890	13815	.	-	0	gene_id "tet(Q)"; transcript_id "tet(Q)_695"; gene_name "tet(Q)"; product "tetracycline-resistant ribosomal protection protein"; resistance_class "tetracycline antibiotic"; detection_tool "rgi"; sequence_identity "96.57"; coverage_percentage "97.56"; reference_db "CARD"; reference_accession "3000191"; variation_type "gene_presence_detected";
ERZ24879090.17|plasmid-1:39566_35	rgi	CDS	31866	33839	.	-	0	gene_id "tet(Q)"; transcript_id "tet(Q)_696"; gene_name "tet(Q)"; product "tetracycline-resistant ribosomal protection protein"; resistance_class "tetracycline antibiotic"; detection_tool "rgi"; sequence_identity "96.35"; coverage_percentage "100"; reference_db "CARD"; reference_accession "3000191"; variation_type "gene_presence_detected";
ERZ24875765.143|plasmid-1:27515_8	rgi	CDS	10937	12862	.	-	0	gene_id "tet(Q)"; transcript_id "tet(Q)_697"; gene_name "tet(Q)"; product "tetracycline-resistant ribosomal protection protein"; resistance_class "tetracycline antibiotic"; detection_tool "rgi"; sequence_identity "96.57"; coverage_percentage "97.56"; reference_db "CARD"; reference_accession "3000191"; variation_type "gene_presence_detected";
ERZ24875797.39|plasmid-1:50524_38	rgi	CDS	33938	35911	.	-	0	gene_id "tet(Q)"; transcript_id "tet(Q)_698"; gene_name "tet(Q)"; product "tetracycline-resistant ribosomal protection protein"; resistance_class "tetracycline antibiotic"; detection_tool "rgi"; sequence_identity "96.35"; coverage_percentage "100"; reference_db "CARD"; reference_accession "3000191"; variation_type "gene_presence_detected";
ERZ24875791.134|plasmid-1:12074_2	rgi	CDS	427	2400	.	-	0	gene_id "tet(Q)"; transcript_id "tet(Q)_699"; gene_name "tet(Q)"; product "tetracycline-resistant ribosomal protection protein"; resistance_class "tetracycline antibiotic"; detection_tool "rgi"; sequence_identity "96.35"; coverage_percentage "100"; reference_db "CARD"; reference_accession "3000191"; variation_type "gene_presence_detected";
ERZ24875777.595|plasmid-1:13031_1	rgi	CDS	3	1919	.	+	0	gene_id "tet(Q)"; transcript_id "tet(Q)_700"; gene_name "tet(Q)"; product "tetracycline-resistant ribosomal protection protein"; resistance_class "tetracycline antibiotic"; detection_tool "rgi"; sequence_identity "96.55"; coverage_percentage "97.11"; reference_db "CARD"; reference_accession "3000191"; variation_type "gene_presence_detected";
ERZ24875811.325|plasmid-1:23386_17	rgi	CDS	19487	21412	.	-	0	gene_id "tet(Q)"; transcript_id "tet(Q)_701"; gene_name "tet(Q)"; product "tetracycline-resistant ribosomal protection protein"; resistance_class "tetracycline antibiotic"; detection_tool "rgi"; sequence_identity "96.41"; coverage_percentage "97.56"; reference_db "CARD"; reference_accession "3000191"; variation_type "gene_presence_detected";
ERZ24875800.73|plasmid-1:29875_11	rgi	CDS	14330	16303	.	+	0	gene_id "tet(Q)"; transcript_id "tet(Q)_702"; gene_name "tet(Q)"; product "tetracycline-resistant ribosomal protection protein"; resistance_class "tetracycline antibiotic"; detection_tool "rgi"; sequence_identity "96.35"; coverage_percentage "100"; reference_db "CARD"; reference_accession "3000191"; variation_type "gene_presence_detected";
ERZ24875794.399|plasmid-1:11856_3	rgi	CDS	3452	5425	.	-	0	gene_id "tet(Q)"; transcript_id "tet(Q)_703"; gene_name "tet(Q)"; product "tetracycline-resistant ribosomal protection protein"; resistance_class "tetracycline antibiotic"; detection_tool "rgi"; sequence_identity "96.35"; coverage_percentage "100"; reference_db "CARD"; reference_accession "3000191"; variation_type "gene_presence_detected";
ERZ24875785.225|plasmid-1:28216_8	rgi	CDS	11124	13097	.	-	0	gene_id "tet(Q)"; transcript_id "tet(Q)_704"; gene_name "tet(Q)"; product "tetracycline-resistant ribosomal protection protein"; resistance_class "tetracycline antibiotic"; detection_tool "rgi"; sequence_identity "96.65"; coverage_percentage "100"; reference_db "CARD"; reference_accession "3000191"; variation_type "gene_presence_detected";
ERZ24875813.2369|plasmid-1:8396_3	rgi	CDS	3452	5425	.	-	0	gene_id "tet(Q)"; transcript_id "tet(Q)_705"; gene_name "tet(Q)"; product "tetracycline-resistant ribosomal protection protein"; resistance_class "tetracycline antibiotic"; detection_tool "rgi"; sequence_identity "96.35"; coverage_percentage "100"; reference_db "CARD"; reference_accession "3000191"; variation_type "gene_presence_detected";
ERZ24875814.225|plasmid-1:27201_12	rgi	CDS	14866	16791	.	+	0	gene_id "tet(Q)"; transcript_id "tet(Q)_706"; gene_name "tet(Q)"; product "tetracycline-resistant ribosomal protection protein"; resistance_class "tetracycline antibiotic"; detection_tool "rgi"; sequence_identity "96.41"; coverage_percentage "97.56"; reference_db "CARD"; reference_accession "3000191"; variation_type "gene_presence_detected";
ERZ24879085.558|plasmid-1:14131_2	rgi	CDS	1806	3731	.	+	0	gene_id "tet(Q)"; transcript_id "tet(Q)_707"; gene_name "tet(Q)"; product "tetracycline-resistant ribosomal protection protein"; resistance_class "tetracycline antibiotic"; detection_tool "rgi"; sequence_identity "96.57"; coverage_percentage "97.56"; reference_db "CARD"; reference_accession "3000191"; variation_type "gene_presence_detected";
ERZ24875771.142|plasmid-1:26321_16	rgi	CDS	17379	19304	.	-	0	gene_id "tet(Q)"; transcript_id "tet(Q)_708"; gene_name "tet(Q)"; product "tetracycline-resistant ribosomal protection protein"; resistance_class "tetracycline antibiotic"; detection_tool "rgi"; sequence_identity "96.57"; coverage_percentage "97.56"; reference_db "CARD"; reference_accession "3000191"; variation_type "gene_presence_detected";
ERZ24875810.3510|plasmid-1:5067_2	rgi	CDS	791	2710	.	+	0	gene_id "tet(W)"; transcript_id "tet(W)_709"; gene_name "tet(W)"; product "tetracycline-resistant ribosomal protection protein"; resistance_class "tetracycline antibiotic"; detection_tool "rgi"; sequence_identity "99.53"; coverage_percentage "100"; reference_db "CARD"; reference_accession "3000194"; variation_type "gene_presence_detected";
ERZ24875811.6051|plasmid-1:5340_5	rgi	CDS	2629	3252	.	+	0	gene_id "tetR"; transcript_id "tetR_710"; gene_name "tetR"; product "major facilitator superfamily (MFS) antibiotic efflux pump"; resistance_class "tetracycline antibiotic"; detection_tool "rgi"; sequence_identity "99.52"; coverage_percentage "99.52"; reference_db "CARD"; reference_accession "3003479"; variation_type "protein_variant_detected";
