# Supplementary material for: Urban Wastewater Metagenomics Reveals the Antibiotic Resistance Gene Distribution Across Latvian Municipalities
Source: Microorganisms. 2026 Jan 9;14(1):145. doi: 10.3390/microorganisms14010145 (PMC12843809; doi:10.3390/microorganisms14010145)
Supplement: Supplementary file 1 [file microorganisms-14-00145-s001.zip › Table S7. MAGS_taxonomy.tsv]

Sample	Genome ID	GTDB classification	Majority vote NCBI classification
ERR13598992	ERR13598992_binner12_Refined_15	d__Archaea;p__Halobacteriota;c__Methanosarcinia;o__Methanotrichales;f__Methanotrichaceae;g__Methanothrix;s__	d__Archaea;p__Euryarchaeota;c__Methanomicrobia;o__Methanotrichales;f__Methanotrichaceae;g__Methanothrix;s__
ERR13599000	ERR13599000_binner13_Refined_1	d__Archaea;p__Methanobacteriota;c__Methanobacteria;o__Methanobacteriales;f__Methanobacteriaceae;g__Methanobacterium_A;s__Methanobacterium_A	d__Archaea;p__Euryarchaeota;c__Methanobacteria;o__Methanobacteriales;f__Methanobacteriaceae;g__;s__
ERR13598958	ERR13598958_concoct_63	d__Bacteria;p__Pseudomonadota;c__Gammaproteobacteria;o__Burkholderiales;f__Burkholderiaceae_B;g__Comamonas;s__Comamonas	d__Bacteria;p__Proteobacteria;c__Betaproteobacteria;o__Burkholderiales;f__Comamonadaceae;g__Comamonas;s__
ERR13598959	ERR13598959_concoct_26	d__Bacteria;p__Pseudomonadota;c__Gammaproteobacteria;o__Burkholderiales;f__Nitrosomonadaceae;g__Nitrosomonas;s__Nitrosomonas	d__Bacteria;p__Proteobacteria;c__Betaproteobacteria;o__Nitrosomonadales;f__Nitrosomonadaceae;g__Nitrosomonas;s__
ERR13598962	ERR13598962_binner12_Refined_31	d__Bacteria;p__Pseudomonadota;c__Gammaproteobacteria;o__Thiotrichales;f__Thiotrichaceae;g__;s__	d__Bacteria;p__Proteobacteria;c__Gammaproteobacteria;o__Thiotrichales;f__Thiotrichaceae;g__;s__
ERR13598962	ERR13598962_binner13_Refined_18	d__Bacteria;p__Pseudomonadota;c__Gammaproteobacteria;o__Burkholderiales;f__Rhodocyclaceae;g__Zoogloea;s__Zoogloea	d__Bacteria;p__Proteobacteria;c__Betaproteobacteria;o__Rhodocyclales;f__Zoogloeaceae;g__Zoogloea;s__Zoogloea ramigera
ERR13598963	ERR13598963_concoct_43	d__Bacteria;p__Pseudomonadota;c__Gammaproteobacteria;o__Burkholderiales;f__Burkholderiaceae_B;g__Macromonas;s__Macromonas	d__Bacteria;p__Proteobacteria;c__Betaproteobacteria;o__Burkholderiales;f__Comamonadaceae;g__Macromonas;s__Macromonas bipunctata
ERR13598967	ERR13598967_concoct_73	d__Bacteria;p__Pseudomonadota;c__Gammaproteobacteria;o__Burkholderiales;f__Rhodocyclaceae;g__Azonexus;s__	d__Bacteria;p__Proteobacteria;c__Betaproteobacteria;o__Rhodocyclales;f__Azonexaceae;g__Dechloromonas;s__
ERR13598968	ERR13598968_binner12_Refined_15	d__Bacteria;p__Pseudomonadota;c__Gammaproteobacteria;o__Pseudomonadales;f__Pseudomonadaceae;g__Pseudomonas_E;s__Pseudomonas_E	d__Bacteria;p__Proteobacteria;c__Gammaproteobacteria;o__Pseudomonadales;f__Pseudomonadaceae;g__;s__
ERR13598968	ERR13598968_binner12_Refined_30	d__Bacteria;p__Pseudomonadota;c__Gammaproteobacteria;o__Pseudomonadales;f__Moraxellaceae;g__Acinetobacter;s__Acinetobacter	d__Bacteria;p__Proteobacteria;c__Gammaproteobacteria;o__Moraxellales;f__Moraxellaceae;g__Acinetobacter;s__Acinetobacter bohemicus
ERR13598968	ERR13598968_binner13_Refined_1	d__Bacteria;p__Pseudomonadota;c__Gammaproteobacteria;o__Burkholderiales;f__Chitinibacteraceae;g__Formivibrio;s__	d__Bacteria;p__Proteobacteria;c__Betaproteobacteria;o__Neisseriales;f__Chromobacteriaceae;g__Formivibrio;s__
ERR13598968	ERR13598968_concoct_11	d__Bacteria;p__Pseudomonadota;c__Gammaproteobacteria;o__Pseudomonadales;f__Moraxellaceae;g__UBA2031;s__UBA2031	d__Bacteria;p__Proteobacteria;c__Gammaproteobacteria;o__Moraxellales;f__Moraxellaceae;g__;s__
ERR13598968	ERR13598968_concoct_55	d__Bacteria;p__Pseudomonadota;c__Gammaproteobacteria;o__Burkholderiales;f__Burkholderiaceae_B;g__JAAFIP01;s__	d__Bacteria;p__Proteobacteria;c__Betaproteobacteria;o__Burkholderiales;f__Comamonadaceae;g__;s__
ERR13598969	ERR13598969_binner12_Refined_40	d__Bacteria;p__Pseudomonadota;c__Gammaproteobacteria;o__Burkholderiales;f__Burkholderiaceae_B;g__Malikia;s__Malikia	d__Bacteria;p__Proteobacteria;c__Betaproteobacteria;o__Burkholderiales;f__Comamonadaceae;g__Malikia;s__Malikia spinosa
ERR13598969	ERR13598969_concoct_48	d__Bacteria;p__Pseudomonadota;c__Gammaproteobacteria;o__Pseudomonadales;f__Moraxellaceae;g__Acinetobacter;s__Acinetobacter	d__Bacteria;p__Proteobacteria;c__Gammaproteobacteria;o__Moraxellales;f__Moraxellaceae;g__Acinetobacter;s__Acinetobacter johnsonii
ERR13598970	ERR13598970_binner12_Refined_10	d__Bacteria;p__Pseudomonadota;c__Gammaproteobacteria;o__Burkholderiales;f__Burkholderiaceae_B;g__Brachymonas;s__Brachymonas	d__Bacteria;p__Proteobacteria;c__Betaproteobacteria;o__Burkholderiales;f__Comamonadaceae;g__Brachymonas;s__
ERR13598971	ERR13598971_metabat2_25	d__Bacteria;p__Pseudomonadota;c__Gammaproteobacteria;o__Burkholderiales;f__Burkholderiaceae_B;g__Comamonas;s__Comamonas	d__Bacteria;p__Proteobacteria;c__Betaproteobacteria;o__Burkholderiales;f__Comamonadaceae;g__Comamonas;s__
ERR13598973	ERR13598973_binner23_Refined_9	d__Bacteria;p__Pseudomonadota;c__Gammaproteobacteria;o__Competibacterales;f__Competibacteraceae;g__Competibacter_A;s__Competibacter_A	d__Bacteria;p__Proteobacteria;c__Gammaproteobacteria;o__;f__Candidatus Competibacteraceae;g__;s__
ERR13598975	ERR13598975_binner13_Refined_22	d__Bacteria;p__Pseudomonadota;c__Gammaproteobacteria;o__Enterobacterales;f__Enterobacteriaceae;g__Klebsiella;s__Klebsiella	d__Bacteria;p__Proteobacteria;c__Gammaproteobacteria;o__Enterobacterales;f__Enterobacteriaceae;g__Raoultella;s__Raoultella ornithinolytica
ERR13598975	ERR13598975_maxbin2_6	d__Bacteria;p__Pseudomonadota;c__Gammaproteobacteria;o__Pseudomonadales;f__Pseudomonadaceae;g__Azotobacter;s__	d__Bacteria;p__Proteobacteria;c__Gammaproteobacteria;o__Pseudomonadales;f__Pseudomonadaceae;g__Azotobacter;s__
ERR13598976	ERR13598976_binner13_Refined_33	d__Bacteria;p__Pseudomonadota;c__Gammaproteobacteria;o__Burkholderiales;f__Burkholderiaceae_B;g__Brachymonas;s__Brachymonas	d__Bacteria;p__Proteobacteria;c__Betaproteobacteria;o__Burkholderiales;f__Comamonadaceae;g__Brachymonas;s__Brachymonas denitrificans
ERR13598976	ERR13598976_concoct_0	d__Bacteria;p__Pseudomonadota;c__Gammaproteobacteria;o__Burkholderiales;f__Aquaspirillaceae;g__Rivicola;s__	d__Bacteria;p__Proteobacteria;c__Betaproteobacteria;o__Neisseriales;f__;g__;s__
ERR13598977	ERR13598977_binner12_Refined_55	d__Bacteria;p__Pseudomonadota;c__Gammaproteobacteria;o__Enterobacterales;f__Enterobacteriaceae;g__Citrobacter;s__Citrobacter	d__Bacteria;p__Proteobacteria;c__Gammaproteobacteria;o__Enterobacterales;f__Enterobacteriaceae;g__Citrobacter;s__Citrobacter portucalensis
ERR13598977	ERR13598977_binner13_Refined_1	d__Bacteria;p__Pseudomonadota;c__Gammaproteobacteria;o__Pseudomonadales;f__Pseudomonadaceae;g__Pseudomonas_E;s__Pseudomonas_E	d__Bacteria;p__Proteobacteria;c__Gammaproteobacteria;o__Pseudomonadales;f__Pseudomonadaceae;g__Pseudomonas;s__Pseudomonas fluvialis
ERR13598978	ERR13598978_binner12_Refined_23	d__Bacteria;p__Pseudomonadota;c__Gammaproteobacteria;o__Enterobacterales_A;f__Aeromonadaceae;g__Tolumonas;s__Tolumonas	d__Bacteria;p__Proteobacteria;c__Gammaproteobacteria;o__Aeromonadales;f__Aeromonadaceae;g__Tolumonas;s__Tolumonas auensis
ERR13598982	ERR13598982_concoct_38	d__Bacteria;p__Pseudomonadota;c__Gammaproteobacteria;o__Burkholderiales;f__Burkholderiaceae_B;g__Sphaerotilus;s__Sphaerotilus	d__Bacteria;p__Proteobacteria;c__Betaproteobacteria;o__Burkholderiales;f__Sphaerotilaceae;g__Sphaerotilus;s__Sphaerotilus montanus
ERR13598982	ERR13598982_metabat2_3	d__Bacteria;p__Pseudomonadota;c__Gammaproteobacteria;o__Xanthomonadales;f__Rhodanobacteraceae;g__Dokdonella;s__Dokdonella	d__Bacteria;p__Proteobacteria;c__Gammaproteobacteria;o__Xanthomonadales;f__Rhodanobacteraceae;g__Dokdonella;s__
ERR13598983	ERR13598983_binner12_Refined_5	d__Bacteria;p__Pseudomonadota;c__Gammaproteobacteria;o__Burkholderiales;f__Burkholderiaceae;g__CTSOIL-112	d__Bacteria;p__Proteobacteria;c__Betaproteobacteria;o__Burkholderiales;f__Burkholderiaceae;g__;s__
ERR13598984	ERR13598984_binner123_Refined_39	d__Bacteria;p__Pseudomonadota;c__Gammaproteobacteria;o__Burkholderiales;f__Burkholderiaceae;g__CTSOIL-112	d__Bacteria;p__Proteobacteria;c__Betaproteobacteria;o__Burkholderiales;f__Burkholderiaceae;g__Hydromonas;s__
ERR13598984	ERR13598984_binner123_Refined_42	d__Bacteria;p__Pseudomonadota;c__Gammaproteobacteria;o__Burkholderiales;f__Rhodocyclaceae;g__Azonexus;s__Azonexus	d__Bacteria;p__Proteobacteria;c__Betaproteobacteria;o__Rhodocyclales;f__Azonexaceae;g__Dechloromonas;s__
ERR13598984	ERR13598984_concoct_39	d__Bacteria;p__Pseudomonadota;c__Gammaproteobacteria;o__Burkholderiales;f__Rhodocyclaceae;g__Azospira;s__Azospira	d__Bacteria;p__Proteobacteria;c__Betaproteobacteria;o__Rhodocyclales;f__Rhodocyclaceae;g__Azospira;s__Azospira inquinata
ERR13598986	ERR13598986_binner12_Refined_25	d__Bacteria;p__Pseudomonadota;c__Gammaproteobacteria;o__Pseudomonadales;f__Moraxellaceae;g__Agitococcus;s__	d__Bacteria;p__Proteobacteria;c__Gammaproteobacteria;o__Moraxellales;f__Moraxellaceae;g__;s__
ERR13598988	ERR13598988_binner12_Refined_17	d__Bacteria;p__Pseudomonadota;c__Gammaproteobacteria;o__Burkholderiales;f__Burkholderiaceae;g__Polynucleobacter;s__Polynucleobacter	d__Bacteria;p__Proteobacteria;c__Betaproteobacteria;o__Burkholderiales;f__Burkholderiaceae;g__Polynucleobacter;s__Polynucleobacter yangtzensis
ERR13598988	ERR13598988_concoct_29	d__Bacteria;p__Pseudomonadota;c__Gammaproteobacteria;o__Pseudomonadales;f__Moraxellaceae;g__Moraxella_A;s__Moraxella_A	d__Bacteria;p__Proteobacteria;c__Gammaproteobacteria;o__Moraxellales;f__Moraxellaceae;g__Moraxella;s__
ERR13598989	ERR13598989_concoct_1	d__Bacteria;p__Pseudomonadota;c__Gammaproteobacteria;o__Enterobacterales;f__Enterobacteriaceae;g__Kluyvera;s__Kluyvera	d__Bacteria;p__Proteobacteria;c__Gammaproteobacteria;o__Enterobacterales;f__Enterobacteriaceae;g__Kluyvera;s__Kluyvera intermedia
ERR13598990	ERR13598990_concoct_24	d__Bacteria;p__Pseudomonadota;c__Gammaproteobacteria;o__Enterobacterales_A;f__Aeromonadaceae;g__Tolumonas;s__	d__Bacteria;p__Proteobacteria;c__Gammaproteobacteria;o__Aeromonadales;f__Aeromonadaceae;g__Tolumonas;s__
ERR13598992	ERR13598992_concoct_76	d__Bacteria;p__Pseudomonadota;c__Gammaproteobacteria;o__Burkholderiales;f__Burkholderiaceae_B;g__Giesbergeria;s__Giesbergeria	d__Bacteria;p__Proteobacteria;c__Betaproteobacteria;o__Burkholderiales;f__Comamonadaceae;g__Giesbergeria;s__
ERR13598993	ERR13598993_concoct_30	d__Bacteria;p__Pseudomonadota;c__Gammaproteobacteria;o__Enterobacterales_A;f__Succinivibrionaceae;g__Succinivibrio;s__Succinivibrio	d__Bacteria;p__Proteobacteria;c__Gammaproteobacteria;o__Aeromonadales;f__Succinivibrionaceae;g__Succinatimonas;s__
ERR13598995	ERR13598995_binner13_Refined_3	d__Bacteria;p__Pseudomonadota;c__Gammaproteobacteria;o__Burkholderiales;f__Burkholderiaceae_B;g__Aquabacterium;s__Aquabacterium	d__Bacteria;p__Proteobacteria;c__Betaproteobacteria;o__Burkholderiales;f__;g__Aquabacterium;s__
ERR13598996	ERR13598996_binner13_Refined_12	d__Bacteria;p__Pseudomonadota;c__Gammaproteobacteria;o__Enterobacterales_A;f__Aeromonadaceae;g__Aeromonas;s__Aeromonas	d__Bacteria;p__Proteobacteria;c__Gammaproteobacteria;o__Aeromonadales;f__Aeromonadaceae;g__Aeromonas;s__Aeromonas media
ERR13598997	ERR13598997_binner123_Refined_34	d__Bacteria;p__Pseudomonadota;c__Gammaproteobacteria;o__Thiotrichales;f__Thiotrichaceae;g__Thiolinea;s__	d__Bacteria;p__Proteobacteria;c__Gammaproteobacteria;o__Thiotrichales;f__Thiotrichaceae;g__Thiothrix;s__
ERR13598997	ERR13598997_binner13_Refined_11	d__Bacteria;p__Pseudomonadota;c__Gammaproteobacteria;o__Burkholderiales;f__Rhodocyclaceae;g__Azonexus;s__	d__Bacteria;p__Proteobacteria;c__Betaproteobacteria;o__Rhodocyclales;f__Azonexaceae;g__Dechloromonas;s__
ERR13598997	ERR13598997_binner13_Refined_30	d__Bacteria;p__Pseudomonadota;c__Gammaproteobacteria;o__Burkholderiales;f__Rhodocyclaceae;g__Zoogloea;s__Zoogloea	d__Bacteria;p__Proteobacteria;c__Betaproteobacteria;o__Rhodocyclales;f__Zoogloeaceae;g__Zoogloea;s__
ERR13598998	ERR13598998_binner123_Refined_3	d__Bacteria;p__Pseudomonadota;c__Gammaproteobacteria;o__Thiotrichales;f__Thiotrichaceae;g__Thiolinea;s__	d__Bacteria;p__Proteobacteria;c__Gammaproteobacteria;o__Thiotrichales;f__Thiotrichaceae;g__Thiothrix;s__
ERR13599000	ERR13599000_concoct_81	d__Bacteria;p__Pseudomonadota;c__Gammaproteobacteria;o__Burkholderiales;f__Burkholderiaceae_B;g__Acidovorax;s__Acidovorax	d__Bacteria;p__Proteobacteria;c__Betaproteobacteria;o__Burkholderiales;f__Comamonadaceae;g__Acidovorax;s__
ERR13599001	ERR13599001_binner13_Refined_6	d__Bacteria;p__Pseudomonadota;c__Gammaproteobacteria;o__Enterobacterales;f__Enterobacteriaceae;g__Symbiopectobacterium;s__	d__Bacteria;p__Proteobacteria;c__Gammaproteobacteria;o__Enterobacterales;f__Enterobacteriaceae;g__Symbiopectobacterium;s__
ERR13599001	ERR13599001_binner23_Refined_23	d__Bacteria;p__Pseudomonadota;c__Gammaproteobacteria;o__Enterobacterales_A;f__Aeromonadaceae;g__Aeromonas;s__Aeromonas	d__Bacteria;p__Proteobacteria;c__Gammaproteobacteria;o__Aeromonadales;f__Aeromonadaceae;g__Aeromonas;s__Aeromonas caviae
ERR13599002	ERR13599002_binner13_Refined_26	d__Bacteria;p__Pseudomonadota;c__Gammaproteobacteria;o__Pseudomonadales;f__Moraxellaceae;g__Acinetobacter;s__	d__Bacteria;p__Proteobacteria;c__Gammaproteobacteria;o__Moraxellales;f__Moraxellaceae;g__Acinetobacter;s__
ERR13599002	ERR13599002_concoct_20	d__Bacteria;p__Pseudomonadota;c__Gammaproteobacteria;o__Burkholderiales;f__Rhodocyclaceae;g__Zoogloea;s__	d__Bacteria;p__Proteobacteria;c__Betaproteobacteria;o__Rhodocyclales;f__Zoogloeaceae;g__Zoogloea;s__
ERR13599002	ERR13599002_concoct_46	d__Bacteria;p__Pseudomonadota;c__Gammaproteobacteria;o__Pseudomonadales;f__Moraxellaceae;g__Acinetobacter;s__	d__Bacteria;p__Proteobacteria;c__Gammaproteobacteria;o__Moraxellales;f__Moraxellaceae;g__Acinetobacter;s__
ERR13599002	ERR13599002_concoct_82	d__Bacteria;p__Pseudomonadota;c__Gammaproteobacteria;o__Burkholderiales;f__Burkholderiaceae_B;g__Giesbergeria;s__Giesbergeria	d__Bacteria;p__Proteobacteria;c__Betaproteobacteria;o__Burkholderiales;f__Comamonadaceae;g__Giesbergeria;s__
ERR13598962	ERR13598962_concoct_84	d__Bacteria;p__Bacillota_A;c__Clostridia;o__Saccharofermentanales;f__Saccharofermentanaceae;g__Saccharofermentans;s__Saccharofermentans	d__Bacteria;p__Firmicutes;c__Clostridia;o__Eubacteriales;f__Clostridiaceae;g__;s__
ERR13598964	ERR13598964_concoct_76	d__Bacteria;p__Bacillota_A;c__Clostridia;o__Oscillospirales;f__Acutalibacteraceae;g__Ruminococcus_E;s__Ruminococcus_E	d__Bacteria;p__Firmicutes;c__Clostridia;o__Eubacteriales;f__Oscillospiraceae;g__Ruminococcus;s__Ruminococcus bromii
ERR13598966	ERR13598966_concoct_9	d__Bacteria;p__Bacillota_A;c__Clostridia;o__Oscillospirales;f__Acutalibacteraceae;g__Ruminococcus_E;s__Ruminococcus_E	d__Bacteria;p__Firmicutes;c__Clostridia;o__Eubacteriales;f__Oscillospiraceae;g__Ruminococcus;s__Ruminococcus bromii
ERR13598967	ERR13598967_maxbin2_49	d__Bacteria;p__Bacillota_A;c__Clostridia;o__Oscillospirales;f__Acutalibacteraceae;g__Ruminococcus_E;s__Ruminococcus_E	d__Bacteria;p__Firmicutes;c__Clostridia;o__Eubacteriales;f__Oscillospiraceae;g__Ruminococcus;s__Ruminococcus bromii
ERR13598971	ERR13598971_concoct_77	d__Bacteria;p__Bacillota_A;c__Clostridia;o__Lachnospirales;f__Lachnospiraceae;g__Agathobacter;s__Agathobacter	d__Bacteria;p__Firmicutes;c__Clostridia;o__Eubacteriales;f__Lachnospiraceae;g__;s__[Eubacterium] rectale
ERR13598972	ERR13598972_concoct_76	d__Bacteria;p__Bacillota_A;c__Clostridia;o__Oscillospirales;f__Acutalibacteraceae;g__Ruminococcus_E;s__Ruminococcus_E	d__Bacteria;p__Firmicutes;c__Clostridia;o__Eubacteriales;f__Oscillospiraceae;g__Ruminococcus;s__Ruminococcus bromii
ERR13598973	ERR13598973_concoct_86	d__Bacteria;p__Bacillota_C;c__Negativicutes;o__Propionisporales;f__DSM-13327;g__CTSoil	d__Bacteria;p__Firmicutes;c__;o__;f__;g__;s__
ERR13598973	ERR13598973_metabat2_40	d__Bacteria;p__Bacillota_C;c__Negativicutes;o__Selenomonadales;f__Selenomonadaceae;g__Selenomonas_A;s__Selenomonas_A	d__Bacteria;p__Firmicutes;c__Negativicutes;o__Selenomonadales;f__Selenomonadaceae;g__Selenomonas;s__
ERR13598974	ERR13598974_concoct_36	d__Bacteria;p__Bacillota_C;c__Negativicutes;o__Anaeromusales;f__Anaeromusaceae;g__Anaeromusa;s__Anaeromusa	d__Bacteria;p__Firmicutes;c__Negativicutes;o__;f__;g__;s__
ERR13598977	ERR13598977_binner123_Refined_47	d__Bacteria;p__Bacillota_C;c__Negativicutes;o__Veillonellales;f__Veillonellaceae;g__Veillonella;s__Veillonella	d__Bacteria;p__Firmicutes;c__Negativicutes;o__Veillonellales;f__Veillonellaceae;g__Veillonella;s__
ERR13598977	ERR13598977_concoct_75	d__Bacteria;p__Bacillota_A;c__Clostridia;o__Peptostreptococcales;f__Filifactoraceae;g__Proteocatella;s__Proteocatella	d__Bacteria;p__Firmicutes;c__Clostridia;o__Eubacteriales;f__Peptostreptococcaceae;g__Proteocatella;s__
ERR13598980	ERR13598980_concoct_13	d__Bacteria;p__Bacillota_A;c__Clostridia;o__Peptostreptococcales;f__Filifactoraceae;g__Proteocatella;s__Proteocatella	d__Bacteria;p__Firmicutes;c__Clostridia;o__Eubacteriales;f__Peptostreptococcaceae;g__Proteocatella;s__
ERR13598980	ERR13598980_concoct_50	d__Bacteria;p__Bacillota_A;c__Clostridia;o__Peptostreptococcales;f__Filifactoraceae;g__Acetoanaerobium;s__Acetoanaerobium	d__Bacteria;p__Firmicutes;c__Clostridia;o__Eubacteriales;f__Peptostreptococcaceae;g__Acetoanaerobium;s__
ERR13598981	ERR13598981_binner123_Refined_17	d__Bacteria;p__Bacillota_A;c__Clostridia;o__Oscillospirales;f__Oscillospiraceae;g__UBA2658;s__	d__Bacteria;p__Firmicutes;c__Clostridia;o__Eubacteriales;f__;g__;s__
ERR13598981	ERR13598981_binner12_Refined_50	d__Bacteria;p__Bacillota_C;c__Negativicutes;o__Selenomonadales;f__JAGPMH01;g__JAGPMH01;s__JAGPMH01	d__Bacteria;p__Firmicutes;c__Negativicutes;o__;f__;g__;s__
ERR13598990	ERR13598990_concoct_36	d__Bacteria;p__Bacillota_A;c__Clostridia;o__Clostridiales;f__Clostridiaceae;g__Clostridium;s__	d__Bacteria;p__Firmicutes;c__Clostridia;o__Eubacteriales;f__Clostridiaceae;g__Clostridium;s__
ERR13598991	ERR13598991_concoct_74	d__Bacteria;p__Bacillota_A;c__Clostridia;o__Peptostreptococcales;f__Filifactoraceae;g__Proteocatella;s__Proteocatella	d__Bacteria;p__Firmicutes;c__Clostridia;o__Eubacteriales;f__Peptostreptococcaceae;g__Proteocatella;s__
ERR13598991	ERR13598991_concoct_87	d__Bacteria;p__Bacillota_A;c__Clostridia;o__Eubacteriales;f__Eubacteriaceae;g__UBA7485;s__	d__Bacteria;p__Firmicutes;c__Clostridia;o__Eubacteriales;f__Eubacteriaceae;g__;s__
ERR13598993	ERR13598993_concoct_34	d__Bacteria;p__Bacillota_A;c__Clostridia;o__Lachnospirales;f__Lachnospiraceae;g__Agathobacter;s__Agathobacter	d__Bacteria;p__Firmicutes;c__Clostridia;o__Eubacteriales;f__Lachnospiraceae;g__;s__[Eubacterium] rectale
ERR13599000	ERR13599000_concoct_10	d__Bacteria;p__Bacillota_C;c__Negativicutes;o__Acidaminococcales;f__Acidaminococcaceae;g__JALCSJ01;s__	d__Bacteria;p__Firmicutes;c__Negativicutes;o__Acidaminococcales;f__Acidaminococcaceae;g__;s__
ERR13599000	ERR13599000_concoct_40	d__Bacteria;p__Bacillota_C;c__Negativicutes;o__Acidaminococcales;f__Acidaminococcaceae;g__JAKVKY01;s__	d__Bacteria;p__Firmicutes;c__Negativicutes;o__Acidaminococcales;f__Acidaminococcaceae;g__;s__
ERR13599000	ERR13599000_concoct_46	d__Bacteria;p__Bacillota_A;c__Clostridia;o__Lachnospirales;f__Lachnospiraceae;g__Oribacterium;s__	d__Bacteria;p__Firmicutes;c__Clostridia;o__Eubacteriales;f__Lachnospiraceae;g__Oribacterium;s__
ERR13599000	ERR13599000_concoct_84	d__Bacteria;p__Bacillota_C;c__Negativicutes;o__Selenomonadales;f__Selenomonadaceae;g__Mitsuokella;s__Mitsuokella	d__Bacteria;p__Firmicutes;c__Negativicutes;o__Selenomonadales;f__Selenomonadaceae;g__Mitsuokella;s__Mitsuokella multacida
ERR13599000	ERR13599000_metabat2_4	d__Bacteria;p__Bacillota_A;c__Clostridia;o__Clostridiales;f__Clostridiaceae;g__Clostridium;s__Clostridium	d__Bacteria;p__Firmicutes;c__Clostridia;o__Eubacteriales;f__Clostridiaceae;g__Clostridium;s__Clostridium butyricum
ERR13598958	ERR13598958_concoct_33	d__Bacteria;p__Bacteroidota;c__Bacteroidia;o__Bacteroidales;f__UBA1715;g__UBA1715;s__	d__Bacteria;p__Bacteroidetes;c__Bacteroidia;o__Bacteroidales;f__;g__;s__
ERR13598958	ERR13598958_metabat2_18	d__Bacteria;p__Bacteroidota;c__Bacteroidia;o__Bacteroidales;f__Tannerellaceae;g__Macellibacteroides;s__Macellibacteroides	d__Bacteria;p__Bacteroidetes;c__Bacteroidia;o__Bacteroidales;f__;g__;s__
ERR13598959	ERR13598959_binner12_Refined_35	d__Bacteria;p__Bacteroidota;c__Bacteroidia;o__Chitinophagales;f__Saprospiraceae;g__JADKGY01;s__	d__Bacteria;p__Bacteroidetes;c__Saprospiria;o__Saprospirales;f__Saprospiraceae;g__;s__
ERR13598959	ERR13598959_concoct_25	d__Bacteria;p__Bacteroidota;c__Bacteroidia;o__Chitinophagales;f__Chitinophagaceae;g__JJ008;s__JJ008	d__Bacteria;p__Bacteroidetes;c__Chitinophagia;o__Chitinophagales;f__Chitinophagaceae;g__;s__
ERR13598960	ERR13598960_binner13_Refined_14	d__Bacteria;p__Bacteroidota;c__Bacteroidia;o__Bacteroidales;f__Paludibacteraceae;g__UPXZ01;s__UPXZ01	d__Bacteria;p__Bacteroidetes;c__Bacteroidia;o__Bacteroidales;f__Paludibacteraceae;g__;s__
ERR13598962	ERR13598962_concoct_37	d__Bacteria;p__Bacteroidota;c__Bacteroidia;o__Bacteroidales;f__Paludibacteraceae;g__JAAYPI01;s__JAAYPI01	d__Bacteria;p__Bacteroidetes;c__Bacteroidia;o__Bacteroidales;f__Paludibacteraceae;g__;s__
ERR13598962	ERR13598962_concoct_56	d__Bacteria;p__Fibrobacterota;c__Fibrobacteria;o__UBA5070;f__UBA5070;g__UBA5070;s__	d__Bacteria;p__Fibrobacteres;c__;o__;f__;g__;s__
ERR13598962	ERR13598962_concoct_62	d__Bacteria;p__Bacteroidota;c__Bacteroidia;o__Bacteroidales;f__Bacteroidaceae;g__Bacteroides_I;s__Bacteroides_I	d__Bacteria;p__Bacteroidetes;c__Bacteroidia;o__Bacteroidales;f__Bacteroidaceae;g__Bacteroides;s__
ERR13598962	ERR13598962_metabat2_36	d__Bacteria;p__Bacteroidota;c__Bacteroidia;o__Bacteroidales;f__Paludibacteraceae;g__Paludibacter;s__Paludibacter	d__Bacteria;p__Bacteroidetes;c__Bacteroidia;o__Bacteroidales;f__Paludibacteraceae;g__Paludibacter;s__
ERR13598965	ERR13598965_binner12_Refined_4	d__Bacteria;p__Bacteroidota;c__Bacteroidia;o__Bacteroidales;f__Paludibacteraceae;g__W0P28-013	d__Bacteria;p__Bacteroidetes;c__Bacteroidia;o__Bacteroidales;f__Prevotellaceae;g__;s__
ERR13598966	ERR13598966_concoct_31	d__Bacteria;p__Bacteroidota;c__Bacteroidia;o__Bacteroidales;f__Rikenellaceae;g__Alistipes;s__Alistipes	d__Bacteria;p__Bacteroidetes;c__Bacteroidia;o__Bacteroidales;f__Rikenellaceae;g__Alistipes;s__Alistipes putredinis
ERR13598968	ERR13598968_concoct_70	d__Bacteria;p__Bacteroidota;c__Bacteroidia;o__Flavobacteriales;f__Flavobacteriaceae;g__Flavobacterium;s__	d__Bacteria;p__Bacteroidetes;c__Flavobacteriia;o__Flavobacteriales;f__Flavobacteriaceae;g__Flavobacterium;s__
ERR13598968	ERR13598968_maxbin2_9	d__Bacteria;p__Bacteroidota;c__Bacteroidia;o__Bacteroidales;f__Bacteroidaceae;g__Prevotella;s__Prevotella	d__Bacteria;p__Bacteroidetes;c__Bacteroidia;o__Bacteroidales;f__Prevotellaceae;g__Prevotella;s__
ERR13598968	ERR13598968_metabat2_14	d__Bacteria;p__Bacteroidota;c__Bacteroidia;o__Flavobacteriales;f__Weeksellaceae;g__Frigoriflavimonas;s__	d__Bacteria;p__Bacteroidetes;c__Flavobacteriia;o__Flavobacteriales;f__Weeksellaceae;g__Frigoriflavimonas;s__
ERR13598969	ERR13598969_binner13_Refined_1	d__Bacteria;p__Bacteroidota;c__Bacteroidia;o__Flavobacteriales;f__Flavobacteriaceae;g__Flavobacterium;s__Flavobacterium	d__Bacteria;p__Bacteroidetes;c__Flavobacteriia;o__Flavobacteriales;f__Flavobacteriaceae;g__Flavobacterium;s__
ERR13598971	ERR13598971_metabat2_15	d__Bacteria;p__Bacteroidota;c__Bacteroidia;o__Flavobacteriales;f__Weeksellaceae;g__Cloacibacterium;s__Cloacibacterium	d__Bacteria;p__Bacteroidetes;c__Flavobacteriia;o__Flavobacteriales;f__Weeksellaceae;g__Cloacibacterium;s__Cloacibacterium normanense
ERR13598972	ERR13598972_binner13_Refined_3	d__Bacteria;p__Bacteroidota;c__Bacteroidia;o__Bacteroidales;f__Bacteroidaceae;g__Bacteroides;s__Bacteroides	d__Bacteria;p__Bacteroidetes;c__Bacteroidia;o__Bacteroidales;f__Bacteroidaceae;g__Bacteroides;s__Bacteroides uniformis
ERR13598973	ERR13598973_binner13_Refined_2	d__Bacteria;p__Bacteroidota;c__Bacteroidia;o__Bacteroidales;f__Bacteroidaceae;g__Prevotella;s__Prevotella	d__Bacteria;p__Bacteroidetes;c__Bacteroidia;o__Bacteroidales;f__Prevotellaceae;g__Prevotella;s__
ERR13598973	ERR13598973_concoct_70	d__Bacteria;p__Bacteroidota;c__Bacteroidia;o__Chitinophagales;f__Saprospiraceae;g__JACJXW01;s__	d__Bacteria;p__Bacteroidetes;c__Saprospiria;o__Saprospirales;f__Haliscomenobacteraceae;g__Phaeodactylibacter;s__
ERR13598974	ERR13598974_binner13_Refined_37	d__Bacteria;p__Bacteroidota;c__Bacteroidia;o__Bacteroidales;f__Paludibacteraceae;g__UPXZ01;s__UPXZ01	d__Bacteria;p__Bacteroidetes;c__Bacteroidia;o__Bacteroidales;f__Paludibacteraceae;g__;s__
ERR13598975	ERR13598975_concoct_14	d__Bacteria;p__Bacteroidota;c__Bacteroidia;o__Bacteroidales;f__Paludibacteraceae;g__W0P28-013	d__Bacteria;p__Bacteroidetes;c__Bacteroidia;o__Bacteroidales;f__Prevotellaceae;g__;s__
ERR13598975	ERR13598975_concoct_52	d__Bacteria;p__Bacteroidota;c__Bacteroidia;o__Bacteroidales;f__Bacteroidaceae;g__Prevotella;s__Prevotella	d__Bacteria;p__Bacteroidetes;c__Bacteroidia;o__Bacteroidales;f__Prevotellaceae;g__Prevotella;s__Prevotella copri
ERR13598976	ERR13598976_binner12_Refined_12	d__Bacteria;p__Cloacimonadota;c__Cloacimonadia;o__Cloacimonadales;f__Cloacimonadaceae;g__Syntrophosphaera;s__	d__Bacteria;p__Candidatus Cloacimonetes;c__;o__;f__;g__;s__
ERR13598976	ERR13598976_concoct_63	d__Bacteria;p__Bacteroidota;c__Bacteroidia;o__Bacteroidales;f__WCHB1-69;g__JALNYF01	d__Bacteria;p__Bacteroidetes;c__Bacteroidia;o__Bacteroidales;f__;g__;s__
ERR13598977	ERR13598977_concoct_3	d__Bacteria;p__Bacteroidota;c__Bacteroidia;o__Bacteroidales;f__UBA932;g__Bact-08	d__Bacteria;p__Bacteroidetes;c__Bacteroidia;o__Bacteroidales;f__;g__;s__
ERR13598978	ERR13598978_binner123_Refined_29	d__Bacteria;p__Bacteroidota;c__Bacteroidia;o__Flavobacteriales;f__Weeksellaceae;g__Cloacibacterium;s__Cloacibacterium	d__Bacteria;p__Bacteroidetes;c__Flavobacteriia;o__Flavobacteriales;f__Weeksellaceae;g__Cloacibacterium;s__Cloacibacterium caeni
ERR13598978	ERR13598978_concoct_74	d__Bacteria;p__Bacteroidota;c__Bacteroidia;o__Bacteroidales;f__Paludibacteraceae;g__W0P28-013	d__Bacteria;p__Bacteroidetes;c__Bacteroidia;o__Bacteroidales;f__Prevotellaceae;g__;s__
ERR13598979	ERR13598979_concoct_48	d__Bacteria;p__Bacteroidota;c__Bacteroidia;o__Bacteroidales;f__ZOR0009;g__Acetobacteroides;s__	d__Bacteria;p__Bacteroidetes;c__Bacteroidia;o__Bacteroidales;f__Rikenellaceae;g__Acetobacteroides;s__
ERR13598981	ERR13598981_concoct_39	d__Bacteria;p__Bacteroidota;c__Bacteroidia;o__Bacteroidales;f__UBA932;g__Egerieousia;s__	d__Bacteria;p__Bacteroidetes;c__Bacteroidia;o__Bacteroidales;f__;g__;s__
ERR13598981	ERR13598981_concoct_74	d__Bacteria;p__Bacteroidota;c__Bacteroidia;o__Bacteroidales;f__UBA932;g__Egerieousia;s__	d__Bacteria;p__Bacteroidetes;c__Bacteroidia;o__Bacteroidales;f__;g__;s__
ERR13598982	ERR13598982_concoct_28	d__Bacteria;p__Bacteroidota;c__Kapabacteria;o__OLB7;f__OLB7;g__GCA-016700335	d__Bacteria;p__Chlorobi;c__;o__;f__;g__;s__
ERR13598982	ERR13598982_concoct_59	d__Bacteria;p__Bacteroidota;c__Bacteroidia;o__Chitinophagales;f__Saprospiraceae;g__UBA3362;s__UBA3362	d__Bacteria;p__Bacteroidetes;c__Saprospiria;o__Saprospirales;f__Saprospiraceae;g__;s__
ERR13598982	ERR13598982_concoct_8	d__Bacteria;p__Bacteroidota;c__Bacteroidia;o__Bacteroidales;f__Paludibacteraceae;g__W0P28-013	d__Bacteria;p__Bacteroidetes;c__Bacteroidia;o__Bacteroidales;f__Prevotellaceae;g__;s__
ERR13598982	ERR13598982_metabat2_32	d__Bacteria;p__Bacteroidota;c__Bacteroidia;o__Bacteroidales;f__Paludibacteraceae;g__Paludibacter;s__	d__Bacteria;p__Bacteroidetes;c__Bacteroidia;o__Bacteroidales;f__Paludibacteraceae;g__Paludibacter;s__
ERR13598983	ERR13598983_binner12_Refined_45	d__Bacteria;p__Bacteroidota;c__Bacteroidia;o__Flavobacteriales;f__Weeksellaceae;g__Cloacibacterium;s__Cloacibacterium	d__Bacteria;p__Bacteroidetes;c__Flavobacteriia;o__Flavobacteriales;f__Weeksellaceae;g__Cloacibacterium;s__Cloacibacterium caeni
ERR13598985	ERR13598985_concoct_46	d__Bacteria;p__Bacteroidota;c__Bacteroidia;o__Chitinophagales;f__Saprospiraceae;g__JADKGY01;s__JADKGY01	d__Bacteria;p__Bacteroidetes;c__Saprospiria;o__Saprospirales;f__Saprospiraceae;g__;s__
ERR13598988	ERR13598988_concoct_14	d__Bacteria;p__Bacteroidota;c__Bacteroidia;o__Bacteroidales;f__Bacteroidaceae;g__Bacteroides;s__	d__Bacteria;p__Bacteroidetes;c__Bacteroidia;o__Bacteroidales;f__Bacteroidaceae;g__Bacteroides;s__
ERR13598989	ERR13598989_concoct_62	d__Bacteria;p__Bacteroidota;c__Bacteroidia;o__Bacteroidales;f__Rikenellaceae;g__Alistipes;s__Alistipes	d__Bacteria;p__Bacteroidetes;c__Bacteroidia;o__Bacteroidales;f__Rikenellaceae;g__Alistipes;s__Alistipes putredinis
ERR13598990	ERR13598990_concoct_48	d__Bacteria;p__Bacteroidota;c__Bacteroidia;o__Bacteroidales;f__Rikenellaceae;g__Alistipes;s__Alistipes	d__Bacteria;p__Bacteroidetes;c__Bacteroidia;o__Bacteroidales;f__Rikenellaceae;g__Alistipes;s__Alistipes putredinis
ERR13598991	ERR13598991_binner13_Refined_36	d__Bacteria;p__Bacteroidota;c__Bacteroidia;o__Bacteroidales;f__Bacteroidaceae;g__Bacteroides;s__Bacteroides	d__Bacteria;p__Bacteroidetes;c__Bacteroidia;o__Bacteroidales;f__Bacteroidaceae;g__Bacteroides;s__
ERR13598991	ERR13598991_concoct_50	d__Bacteria;p__Bacteroidota;c__Bacteroidia;o__Bacteroidales;f__UBA932;g__Bact-08	d__Bacteria;p__Bacteroidetes;c__Bacteroidia;o__Bacteroidales;f__;g__;s__
ERR13598991	ERR13598991_concoct_56	d__Bacteria;p__Bacteroidota;c__Bacteroidia;o__Bacteroidales;f__UBA932;g__Bact-08	d__Bacteria;p__Bacteroidetes;c__Bacteroidia;o__Bacteroidales;f__;g__;s__
ERR13598992	ERR13598992_binner123_Refined_17	d__Bacteria;p__Bacteroidota;c__Bacteroidia;o__Bacteroidales;f__UBA1715;g__UBA1715;s__	d__Bacteria;p__Bacteroidetes;c__Bacteroidia;o__Bacteroidales;f__;g__;s__
ERR13598994	ERR13598994_concoct_28	d__Bacteria;p__Bacteroidota;c__Bacteroidia;o__Bacteroidales;f__Tannerellaceae;g__Macellibacteroides;s__Macellibacteroides	d__Bacteria;p__Bacteroidetes;c__Bacteroidia;o__Bacteroidales;f__Tannerellaceae;g__Parabacteroides;s__
ERR13598994	ERR13598994_concoct_37	d__Bacteria;p__Bacteroidota;c__Bacteroidia;o__Bacteroidales;f__4484-276;g__SABY01	d__Bacteria;p__Bacteroidetes;c__Bacteroidia;o__Bacteroidales;f__;g__;s__
ERR13598994	ERR13598994_concoct_48	d__Bacteria;p__Cloacimonadota;c__Cloacimonadia;o__Cloacimonadales;f__Cloacimonadaceae;g__UBA5456;s__	d__Bacteria;p__Candidatus Cloacimonetes;c__;o__;f__;g__;s__
ERR13598996	ERR13598996_binner13_Refined_16	d__Bacteria;p__Bacteroidota;c__Bacteroidia;o__Bacteroidales;f__Bacteroidaceae;g__Phocaeicola;s__Phocaeicola	d__Bacteria;p__Bacteroidetes;c__Bacteroidia;o__Bacteroidales;f__Bacteroidaceae;g__Phocaeicola;s__Phocaeicola vulgatus
ERR13598997	ERR13598997_concoct_20	d__Bacteria;p__Bacteroidota;c__Bacteroidia;o__Chitinophagales;f__Chitinophagaceae;g__Limnovirga;s__	d__Bacteria;p__Bacteroidetes;c__Chitinophagia;o__Chitinophagales;f__Chitinophagaceae;g__;s__
ERR13598998	ERR13598998_binner12_Refined_74	d__Bacteria;p__Bacteroidota;c__Bacteroidia;o__Bacteroidales;f__Paludibacteraceae;g__W0P28-013	d__Bacteria;p__Bacteroidetes;c__Bacteroidia;o__Bacteroidales;f__Prevotellaceae;g__;s__
ERR13598998	ERR13598998_binner13_Refined_47	d__Bacteria;p__Bacteroidota;c__Bacteroidia;o__AKYH767;f__B-17BO;g__UBA2475	d__Bacteria;p__Bacteroidetes;c__Bacteroidia;o__;f__;g__;s__
ERR13598998	ERR13598998_binner13_Refined_50	d__Bacteria;p__Bacteroidota;c__Bacteroidia;o__Cytophagales;f__Cyclobacteriaceae;g__UBA2336;s__	d__Bacteria;p__Bacteroidetes;c__Cytophagia;o__Cytophagales;f__Cyclobacteriaceae;g__;s__
ERR13598998	ERR13598998_concoct_81	d__Bacteria;p__Bacteroidota;c__Bacteroidia;o__Flavobacteriales;f__PHOS-HE28;g__PHOS	d__Bacteria;p__Bacteroidetes;c__Flavobacteriia;o__Flavobacteriales;f__;g__;s__
ERR13598999	ERR13598999_concoct_59	d__Bacteria;p__Bacteroidota;c__Bacteroidia;o__Flavobacteriales;f__Weeksellaceae;g__Cloacibacterium;s__Cloacibacterium	d__Bacteria;p__Bacteroidetes;c__Flavobacteriia;o__Flavobacteriales;f__Weeksellaceae;g__Cloacibacterium;s__
ERR13598999	ERR13598999_maxbin2_12	d__Bacteria;p__Bacteroidota;c__Bacteroidia;o__Chitinophagales;f__Chitinophagaceae;g__Parafilimonas;s__	d__Bacteria;p__Bacteroidetes;c__;o__;f__;g__;s__
ERR13599000	ERR13599000_binner13_Refined_51	d__Bacteria;p__Bacteroidota;c__Bacteroidia;o__Flavobacteriales;f__Flavobacteriaceae;g__Flavobacterium;s__Flavobacterium	d__Bacteria;p__Bacteroidetes;c__Flavobacteriia;o__Flavobacteriales;f__Flavobacteriaceae;g__Flavobacterium;s__
ERR13599000	ERR13599000_concoct_32	d__Bacteria;p__Bacteroidota;c__Bacteroidia;o__Bacteroidales;f__Dysgonomonadaceae;g__;s__	d__Bacteria;p__Bacteroidetes;c__Bacteroidia;o__Bacteroidales;f__;g__;s__
ERR13599000	ERR13599000_concoct_77	d__Bacteria;p__Bacteroidota;c__Bacteroidia;o__Flavobacteriales;f__Flavobacteriaceae;g__Flavobacterium;s__Flavobacterium	d__Bacteria;p__Bacteroidetes;c__Flavobacteriia;o__Flavobacteriales;f__Flavobacteriaceae;g__Flavobacterium;s__
ERR13599000	ERR13599000_concoct_85	d__Bacteria;p__Bacteroidota;c__Bacteroidia;o__Bacteroidales;f__Bacteroidaceae;g__Prevotella;s__	d__Bacteria;p__Bacteroidetes;c__;o__;f__;g__;s__
ERR13599001	ERR13599001_binner13_Refined_1	d__Bacteria;p__Bacteroidota;c__Bacteroidia;o__Bacteroidales;f__Bacteroidaceae;g__Prevotella;s__Prevotella	d__Bacteria;p__Bacteroidetes;c__Bacteroidia;o__Bacteroidales;f__Prevotellaceae;g__Prevotella;s__
ERR13599001	ERR13599001_metabat2_30	d__Bacteria;p__Bacteroidota;c__Bacteroidia;o__Bacteroidales;f__F082;g__JALNZU01;s__JALNZU01	d__Bacteria;p__Bacteroidetes;c__Bacteroidia;o__Bacteroidales;f__;g__;s__
ERR13599002	ERR13599002_concoct_52	d__Bacteria;p__Bacteroidota;c__Bacteroidia;o__Bacteroidales;f__Paludibacteraceae;g__W0P28-013	d__Bacteria;p__Bacteroidetes;c__Bacteroidia;o__Bacteroidales;f__Prevotellaceae;g__;s__
ERR13599002	ERR13599002_concoct_74	d__Bacteria;p__Bacteroidota;c__Bacteroidia;o__Bacteroidales;f__UBA12170;g__UBA12170;s__	d__Bacteria;p__Bacteroidetes;c__Bacteroidia;o__Marinilabiliales;f__Prolixibacteraceae;g__Draconibacterium;s__
ERR13598958	ERR13598958_concoct_6	d__Bacteria;p__Pseudomonadota;c__Alphaproteobacteria;o__UBA1280;f__;g__;s__	d__Bacteria;p__Proteobacteria;c__;o__;f__;g__;s__
ERR13598963	ERR13598963_concoct_86	d__Bacteria;p__Campylobacterota;c__Campylobacteria;o__Campylobacterales;f__Sulfurospirillaceae;g__Sulfurospirillum;s__Sulfurospirillum	d__Bacteria;p__Proteobacteria;c__Epsilonproteobacteria;o__Campylobacterales;f__Sulfurospirillaceae;g__Sulfurospirillum;s__
ERR13598972	ERR13598972_binner123_Refined_24	d__Bacteria;p__Campylobacterota;c__Campylobacteria;o__Campylobacterales;f__Arcobacteraceae;g__Aliarcobacter;s__Aliarcobacter	d__Bacteria;p__Proteobacteria;c__Epsilonproteobacteria;o__Campylobacterales;f__Arcobacteraceae;g__Aliarcobacter;s__Aliarcobacter cryaerophilus
ERR13598981	ERR13598981_concoct_26	d__Bacteria;p__Campylobacterota;c__Campylobacteria;o__Campylobacterales;f__Sulfurospirillaceae;g__Sulfurospirillum;s__Sulfurospirillum	d__Bacteria;p__Proteobacteria;c__Epsilonproteobacteria;o__Campylobacterales;f__Sulfurospirillaceae;g__Sulfurospirillum;s__
ERR13598982	ERR13598982_concoct_31	d__Bacteria;p__Campylobacterota;c__Campylobacteria;o__Campylobacterales;f__Sulfurospirillaceae;g__Sulfurospirillum;s__Sulfurospirillum	d__Bacteria;p__Proteobacteria;c__Epsilonproteobacteria;o__Campylobacterales;f__Sulfurospirillaceae;g__Sulfurospirillum;s__Sulfurospirillum cavolei
ERR13598983	ERR13598983_concoct_48	d__Bacteria;p__Pseudomonadota;c__Alphaproteobacteria;o__Micavibrionales;f__Micavibrionaceae;g__UBA6145;s__	d__Bacteria;p__Proteobacteria;c__Alphaproteobacteria;o__;f__;g__;s__
ERR13598984	ERR13598984_metabat2_9	d__Bacteria;p__Pseudomonadota;c__Alphaproteobacteria;o__Rhodobacterales;f__Rhodobacteraceae;g__Paenirhodobacter;s__Paenirhodobacter	d__Bacteria;p__Proteobacteria;c__Alphaproteobacteria;o__Rhodobacterales;f__Rhodobacteraceae;g__Paenirhodobacter;s__Paenirhodobacter enshiensis
ERR13598994	ERR13598994_maxbin2_4	d__Bacteria;p__Campylobacterota;c__Campylobacteria;o__Campylobacterales;f__Arcobacteraceae;g__Aliarcobacter;s__Aliarcobacter	d__Bacteria;p__Proteobacteria;c__Epsilonproteobacteria;o__Campylobacterales;f__Arcobacteraceae;g__Aliarcobacter;s__
ERR13599001	ERR13599001_concoct_76	d__Bacteria;p__Campylobacterota;c__Campylobacteria;o__Campylobacterales;f__Sulfurimonadaceae;g__Sulfuricurvum;s__	d__Bacteria;p__Proteobacteria;c__Epsilonproteobacteria;o__Campylobacterales;f__Thiovulaceae;g__Sulfuricurvum;s__
ERR13599002	ERR13599002_concoct_61	d__Bacteria;p__Campylobacterota;c__Campylobacteria;o__Campylobacterales;f__Sulfurimonadaceae;g__Sulfurimonas;s__Sulfurimonas	d__Bacteria;p__Proteobacteria;c__Epsilonproteobacteria;o__Campylobacterales;f__Thiovulaceae;g__Sulfurimonas;s__
ERR13598959	ERR13598959_binner12_Refined_3	d__Bacteria;p__Actinomycetota;c__Acidimicrobiia;o__Acidimicrobiales;f__Microtrichaceae;g__Microthrix;s__Microthrix	d__Bacteria;p__Actinobacteria;c__Acidimicrobiia;o__Acidimicrobiales;f__Microthrixaceae;g__Candidatus Microthrix;s__
ERR13598963	ERR13598963_binner13_Refined_2	d__Bacteria;p__Actinomycetota;c__Actinomycetia;o__Propionibacteriales;f__Propionibacteriaceae;g__Brooklawnia;s__	d__Bacteria;p__Actinobacteria;c__Actinomycetia;o__Propionibacteriales;f__Propionibacteriaceae;g__Brooklawnia;s__
ERR13598964	ERR13598964_metabat2_18	d__Bacteria;p__Actinomycetota;c__Actinomycetia;o__Actinomycetales;f__Bifidobacteriaceae;g__Bifidobacterium;s__Bifidobacterium	d__Bacteria;p__Actinobacteria;c__Actinomycetia;o__Bifidobacteriales;f__Bifidobacteriaceae;g__Bifidobacterium;s__Bifidobacterium adolescentis
ERR13598977	ERR13598977_binner23_Refined_39	d__Bacteria;p__Actinomycetota;c__Actinomycetia;o__Actinomycetales;f__Actinomycetaceae;g__Scrofimicrobium;s__Scrofimicrobium	d__Bacteria;p__Actinobacteria;c__Actinomycetia;o__Actinomycetales;f__Actinomycetaceae;g__Schaalia;s__
ERR13598980	ERR13598980_binner123_Refined_15	d__Bacteria;p__Actinomycetota;c__Actinomycetia;o__Mycobacteriales;f__Mycobacteriaceae;g__Mycobacterium;s__	d__Bacteria;p__Actinobacteria;c__Actinomycetia;o__Corynebacteriales;f__Mycobacteriaceae;g__Mycolicibacter;s__
ERR13598983	ERR13598983_binner23_Refined_5	d__Bacteria;p__Actinomycetota;c__Actinomycetia;o__Propionibacteriales;f__Propionibacteriaceae;g__Brevilactibacter;s__Brevilactibacter	d__Bacteria;p__Actinobacteria;c__Actinomycetia;o__Propionibacteriales;f__Propionibacteriaceae;g__Propioniciclava;s__
ERR13598989	ERR13598989_concoct_49	d__Bacteria;p__Actinomycetota;c__Actinomycetia;o__Propionibacteriales;f__Propionibacteriaceae;g__Propionibacterium;s__	d__Bacteria;p__Actinobacteria;c__Actinomycetia;o__Propionibacteriales;f__Propionibacteriaceae;g__Propionibacterium;s__
ERR13598996	ERR13598996_binner13_Refined_9	d__Bacteria;p__Actinomycetota;c__Actinomycetia;o__Mycobacteriales;f__Mycobacteriaceae;g__Rhodococcus;s__Rhodococcus	d__Bacteria;p__Actinobacteria;c__Actinomycetia;o__Corynebacteriales;f__Nocardiaceae;g__Rhodococcus;s__
ERR13598998	ERR13598998_binner13_Refined_41	d__Bacteria;p__Actinomycetota;c__Actinomycetia;o__Actinomycetales;f__Dermatophilaceae;g__Tetrasphaera_A;s__	d__Bacteria;p__Actinobacteria;c__;o__;f__;g__;s__
ERR13598998	ERR13598998_concoct_43	d__Bacteria;p__Actinomycetota;c__Actinomycetia;o__Propionibacteriales;f__Propionibacteriaceae;g__Micropruina;s__	d__Bacteria;p__Actinobacteria;c__Actinomycetia;o__Propionibacteriales;f__Nocardioidaceae;g__Micropruina;s__
ERR13599000	ERR13599000_binner12_Refined_37	d__Bacteria;p__Actinomycetota;c__Coriobacteriia;o__Coriobacteriales;f__Atopobiaceae;g__UBA7748;s__UBA7748	d__Bacteria;p__Actinobacteria;c__Coriobacteriia;o__Coriobacteriales;f__Atopobiaceae;g__;s__
ERR13599000	ERR13599000_binner13_Refined_18	d__Bacteria;p__Actinomycetota;c__Actinomycetia;o__Propionibacteriales;f__Propionibacteriaceae;g__;s__	d__Bacteria;p__Actinobacteria;c__Actinomycetia;o__Propionibacteriales;f__Propionibacteriaceae;g__;s__
ERR13598966	ERR13598966_concoct_54	d__Bacteria;p__Bacillota;c__Bacilli;o__Lactobacillales;f__Streptococcaceae;g__Lactococcus_A;s__Lactococcus_A	d__Bacteria;p__Firmicutes;c__Bacilli;o__Lactobacillales;f__Streptococcaceae;g__Lactococcus;s__Lactococcus raffinolactis
ERR13598971	ERR13598971_concoct_71	d__Bacteria;p__Chloroflexota;c__Anaerolineae;o__Promineofilales;f__Promineofilaceae;g__JAMLHW01;s__	d__Bacteria;p__Chloroflexi;c__Anaerolineae;o__;f__;g__;s__
ERR13598975	ERR13598975_binner12_Refined_40	d__Bacteria;p__Bacillota;c__Bacilli;o__Lactobacillales;f__Streptococcaceae;g__Lactococcus;s__Lactococcus	d__Bacteria;p__Firmicutes;c__Bacilli;o__Lactobacillales;f__Streptococcaceae;g__Lactococcus;s__Lactococcus hircilactis
ERR13598975	ERR13598975_binner13_Refined_30	d__Bacteria;p__Bacillota;c__Bacilli;o__Lactobacillales;f__Lactobacillaceae;g__Paucilactobacillus;s__Paucilactobacillus	d__Bacteria;p__Firmicutes;c__Bacilli;o__Lactobacillales;f__Lactobacillaceae;g__Paucilactobacillus;s__Paucilactobacillus nenjiangensis
ERR13598977	ERR13598977_binner13_Refined_25	d__Bacteria;p__Bacillota;c__Bacilli;o__Lactobacillales;f__Enterococcaceae;g__Enterococcus_G;s__Enterococcus_G	d__Bacteria;p__Firmicutes;c__Bacilli;o__Lactobacillales;f__Enterococcaceae;g__Enterococcus;s__Enterococcus italicus
ERR13598977	ERR13598977_maxbin2_2	d__Bacteria;p__Bacillota;c__Bacilli;o__Lactobacillales;f__Streptococcaceae;g__Streptococcus;s__Streptococcus	d__Bacteria;p__Firmicutes;c__Bacilli;o__Lactobacillales;f__Streptococcaceae;g__Streptococcus;s__Streptococcus suis
ERR13598978	ERR13598978_binner12_Refined_20	d__Bacteria;p__Bacillota;c__Bacilli;o__Lactobacillales;f__Streptococcaceae;g__Lactococcus_A;s__Lactococcus_A	d__Bacteria;p__Firmicutes;c__Bacilli;o__Lactobacillales;f__Streptococcaceae;g__Lactococcus;s__Lactococcus chungangensis
ERR13598978	ERR13598978_concoct_10	d__Bacteria;p__Bacillota;c__Bacilli;o__Lactobacillales;f__Enterococcaceae;g__Enterococcus_I;s__Enterococcus_I	d__Bacteria;p__Firmicutes;c__Bacilli;o__Lactobacillales;f__Enterococcaceae;g__Enterococcus;s__
ERR13598985	ERR13598985_concoct_27	d__Bacteria;p__Chloroflexota;c__Anaerolineae;o__Anaerolineales;f__EnvOPS12;g__OLB14;s__	d__Bacteria;p__Chloroflexi;c__Anaerolineae;o__Anaerolineales;f__;g__;s__
ERR13598988	ERR13598988_metabat2_9	d__Bacteria;p__Bacillota;c__Bacilli;o__Lactobacillales;f__Streptococcaceae;g__Lactococcus_A;s__	d__Bacteria;p__Firmicutes;c__Bacilli;o__Lactobacillales;f__Streptococcaceae;g__Lactococcus;s__
ERR13598989	ERR13598989_binner12_Refined_28	d__Bacteria;p__Bacillota;c__Bacilli;o__Lactobacillales;f__Lactobacillaceae;g__Lactobacillus;s__Lactobacillus	d__Bacteria;p__Firmicutes;c__Bacilli;o__Lactobacillales;f__Lactobacillaceae;g__Lactobacillus;s__Lactobacillus helveticus
ERR13598989	ERR13598989_binner13_Refined_33	d__Bacteria;p__Bacillota;c__Bacilli;o__Lactobacillales;f__Lactobacillaceae;g__Lactobacillus;s__Lactobacillus	d__Bacteria;p__Firmicutes;c__Bacilli;o__Lactobacillales;f__Lactobacillaceae;g__Lactobacillus;s__Lactobacillus amylovorus
ERR13598990	ERR13598990_concoct_14	d__Bacteria;p__Bacillota;c__Bacilli;o__Lactobacillales;f__Aerococcaceae;g__Trichococcus;s__Trichococcus	d__Bacteria;p__Firmicutes;c__Bacilli;o__Lactobacillales;f__Carnobacteriaceae;g__Trichococcus;s__
ERR13598995	ERR13598995_concoct_2	d__Bacteria;p__Bacillota;c__Bacilli;o__Lactobacillales;f__Enterococcaceae;g__Enterococcus_I;s__Enterococcus_I	d__Bacteria;p__Firmicutes;c__Bacilli;o__Lactobacillales;f__Enterococcaceae;g__Enterococcus;s__
ERR13598996	ERR13598996_concoct_78	d__Bacteria;p__Bacillota;c__Bacilli;o__Lactobacillales;f__Enterococcaceae;g__Enterococcus_I;s__Enterococcus_I	d__Bacteria;p__Firmicutes;c__Bacilli;o__Lactobacillales;f__Enterococcaceae;g__Enterococcus;s__
ERR13599000	ERR13599000_binner12_Refined_59	d__Bacteria;p__Bacillota;c__Bacilli;o__RFN20;f__CAG-826;g__	d__Bacteria;p__Firmicutes;c__Bacilli;o__;f__;g__;s__
ERR13599001	ERR13599001_concoct_53	d__Bacteria;p__Bacillota;c__Bacilli;o__RFN20;f__CAG-826;g__	d__Bacteria;p__Firmicutes;c__Bacilli;o__Lactobacillales;f__Enterococcaceae;g__Enterococcus;s__Enterococcus casseliflavus
ERR13599002	ERR13599002_binner123_Refined_48	d__Bacteria;p__Chloroflexota;c__Anaerolineae;o__Anaerolineales;f__Anaerolineaceae;g__T78;s__	d__Bacteria;p__Chloroflexi;c__Anaerolineae;o__Anaerolineales;f__Anaerolineaceae;g__;s__
ERR13598959	ERR13598959_concoct_21	d__Bacteria;p__Fusobacteriota;c__Fusobacteriia;o__Fusobacteriales;f__Fusobacteriaceae;g__JAFGUR01;s__JAFGUR01	d__Bacteria;p__Fusobacteria;c__Fusobacteriia;o__Fusobacteriales;f__Fusobacteriaceae;g__;s__
ERR13598959	ERR13598959_concoct_60	d__Bacteria;p__Nitrospirota;c__Nitrospiria;o__Nitrospirales;f__Nitrospiraceae;g__Nitrospira_A;s__Nitrospira_A	d__Bacteria;p__Nitrospirae;c__Nitrospira;o__Nitrospirales;f__Nitrospiraceae;g__Nitrospira;s__
ERR13598963	ERR13598963_binner13_Refined_41	d__Bacteria;p__Fusobacteriota;c__Fusobacteriia;o__Fusobacteriales;f__Fusobacteriaceae;g__JAFGUR01;s__JAFGUR01	d__Bacteria;p__Fusobacteria;c__Fusobacteriia;o__Fusobacteriales;f__Fusobacteriaceae;g__;s__
ERR13598963	ERR13598963_concoct_70	d__Bacteria;p__Desulfobacterota;c__Desulfobacteria;o__Desulfobacterales;f__Desulfobacteraceae;g__Desulfobacter;s__Desulfobacter	d__Bacteria;p__Proteobacteria;c__Deltaproteobacteria;o__Desulfobacterales;f__Desulfobacteraceae;g__Desulfobacter;s__
ERR13598964	ERR13598964_metabat2_43	d__Bacteria;p__Patescibacteria;c__Saccharimonadia;o__Saccharimonadales;f__JAGOZV01;g__JAGOZV01;s__JAGOZV01	d__Bacteria;p__Candidatus Saccharibacteria;c__;o__;f__;g__;s__
ERR13598973	ERR13598973_concoct_10	d__Bacteria;p__Patescibacteria;c__Paceibacteria;o__Moranbacterales;f__UBA1568;g__SSEF01;s__SSEF01	d__Bacteria;p__Candidatus Moranbacteria;c__;o__;f__;g__;s__
ERR13598973	ERR13598973_concoct_36	d__Bacteria;p__Fusobacteriota;c__Fusobacteriia;o__Fusobacteriales;f__Fusobacteriaceae;g__JAFGUR01;s__JAFGUR01	d__Bacteria;p__Fusobacteria;c__Fusobacteriia;o__Fusobacteriales;f__Fusobacteriaceae;g__;s__
ERR13598973	ERR13598973_concoct_76	d__Bacteria;p__Desulfobacterota_F;c__Desulfuromonadia;o__Geobacterales;f__Pseudopelobacteraceae;g__;s__	d__Bacteria;p__Proteobacteria;c__Deltaproteobacteria;o__Desulfuromonadales;f__Desulfuromonadaceae;g__;s__
ERR13598978	ERR13598978_binner12_Refined_9	d__Bacteria;p__Patescibacteria;c__Saccharimonadia;o__Saccharimonadales;f__Nanoperiomorbaceae;g__;s__	d__Bacteria;p__Candidatus Saccharibacteria;c__;o__;f__;g__;s__
ERR13598978	ERR13598978_concoct_12	d__Bacteria;p__Fusobacteriota;c__Fusobacteriia;o__Fusobacteriales;f__Leptotrichiaceae;g__JAGOYM01;s__JAGOYM01	d__Bacteria;p__Fusobacteria;c__Fusobacteriia;o__Fusobacteriales;f__Leptotrichiaceae;g__;s__
ERR13598978	ERR13598978_concoct_77	d__Bacteria;p__Patescibacteria;c__Saccharimonadia;o__Saccharimonadales;f__Nanogingivalaceae;g__Nanogingivalis;s__	d__Bacteria;p__Candidatus Saccharibacteria;c__;o__;f__;g__;s__
ERR13598981	ERR13598981_concoct_53	d__Bacteria;p__Acidobacteriota;c__Holophagae;o__Holophagales;f__Holophagaceae;g__Holophaga;s__	d__Bacteria;p__Acidobacteria;c__;o__;f__;g__;s__
ERR13598982	ERR13598982_binner23_Refined_12	d__Bacteria;p__Acidobacteriota;c__Blastocatellia;o__RBC074;f__RBC074;g__JADJXM01;s__JADJXM01	d__Bacteria;p__Acidobacteria;c__;o__;f__;g__;s__
ERR13598982	ERR13598982_concoct_47	d__Bacteria;p__Nitrospirota;c__Nitrospiria;o__Nitrospirales;f__Nitrospiraceae;g__Nitrospira_F;s__Nitrospira_F	d__Bacteria;p__Nitrospirae;c__Nitrospira;o__Nitrospirales;f__Nitrospiraceae;g__Nitrospira;s__
ERR13598982	ERR13598982_concoct_60	d__Bacteria;p__Fusobacteriota;c__Fusobacteriia;o__Fusobacteriales;f__Fusobacteriaceae;g__JAFGUR01;s__JAFGUR01	d__Bacteria;p__Fusobacteria;c__Fusobacteriia;o__Fusobacteriales;f__Fusobacteriaceae;g__;s__
ERR13598984	ERR13598984_concoct_34	d__Bacteria;p__Patescibacteria;c__Paceibacteria;o__Moranbacterales;f__UBA1568;g__;s__	d__Bacteria;p__Candidatus Moranbacteria;c__;o__;f__;g__;s__
ERR13598984	ERR13598984_concoct_49	d__Bacteria;p__Patescibacteria;c__JAEDAM01;o__Absconditabacterales;f__Absconditicoccaceae;g__JAGOPC01;s__	d__Bacteria;p__;c__;o__;f__;g__;s__
ERR13598991	ERR13598991_concoct_21	d__Bacteria;p__Patescibacteria;c__Saccharimonadia;o__Saccharimonadales;f__Nanogingivalaceae;g__Nanogingivalis;s__Nanogingivalis	d__Bacteria;p__Candidatus Saccharibacteria;c__;o__;f__;g__;s__
ERR13598992	ERR13598992_concoct_53	d__Bacteria;p__Desulfobacterota;c__Desulfobulbia;o__Desulfobulbales;f__Desulfobulbaceae;g__Desulfobulbus;s__	d__Bacteria;p__Proteobacteria;c__Deltaproteobacteria;o__Desulfobacterales;f__Desulfobulbaceae;g__Desulfobulbus;s__
ERR13598995	ERR13598995_concoct_10	d__Bacteria;p__Patescibacteria;c__Saccharimonadia;o__Saccharimonadales;f__JAGOZV01;g__JAGOZV01;s__JAGOZV01	d__Bacteria;p__Candidatus Saccharibacteria;c__;o__;f__;g__;s__
ERR13598997	ERR13598997_binner13_Refined_28	d__Bacteria;p__Myxococcota;c__Polyangia;o__Nannocystales;f__Nannocystaceae;g__Nannocystis;s__	d__Bacteria;p__Proteobacteria;c__Deltaproteobacteria;o__Myxococcales;f__Nannocystaceae;g__Nannocystis;s__
ERR13598997	ERR13598997_concoct_13	d__Bacteria;p__Patescibacteria;c__Saccharimonadia;o__Saccharimonadales;f__Nanogingivalaceae;g__Nanogingivalis;s__Nanogingivalis	d__Bacteria;p__Candidatus Saccharibacteria;c__;o__;f__;g__;s__
ERR13598998	ERR13598998_concoct_103	d__Bacteria;p__Patescibacteria;c__Saccharimonadia;o__Saccharimonadales;f__Nanogingivalaceae;g__Nanogingivalis;s__Nanogingivalis	d__Bacteria;p__Candidatus Saccharibacteria;c__;o__;f__;g__;s__
ERR13598999	ERR13598999_concoct_57	d__Bacteria;p__Patescibacteria;c__Saccharimonadia;o__Saccharimonadales;f__Nanogingivalaceae;g__Nanogingivalis;s__Nanogingivalis	d__Bacteria;p__Candidatus Saccharibacteria;c__;o__;f__;g__;s__
ERR13599001	ERR13599001_concoct_77	d__Bacteria;p__Patescibacteria;c__Saccharimonadia;o__Saccharimonadales;f__UBA5946;g__JAEYUN01;s__	d__Bacteria;p__Candidatus Parcubacteria;c__;o__;f__;g__;s__
ERR13598960	ERR13598960_binner13_Refined_25	d__Bacteria;p__Verrucomicrobiota;c__Verrucomicrobiae;o__Opitutales;f__Opitutaceae;g__MWDT01;s__	d__Bacteria;p__Verrucomicrobia;c__Opitutae;o__Opitutales;f__Opitutaceae;g__;s__
ERR13598962	ERR13598962_concoct_45	d__Bacteria;p__Verrucomicrobiota;c__Verrucomicrobiae;o__Opitutales;f__Opitutaceae;g__MWDT01;s__	d__Bacteria;p__Verrucomicrobia;c__Opitutae;o__Opitutales;f__Opitutaceae;g__;s__
ERR13598963	ERR13598963_binner13_Refined_35	d__Bacteria;p__Verrucomicrobiota;c__Verrucomicrobiae;o__Opitutales;f__Opitutaceae;g__MWDT01;s__	d__Bacteria;p__Verrucomicrobia;c__Opitutae;o__Opitutales;f__Opitutaceae;g__;s__
ERR13598980	ERR13598980_metabat2_18	d__Bacteria;p__Verrucomicrobiota;c__Verrucomicrobiae;o__Opitutales;f__Opitutaceae;g__MWDT01;s__	d__Bacteria;p__Verrucomicrobia;c__Opitutae;o__Opitutales;f__Opitutaceae;g__;s__
ERR13598987	ERR13598987_concoct_61	d__Bacteria;p__Verrucomicrobiota;c__Verrucomicrobiae;o__Opitutales;f__Opitutaceae;g__MWDT01;s__	d__Bacteria;p__Verrucomicrobia;c__Opitutae;o__Opitutales;f__Opitutaceae;g__;s__
ERR13598994	ERR13598994_binner12_Refined_7	d__Bacteria;p__Spirochaetota;c__Spirochaetia;o__Sphaerochaetales;f__Sphaerochaetaceae;g__Sphaerochaeta;s__	d__Bacteria;p__Spirochaetes;c__Spirochaetia;o__Spirochaetales;f__Sphaerochaetaceae;g__Sphaerochaeta;s__
ERR13598998	ERR13598998_binner123_Refined_11	d__Bacteria;p__Planctomycetota;c__GCA-002687715;o__GCA-002687715;f__GCA	d__Bacteria;p__;c__;o__;f__;g__;s__
ERR13599002	ERR13599002_concoct_79	d__Bacteria;p__Spirochaetota;c__Spirochaetia;o__Treponematales;f__UBA12059;g__SZUA-370	d__Bacteria;p__Spirochaetes;c__;o__;f__;g__;s__
