# Supplementary material for: Urban Wastewater Metagenomics Reveals the Antibiotic Resistance Gene Distribution Across Latvian Municipalities
Source: Microorganisms. 2026 Jan 9;14(1):145. doi: 10.3390/microorganisms14010145 (PMC12843809; doi:10.3390/microorganisms14010145)
Supplement: Supplementary file 1 [file microorganisms-14-00145-s001.zip › Table S8. hamronization_MAGs_report.tsv]

input_file_name	gene_symbol	gene_name	reference_database_name	reference_database_version	reference_accession	analysis_software_name	analysis_software_version	genetic_variation_type	antimicrobial_agent	coverage_percentage	coverage_depth	coverage_ratio	drug_class	input_gene_length	input_gene_start	input_gene_stop	input_protein_length	input_protein_start	input_protein_stop	input_sequence_id	nucleotide_mutation	nucleotide_mutation_interpretation	predicted_phenotype	predicted_phenotype_confidence_level	amino_acid_mutation	amino_acid_mutation_interpretation	reference_gene_length	reference_gene_start	reference_gene_stop	reference_protein_length	reference_protein_start	reference_protein_stop	resistance_mechanism	strand_orientation	sequence_identity
ERR13598958_concoct_33.txt.rgi	vanT gene in vanG cluster	glycopeptide resistance gene cluster; vanT	CARD	3.3.0	3002972	rgi	6.0.3	gene_presence_detected		114.47			glycopeptide antibiotic		724	3171				ERZ24875759.3003_2													antibiotic target alteration	+	37.13
ERR13598958_concoct_6.mapping.potential.ARG.deeparg	BACA	EAS48788|FEATURES|bacA|bacitracin|bacA	deeparg_db	2	EAS48788	deeparg	1.0.4	gene_presence_detected					multidrug		1	265				ERZ24875759.4406_2															55.6
ERR13598958_concoct_6.mapping.potential.ARG.deeparg	BACA	EAS48788|FEATURES|bacA|bacitracin|bacA	deeparg_db	2	EAS48788	deeparg	1.0.4	gene_presence_detected					peptide		1	265				ERZ24875759.4406_2															55.6
ERR13598958_concoct_63.mapping.ARG.deeparg	KASUGAMYCIN_RESISTANCE_PROTEIN_KSGA	YP_001439344|FEATURES|kasugamycin_resistance_protein_ksgA|aminoglycoside|kasugamycin_resistance_protein_ksgA	deeparg_db	2	YP_001439344	deeparg	1.0.4	gene_presence_detected					aminoglycoside		9	261				ERZ24875759.7789_2															53.9
ERR13598958_concoct_63.mapping.ARG.deeparg	OXA	ABN48512|FEATURES|OXA-2|beta-lactam|OXA	deeparg_db	2	ABN48512	deeparg	1.0.4	gene_presence_detected					beta-lactam		27	267				ERZ24875759.27193_2															59.8
ERR13598958_concoct_63.mapping.potential.ARG.deeparg	OPRM	undefined	deeparg_db	2	undefined	deeparg	1.0.4	gene_presence_detected					aminoglycoside		7	365				ERZ24875759.3874_4															50.5
ERR13598958_concoct_63.mapping.potential.ARG.deeparg	OPRM	gi:573999612:gb:ETU76469.1:|FEATURES|oprM|multidrug|oprM	deeparg_db	2	gi:573999612:gb:ETU76469.1:	deeparg	1.0.4	gene_presence_detected					multidrug		7	365				ERZ24875759.3874_4															50.5
ERR13598958_concoct_63_retrieved-genes-class_D_2-hmmsearched.out.fargene	oxa	oxa_g2_70_centroids-aligned	fargene_hmms	0.1	oxa_g2_70_centroids-aligned	fargene	0.1	gene_presence_detected					oxa				265	7	264	ERR13598958_concoct_63_ERZ24875759.27193_seq1_1										270	5	269
ERR13598958_metabat2_18	mph(E)	Mph(E) family macrolide 2'-phosphotransferase	ncbi	2021-Mar-27	NG_064660.1	abricate	1.0.1	gene_presence_detected		100.0			MACROLIDE		3833	4717				ERZ24875759.1194														-	100.0
ERR13598958_metabat2_18	msr(E)	ABC-F type ribosomal protection protein Msr(E)	ncbi	2021-Mar-27	NG_048007.1	abricate	1.0.1	gene_presence_detected		100.0			MACROLIDE		4773	6248				ERZ24875759.1194														-	100.0
ERR13598958_metabat2_18	tet(39)	tetracycline efflux MFS transporter Tet(39)	ncbi	2021-Mar-27	NG_048137.1	abricate	1.0.1	gene_presence_detected		100.0			TETRACYCLINE		1619	2806				ERZ24875759.1194														+	100.0
ERR13598958_metabat2_18	tet(Q)	tetracycline resistance ribosomal protection protein Tet(Q)	ncbi	2021-Mar-27	NG_048270.1	abricate	1.0.1	gene_presence_detected		92.94			TETRACYCLINE		1	1790				ERZ24875759.16798														-	90.56
ERR13598958_metabat2_18.mapping.ARG.deeparg	MSRE	YP_724476.1|FEATURES|msrE|MLS|msrE	deeparg_db	2	YP_724476.1	deeparg	1.0.4	gene_presence_detected					MLS		1	491				ERZ24875759.1194_7															100.0
ERR13598958_metabat2_18.mapping.ARG.deeparg	ROSA	YP_001477378|FEATURES|rosA|fosmidomycin|rosA	deeparg_db	2	YP_001477378	deeparg	1.0.4	gene_presence_detected					fosmidomycin		13	404				ERZ24875759.820_2															53.3
ERR13598958_metabat2_18.mapping.ARG.deeparg	TET39	AY743590.gene.p01|FEATURES|tet39|tetracycline|tet39	deeparg_db	2	AY743590.gene.p01	deeparg	1.0.4	gene_presence_detected					tetracycline		23	395				ERZ24875759.1194_4															100.0
ERR13598958_metabat2_18.mapping.potential.ARG.deeparg	BACA	undefined	deeparg_db	2	undefined	deeparg	1.0.4	gene_presence_detected					multidrug		1	280				ERZ24875759.1070_6															56.5
ERR13598958_metabat2_18.mapping.potential.ARG.deeparg	BACA	undefined	deeparg_db	2	undefined	deeparg	1.0.4	gene_presence_detected					peptide		1	280				ERZ24875759.1070_6															56.5
ERR13598958_metabat2_18.mapping.potential.ARG.deeparg	MEFC	undefined	deeparg_db	2	undefined	deeparg	1.0.4	gene_presence_detected					aminoglycoside		1	402				ERZ24875759.10488_2															75.1
ERR13598958_metabat2_18.mapping.potential.ARG.deeparg	MEFC	undefined	deeparg_db	2	undefined	deeparg	1.0.4	gene_presence_detected					multidrug		1	402				ERZ24875759.10488_2															75.1
ERR13598958_metabat2_18.mapping.potential.ARG.deeparg	MPHD	undefined	deeparg_db	2	undefined	deeparg	1.0.4	gene_presence_detected					peptide		1	294				ERZ24875759.1194_6															100.0
ERR13598958_metabat2_18.mapping.potential.ARG.deeparg	MPHD	ANP63073.1|FEATURES|mphD|MLS|mphD	deeparg_db	2	ANP63073.1	deeparg	1.0.4	gene_presence_detected					MLS		1	294				ERZ24875759.1194_6															100.0
ERR13598958_metabat2_18.mapping.potential.ARG.deeparg	MPHG	undefined	deeparg_db	2	undefined	deeparg	1.0.4	gene_presence_detected					peptide		1	294				ERZ24875759.10488_1															75.5
ERR13598958_metabat2_18.mapping.potential.ARG.deeparg	MPHG	BAL43359.1|FEATURES|mphG|MLS|mphG	deeparg_db	2	BAL43359.1	deeparg	1.0.4	gene_presence_detected					MLS		1	294				ERZ24875759.10488_1															75.5
ERR13598958_metabat2_18.mapping.potential.ARG.deeparg	TET39	undefined	deeparg_db	2	undefined	deeparg	1.0.4	gene_presence_detected					aminoglycoside		23	395				ERZ24875759.1194_4															100.0
ERR13598958_metabat2_18.mapping.potential.ARG.deeparg	TETQ	BAD46890|FEATURES|tetQ|tetracycline|tetQ	deeparg_db	2	BAD46890	deeparg	1.0.4	gene_presence_detected					aminoglycoside		17	612				ERZ24875759.16798_1															90.1
ERR13598958_metabat2_18.mapping.potential.ARG.deeparg	TETQ	BAD46890|FEATURES|tetQ|tetracycline|tetQ	deeparg_db	2	BAD46890	deeparg	1.0.4	gene_presence_detected					tetracycline		17	612				ERZ24875759.16798_1															90.1
ERR13598958_metabat2_18.tsv.amrfinderplus	mph(E)	Mph(E) family macrolide 2'-phosphotransferase	NCBI Reference Gene Database	2024-07-22.1	WP_000155092.1	amrfinderplus	3.12.8	gene_presence_detected	ERYTHROMYCIN	100.0			MACROLIDE		3836	4717	294			ERZ24875759.1194										294				-	100.0
ERR13598958_metabat2_18.tsv.amrfinderplus	msr(E)	ABC-F type ribosomal protection protein Msr(E)	NCBI Reference Gene Database	2024-07-22.1	WP_000052512.1	amrfinderplus	3.12.8	gene_presence_detected	AZITHROMYCIN/ERYTHROMYCIN/STREPTOGRAMIN	100.0			MACROLIDE/STREPTOGRAMIN		4776	6248	491			ERZ24875759.1194										491				-	100.0
ERR13598958_metabat2_18.tsv.amrfinderplus	tet(39)	tetracycline efflux MFS transporter Tet(39)	NCBI Reference Gene Database	2024-07-22.1	WP_004856455.1	amrfinderplus	3.12.8	gene_presence_detected	TETRACYCLINE	100.0			TETRACYCLINE		1619	2803	395			ERZ24875759.1194										395				+	100.0
ERR13598958_metabat2_18.tsv.amrfinderplus	tet(Q)	tetracycline resistance ribosomal protection protein Tet(Q)	NCBI Reference Gene Database	2024-07-22.1	WP_063856407.1	amrfinderplus	3.12.8	gene_presence_detected	TETRACYCLINE	92.98			TETRACYCLINE		3	1790	596			ERZ24875759.16798										641				-	90.1
ERR13598958_metabat2_18.txt.rgi	mphE	macrolide phosphotransferase (MPH)	CARD	3.3.0	3003741	rgi	6.0.3	gene_presence_detected		100.0			macrolide antibiotic		3833	4717				ERZ24875759.1194_6													antibiotic inactivation	-	100.0
ERR13598958_metabat2_18.txt.rgi	msrE	msr-type ABC-F protein	CARD	3.3.0	3003109	rgi	6.0.3	gene_presence_detected		100.0			macrolide antibiotic; streptogramin antibiotic		4773	6248				ERZ24875759.1194_7													antibiotic target protection	-	100.0
ERR13598958_metabat2_18.txt.rgi	tet(Q)	tetracycline-resistant ribosomal protection protein	CARD	3.3.0	3000191	rgi	6.0.3	gene_presence_detected		90.72			tetracycline antibiotic		3	1790				ERZ24875759.16798_1													antibiotic target protection	-	89.43
ERR13598958_metabat2_18.txt.rgi	vanT gene in vanG cluster	glycopeptide resistance gene cluster; vanT	CARD	3.3.0	3002972	rgi	6.0.3	gene_presence_detected		66.43			glycopeptide antibiotic		4254	5675				ERZ24875759.2383_5													antibiotic target alteration	-	34.77
ERR13598958_metabat2_18_retrieved-genes-class_A-hmmsearched.out.fargene	classA	classA_70_centroids-aligned	fargene_hmms	0.1	classA_70_centroids-aligned	fargene	0.1	gene_presence_detected					classA				296	9	294	ERR13598958_metabat2_18_ERZ24875759.541_seq1_1										295	8	293
ERR13598958_metabat2_18_retrieved-genes-tet_efflux-hmmsearched.out.fargene	efflux	efflux_model_group_1-aligned	fargene_hmms	0.1	efflux_model_group_1-aligned	fargene	0.1	gene_presence_detected					efflux				394	2	391	ERR13598958_metabat2_18_ERZ24875759.1194_seq1_1										399	2	392
ERR13598958_metabat2_18_retrieved-genes-tet_rpg-hmmsearched.out.fargene	rpg	rpg_reference_sequences-aligned	fargene_hmms	0.1	rpg_reference_sequences-aligned	fargene	0.1	gene_presence_detected					rpg				597	1	596	ERR13598958_metabat2_18_ERZ24875759.16798_seq1_6										646	1	598
ERR13598959_binner12_Refined_3.mapping.potential.ARG.deeparg	MTRA	CCP46065.1|FEATURES|mtrA|multidrug|mtrA	deeparg_db	2	CCP46065.1	deeparg	1.0.4	gene_presence_detected					multidrug		4	224				ERZ24875763.234_10															51.1
ERR13598959_binner12_Refined_3.mapping.potential.ARG.deeparg	MTRA	CCP46065.1|FEATURES|mtrA|multidrug|mtrA	deeparg_db	2	CCP46065.1	deeparg	1.0.4	gene_presence_detected					aminoglycoside		4	224				ERZ24875763.234_10															51.1
ERR13598959_binner12_Refined_3.mapping.potential.ARG.deeparg	OLEC	AAA26793|FEATURES|oleC|MLS|oleC	deeparg_db	2	AAA26793	deeparg	1.0.4	gene_presence_detected					MLS		5	319				ERZ24875763.760_4															51.3
ERR13598959_binner12_Refined_3.mapping.potential.ARG.deeparg	OLEC	undefined	deeparg_db	2	undefined	deeparg	1.0.4	gene_presence_detected					tetracycline		5	319				ERZ24875763.760_4															51.3
ERR13598959_binner12_Refined_3.txt.rgi	Mycobacterium tuberculosis rpsL mutations conferring resistance to Streptomycin	antibiotic-resistant rpsL	CARD	3.3.0	3003395	rgi	6.0.3	protein_variant_detected		99.19			aminoglycoside antibiotic		1358	1729				ERZ24875763.1036_3					p.K88R								antibiotic target alteration	-	81.15
ERR13598959_binner12_Refined_3.txt.rgi	vanW gene in vanI cluster	vanW; glycopeptide resistance gene cluster	CARD	3.3.0	3003724	rgi	6.0.3	gene_presence_detected		142.63			glycopeptide antibiotic		5409	7007				ERZ24875763.804_6													antibiotic target alteration	-	34.4
ERR13598959_binner12_Refined_35.mapping.ARG.deeparg	VATF	AAF63432|FEATURES|vatF|MLS|vatF	deeparg_db	2	AAF63432	deeparg	1.0.4	gene_presence_detected					MLS		8	211				ERZ24875763.4609_3															55.9
ERR13598959_binner12_Refined_35.mapping.potential.ARG.deeparg	TRUNCATED_PUTATIVE_RESPONSE_REGULATOR_ARLR	undefined	deeparg_db	2	undefined	deeparg	1.0.4	gene_presence_detected					aminoglycoside		3	121				ERZ24875763.14088_2															52.5
ERR13598959_binner12_Refined_35.mapping.potential.ARG.deeparg	TRUNCATED_PUTATIVE_RESPONSE_REGULATOR_ARLR	NC_002745.1124086.p01|FEATURES|truncated_putative_response_regulator_ArlR|unclassified|truncated_putative_response_regulator_ArlR	deeparg_db	2	NC_002745.1124086.p01	deeparg	1.0.4	gene_presence_detected					unclassified		3	121				ERZ24875763.14088_2															52.5
ERR13598959_concoct_21.mapping.potential.ARG.deeparg	EMRB-QACA_FAMILY_MAJOR_FACILITATOR_TRANSPORTER	gi:409744629:gb:EKN43141.1:|FEATURES|EmrB-QacA_family_major_facilitator_transporter|multidrug|EmrB-QacA_family_major_facilitator_transporter	deeparg_db	2	gi:409744629:gb:EKN43141.1:	deeparg	1.0.4	gene_presence_detected					multidrug		14	466				ERZ24875763.8676_3															55.8
ERR13598959_concoct_21.mapping.potential.ARG.deeparg	EMRB-QACA_FAMILY_MAJOR_FACILITATOR_TRANSPORTER	gi:409744629:gb:EKN43141.1:|FEATURES|EmrB-QacA_family_major_facilitator_transporter|multidrug|EmrB-QacA_family_major_facilitator_transporter	deeparg_db	2	gi:409744629:gb:EKN43141.1:	deeparg	1.0.4	gene_presence_detected					peptide		14	466				ERZ24875763.8676_3															55.8
ERR13598959_concoct_21.txt.rgi	vanH gene in vanB cluster	vanH; glycopeptide resistance gene cluster	CARD	3.3.0	3002943	rgi	6.0.3	gene_presence_detected		106.19			glycopeptide antibiotic		274	1305				ERZ24875763.8956_2													antibiotic target alteration	-	35.17
ERR13598959_concoct_25.mapping.potential.ARG.deeparg	BACA	ZP_04055725|FEATURES|bacA|bacitracin|bacA	deeparg_db	2	ZP_04055725	deeparg	1.0.4	gene_presence_detected					multidrug		1	277				ERZ24875763.10587_3															52.0
ERR13598959_concoct_25.mapping.potential.ARG.deeparg	BACA	ZP_04055725|FEATURES|bacA|bacitracin|bacA	deeparg_db	2	ZP_04055725	deeparg	1.0.4	gene_presence_detected					peptide		1	277				ERZ24875763.10587_3															52.0
ERR13598959_concoct_26.mapping.ARG.deeparg	BACA	NP_840140|FEATURES|bacA|bacitracin|bacA	deeparg_db	2	NP_840140	deeparg	1.0.4	gene_presence_detected					bacitracin		1	271				ERZ24875763.13620_2															74.6
ERR13598959_concoct_26.mapping.ARG.deeparg	PATA	NP_417544.5|FEATURES|patA|fluoroquinolone|patA	deeparg_db	2	NP_417544.5	deeparg	1.0.4	gene_presence_detected					fluoroquinolone		6	453				ERZ24875763.11030_2															69.4
ERR13598959_concoct_26.mapping.ARG.deeparg	UGD	AAC75089.1|FEATURES|ugd|peptide|ugd	deeparg_db	2	AAC75089.1	deeparg	1.0.4	gene_presence_detected					peptide		1	388				ERZ24875763.9051_1															75.0
ERR13598959_concoct_26.mapping.potential.ARG.deeparg	EMRE	gi:353577773:gb:EHC39833.1:|FEATURES|emrE|multidrug|emrE	deeparg_db	2	gi:353577773:gb:EHC39833.1:	deeparg	1.0.4	gene_presence_detected					fluoroquinolone		20	125				ERZ24875763.17471_2															61.3
ERR13598959_concoct_26.mapping.potential.ARG.deeparg	EMRE	gi:353577773:gb:EHC39833.1:|FEATURES|emrE|multidrug|emrE	deeparg_db	2	gi:353577773:gb:EHC39833.1:	deeparg	1.0.4	gene_presence_detected					aminoglycoside		20	125				ERZ24875763.17471_2															61.3
ERR13598959_concoct_60.mapping.ARG.deeparg	KDPE	NP_415222.1|FEATURES|kdpE|aminoglycoside|kdpE	deeparg_db	2	NP_415222.1	deeparg	1.0.4	gene_presence_detected					aminoglycoside		4	222				ERZ24875763.3383_4															53.8
ERR13598959_concoct_60.mapping.ARG.deeparg	OQXB	YP_001693238|FEATURES|oqxB|multidrug|oqxB	deeparg_db	2	YP_001693238	deeparg	1.0.4	gene_presence_detected					multidrug		1	1049				ERZ24875763.705_4															74.2
ERR13598959_concoct_60.mapping.potential.ARG.deeparg	LNUF	CAD91132.1|FEATURES|lnuF|MLS|lnuF	deeparg_db	2	CAD91132.1	deeparg	1.0.4	gene_presence_detected					MLS		1	272				ERZ24875763.4991_3															80.1
ERR13598959_concoct_60.mapping.potential.ARG.deeparg	LNUF	undefined	deeparg_db	2	undefined	deeparg	1.0.4	gene_presence_detected					peptide		1	272				ERZ24875763.4991_3															80.1
ERR13598959_concoct_60.mapping.potential.ARG.deeparg	MDTC	gi:446590225:ref:WP_000667571.1:|FEATURES|mdtC|multidrug|mdtC	deeparg_db	2	gi:446590225:ref:WP_000667571.1:	deeparg	1.0.4	gene_presence_detected					multidrug		8	1017				ERZ24875763.1938_2															60.6
ERR13598959_concoct_60.mapping.potential.ARG.deeparg	MDTC	gi:446590225:ref:WP_000667571.1:|FEATURES|mdtC|multidrug|mdtC	deeparg_db	2	gi:446590225:ref:WP_000667571.1:	deeparg	1.0.4	gene_presence_detected					aminocoumarin		8	1017				ERZ24875763.1938_2															60.6
ERR13598959_concoct_60.mapping.potential.ARG.deeparg	OQXA	undefined	deeparg_db	2	undefined	deeparg	1.0.4	gene_presence_detected					aminoglycoside		42	388				ERZ24875763.705_3															54.8
ERR13598959_concoct_60.mapping.potential.ARG.deeparg	OQXA	YP_001693237.1|FEATURES|oqxA|multidrug|oqxA	deeparg_db	2	YP_001693237.1	deeparg	1.0.4	gene_presence_detected					multidrug		42	388				ERZ24875763.705_3															54.8
ERR13598959_concoct_60.mapping.potential.ARG.deeparg	TRUNCATED_PUTATIVE_RESPONSE_REGULATOR_ARLR	undefined	deeparg_db	2	undefined	deeparg	1.0.4	gene_presence_detected					aminoglycoside		3	118				ERZ24875763.132_12															52.1
ERR13598959_concoct_60.mapping.potential.ARG.deeparg	TRUNCATED_PUTATIVE_RESPONSE_REGULATOR_ARLR	NC_002745.1124086.p01|FEATURES|truncated_putative_response_regulator_ArlR|unclassified|truncated_putative_response_regulator_ArlR	deeparg_db	2	NC_002745.1124086.p01	deeparg	1.0.4	gene_presence_detected					unclassified		3	118				ERZ24875763.132_12															52.1
ERR13598959_concoct_60.txt.rgi	adeF	resistance-nodulation-cell division (RND) antibiotic efflux pump	CARD	3.3.0	3000777	rgi	6.0.3	gene_presence_detected		100.47			fluoroquinolone antibiotic; tetracycline antibiotic		2419	5613				ERZ24875763.705_4													antibiotic efflux	+	59.85
ERR13598960_binner13_Refined_14.mapping.potential.ARG.deeparg	BACA	ZP_04055725|FEATURES|bacA|bacitracin|bacA	deeparg_db	2	ZP_04055725	deeparg	1.0.4	gene_presence_detected					multidrug		1	277				ERZ24875765.3008_4															57.0
ERR13598960_binner13_Refined_14.mapping.potential.ARG.deeparg	BACA	ZP_04055725|FEATURES|bacA|bacitracin|bacA	deeparg_db	2	ZP_04055725	deeparg	1.0.4	gene_presence_detected					peptide		1	277				ERZ24875765.3008_4															57.0
ERR13598960_binner13_Refined_25.mapping.potential.ARG.deeparg	TRUNCATED_PUTATIVE_RESPONSE_REGULATOR_ARLR	NC_002745.1124086.p01|FEATURES|truncated_putative_response_regulator_ArlR|unclassified|truncated_putative_response_regulator_ArlR	deeparg_db	2	NC_002745.1124086.p01	deeparg	1.0.4	gene_presence_detected					multidrug		3	119				ERZ24875765.12879_2															51.7
ERR13598960_binner13_Refined_25.mapping.potential.ARG.deeparg	TRUNCATED_PUTATIVE_RESPONSE_REGULATOR_ARLR	NC_002745.1124086.p01|FEATURES|truncated_putative_response_regulator_ArlR|unclassified|truncated_putative_response_regulator_ArlR	deeparg_db	2	NC_002745.1124086.p01	deeparg	1.0.4	gene_presence_detected					peptide		3	119				ERZ24875765.12879_2															51.7
ERR13598960_binner13_Refined_25.txt.rgi	vanT gene in vanG cluster	glycopeptide resistance gene cluster; vanT	CARD	3.3.0	3002972	rgi	6.0.3	gene_presence_detected		53.37			glycopeptide antibiotic		398	1540				ERZ24875765.30237_2													antibiotic target alteration	+	32.09
ERR13598960_binner13_Refined_25_retrieved-genes-class_B_1_2-hmmsearched.out.fargene	b1	b1_b2_70_centroids-aligned	fargene_hmms	0.1	b1_b2_70_centroids-aligned	fargene	0.1	gene_presence_detected					b1				276	22	274	ERR13598960_binner13_Refined_25_ERZ24875765.10776_seq1_4										248	20	245
ERR13598962_binner12_Refined_31.mapping.ARG.deeparg	BAER	YP_490321.1|FEATURES|baeR|multidrug|baeR	deeparg_db	2	YP_490321.1	deeparg	1.0.4	gene_presence_detected					multidrug		13	234				ERZ24875767.2662_5															52.2
ERR13598962_binner12_Refined_31.mapping.ARG.deeparg	KDPE	NP_415222.1|FEATURES|kdpE|aminoglycoside|kdpE	deeparg_db	2	NP_415222.1	deeparg	1.0.4	gene_presence_detected					aminoglycoside		4	225				ERZ24875767.9152_3															53.8
ERR13598962_binner12_Refined_31.mapping.ARG.deeparg	KDPE	NP_415222.1|FEATURES|kdpE|aminoglycoside|kdpE	deeparg_db	2	NP_415222.1	deeparg	1.0.4	gene_presence_detected					aminoglycoside		1	225				ERZ24875767.581_12															60.0
ERR13598962_binner12_Refined_31.mapping.ARG.deeparg	UGD	AAC75089.1|FEATURES|ugd|peptide|ugd	deeparg_db	2	AAC75089.1	deeparg	1.0.4	gene_presence_detected					peptide		1	388				ERZ24875767.1686_9															71.6
ERR13598962_binner12_Refined_31.mapping.potential.ARG.deeparg	ACRB	gi:495735716:ref:WP_008460295.1:|FEATURES|acrB|multidrug|acrB	deeparg_db	2	gi:495735716:ref:WP_008460295.1:	deeparg	1.0.4	gene_presence_detected					multidrug		1	862				ERZ24875767.1062_12															63.3
ERR13598962_binner12_Refined_31.mapping.potential.ARG.deeparg	ACRB	undefined	deeparg_db	2	undefined	deeparg	1.0.4	gene_presence_detected					aminoglycoside		1	862				ERZ24875767.1062_12															63.3
ERR13598962_binner12_Refined_31.mapping.potential.ARG.deeparg	MEXK	AAG07064.1|FEATURES|MexK|multidrug|MexK	deeparg_db	2	AAG07064.1	deeparg	1.0.4	gene_presence_detected					multidrug		154	1022				ERZ24875767.6279_1															58.7
ERR13598962_binner12_Refined_31.mapping.potential.ARG.deeparg	MEXK	undefined	deeparg_db	2	undefined	deeparg	1.0.4	gene_presence_detected					triclosan		154	1022				ERZ24875767.6279_1															58.7
ERR13598962_binner12_Refined_31.mapping.potential.ARG.deeparg	QACH	AAZ42322.1|FEATURES|qacH|fluoroquinolone|qacH	deeparg_db	2	AAZ42322.1	deeparg	1.0.4	gene_presence_detected					aminoglycoside		3	110				ERZ24875767.1587_4															57.4
ERR13598962_binner12_Refined_31.mapping.potential.ARG.deeparg	QACH	AAZ42322.1|FEATURES|qacH|fluoroquinolone|qacH	deeparg_db	2	AAZ42322.1	deeparg	1.0.4	gene_presence_detected					peptide		3	110				ERZ24875767.1587_4															57.4
ERR13598962_binner12_Refined_31.txt.rgi	qacG	small multidrug resistance (SMR) antibiotic efflux pump	CARD	3.3.0	3007015	rgi	6.0.3	gene_presence_detected		101.87			disinfecting agents and antiseptics		3703	4032				ERZ24875767.1587_4													antibiotic efflux	-	47.62
ERR13598962_binner12_Refined_31.txt.rgi	vanW gene in vanG cluster	vanW; glycopeptide resistance gene cluster	CARD	3.3.0	3002965	rgi	6.0.3	gene_presence_detected		88.26			glycopeptide antibiotic		5429	6175				ERZ24875767.1631_10													antibiotic target alteration	-	35.09
ERR13598962_binner13_Refined_18.mapping.ARG.deeparg	BACA	YP_584847|FEATURES|bacA|bacitracin|bacA	deeparg_db	2	YP_584847	deeparg	1.0.4	gene_presence_detected					bacitracin		1	293				ERZ24875767.279_10															62.5
ERR13598962_binner13_Refined_18.mapping.ARG.deeparg	GOLS	NP_459349.1|FEATURES|golS|multidrug|golS	deeparg_db	2	NP_459349.1	deeparg	1.0.4	gene_presence_detected					multidrug		1	126				ERZ24875767.22_21															56.3
ERR13598962_binner13_Refined_18.mapping.ARG.deeparg	KASUGAMYCIN_RESISTANCE_PROTEIN_KSGA	A7FMC1|FEATURES|kasugamycin_resistance_protein_ksgA|aminoglycoside|kasugamycin_resistance_protein_ksgA	deeparg_db	2	A7FMC1	deeparg	1.0.4	gene_presence_detected					aminoglycoside		9	267				ERZ24875767.188_11															52.9
ERR13598962_binner13_Refined_18.mapping.ARG.deeparg	NORB	gi:917392609:ref:WP_051999321.1:|FEATURES|norB|fluoroquinolone|norB	deeparg_db	2	gi:917392609:ref:WP_051999321.1:	deeparg	1.0.4	gene_presence_detected					fluoroquinolone		4	455				ERZ24875767.14_21															51.6
ERR13598962_binner13_Refined_18.mapping.ARG.deeparg	QACH	AAZ42322.1|FEATURES|qacH|fluoroquinolone|qacH	deeparg_db	2	AAZ42322.1	deeparg	1.0.4	gene_presence_detected					fluoroquinolone		3	110				ERZ24875767.95_15															55.6
ERR13598962_binner13_Refined_18.mapping.ARG.deeparg	ROSB	YP_001477377|FEATURES|rosB|fosmidomycin|rosB	deeparg_db	2	YP_001477377	deeparg	1.0.4	gene_presence_detected					fosmidomycin		1	547				ERZ24875767.1537_6															50.1
ERR13598962_binner13_Refined_18.mapping.ARG.deeparg	TRANSCRIPTIONAL_REGULATORY_PROTEIN_CPXR_CPXR	CP001138.1.gene4273.p01|FEATURES|transcriptional_regulatory_protein_CpxR_cpxR|unclassified|transcriptional_regulatory_protein_CpxR_cpxR	deeparg_db	2	CP001138.1.gene4273.p01	deeparg	1.0.4	gene_presence_detected					unclassified		1	229				ERZ24875767.35_42															52.6
ERR13598962_binner13_Refined_18.mapping.potential.ARG.deeparg	DFRA1	CAL48457|FEATURES|dfrA1|diaminopyrimidine|dfrA1	deeparg_db	2	CAL48457	deeparg	1.0.4	gene_presence_detected					diaminopyrimidine		19	182				ERZ24875767.348_14															50.9
ERR13598962_binner13_Refined_18.mapping.potential.ARG.deeparg	DFRA1	undefined	deeparg_db	2	undefined	deeparg	1.0.4	gene_presence_detected					peptide		19	182				ERZ24875767.348_14															50.9
ERR13598962_binner13_Refined_18.mapping.potential.ARG.deeparg	EMRE	CP001138.1.gene1489.p01|FEATURES|emrE|multidrug|emrE	deeparg_db	2	CP001138.1.gene1489.p01	deeparg	1.0.4	gene_presence_detected					fluoroquinolone		7	112				ERZ24875767.95_14															53.8
ERR13598962_binner13_Refined_18.mapping.potential.ARG.deeparg	EMRE	CP001138.1.gene1489.p01|FEATURES|emrE|multidrug|emrE	deeparg_db	2	CP001138.1.gene1489.p01	deeparg	1.0.4	gene_presence_detected					aminoglycoside		7	112				ERZ24875767.95_14															53.8
ERR13598962_binner13_Refined_18.mapping.potential.ARG.deeparg	MDTC	gi:446590244:ref:WP_000667590.1:|FEATURES|mdtC|multidrug|mdtC	deeparg_db	2	gi:446590244:ref:WP_000667590.1:	deeparg	1.0.4	gene_presence_detected					aminocoumarin		1	1020				ERZ24875767.2950_4															59.9
ERR13598962_binner13_Refined_18.mapping.potential.ARG.deeparg	MDTC	gi:446590244:ref:WP_000667590.1:|FEATURES|mdtC|multidrug|mdtC	deeparg_db	2	gi:446590244:ref:WP_000667590.1:	deeparg	1.0.4	gene_presence_detected					multidrug		1	1020				ERZ24875767.2950_4															59.9
ERR13598962_binner13_Refined_18.mapping.potential.ARG.deeparg	MEXK	AAG07064.1|FEATURES|MexK|multidrug|MexK	deeparg_db	2	AAG07064.1	deeparg	1.0.4	gene_presence_detected					multidrug		3	1020				ERZ24875767.292_4															60.2
ERR13598962_binner13_Refined_18.mapping.potential.ARG.deeparg	MEXK	undefined	deeparg_db	2	undefined	deeparg	1.0.4	gene_presence_detected					triclosan		3	1020				ERZ24875767.292_4															60.2
ERR13598962_binner13_Refined_18.mapping.potential.ARG.deeparg	MUXB	NP_251217.1|FEATURES|MuxB|multidrug|MuxB	deeparg_db	2	NP_251217.1	deeparg	1.0.4	gene_presence_detected					multidrug		1	1019				ERZ24875767.989_2															72.5
ERR13598962_binner13_Refined_18.mapping.potential.ARG.deeparg	MUXB	NP_251217.1|FEATURES|MuxB|multidrug|MuxB	deeparg_db	2	NP_251217.1	deeparg	1.0.4	gene_presence_detected					aminocoumarin		1	1019				ERZ24875767.989_2															72.5
ERR13598962_binner13_Refined_18.mapping.potential.ARG.deeparg	OPRM	undefined	deeparg_db	2	undefined	deeparg	1.0.4	gene_presence_detected					aminoglycoside		12	461				ERZ24875767.2394_6															53.1
ERR13598962_binner13_Refined_18.mapping.potential.ARG.deeparg	OPRM	NC_008702.1.4607681.p01|FEATURES|oprM|multidrug|oprM	deeparg_db	2	NC_008702.1.4607681.p01	deeparg	1.0.4	gene_presence_detected					multidrug		12	461				ERZ24875767.2394_6															53.1
ERR13598962_binner13_Refined_18.mapping.potential.ARG.deeparg	QACH	undefined	deeparg_db	2	undefined	deeparg	1.0.4	gene_presence_detected					peptide		3	110				ERZ24875767.95_15															55.6
ERR13598962_binner13_Refined_18.txt.rgi	adeF	resistance-nodulation-cell division (RND) antibiotic efflux pump	CARD	3.3.0	3000777	rgi	6.0.3	gene_presence_detected		98.11			fluoroquinolone antibiotic; tetracycline antibiotic		1803	4922				ERZ24875767.114_2													antibiotic efflux	-	45.5
ERR13598962_binner13_Refined_18.txt.rgi	qacG	small multidrug resistance (SMR) antibiotic efflux pump	CARD	3.3.0	3007015	rgi	6.0.3	gene_presence_detected		101.87			disinfecting agents and antiseptics		16911	17240				ERZ24875767.95_14													antibiotic efflux	+	38.68
ERR13598962_concoct_37.mapping.potential.ARG.deeparg	BACA	ZP_04055725|FEATURES|bacA|bacitracin|bacA	deeparg_db	2	ZP_04055725	deeparg	1.0.4	gene_presence_detected					multidrug		1	281				ERZ24875767.3682_4															55.6
ERR13598962_concoct_37.mapping.potential.ARG.deeparg	BACA	ZP_04055725|FEATURES|bacA|bacitracin|bacA	deeparg_db	2	ZP_04055725	deeparg	1.0.4	gene_presence_detected					peptide		1	281				ERZ24875767.3682_4															55.6
ERR13598962_concoct_37.txt.rgi	vanT gene in vanG cluster	glycopeptide resistance gene cluster; vanT	CARD	3.3.0	3002972	rgi	6.0.3	gene_presence_detected		76.83			glycopeptide antibiotic		3	1646				ERZ24875767.22401_1													antibiotic target alteration	+	38.38
ERR13598962_concoct_45.mapping.ARG.deeparg	LLMA_23S_RIBOSOMAL_RNA_METHYLTRANSFERASE	APB03216.1|FEATURES|LlmA_23S_ribosomal_RNA_methyltransferase|MLS|LlmA_23S_ribosomal_RNA_methyltransferase	deeparg_db	2	APB03216.1	deeparg	1.0.4	gene_presence_detected					MLS		1	287				ERZ24875767.3653_1															58.5
ERR13598962_concoct_45.mapping.ARG.deeparg	MEXA	gi:497301063:ref:WP_009615280.1:|FEATURES|mexA|multidrug|mexA	deeparg_db	2	gi:497301063:ref:WP_009615280.1:	deeparg	1.0.4	gene_presence_detected					multidrug		19	370				ERZ24875767.1958_10															53.8
ERR13598962_concoct_45.mapping.ARG.deeparg	OPRM	NC_008702.1.4606278.p01|FEATURES|oprM|multidrug|oprM	deeparg_db	2	NC_008702.1.4606278.p01	deeparg	1.0.4	gene_presence_detected					multidrug		3	465				ERZ24875767.9523_2															51.7
ERR13598962_concoct_45.mapping.ARG.deeparg	TETG	BAC67151|FEATURES|tetG|tetracycline|tetG	deeparg_db	2	BAC67151	deeparg	1.0.4	gene_presence_detected					tetracycline		1	385				ERZ24875767.6673_3															68.4
ERR13598962_concoct_45.mapping.potential.ARG.deeparg	OPRM	undefined	deeparg_db	2	undefined	deeparg	1.0.4	gene_presence_detected					aminoglycoside		3	465				ERZ24875767.9523_2															51.7
ERR13598962_concoct_45.mapping.potential.ARG.deeparg	TRUNCATED_PUTATIVE_RESPONSE_REGULATOR_ARLR	undefined	deeparg_db	2	undefined	deeparg	1.0.4	gene_presence_detected					aminoglycoside		3	119				ERZ24875767.2120_5															50.8
ERR13598962_concoct_45.mapping.potential.ARG.deeparg	TRUNCATED_PUTATIVE_RESPONSE_REGULATOR_ARLR	NC_002745.1124086.p01|FEATURES|truncated_putative_response_regulator_ArlR|unclassified|truncated_putative_response_regulator_ArlR	deeparg_db	2	NC_002745.1124086.p01	deeparg	1.0.4	gene_presence_detected					unclassified		3	119				ERZ24875767.2120_5															50.8
ERR13598962_concoct_45.txt.rgi	vanY gene in vanB cluster	vanY; glycopeptide resistance gene cluster	CARD	3.3.0	3002956	rgi	6.0.3	gene_presence_detected		120.9			glycopeptide antibiotic		3557	4531				ERZ24875767.3652_3													antibiotic target alteration	-	37.7
ERR13598962_concoct_45_retrieved-genes-class_B_1_2-hmmsearched.out.fargene	b1	b1_b2_70_centroids-aligned	fargene_hmms	0.1	b1_b2_70_centroids-aligned	fargene	0.1	gene_presence_detected					b1				275	22	273	ERR13598962_concoct_45_ERZ24875767.7244_seq1_1										248	20	245
ERR13598962_concoct_45_retrieved-genes-tet_efflux-hmmsearched.out.fargene	efflux	efflux_model_group_1-aligned	fargene_hmms	0.1	efflux_model_group_1-aligned	fargene	0.1	gene_presence_detected					efflux				393	1	389	ERR13598962_concoct_45_ERZ24875767.6673_seq1_1										399	1	387
ERR13598962_concoct_56.mapping.ARG.deeparg	VATF	AAF63432|FEATURES|vatF|MLS|vatF	deeparg_db	2	AAF63432	deeparg	1.0.4	gene_presence_detected					MLS		6	217				ERZ24875767.13_40															60.4
ERR13598962_concoct_56.mapping.potential.ARG.deeparg	ROSB	undefined	deeparg_db	2	undefined	deeparg	1.0.4	gene_presence_detected					aminoglycoside		2	521				ERZ24875767.17_43															50.2
ERR13598962_concoct_56.mapping.potential.ARG.deeparg	ROSB	undefined	deeparg_db	2	undefined	deeparg	1.0.4	gene_presence_detected					peptide		2	521				ERZ24875767.17_43															50.2
ERR13598962_concoct_56.txt.rgi	vanH gene in vanB cluster	vanH; glycopeptide resistance gene cluster	CARD	3.3.0	3002943	rgi	6.0.3	gene_presence_detected		101.86			glycopeptide antibiotic		65100	66089				ERZ24875767.10_66													antibiotic target alteration	+	36.45
ERR13598962_concoct_56.txt.rgi	vanT gene in vanG cluster	glycopeptide resistance gene cluster; vanT	CARD	3.3.0	3002972	rgi	6.0.3	gene_presence_detected		51.26			glycopeptide antibiotic		100381	101478				ERZ24875767.2_84													antibiotic target alteration	-	33.24
ERR13598962_concoct_56_retrieved-genes-class_D_1-hmmsearched.out.fargene	oxa	oxa_g1_70_centroids-aligned	fargene_hmms	0.1	oxa_g1_70_centroids-aligned	fargene	0.1	gene_presence_detected					oxa				267	7	265	ERR13598962_concoct_56_ERZ24875767.6_seq1_4										270	9	268
ERR13598962_concoct_62.mapping.ARG.deeparg	CCRA	M63556.1.gene1.p01|FEATURES|ccrA|beta-lactam|ccrA	deeparg_db	2	M63556.1.gene1.p01	deeparg	1.0.4	gene_presence_detected					beta-lactam		22	241				ERZ24875767.548_3															59.5
ERR13598962_concoct_62.mapping.ARG.deeparg	ROSA	YP_001477378|FEATURES|rosA|fosmidomycin|rosA	deeparg_db	2	YP_001477378	deeparg	1.0.4	gene_presence_detected					fosmidomycin		11	406				ERZ24875767.534_4															58.5
ERR13598962_concoct_62.mapping.potential.ARG.deeparg	BACA	undefined	deeparg_db	2	undefined	deeparg	1.0.4	gene_presence_detected					multidrug		1	277				ERZ24875767.19_51															58.8
ERR13598962_concoct_62.mapping.potential.ARG.deeparg	BACA	undefined	deeparg_db	2	undefined	deeparg	1.0.4	gene_presence_detected					peptide		1	277				ERZ24875767.19_51															58.8
ERR13598962_concoct_62.txt.rgi	nimJ	nitroimidazole reductase	CARD	3.3.0	3007112	rgi	6.0.3	gene_presence_detected		98.79			nitroimidazole antibiotic		5173	5664				ERZ24875767.285_6													antibiotic inactivation	-	62.35
ERR13598962_concoct_62.txt.rgi	vanT gene in vanG cluster	glycopeptide resistance gene cluster; vanT	CARD	3.3.0	3002972	rgi	6.0.3	gene_presence_detected		115.31			glycopeptide antibiotic		19720	22185				ERZ24875767.163_17													antibiotic target alteration	+	37.2
ERR13598962_concoct_62_retrieved-genes-class_B_1_2-hmmsearched.out.fargene	b1	b1_b2_70_centroids-aligned	fargene_hmms	0.1	b1_b2_70_centroids-aligned	fargene	0.1	gene_presence_detected					b1				255	20	253	ERR13598962_concoct_62_ERZ24875767.548_seq1_4										248	20	246
ERR13598962_concoct_84.mapping.potential.ARG.deeparg	LLMA_23S_RIBOSOMAL_RNA_METHYLTRANSFERASE	APB03216.1|FEATURES|LlmA_23S_ribosomal_RNA_methyltransferase|MLS|LlmA_23S_ribosomal_RNA_methyltransferase	deeparg_db	2	APB03216.1	deeparg	1.0.4	gene_presence_detected					multidrug		1	287				ERZ24875767.6514_3															54.8
ERR13598962_concoct_84.mapping.potential.ARG.deeparg	LLMA_23S_RIBOSOMAL_RNA_METHYLTRANSFERASE	APB03216.1|FEATURES|LlmA_23S_ribosomal_RNA_methyltransferase|MLS|LlmA_23S_ribosomal_RNA_methyltransferase	deeparg_db	2	APB03216.1	deeparg	1.0.4	gene_presence_detected					peptide		1	287				ERZ24875767.6514_3															54.8
ERR13598962_concoct_84.txt.rgi	vanT gene in vanG cluster	glycopeptide resistance gene cluster; vanT	CARD	3.3.0	3002972	rgi	6.0.3	gene_presence_detected		54.07			glycopeptide antibiotic		3119	4276				ERZ24875767.4320_7													antibiotic target alteration	-	35.28
ERR13598962_concoct_84.txt.rgi	vanW gene in vanI cluster	vanW; glycopeptide resistance gene cluster	CARD	3.3.0	3003724	rgi	6.0.3	gene_presence_detected		163.81			glycopeptide antibiotic		6228	8063				ERZ24875767.684_7													antibiotic target alteration	+	27.7
ERR13598962_concoct_84.txt.rgi	vanY gene in vanF cluster	vanY; glycopeptide resistance gene cluster	CARD	3.3.0	3002958	rgi	6.0.3	gene_presence_detected		78.84			glycopeptide antibiotic		3	698				ERZ24875767.18926_1													antibiotic target alteration	+	35.8
ERR13598962_concoct_84.txt.rgi	vanY gene in vanG cluster	vanY; glycopeptide resistance gene cluster	CARD	3.3.0	3002959	rgi	6.0.3	gene_presence_detected		106.81			glycopeptide antibiotic		2937	3833				ERZ24875767.1420_4													antibiotic target alteration	+	36.7
ERR13598963_binner13_Refined_2.mapping.potential.ARG.deeparg	EFRB	CDO61516.1|FEATURES|efrB|multidrug|efrB	deeparg_db	2	CDO61516.1	deeparg	1.0.4	gene_presence_detected					multidrug		33	362				ERZ24875768.37371_1															50.6
ERR13598963_binner13_Refined_2.mapping.potential.ARG.deeparg	EFRB	CDO61516.1|FEATURES|efrB|multidrug|efrB	deeparg_db	2	CDO61516.1	deeparg	1.0.4	gene_presence_detected					peptide		33	362				ERZ24875768.37371_1															50.6
ERR13598963_binner13_Refined_35.mapping.potential.ARG.deeparg	OPRM	YP_002083353|FEATURES|oprM|multidrug|oprM	deeparg_db	2	YP_002083353	deeparg	1.0.4	gene_presence_detected					multidrug		1	417				ERZ24875768.13198_2															52.0
ERR13598963_binner13_Refined_35.mapping.potential.ARG.deeparg	OPRM	YP_002083353|FEATURES|oprM|multidrug|oprM	deeparg_db	2	YP_002083353	deeparg	1.0.4	gene_presence_detected					peptide		1	417				ERZ24875768.13198_2															52.0
ERR13598963_binner13_Refined_35.txt.rgi	vanY gene in vanB cluster	vanY; glycopeptide resistance gene cluster	CARD	3.3.0	3002956	rgi	6.0.3	gene_presence_detected		50.0			glycopeptide antibiotic		2	406				ERZ24875768.8136_1													antibiotic target alteration	+	36.29
ERR13598963_binner13_Refined_35_retrieved-genes-class_B_1_2-hmmsearched.out.fargene	b1	b1_b2_70_centroids-aligned	fargene_hmms	0.1	b1_b2_70_centroids-aligned	fargene	0.1	gene_presence_detected					b1				276	23	274	ERR13598963_binner13_Refined_35_ERZ24875768.19078_seq1_4										248	20	245
ERR13598963_binner13_Refined_41.txt.rgi	vanT gene in vanG cluster	glycopeptide resistance gene cluster; vanT	CARD	3.3.0	3002972	rgi	6.0.3	gene_presence_detected		50.56			glycopeptide antibiotic		158	1240				ERZ24875768.13706_2													antibiotic target alteration	-	35.23
ERR13598963_binner13_Refined_41.txt.rgi	vanT gene in vanG cluster	glycopeptide resistance gene cluster; vanT	CARD	3.3.0	3002972	rgi	6.0.3	gene_presence_detected		52.53			glycopeptide antibiotic		464	1588				ERZ24875768.13966_3													antibiotic target alteration	+	38.15
ERR13598963_binner13_Refined_41_retrieved-genes-class_B_3-hmmsearched.out.fargene	b3	b3_70_centroids-aligned	fargene_hmms	0.1	b3_70_centroids-aligned	fargene	0.1	gene_presence_detected					b3				299	17	298	ERR13598963_binner13_Refined_41_ERZ24875768.473_seq1_1										300	14	292
ERR13598963_binner13_Refined_41_retrieved-genes-class_D_2-hmmsearched.out.fargene	oxa	oxa_g2_70_centroids-aligned	fargene_hmms	0.1	oxa_g2_70_centroids-aligned	fargene	0.1	gene_presence_detected					oxa				239	3	238	ERR13598963_binner13_Refined_41_ERZ24875768.16333_seq1_1										270	34	269
ERR13598963_concoct_43.mapping.ARG.deeparg	KASUGAMYCIN_RESISTANCE_PROTEIN_KSGA	YP_002396141|FEATURES|kasugamycin_resistance_protein_ksgA|aminoglycoside|kasugamycin_resistance_protein_ksgA	deeparg_db	2	YP_002396141	deeparg	1.0.4	gene_presence_detected					aminoglycoside		20	261				ERZ24875768.158_4															51.7
ERR13598963_concoct_43.mapping.ARG.deeparg	ROSB	ZP_04638974|FEATURES|rosB|fosmidomycin|rosB	deeparg_db	2	ZP_04638974	deeparg	1.0.4	gene_presence_detected					fosmidomycin		1	543				ERZ24875768.803_4															52.4
ERR13598963_concoct_43.mapping.ARG.deeparg	UGD	AAC75089.1|FEATURES|ugd|peptide|ugd	deeparg_db	2	AAC75089.1	deeparg	1.0.4	gene_presence_detected					peptide		1	339				ERZ24875768.2094_10															67.3
ERR13598963_concoct_70.txt.rgi	vanT gene in vanG cluster	glycopeptide resistance gene cluster; vanT	CARD	3.3.0	3002972	rgi	6.0.3	gene_presence_detected		54.63			glycopeptide antibiotic		7408	8577				ERZ24875768.923_7													antibiotic target alteration	+	31.43
ERR13598963_concoct_86.mapping.ARG.deeparg	CMEB	gi:488898721:ref:WP_002809818.1:|FEATURES|cmeB|multidrug|cmeB	deeparg_db	2	gi:488898721:ref:WP_002809818.1:	deeparg	1.0.4	gene_presence_detected					multidrug		1	1040				ERZ24875768.2917_3															54.7
ERR13598963_concoct_86.mapping.potential.ARG.deeparg	CMEB	gi:488898721:ref:WP_002809818.1:|FEATURES|cmeB|multidrug|cmeB	deeparg_db	2	gi:488898721:ref:WP_002809818.1:	deeparg	1.0.4	gene_presence_detected					aminoglycoside		1	1040				ERZ24875768.2917_3															54.7
ERR13598963_concoct_86.mapping.potential.ARG.deeparg	CMEB	gi:488898721:ref:WP_002809818.1:|FEATURES|cmeB|multidrug|cmeB	deeparg_db	2	gi:488898721:ref:WP_002809818.1:	deeparg	1.0.4	gene_presence_detected					multidrug		1	1040				ERZ24875768.8378_2															50.0
ERR13598963_concoct_86.mapping.potential.ARG.deeparg	CMEB	undefined	deeparg_db	2	undefined	deeparg	1.0.4	gene_presence_detected					peptide		1	1040				ERZ24875768.8378_2															50.0
ERR13598963_concoct_86.txt.rgi	adeF	resistance-nodulation-cell division (RND) antibiotic efflux pump	CARD	3.3.0	3000777	rgi	6.0.3	gene_presence_detected		98.3			fluoroquinolone antibiotic; tetracycline antibiotic		2065	5190				ERZ24875768.2917_3													antibiotic efflux	-	46.01
ERR13598963_concoct_86.txt.rgi	adeF	resistance-nodulation-cell division (RND) antibiotic efflux pump	CARD	3.3.0	3000777	rgi	6.0.3	gene_presence_detected		98.39			fluoroquinolone antibiotic; tetracycline antibiotic		181	3309				ERZ24875768.8378_2													antibiotic efflux	-	42.91
ERR13598963_concoct_86_retrieved-genes-class_D_2-hmmsearched.out.fargene	oxa	oxa_g2_70_centroids-aligned	fargene_hmms	0.1	oxa_g2_70_centroids-aligned	fargene	0.1	gene_presence_detected					oxa				262	11	261	ERR13598963_concoct_86_ERZ24875768.3821_seq1_4										270	19	269
ERR13598964_concoct_76.mapping.ARG.deeparg	LLMA_23S_RIBOSOMAL_RNA_METHYLTRANSFERASE	APB03216.1|FEATURES|LlmA_23S_ribosomal_RNA_methyltransferase|MLS|LlmA_23S_ribosomal_RNA_methyltransferase	deeparg_db	2	APB03216.1	deeparg	1.0.4	gene_presence_detected					MLS		1	287				ERZ24875769.6716_2															58.2
ERR13598964_concoct_76.mapping.ARG.deeparg	VANR	AAZ98835|FEATURES|vanR|glycopeptide|vanR	deeparg_db	2	AAZ98835	deeparg	1.0.4	gene_presence_detected					glycopeptide		1	231				ERZ24875769.13566_2															75.1
ERR13598964_concoct_76.mapping.ARG.deeparg	VANU	DQ212986.1.gene3.p01|FEATURES|vanU|glycopeptide|vanU	deeparg_db	2	DQ212986.1.gene3.p01	deeparg	1.0.4	gene_presence_detected					glycopeptide		1	67				ERZ24875769.13566_1															80.6
ERR13598964_concoct_76.txt.rgi	vanU gene in vanG cluster	glycopeptide resistance gene cluster; vanU	CARD	3.3.0	3004253	rgi	6.0.3	gene_presence_detected		102.67			glycopeptide antibiotic		2	235				ERZ24875769.13566_1													antibiotic target alteration	+	79.41
ERR13598964_concoct_76.txt.rgi	vanW gene in vanI cluster	vanW; glycopeptide resistance gene cluster	CARD	3.3.0	3003724	rgi	6.0.3	gene_presence_detected		63.81			glycopeptide antibiotic		1	717				ERZ24875769.18070_1													antibiotic target alteration	+	44.16
ERR13598964_concoct_76.txt.rgi	vanW gene in vanI cluster	vanW; glycopeptide resistance gene cluster	CARD	3.3.0	3003724	rgi	6.0.3	gene_presence_detected		95.98			glycopeptide antibiotic		970	2043				ERZ24875769.24736_2													antibiotic target alteration	+	35.53
ERR13598964_metabat2_18.mapping.ARG.deeparg	RPOB2	BAD59497.1|FEATURES|rpoB2|multidrug|rpoB2	deeparg_db	2	BAD59497.1	deeparg	1.0.4	gene_presence_detected					multidrug		25	1049				ERZ24875769.9227_1															66.1
ERR13598964_metabat2_18.mapping.potential.ARG.deeparg	TRUNCATED_PUTATIVE_RESPONSE_REGULATOR_ARLR	undefined	deeparg_db	2	undefined	deeparg	1.0.4	gene_presence_detected					aminoglycoside		1	118				ERZ24875769.1683_4															53.4
ERR13598964_metabat2_18.mapping.potential.ARG.deeparg	TRUNCATED_PUTATIVE_RESPONSE_REGULATOR_ARLR	NC_002745.1124086.p01|FEATURES|truncated_putative_response_regulator_ArlR|unclassified|truncated_putative_response_regulator_ArlR	deeparg_db	2	NC_002745.1124086.p01	deeparg	1.0.4	gene_presence_detected					unclassified		1	118				ERZ24875769.1683_4															53.4
ERR13598964_metabat2_18.txt.rgi	Bifidobacterium adolescentis rpoB mutants conferring resistance to rifampicin	rifamycin-resistant beta-subunit of RNA polymerase (rpoB)	CARD	3.3.0	3004480	rgi	6.0.3	gene_presence_detected		89.88			rifamycin antibiotic		1	3198				ERZ24875769.9227_1													antibiotic target alteration; antibiotic target replacement	-	99.91
ERR13598965_binner12_Refined_4.txt.rgi	vanT gene in vanG cluster	glycopeptide resistance gene cluster; vanT	CARD	3.3.0	3002972	rgi	6.0.3	gene_presence_detected		72.05			glycopeptide antibiotic		4223	5764				ERZ24875771.3620_5													antibiotic target alteration	-	35.76
ERR13598966_concoct_31.mapping.ARG.deeparg	CLASS_A	gi:1045851695:ref:WP_065538049.1:|FEATURES|class_A|beta-lactam|class_A	deeparg_db	2	gi:1045851695:ref:WP_065538049.1:	deeparg	1.0.4	gene_presence_detected					beta-lactam		1	290				ERZ24875772.26092_2															52.4
ERR13598966_concoct_31.mapping.ARG.deeparg	ROSA	ZP_04621517|FEATURES|rosA|fosmidomycin|rosA	deeparg_db	2	ZP_04621517	deeparg	1.0.4	gene_presence_detected					fosmidomycin		19	377				ERZ24875772.16859_1															60.9
ERR13598966_concoct_31.txt.rgi	vanT gene in vanG cluster	glycopeptide resistance gene cluster; vanT	CARD	3.3.0	3002972	rgi	6.0.3	gene_presence_detected		110.96			glycopeptide antibiotic		1180	3552				ERZ24875772.7155_3													antibiotic target alteration	-	37.95
ERR13598966_concoct_31_retrieved-genes-class_A-hmmsearched.out.fargene	classA	classA_70_centroids-aligned	fargene_hmms	0.1	classA_70_centroids-aligned	fargene	0.1	gene_presence_detected					classA				299	9	297	ERR13598966_concoct_31_ERZ24875772.26092_seq1_1										295	8	293
ERR13598966_concoct_54.mapping.ARG.deeparg	LMRD	ABF66027.1|FEATURES|lmrD|MLS|lmrD	deeparg_db	2	ABF66027.1	deeparg	1.0.4	gene_presence_detected					MLS		9	662				ERZ24875772.5168_3															64.5
ERR13598966_concoct_54.mapping.ARG.deeparg	TRUNCATED_PUTATIVE_RESPONSE_REGULATOR_ARLR	HE999704.1.gene1528.p01|FEATURES|truncated_putative_response_regulator_ArlR|unclassified|truncated_putative_response_regulator_ArlR	deeparg_db	2	HE999704.1.gene1528.p01	deeparg	1.0.4	gene_presence_detected					unclassified		3	225				ERZ24875772.7334_2															64.3
ERR13598966_concoct_54.mapping.ARG.deeparg	UGD	AAC75089.1|FEATURES|ugd|peptide|ugd	deeparg_db	2	AAC75089.1	deeparg	1.0.4	gene_presence_detected					peptide		1	388				ERZ24875772.1253_5															53.2
ERR13598966_concoct_54.mapping.potential.ARG.deeparg	BACA	undefined	deeparg_db	2	undefined	deeparg	1.0.4	gene_presence_detected					multidrug		20	284				ERZ24875772.2716_7															62.6
ERR13598966_concoct_54.mapping.potential.ARG.deeparg	BACA	undefined	deeparg_db	2	undefined	deeparg	1.0.4	gene_presence_detected					mupirocin		20	284				ERZ24875772.2716_7															62.6
ERR13598966_concoct_54.mapping.potential.ARG.deeparg	LMRC	undefined	deeparg_db	2	undefined	deeparg	1.0.4	gene_presence_detected					glycopeptide		1	572				ERZ24875772.5168_2															57.9
ERR13598966_concoct_54.mapping.potential.ARG.deeparg	LMRC	undefined	deeparg_db	2	undefined	deeparg	1.0.4	gene_presence_detected					multidrug		1	572				ERZ24875772.5168_2															57.9
ERR13598966_concoct_54.txt.rgi	patB	ATP-binding cassette (ABC) antibiotic efflux pump	CARD	3.3.0	3000025	rgi	6.0.3	gene_presence_detected		107.82			fluoroquinolone antibiotic		2823	4727				ERZ24875772.5168_3													antibiotic efflux	+	59.21
ERR13598966_concoct_54.txt.rgi	vanT gene in vanG cluster	glycopeptide resistance gene cluster; vanT	CARD	3.3.0	3002972	rgi	6.0.3	gene_presence_detected		55.48			glycopeptide antibiotic		1717	2904				ERZ24875772.3328_3													antibiotic target alteration	+	31.52
ERR13598966_concoct_54.txt.rgi	vanY gene in vanB cluster	vanY; glycopeptide resistance gene cluster	CARD	3.3.0	3002956	rgi	6.0.3	gene_presence_detected		99.25			glycopeptide antibiotic		675	1475				ERZ24875772.7490_2													antibiotic target alteration	-	28.73
ERR13598966_concoct_9.mapping.ARG.deeparg	VANR	AAZ98835|FEATURES|vanR|glycopeptide|vanR	deeparg_db	2	AAZ98835	deeparg	1.0.4	gene_presence_detected					glycopeptide		1	231				ERZ24875772.13448_4															75.1
ERR13598966_concoct_9.mapping.ARG.deeparg	VANU	DQ212986.1.gene3.p01|FEATURES|vanU|glycopeptide|vanU	deeparg_db	2	DQ212986.1.gene3.p01	deeparg	1.0.4	gene_presence_detected					glycopeptide		1	67				ERZ24875772.13448_3															80.6
ERR13598966_concoct_9.txt.rgi	vanT gene in vanG cluster	glycopeptide resistance gene cluster; vanT	CARD	3.3.0	3002972	rgi	6.0.3	gene_presence_detected		49.58			glycopeptide antibiotic		2	1063				ERZ24875772.39979_1													antibiotic target alteration	+	39.71
ERR13598966_concoct_9.txt.rgi	vanU gene in vanG cluster	glycopeptide resistance gene cluster; vanU	CARD	3.3.0	3004253	rgi	6.0.3	gene_presence_detected		93.33			glycopeptide antibiotic		1192	1404				ERZ24875772.13448_3													antibiotic target alteration	+	79.41
ERR13598967_concoct_73.mapping.ARG.deeparg	BACA	YP_001898234|FEATURES|bacA|bacitracin|bacA	deeparg_db	2	YP_001898234	deeparg	1.0.4	gene_presence_detected					bacitracin		1	293				ERZ24875774.893_7															63.1
ERR13598967_concoct_73.mapping.ARG.deeparg	KASUGAMYCIN_RESISTANCE_PROTEIN_KSGA	YP_001175338|FEATURES|kasugamycin_resistance_protein_ksgA|aminoglycoside|kasugamycin_resistance_protein_ksgA	deeparg_db	2	YP_001175338	deeparg	1.0.4	gene_presence_detected					aminoglycoside		7	265				ERZ24875774.736_7															52.5
ERR13598967_concoct_73.mapping.ARG.deeparg	KDPE	NP_415222.1|FEATURES|kdpE|aminoglycoside|kdpE	deeparg_db	2	NP_415222.1	deeparg	1.0.4	gene_presence_detected					aminoglycoside		4	223				ERZ24875774.772_9															64.3
ERR13598967_concoct_73.mapping.potential.ARG.deeparg	TRANSCRIPTIONAL_REGULATORY_PROTEIN_CPXR_CPXR	CP000675.2.gene1535.p01|FEATURES|transcriptional_regulatory_protein_CpxR_cpxR|unclassified|transcriptional_regulatory_protein_CpxR_cpxR	deeparg_db	2	CP000675.2.gene1535.p01	deeparg	1.0.4	gene_presence_detected					unclassified		3	222				ERZ24875774.2889_1															50.7
ERR13598967_concoct_73.mapping.potential.ARG.deeparg	TRANSCRIPTIONAL_REGULATORY_PROTEIN_CPXR_CPXR	CP000675.2.gene1535.p01|FEATURES|transcriptional_regulatory_protein_CpxR_cpxR|unclassified|transcriptional_regulatory_protein_CpxR_cpxR	deeparg_db	2	CP000675.2.gene1535.p01	deeparg	1.0.4	gene_presence_detected					peptide		3	222				ERZ24875774.2889_1															50.7
ERR13598967_maxbin2_49.mapping.potential.ARG.deeparg	RPOB2	BAD59497.1|FEATURES|rpoB2|multidrug|rpoB2	deeparg_db	2	BAD59497.1	deeparg	1.0.4	gene_presence_detected					multidrug		24	1137				ERZ24875774.4233_2															54.4
ERR13598967_maxbin2_49.mapping.potential.ARG.deeparg	RPOB2	BAD59497.1|FEATURES|rpoB2|multidrug|rpoB2	deeparg_db	2	BAD59497.1	deeparg	1.0.4	gene_presence_detected					peptide		24	1137				ERZ24875774.4233_2															54.4
ERR13598967_maxbin2_49.txt.rgi	vanT gene in vanG cluster	glycopeptide resistance gene cluster; vanT	CARD	3.3.0	3002972	rgi	6.0.3	gene_presence_detected		55.06			glycopeptide antibiotic		227	1405				ERZ24875774.19658_1													antibiotic target alteration	+	39.04
ERR13598968_binner12_Refined_15.mapping.ARG.deeparg	BACA	Q4KC13|FEATURES|bacA|bacitracin|bacA	deeparg_db	2	Q4KC13	deeparg	1.0.4	gene_presence_detected					bacitracin		1	275				ERZ24875775.15_89															84.4
ERR13598968_binner12_Refined_15.mapping.ARG.deeparg	CAMP-REGULATORY_PROTEIN	gi:490367208:ref:WP_004246872.1:|FEATURES|cAMP-regulatory_protein|unclassified|cAMP-regulatory_protein	deeparg_db	2	gi:490367208:ref:WP_004246872.1:	deeparg	1.0.4	gene_presence_detected					unclassified		12	210				ERZ24875775.396_15															66.3
ERR13598968_binner12_Refined_15.mapping.ARG.deeparg	CMEB	gi:488969525:ref:WP_002880478.1:|FEATURES|cmeB|multidrug|cmeB	deeparg_db	2	gi:488969525:ref:WP_002880478.1:	deeparg	1.0.4	gene_presence_detected					multidrug		1	1026				ERZ24875775.2_103															51.8
ERR13598968_binner12_Refined_15.mapping.ARG.deeparg	GOLS	NP_459349.1|FEATURES|golS|multidrug|golS	deeparg_db	2	NP_459349.1	deeparg	1.0.4	gene_presence_detected					multidrug		1	126				ERZ24875775.2_98															58.7
ERR13598968_binner12_Refined_15.mapping.ARG.deeparg	KASUGAMYCIN_RESISTANCE_PROTEIN_KSGA	A7FMC1|FEATURES|kasugamycin_resistance_protein_ksgA|aminoglycoside|kasugamycin_resistance_protein_ksgA	deeparg_db	2	A7FMC1	deeparg	1.0.4	gene_presence_detected					aminoglycoside		9	271				ERZ24875775.104_17															51.3
ERR13598968_binner12_Refined_15.mapping.ARG.deeparg	MEXA	gi:497301063:ref:WP_009615280.1:|FEATURES|mexA|multidrug|mexA	deeparg_db	2	gi:497301063:ref:WP_009615280.1:	deeparg	1.0.4	gene_presence_detected					multidrug		11	376				ERZ24875775.11_26															64.6
ERR13598968_binner12_Refined_15.mapping.ARG.deeparg	MEXB	gi:505288054:ref:WP_015475156.1:|FEATURES|mexB|multidrug|mexB	deeparg_db	2	gi:505288054:ref:WP_015475156.1:	deeparg	1.0.4	gene_presence_detected					multidrug		1	1043				ERZ24875775.11_27															80.6
ERR13598968_binner12_Refined_15.mapping.ARG.deeparg	MEXF	gi:489544697:ref:WP_003449357.1:|FEATURES|mexF|multidrug|mexF	deeparg_db	2	gi:489544697:ref:WP_003449357.1:	deeparg	1.0.4	gene_presence_detected					multidrug		1	1051				ERZ24875775.82_15															92.4
ERR13598968_binner12_Refined_15.mapping.ARG.deeparg	MEXL	NP_252368.1|FEATURES|MexL|multidrug|MexL	deeparg_db	2	NP_252368.1	deeparg	1.0.4	gene_presence_detected					multidrug		9	208				ERZ24875775.118_3															62.5
ERR13598968_binner12_Refined_15.mapping.ARG.deeparg	MEXT	gi:1011730119:ref:WP_062573757.1:|FEATURES|mexT|multidrug|mexT	deeparg_db	2	gi:1011730119:ref:WP_062573757.1:	deeparg	1.0.4	gene_presence_detected					multidrug		1	304				ERZ24875775.82_17															64.5
ERR13598968_binner12_Refined_15.mapping.ARG.deeparg	OMPR	NC_008702.1.4607594.p01|FEATURES|ompR|multidrug|ompR	deeparg_db	2	NC_008702.1.4607594.p01	deeparg	1.0.4	gene_presence_detected					multidrug		9	245				ERZ24875775.15_72															53.6
ERR13598968_binner12_Refined_15.mapping.ARG.deeparg	OPRM	YP_002083353|FEATURES|oprM|multidrug|oprM	deeparg_db	2	YP_002083353	deeparg	1.0.4	gene_presence_detected					multidrug		1	470				ERZ24875775.11_28															61.7
ERR13598968_binner12_Refined_15.mapping.ARG.deeparg	OPRN	gi:553795209:ref:WP_023125875.1:|FEATURES|oprN|multidrug|oprN	deeparg_db	2	gi:553795209:ref:WP_023125875.1:	deeparg	1.0.4	gene_presence_detected					multidrug		21	471				ERZ24875775.82_14															78.3
ERR13598968_binner12_Refined_15.mapping.ARG.deeparg	PSEUDOMONAS_AERUGINOSA_EMRE	NP_253677.1|FEATURES|Pseudomonas_aeruginosa_emrE|aminoglycoside|Pseudomonas_aeruginosa_emrE	deeparg_db	2	NP_253677.1	deeparg	1.0.4	gene_presence_detected					aminoglycoside		1	110				ERZ24875775.68_15															62.7
ERR13598968_binner12_Refined_15.mapping.ARG.deeparg	ROSB	gi:740410309:ref:WP_038243756.1:|FEATURES|rosB|fosmidomycin|rosB	deeparg_db	2	gi:740410309:ref:WP_038243756.1:	deeparg	1.0.4	gene_presence_detected					fosmidomycin		1	544				ERZ24875775.83_32															58.5
ERR13598968_binner12_Refined_15.mapping.ARG.deeparg	UGD	AAC75089.1|FEATURES|ugd|peptide|ugd	deeparg_db	2	AAC75089.1	deeparg	1.0.4	gene_presence_detected					peptide		1	388				ERZ24875775.12_97															71.4
ERR13598968_binner12_Refined_15.mapping.potential.ARG.deeparg	DFRA3	undefined	deeparg_db	2	undefined	deeparg	1.0.4	gene_presence_detected					aminoglycoside		5	145				ERZ24875775.3_153															51.0
ERR13598968_binner12_Refined_15.mapping.potential.ARG.deeparg	DFRA3	undefined	deeparg_db	2	undefined	deeparg	1.0.4	gene_presence_detected					peptide		5	145				ERZ24875775.3_153															51.0
ERR13598968_binner12_Refined_15.mapping.potential.ARG.deeparg	MEXE	undefined	deeparg_db	2	undefined	deeparg	1.0.4	gene_presence_detected					aminoglycoside:aminocoumarin		8	410				ERZ24875775.82_16															78.5
ERR13598968_binner12_Refined_15.mapping.potential.ARG.deeparg	MEXE	undefined	deeparg_db	2	undefined	deeparg	1.0.4	gene_presence_detected					tetracycline		8	410				ERZ24875775.82_16															78.5
ERR13598968_binner12_Refined_15.mapping.potential.ARG.deeparg	MEXJ	NP_252367.1|FEATURES|MexJ|multidrug|MexJ	deeparg_db	2	NP_252367.1	deeparg	1.0.4	gene_presence_detected					multidrug		1	367				ERZ24875775.118_2															65.1
ERR13598968_binner12_Refined_15.mapping.potential.ARG.deeparg	MEXJ	undefined	deeparg_db	2	undefined	deeparg	1.0.4	gene_presence_detected					triclosan		1	367				ERZ24875775.118_2															65.1
ERR13598968_binner12_Refined_15.mapping.potential.ARG.deeparg	MEXK	AAG07064.1|FEATURES|MexK|multidrug|MexK	deeparg_db	2	AAG07064.1	deeparg	1.0.4	gene_presence_detected					multidrug		1	1023				ERZ24875775.118_1															76.8
ERR13598968_binner12_Refined_15.mapping.potential.ARG.deeparg	MEXK	undefined	deeparg_db	2	undefined	deeparg	1.0.4	gene_presence_detected					triclosan		1	1023				ERZ24875775.118_1															76.8
ERR13598968_binner12_Refined_15.mapping.potential.ARG.deeparg	MEXS	undefined	deeparg_db	2	undefined	deeparg	1.0.4	gene_presence_detected					peptide		1	339				ERZ24875775.82_18															69.3
ERR13598968_binner12_Refined_15.mapping.potential.ARG.deeparg	MEXS	ADT64081.1|FEATURES|MexS|multidrug|MexS	deeparg_db	2	ADT64081.1	deeparg	1.0.4	gene_presence_detected					multidrug		1	339				ERZ24875775.82_18															69.3
ERR13598968_binner12_Refined_15.mapping.potential.ARG.deeparg	MEXV	undefined	deeparg_db	2	undefined	deeparg	1.0.4	gene_presence_detected					peptide		1	374				ERZ24875775.167_23															58.1
ERR13598968_binner12_Refined_15.mapping.potential.ARG.deeparg	MEXV	AAG07762.1|FEATURES|MexV|multidrug|MexV	deeparg_db	2	AAG07762.1	deeparg	1.0.4	gene_presence_detected					multidrug		1	374				ERZ24875775.167_23															58.1
ERR13598968_binner12_Refined_15.mapping.potential.ARG.deeparg	MEXW	undefined	deeparg_db	2	undefined	deeparg	1.0.4	gene_presence_detected					MLS		1	1017				ERZ24875775.167_22															85.5
ERR13598968_binner12_Refined_15.mapping.potential.ARG.deeparg	MUXA	undefined	deeparg_db	2	undefined	deeparg	1.0.4	gene_presence_detected					aminoglycoside		8	393				ERZ24875775.27_64															61.4
ERR13598968_binner12_Refined_15.mapping.potential.ARG.deeparg	MUXA	NP_251218.1|FEATURES|MuxA|multidrug|MuxA	deeparg_db	2	NP_251218.1	deeparg	1.0.4	gene_presence_detected					multidrug		8	393				ERZ24875775.27_64															61.4
ERR13598968_binner12_Refined_15.mapping.potential.ARG.deeparg	MUXB	NP_251217.1|FEATURES|MuxB|multidrug|MuxB	deeparg_db	2	NP_251217.1	deeparg	1.0.4	gene_presence_detected					multidrug		1	1019				ERZ24875775.27_63															80.0
ERR13598968_binner12_Refined_15.mapping.potential.ARG.deeparg	MUXB	NP_251217.1|FEATURES|MuxB|multidrug|MuxB	deeparg_db	2	NP_251217.1	deeparg	1.0.4	gene_presence_detected					aminocoumarin		1	1019				ERZ24875775.27_63															80.0
ERR13598968_binner12_Refined_15.mapping.potential.ARG.deeparg	MUXC	NP_251216.1|FEATURES|MuxC|multidrug|MuxC	deeparg_db	2	NP_251216.1	deeparg	1.0.4	gene_presence_detected					aminocoumarin		1	1019				ERZ24875775.27_62															75.1
ERR13598968_binner12_Refined_15.mapping.potential.ARG.deeparg	MUXC	NP_251216.1|FEATURES|MuxC|multidrug|MuxC	deeparg_db	2	NP_251216.1	deeparg	1.0.4	gene_presence_detected					multidrug		1	1019				ERZ24875775.27_62															75.1
ERR13598968_binner12_Refined_15.mapping.potential.ARG.deeparg	MVAT	NP_253005.1|FEATURES|MvaT|multidrug|MvaT	deeparg_db	2	NP_253005.1	deeparg	1.0.4	gene_presence_detected					multidrug		1	123				ERZ24875775.112_1															74.8
ERR13598968_binner12_Refined_15.mapping.potential.ARG.deeparg	MVAT	undefined	deeparg_db	2	undefined	deeparg	1.0.4	gene_presence_detected					peptide		1	123				ERZ24875775.112_1															74.8
ERR13598968_binner12_Refined_15.mapping.potential.ARG.deeparg	OPMB	undefined	deeparg_db	2	undefined	deeparg	1.0.4	gene_presence_detected					aminoglycoside		6	481				ERZ24875775.27_61															59.5
ERR13598968_binner12_Refined_15.mapping.potential.ARG.deeparg	OPMB	NP_251215.1|FEATURES|OpmB|multidrug|OpmB	deeparg_db	2	NP_251215.1	deeparg	1.0.4	gene_presence_detected					multidrug		6	481				ERZ24875775.27_61															59.5
ERR13598968_binner12_Refined_15.mapping.potential.ARG.deeparg	OPMH	undefined	deeparg_db	2	undefined	deeparg	1.0.4	gene_presence_detected					mupirocin		1	478				ERZ24875775.68_12															68.9
ERR13598968_binner12_Refined_15.mapping.potential.ARG.deeparg	OPMH	undefined	deeparg_db	2	undefined	deeparg	1.0.4	gene_presence_detected					peptide		1	478				ERZ24875775.68_12															68.9
ERR13598968_binner12_Refined_15.txt.rgi	Pseudomonas aeruginosa gyrA conferring resistance to fluoroquinolones	fluoroquinolone resistant gyrA	CARD	3.3.0	3003684	rgi	6.0.3	protein_variant_detected		100.76			fluoroquinolone antibiotic		39611	42403				ERZ24875775.101_40					p.T83I								antibiotic target alteration	+	84.97
ERR13598968_binner12_Refined_15.txt.rgi	adeF	resistance-nodulation-cell division (RND) antibiotic efflux pump	CARD	3.3.0	3000777	rgi	6.0.3	gene_presence_detected		98.87			fluoroquinolone antibiotic; tetracycline antibiotic		107928	111071				ERZ24875775.2_103													antibiotic efflux	+	47.41
ERR13598968_binner12_Refined_15.txt.rgi	adeF	resistance-nodulation-cell division (RND) antibiotic efflux pump	CARD	3.3.0	3000777	rgi	6.0.3	gene_presence_detected		98.58			fluoroquinolone antibiotic; tetracycline antibiotic		28503	31637				ERZ24875775.11_27													antibiotic efflux	+	41.76
ERR13598968_binner12_Refined_15.txt.rgi	adeF	resistance-nodulation-cell division (RND) antibiotic efflux pump	CARD	3.3.0	3000777	rgi	6.0.3	gene_presence_detected		100.0			fluoroquinolone antibiotic; tetracycline antibiotic		17508	20687				ERZ24875775.82_15													antibiotic efflux	-	67.17
ERR13598968_binner12_Refined_15.txt.rgi	rsmA	resistance-nodulation-cell division (RND) antibiotic efflux pump	CARD	3.3.0	3005069	rgi	6.0.3	gene_presence_detected		100.0			fluoroquinolone antibiotic; diaminopyrimidine antibiotic; phenicol antibiotic		17183	17368				ERZ24875775.382_16													antibiotic efflux	+	93.44
ERR13598968_binner12_Refined_15.txt.rgi	vanH gene in vanA cluster	vanH; glycopeptide resistance gene cluster	CARD	3.3.0	3002942	rgi	6.0.3	gene_presence_detected		102.17			glycopeptide antibiotic		18499	19488				ERZ24875775.148_21													antibiotic target alteration	-	36.08
ERR13598968_binner12_Refined_15.txt.rgi	vanT gene in vanG cluster	glycopeptide resistance gene cluster; vanT	CARD	3.3.0	3002972	rgi	6.0.3	gene_presence_detected		50.42			glycopeptide antibiotic		44622	45701				ERZ24875775.73_34													antibiotic target alteration	+	32.6
ERR13598968_binner12_Refined_15_retrieved-genes-class_D_2-hmmsearched.out.fargene	oxa	oxa_g2_70_centroids-aligned	fargene_hmms	0.1	oxa_g2_70_centroids-aligned	fargene	0.1	gene_presence_detected					oxa				268	15	267	ERR13598968_binner12_Refined_15_ERZ24875775.109_seq1_1										270	18	269
ERR13598968_binner12_Refined_30	aadA27	ANT(3'')-II family aminoglycoside nucleotidyltransferase AadA27	ncbi	2021-Mar-27	NG_054660.1	abricate	1.0.1	gene_presence_detected		100.0			SPECTINOMYCIN;STREPTOMYCIN		420	1208				ERZ24875775.4346														-	100.0
ERR13598968_binner12_Refined_30	blaOXA-296	class D beta-lactamase OXA-296	ncbi	2021-Mar-27	NG_049591.1	abricate	1.0.1	gene_presence_detected		99.88			BETA-LACTAM		2370	3223				ERZ24875775.5461														-	96.49
ERR13598968_binner12_Refined_30	mph(E)	Mph(E) family macrolide 2'-phosphotransferase	ncbi	2021-Mar-27	NG_064660.1	abricate	1.0.1	gene_presence_detected		100.0			MACROLIDE		975	1859				ERZ24875775.4996														-	100.0
ERR13598968_binner12_Refined_30	msr(E)	ABC-F type ribosomal protection protein Msr(E)	ncbi	2021-Mar-27	NG_048007.1	abricate	1.0.1	gene_presence_detected		100.0			MACROLIDE		1915	3390				ERZ24875775.4996														-	100.0
ERR13598968_binner12_Refined_30.mapping.ARG.deeparg	ABEM	BAD89844.2|FEATURES|abeM|multidrug|abeM	deeparg_db	2	BAD89844.2	deeparg	1.0.4	gene_presence_detected					multidrug		2	447				ERZ24875775.44_53															75.6
ERR13598968_binner12_Refined_30.mapping.ARG.deeparg	ADEI	YP_002320475.1|FEATURES|adeI|multidrug|adeI	deeparg_db	2	YP_002320475.1	deeparg	1.0.4	gene_presence_detected					multidrug		1	415				ERZ24875775.56_32															76.5
ERR13598968_binner12_Refined_30.mapping.ARG.deeparg	ADEK	NC_011586.7045445.p01|FEATURES|adeK|multidrug|adeK	deeparg_db	2	NC_011586.7045445.p01	deeparg	1.0.4	gene_presence_detected					multidrug		1	482				ERZ24875775.56_34															80.9
ERR13598968_binner12_Refined_30.mapping.ARG.deeparg	ADEN	AGV28567.1|FEATURES|adeN|multidrug|adeN	deeparg_db	2	AGV28567.1	deeparg	1.0.4	gene_presence_detected					multidrug		14	217				ERZ24875775.32_71															59.3
ERR13598968_binner12_Refined_30.mapping.ARG.deeparg	APH(3')-I	YP_001844878|FEATURES|aph(3')-I|aminoglycoside|aph(3')-I	deeparg_db	2	YP_001844878	deeparg	1.0.4	gene_presence_detected					aminoglycoside		39	469				ERZ24875775.42_13															76.6
ERR13598968_binner12_Refined_30.mapping.ARG.deeparg	BACA	YP_581244|FEATURES|bacA|bacitracin|bacA	deeparg_db	2	YP_581244	deeparg	1.0.4	gene_presence_detected					bacitracin		1	272				ERZ24875775.393_9															57.4
ERR13598968_binner12_Refined_30.mapping.ARG.deeparg	BACA	Q2KX31|FEATURES|bacA|bacitracin|bacA	deeparg_db	2	Q2KX31	deeparg	1.0.4	gene_presence_detected					bacitracin		10	276				ERZ24875775.3356_3															58.1
ERR13598968_binner12_Refined_30.mapping.ARG.deeparg	CARO	AKL79742.1|FEATURES|carO|beta-lactam|carO	deeparg_db	2	AKL79742.1	deeparg	1.0.4	gene_presence_detected					beta-lactam		1	242				ERZ24875775.4538_7															68.9
ERR13598968_binner12_Refined_30.mapping.ARG.deeparg	KASUGAMYCIN_RESISTANCE_PROTEIN_KSGA	B7LVU5|FEATURES|kasugamycin_resistance_protein_ksgA|aminoglycoside|kasugamycin_resistance_protein_ksgA	deeparg_db	2	B7LVU5	deeparg	1.0.4	gene_presence_detected					aminoglycoside		3	264				ERZ24875775.69_12															53.8
ERR13598968_binner12_Refined_30.mapping.ARG.deeparg	MACA	gi:490848588:ref:WP_004710651.1:|FEATURES|macA|MLS|macA	deeparg_db	2	gi:490848588:ref:WP_004710651.1:	deeparg	1.0.4	gene_presence_detected					MLS		1	446				ERZ24875775.23_75															57.5
ERR13598968_binner12_Refined_30.mapping.ARG.deeparg	MACB	gi:671541568:ref:WP_031525212.1:|FEATURES|macB|MLS|macB	deeparg_db	2	gi:671541568:ref:WP_031525212.1:	deeparg	1.0.4	gene_presence_detected					MLS		4	648				ERZ24875775.23_76															55.1
ERR13598968_binner12_Refined_30.mapping.ARG.deeparg	MARR	gi:490834801:ref:WP_004696885.1:|FEATURES|marR|multidrug|marR	deeparg_db	2	gi:490834801:ref:WP_004696885.1:	deeparg	1.0.4	gene_presence_detected					multidrug		1	153				ERZ24875775.32_5															90.2
ERR13598968_binner12_Refined_30.mapping.ARG.deeparg	MDFA	gi:489749743:ref:WP_003653752.1:|FEATURES|mdfA|multidrug|mdfA	deeparg_db	2	gi:489749743:ref:WP_003653752.1:	deeparg	1.0.4	gene_presence_detected					multidrug		15	407				ERZ24875775.44_39															75.6
ERR13598968_binner12_Refined_30.mapping.ARG.deeparg	MEXB	NC_011595.7057907.p01|FEATURES|mexB|multidrug|mexB	deeparg_db	2	NC_011595.7057907.p01	deeparg	1.0.4	gene_presence_detected					multidrug		1	1031				ERZ24875775.29_45															74.6
ERR13598968_binner12_Refined_30.mapping.ARG.deeparg	MEXT	gi:490841007:ref:WP_004703082.1:|FEATURES|mexT|multidrug|mexT	deeparg_db	2	gi:490841007:ref:WP_004703082.1:	deeparg	1.0.4	gene_presence_detected					multidrug		1	329				ERZ24875775.29_42															94.2
ERR13598968_binner12_Refined_30.mapping.ARG.deeparg	MPHD	ANP63073.1|FEATURES|mphD|MLS|mphD	deeparg_db	2	ANP63073.1	deeparg	1.0.4	gene_presence_detected					MLS		1	294				ERZ24875775.4996_2															100.0
ERR13598968_binner12_Refined_30.mapping.ARG.deeparg	MSRE	YP_724476.1|FEATURES|msrE|MLS|msrE	deeparg_db	2	YP_724476.1	deeparg	1.0.4	gene_presence_detected					MLS		1	491				ERZ24875775.4996_3															100.0
ERR13598968_binner12_Refined_30.mapping.ARG.deeparg	OMPR	gi:507097545:ref:WP_016168184.1:|FEATURES|ompR|multidrug|ompR	deeparg_db	2	gi:507097545:ref:WP_016168184.1:	deeparg	1.0.4	gene_presence_detected					multidrug		1	228				ERZ24875775.146_26															96.5
ERR13598968_binner12_Refined_30.mapping.ARG.deeparg	OXA	KC567681.1.gene2.p1|FEATURES|OXA-257|beta-lactam|OXA	deeparg_db	2	KC567681.1.gene2.p1	deeparg	1.0.4	gene_presence_detected					beta-lactam		27	275				ERZ24875775.5461_3															73.1
ERR13598968_binner12_Refined_30.mapping.ARG.deeparg	QACH	AAZ42322.1|FEATURES|qacH|fluoroquinolone|qacH	deeparg_db	2	AAZ42322.1	deeparg	1.0.4	gene_presence_detected					fluoroquinolone		10	110				ERZ24875775.5994_2															53.5
ERR13598968_binner12_Refined_30.mapping.potential.ARG.deeparg	ADEI	undefined	deeparg_db	2	undefined	deeparg	1.0.4	gene_presence_detected					aminoglycoside		1	415				ERZ24875775.56_32															76.5
ERR13598968_binner12_Refined_30.mapping.potential.ARG.deeparg	ADEJ	undefined	deeparg_db	2	undefined	deeparg	1.0.4	gene_presence_detected					tetracycline		1	1058				ERZ24875775.56_33															82.4
ERR13598968_binner12_Refined_30.mapping.potential.ARG.deeparg	ADEJ	undefined	deeparg_db	2	undefined	deeparg	1.0.4	gene_presence_detected					aminoglycoside		1	1058				ERZ24875775.56_33															82.4
ERR13598968_binner12_Refined_30.mapping.potential.ARG.deeparg	ANT(3'')-IIC	undefined	deeparg_db	2	undefined	deeparg	1.0.4	gene_presence_detected					peptide		1	257				ERZ24875775.4346_2															85.6
ERR13598968_binner12_Refined_30.mapping.potential.ARG.deeparg	ANT(3'')-IIC	ENU37733|FEATURES|ANT(3'')-IIc|aminoglycoside|ANT(3'')-IIc	deeparg_db	2	ENU37733	deeparg	1.0.4	gene_presence_detected					aminoglycoside		1	257				ERZ24875775.4346_2															85.6
ERR13598968_binner12_Refined_30.mapping.potential.ARG.deeparg	EMRB	undefined	deeparg_db	2	undefined	deeparg	1.0.4	gene_presence_detected					fluoroquinolone		6	507				ERZ24875775.805_5															77.7
ERR13598968_binner12_Refined_30.mapping.potential.ARG.deeparg	EMRB	undefined	deeparg_db	2	undefined	deeparg	1.0.4	gene_presence_detected					peptide		6	507				ERZ24875775.805_5															77.7
ERR13598968_binner12_Refined_30.mapping.potential.ARG.deeparg	EMRE	gi:643599925:ref:WP_025237077.1:|FEATURES|emrE|multidrug|emrE	deeparg_db	2	gi:643599925:ref:WP_025237077.1:	deeparg	1.0.4	gene_presence_detected					multidrug		10	110				ERZ24875775.5994_2															53.5
ERR13598968_binner12_Refined_30.mapping.potential.ARG.deeparg	MAJOR_FACILITATOR_SUPERFAMILY_TRANSPORTER	undefined	deeparg_db	2	undefined	deeparg	1.0.4	gene_presence_detected					aminoglycoside		6	463				ERZ24875775.1568_6															79.0
ERR13598968_binner12_Refined_30.mapping.potential.ARG.deeparg	MAJOR_FACILITATOR_SUPERFAMILY_TRANSPORTER	NC_010410.6002639.p01|FEATURES|major_facilitator_superfamily_transporter|multidrug|major_facilitator_superfamily_transporter	deeparg_db	2	NC_010410.6002639.p01	deeparg	1.0.4	gene_presence_detected					multidrug		6	463				ERZ24875775.1568_6															79.0
ERR13598968_binner12_Refined_30.mapping.potential.ARG.deeparg	MEXK	AAG07064.1|FEATURES|MexK|multidrug|MexK	deeparg_db	2	AAG07064.1	deeparg	1.0.4	gene_presence_detected					multidrug		1	1021				ERZ24875775.1589_4															66.0
ERR13598968_binner12_Refined_30.mapping.potential.ARG.deeparg	MEXK	undefined	deeparg_db	2	undefined	deeparg	1.0.4	gene_presence_detected					triclosan		1	1021				ERZ24875775.1589_4															66.0
ERR13598968_binner12_Refined_30.mapping.potential.ARG.deeparg	MPHD	undefined	deeparg_db	2	undefined	deeparg	1.0.4	gene_presence_detected					peptide		1	294				ERZ24875775.4996_2															100.0
ERR13598968_binner12_Refined_30.mapping.potential.ARG.deeparg	MUXB	NP_251217.1|FEATURES|MuxB|multidrug|MuxB	deeparg_db	2	NP_251217.1	deeparg	1.0.4	gene_presence_detected					multidrug		1	1018				ERZ24875775.38_18															59.7
ERR13598968_binner12_Refined_30.mapping.potential.ARG.deeparg	MUXB	NP_251217.1|FEATURES|MuxB|multidrug|MuxB	deeparg_db	2	NP_251217.1	deeparg	1.0.4	gene_presence_detected					aminocoumarin		1	1018				ERZ24875775.38_18															59.7
ERR13598968_binner12_Refined_30.mapping.potential.ARG.deeparg	OPRM	undefined	deeparg_db	2	undefined	deeparg	1.0.4	gene_presence_detected					peptide		1	467				ERZ24875775.23_77															76.0
ERR13598968_binner12_Refined_30.mapping.potential.ARG.deeparg	OPRM	NC_011595.7058890.p01|FEATURES|oprM|multidrug|oprM	deeparg_db	2	NC_011595.7058890.p01	deeparg	1.0.4	gene_presence_detected					multidrug		1	467				ERZ24875775.23_77															76.0
ERR13598968_binner12_Refined_30.mapping.potential.ARG.deeparg	TETR	undefined	deeparg_db	2	undefined	deeparg	1.0.4	gene_presence_detected					aminoglycoside		1	153				ERZ24875775.2186_1															50.3
ERR13598968_binner12_Refined_30.mapping.potential.ARG.deeparg	TETR	gi:1039593328:ref:WP_064911753.1:|FEATURES|tetR|tetracycline|tetR	deeparg_db	2	gi:1039593328:ref:WP_064911753.1:	deeparg	1.0.4	gene_presence_detected					tetracycline		1	153				ERZ24875775.2186_1															50.3
ERR13598968_binner12_Refined_30.tsv.amrfinderplus	aadA27	ANT(3'')-II family aminoglycoside nucleotidyltransferase AadA27	NCBI Reference Gene Database	2024-07-22.1	WP_050041693.1	amrfinderplus	3.12.8	gene_presence_detected	SPECTINOMYCIN/STREPTOMYCIN	100.0			AMINOGLYCOSIDE		423	1208	262			ERZ24875775.4346										262				-	100.0
ERR13598968_binner12_Refined_30.tsv.amrfinderplus	blaOXA	class D beta-lactamase	NCBI Reference Gene Database	2024-07-22.1	WP_004650739.1	amrfinderplus	3.12.8	gene_presence_detected	BETA-LACTAM	100.0			BETA-LACTAM		2372	3223	284			ERZ24875775.5461										284				-	97.18
ERR13598968_binner12_Refined_30.tsv.amrfinderplus	mph(E)	Mph(E) family macrolide 2'-phosphotransferase	NCBI Reference Gene Database	2024-07-22.1	WP_000155092.1	amrfinderplus	3.12.8	gene_presence_detected	ERYTHROMYCIN	100.0			MACROLIDE		978	1859	294			ERZ24875775.4996										294				-	100.0
ERR13598968_binner12_Refined_30.tsv.amrfinderplus	msr(E)	ABC-F type ribosomal protection protein Msr(E)	NCBI Reference Gene Database	2024-07-22.1	WP_000052512.1	amrfinderplus	3.12.8	gene_presence_detected	AZITHROMYCIN/ERYTHROMYCIN/STREPTOGRAMIN	100.0			MACROLIDE/STREPTOGRAMIN		1918	3390	491			ERZ24875775.4996										491				-	100.0
ERR13598968_binner12_Refined_30.txt.rgi	OXA-296	OXA beta-lactamase	CARD	3.3.0	3001751	rgi	6.0.3	gene_presence_detected		92.61			carbapenem; cephalosporin; penam		2369	3160				ERZ24875775.5461_3													antibiotic inactivation	-	96.96
ERR13598968_binner12_Refined_30.txt.rgi	aadA27	ANT(3'')	CARD	3.3.0	3004682	rgi	6.0.3	gene_presence_detected		100.0			aminoglycoside antibiotic		420	1208				ERZ24875775.4346_2													antibiotic inactivation	-	100.0
ERR13598968_binner12_Refined_30.txt.rgi	mphE	macrolide phosphotransferase (MPH)	CARD	3.3.0	3003741	rgi	6.0.3	gene_presence_detected		100.0			macrolide antibiotic		975	1859				ERZ24875775.4996_2													antibiotic inactivation	-	100.0
ERR13598968_binner12_Refined_30.txt.rgi	msrE	msr-type ABC-F protein	CARD	3.3.0	3003109	rgi	6.0.3	gene_presence_detected		100.0			macrolide antibiotic; streptogramin antibiotic		1915	3390				ERZ24875775.4996_3													antibiotic target protection	-	100.0
ERR13598968_binner12_Refined_30.txt.rgi	qacG	small multidrug resistance (SMR) antibiotic efflux pump	CARD	3.3.0	3007015	rgi	6.0.3	gene_presence_detected		106.54			disinfecting agents and antiseptics		511	855				ERZ24875775.5994_2													antibiotic efflux	-	48.11
ERR13598968_binner12_Refined_30.txt.rgi	rsmA	resistance-nodulation-cell division (RND) antibiotic efflux pump	CARD	3.3.0	3005069	rgi	6.0.3	gene_presence_detected		142.62			fluoroquinolone antibiotic; diaminopyrimidine antibiotic; phenicol antibiotic		34464	34727				ERZ24875775.55_33													antibiotic efflux	-	89.09
ERR13598968_binner12_Refined_30_retrieved-genes-class_D_2-hmmsearched.out.fargene	oxa	oxa_g2_70_centroids-aligned	fargene_hmms	0.1	oxa_g2_70_centroids-aligned	fargene	0.1	gene_presence_detected					oxa				281	24	280	ERR13598968_binner12_Refined_30_ERZ24875775.5461_seq1_4										270	24	269
ERR13598968_binner13_Refined_1.mapping.ARG.deeparg	BACA	NP_840140|FEATURES|bacA|bacitracin|bacA	deeparg_db	2	NP_840140	deeparg	1.0.4	gene_presence_detected					bacitracin		1	272				ERZ24875775.2866_2															60.2
ERR13598968_binner13_Refined_1.mapping.ARG.deeparg	COB(I)ALAMIN_ADENOLSYLTRANSFERASE	gi:447201652:ref:WP_001278908.1:|FEATURES|cob(I)alamin_adenolsyltransferase|unclassified|cob(I)alamin_adenolsyltransferase	deeparg_db	2	gi:447201652:ref:WP_001278908.1:	deeparg	1.0.4	gene_presence_detected					unclassified		1	196				ERZ24875775.14967_3															52.0
ERR13598968_binner13_Refined_1.mapping.ARG.deeparg	KASUGAMYCIN_RESISTANCE_PROTEIN_KSGA	ZP_03030905|FEATURES|kasugamycin_resistance_protein_ksgA|aminoglycoside|kasugamycin_resistance_protein_ksgA	deeparg_db	2	ZP_03030905	deeparg	1.0.4	gene_presence_detected					aminoglycoside		9	265				ERZ24875775.2889_4															54.4
ERR13598968_binner13_Refined_1.mapping.ARG.deeparg	OMPR	NC_008702.1.4607594.p01|FEATURES|ompR|multidrug|ompR	deeparg_db	2	NC_008702.1.4607594.p01	deeparg	1.0.4	gene_presence_detected					multidrug		8	243				ERZ24875775.23311_2															59.1
ERR13598968_binner13_Refined_1.mapping.potential.ARG.deeparg	ACRB	undefined	deeparg_db	2	undefined	deeparg	1.0.4	gene_presence_detected					aminoglycoside		1	847				ERZ24875775.13353_1															50.2
ERR13598968_binner13_Refined_1.mapping.potential.ARG.deeparg	ACRB	YP_002240037|FEATURES|acrB|multidrug|acrB	deeparg_db	2	YP_002240037	deeparg	1.0.4	gene_presence_detected					multidrug		1	847				ERZ24875775.13353_1															50.2
ERR13598968_binner13_Refined_1.mapping.potential.ARG.deeparg	MEXK	AAG07064.1|FEATURES|MexK|multidrug|MexK	deeparg_db	2	AAG07064.1	deeparg	1.0.4	gene_presence_detected					multidrug		3	1024				ERZ24875775.500_6															51.7
ERR13598968_binner13_Refined_1.mapping.potential.ARG.deeparg	MEXK	undefined	deeparg_db	2	undefined	deeparg	1.0.4	gene_presence_detected					triclosan		3	1024				ERZ24875775.500_6															51.7
ERR13598968_binner13_Refined_1.mapping.potential.ARG.deeparg	QACH	undefined	deeparg_db	2	undefined	deeparg	1.0.4	gene_presence_detected					peptide		2	110				ERZ24875775.20305_2															53.2
ERR13598968_binner13_Refined_1.mapping.potential.ARG.deeparg	QACH	AAZ42322.1|FEATURES|qacH|fluoroquinolone|qacH	deeparg_db	2	AAZ42322.1	deeparg	1.0.4	gene_presence_detected					aminoglycoside		2	110				ERZ24875775.20305_2															53.2
ERR13598968_binner13_Refined_1.txt.rgi	qacG	small multidrug resistance (SMR) antibiotic efflux pump	CARD	3.3.0	3007015	rgi	6.0.3	gene_presence_detected		103.74			disinfecting agents and antiseptics		753	1088				ERZ24875775.20305_2													antibiotic efflux	+	41.9
ERR13598968_binner13_Refined_1.txt.rgi	vanH gene in vanO cluster	vanH; glycopeptide resistance gene cluster	CARD	3.3.0	3002948	rgi	6.0.3	gene_presence_detected		94.57			glycopeptide antibiotic		4604	5599				ERZ24875775.2919_5													antibiotic target alteration	+	39.04
ERR13598968_concoct_11	qnrS2	quinolone resistance pentapeptide repeat protein QnrS2	ncbi	2021-Mar-27	NG_050544.1	abricate	1.0.1	gene_presence_detected		100.0			QUINOLONE		1252	1908				ERZ24875775.2024														+	100.0
ERR13598968_concoct_11	tet(C)	tetracycline efflux MFS transporter Tet(C)	ncbi	2021-Mar-27	NG_048181.1	abricate	1.0.1	gene_presence_detected		100.0			TETRACYCLINE		267	1457				ERZ24875775.2313														-	100.0
ERR13598968_concoct_11.mapping.ARG.deeparg	ACRA	CAC35724|FEATURES|acrA|multidrug|acrA	deeparg_db	2	CAC35724	deeparg	1.0.4	gene_presence_detected					multidrug		22	375				ERZ24875775.955_5															52.1
ERR13598968_concoct_11.mapping.ARG.deeparg	ACRB	gi:491078681:ref:WP_004940301.1:|FEATURES|acrB|multidrug|acrB	deeparg_db	2	gi:491078681:ref:WP_004940301.1:	deeparg	1.0.4	gene_presence_detected					multidrug		1	1043				ERZ24875775.955_4															62.5
ERR13598968_concoct_11.mapping.ARG.deeparg	BACA	NP_840140|FEATURES|bacA|bacitracin|bacA	deeparg_db	2	NP_840140	deeparg	1.0.4	gene_presence_detected					bacitracin		1	271				ERZ24875775.48_17															63.1
ERR13598968_concoct_11.mapping.ARG.deeparg	KASUGAMYCIN_RESISTANCE_PROTEIN_KSGA	A7FMC1|FEATURES|kasugamycin_resistance_protein_ksgA|aminoglycoside|kasugamycin_resistance_protein_ksgA	deeparg_db	2	A7FMC1	deeparg	1.0.4	gene_presence_detected					aminoglycoside		1	267				ERZ24875775.619_14															54.7
ERR13598968_concoct_11.mapping.ARG.deeparg	MEXT	gi:490841007:ref:WP_004703082.1:|FEATURES|mexT|multidrug|mexT	deeparg_db	2	gi:490841007:ref:WP_004703082.1:	deeparg	1.0.4	gene_presence_detected					multidrug		1	317				ERZ24875775.3971_2															77.0
ERR13598968_concoct_11.mapping.ARG.deeparg	QNRS	ABE98197|FEATURES|qnrS|fluoroquinolone|qnrS	deeparg_db	2	ABE98197	deeparg	1.0.4	gene_presence_detected					fluoroquinolone		1	218				ERZ24875775.2024_3															100.0
ERR13598968_concoct_11.mapping.ARG.deeparg	TETA	NC_009838.1.5616789.p01|FEATURES|tetA|tetracycline|tetA	deeparg_db	2	NC_009838.1.5616789.p01	deeparg	1.0.4	gene_presence_detected					tetracycline		1	396				ERZ24875775.2313_2															100.0
ERR13598968_concoct_11.mapping.ARG.deeparg	TETR	CAD09823.1|FEATURES|tetR|tetracycline|tetR	deeparg_db	2	CAD09823.1	deeparg	1.0.4	gene_presence_detected					tetracycline		2	200				ERZ24875775.2313_3															52.7
ERR13598968_concoct_11.mapping.potential.ARG.deeparg	ABES	NC_010410.6003348.p01|FEATURES|abeS|multidrug|abeS	deeparg_db	2	NC_010410.6003348.p01	deeparg	1.0.4	gene_presence_detected					peptide		1	105				ERZ24875775.5109_4															61.9
ERR13598968_concoct_11.mapping.potential.ARG.deeparg	ABES	NC_010410.6003348.p01|FEATURES|abeS|multidrug|abeS	deeparg_db	2	NC_010410.6003348.p01	deeparg	1.0.4	gene_presence_detected					aminoglycoside		1	105				ERZ24875775.5109_4															61.9
ERR13598968_concoct_11.mapping.potential.ARG.deeparg	DFRA1	CAL48457|FEATURES|dfrA1|diaminopyrimidine|dfrA1	deeparg_db	2	CAL48457	deeparg	1.0.4	gene_presence_detected					diaminopyrimidine		5	182				ERZ24875775.1245_4															50.3
ERR13598968_concoct_11.mapping.potential.ARG.deeparg	DFRA1	undefined	deeparg_db	2	undefined	deeparg	1.0.4	gene_presence_detected					peptide		5	182				ERZ24875775.1245_4															50.3
ERR13598968_concoct_11.mapping.potential.ARG.deeparg	MEXK	AAG07064.1|FEATURES|MexK|multidrug|MexK	deeparg_db	2	AAG07064.1	deeparg	1.0.4	gene_presence_detected					multidrug		3	1019				ERZ24875775.1245_7															50.1
ERR13598968_concoct_11.mapping.potential.ARG.deeparg	MEXK	undefined	deeparg_db	2	undefined	deeparg	1.0.4	gene_presence_detected					triclosan		3	1019				ERZ24875775.1245_7															50.1
ERR13598968_concoct_11.tsv.amrfinderplus	qnrS2	quinolone resistance pentapeptide repeat protein QnrS2	NCBI Reference Gene Database	2024-07-22.1	WP_012537714.1	amrfinderplus	3.12.8	gene_presence_detected	QUINOLONE	100.0			QUINOLONE		1252	1905	218			ERZ24875775.2024										218				+	100.0
ERR13598968_concoct_11.tsv.amrfinderplus	tet(C)	tetracycline efflux MFS transporter Tet(C)	NCBI Reference Gene Database	2024-07-22.1	WP_000841446.1	amrfinderplus	3.12.8	gene_presence_detected	TETRACYCLINE	100.0			TETRACYCLINE		270	1457	396			ERZ24875775.2313										396				-	100.0
ERR13598968_concoct_11.txt.rgi	QnrS2	quinolone resistance protein (qnr)	CARD	3.3.0	3002791	rgi	6.0.3	gene_presence_detected		100.0			fluoroquinolone antibiotic		1252	1908				ERZ24875775.2024_3													antibiotic target protection	+	100.0
ERR13598968_concoct_11.txt.rgi	adeF	resistance-nodulation-cell division (RND) antibiotic efflux pump	CARD	3.3.0	3000777	rgi	6.0.3	gene_presence_detected		99.43			fluoroquinolone antibiotic; tetracycline antibiotic		2809	5970				ERZ24875775.955_4													antibiotic efflux	-	42.02
ERR13598968_concoct_11.txt.rgi	qacG	small multidrug resistance (SMR) antibiotic efflux pump	CARD	3.3.0	3007015	rgi	6.0.3	gene_presence_detected		101.87			disinfecting agents and antiseptics		2378	2707				ERZ24875775.5109_4													antibiotic efflux	-	40.57
ERR13598968_concoct_11.txt.rgi	rsmA	resistance-nodulation-cell division (RND) antibiotic efflux pump	CARD	3.3.0	3005069	rgi	6.0.3	gene_presence_detected		106.56			fluoroquinolone antibiotic; diaminopyrimidine antibiotic; phenicol antibiotic		5126	5323				ERZ24875775.2460_5													antibiotic efflux	+	98.18
ERR13598968_concoct_11.txt.rgi	tet(C)	major facilitator superfamily (MFS) antibiotic efflux pump	CARD	3.3.0	3000167	rgi	6.0.3	gene_presence_detected		100.0			tetracycline antibiotic		267	1457				ERZ24875775.2313_2													antibiotic efflux	-	99.75
ERR13598968_concoct_11_retrieved-genes-qnr-hmmsearched.out.fargene	pmqnr	pmqnr_20120719.pfa	fargene_hmms	0.1	pmqnr_20120719.pfa	fargene	0.1	gene_presence_detected					pmqnr				217	4	217	ERR13598968_concoct_11_ERZ24875775.2024_seq1_1										217	4	217
ERR13598968_concoct_11_retrieved-genes-tet_efflux-hmmsearched.out.fargene	efflux	efflux_model_group_1-aligned	fargene_hmms	0.1	efflux_model_group_1-aligned	fargene	0.1	gene_presence_detected					efflux				394	2	392	ERR13598968_concoct_11_ERZ24875775.2313_seq1_4										399	2	393
ERR13598968_concoct_55.mapping.potential.ARG.deeparg	KASUGAMYCIN_RESISTANCE_PROTEIN_KSGA	YP_002240485|FEATURES|kasugamycin_resistance_protein_ksgA|aminoglycoside|kasugamycin_resistance_protein_ksgA	deeparg_db	2	YP_002240485	deeparg	1.0.4	gene_presence_detected					multidrug		9	230				ERZ24875775.30218_1															50.2
ERR13598968_concoct_55.mapping.potential.ARG.deeparg	KASUGAMYCIN_RESISTANCE_PROTEIN_KSGA	YP_002240485|FEATURES|kasugamycin_resistance_protein_ksgA|aminoglycoside|kasugamycin_resistance_protein_ksgA	deeparg_db	2	YP_002240485	deeparg	1.0.4	gene_presence_detected					peptide		9	230				ERZ24875775.30218_1															50.2
ERR13598968_concoct_70.mapping.potential.ARG.deeparg	ROSA	YP_001477378|FEATURES|rosA|fosmidomycin|rosA	deeparg_db	2	YP_001477378	deeparg	1.0.4	gene_presence_detected					multidrug		1	402				ERZ24875775.580_4															53.3
ERR13598968_concoct_70.mapping.potential.ARG.deeparg	ROSA	YP_001477378|FEATURES|rosA|fosmidomycin|rosA	deeparg_db	2	YP_001477378	deeparg	1.0.4	gene_presence_detected					peptide		1	402				ERZ24875775.580_4															53.3
ERR13598968_maxbin2_9	cfxA5	class A broad-spectrum beta-lactamase CfxA5	ncbi	2021-Mar-27	NG_047643.1	abricate	1.0.1	gene_presence_detected		100.0			BETA-LACTAM		8234	9199				ERZ24875775.1486														-	99.79
ERR13598968_maxbin2_9.mapping.ARG.deeparg	CFXA2	AAV37206|FEATURES|CfxA2|beta-lactam|CfxA2	deeparg_db	2	AAV37206	deeparg	1.0.4	gene_presence_detected					beta-lactam		1	321				ERZ24875775.1486_8															99.4
ERR13598968_maxbin2_9.mapping.ARG.deeparg	UGD	AAC75089.1|FEATURES|ugd|peptide|ugd	deeparg_db	2	AAC75089.1	deeparg	1.0.4	gene_presence_detected					peptide		1	388				ERZ24875775.254_9															58.7
ERR13598968_maxbin2_9.tsv.amrfinderplus	cfxA	CfxA family broad-spectrum class A beta-lactamase	NCBI Reference Gene Database	2024-07-22.1	WP_004339683.1	amrfinderplus	3.12.8	gene_presence_detected	BETA-LACTAM	100.0			BETA-LACTAM		8237	9199	321			ERZ24875775.1486										321				-	99.38
ERR13598968_maxbin2_9.txt.rgi	CfxA3	CfxA beta-lactamase	CARD	3.3.0	3003003	rgi	6.0.3	gene_presence_detected		100.0			cephamycin		8234	9199				ERZ24875775.1486_8													antibiotic inactivation	-	99.38
ERR13598968_maxbin2_9.txt.rgi	vanT gene in vanG cluster	glycopeptide resistance gene cluster; vanT	CARD	3.3.0	3002972	rgi	6.0.3	gene_presence_detected		115.87			glycopeptide antibiotic		16684	19161				ERZ24875775.136_13													antibiotic target alteration	+	34.78
ERR13598968_maxbin2_9_retrieved-genes-class_A-hmmsearched.out.fargene	classA	classA_70_centroids-aligned	fargene_hmms	0.1	classA_70_centroids-aligned	fargene	0.1	gene_presence_detected					classA				316	3	315	ERR13598968_maxbin2_9_ERZ24875775.1486_seq1_4										295	3	294
ERR13598968_metabat2_14.txt.rgi	vanT gene in vanG cluster	glycopeptide resistance gene cluster; vanT	CARD	3.3.0	3002972	rgi	6.0.3	gene_presence_detected		114.47			glycopeptide antibiotic		6622	9069				ERZ24875775.810_7													antibiotic target alteration	-	35.74
ERR13598968_metabat2_14.txt.rgi	vanW gene in vanG cluster	vanW; glycopeptide resistance gene cluster	CARD	3.3.0	3002965	rgi	6.0.3	gene_presence_detected		83.63			glycopeptide antibiotic		6044	6751				ERZ24875775.874_5													antibiotic target alteration	+	35.0
ERR13598968_metabat2_14_retrieved-genes-class_A-hmmsearched.out.fargene	classA	classA_70_centroids-aligned	fargene_hmms	0.1	classA_70_centroids-aligned	fargene	0.1	gene_presence_detected					classA				302	4	301	ERR13598968_metabat2_14_ERZ24875775.1765_seq1_1										295	5	294
ERR13598969_binner12_Refined_40.mapping.ARG.deeparg	ABES	NC_010410.6003348.p01|FEATURES|abeS|multidrug|abeS	deeparg_db	2	NC_010410.6003348.p01	deeparg	1.0.4	gene_presence_detected					multidrug		3	107				ERZ24875777.99_24															60.0
ERR13598969_binner12_Refined_40.mapping.ARG.deeparg	BACA	YP_002552549|FEATURES|bacA|bacitracin|bacA	deeparg_db	2	YP_002552549	deeparg	1.0.4	gene_presence_detected					bacitracin		1	274				ERZ24875777.100_5															76.2
ERR13598969_binner12_Refined_40.mapping.ARG.deeparg	KASUGAMYCIN_RESISTANCE_PROTEIN_KSGA	YP_002396141|FEATURES|kasugamycin_resistance_protein_ksgA|aminoglycoside|kasugamycin_resistance_protein_ksgA	deeparg_db	2	YP_002396141	deeparg	1.0.4	gene_presence_detected					aminoglycoside		9	261				ERZ24875777.13_88															52.2
ERR13598969_binner12_Refined_40.mapping.ARG.deeparg	MTRD	NP_274718.1|FEATURES|mtrD|multidrug|mtrD	deeparg_db	2	NP_274718.1	deeparg	1.0.4	gene_presence_detected					multidrug		1	1063				ERZ24875777.12_80															57.9
ERR13598969_binner12_Refined_40.mapping.ARG.deeparg	OPRM	gi:872412160:emb:CRX31464.1:|FEATURES|oprM|multidrug|oprM	deeparg_db	2	gi:872412160:emb:CRX31464.1:	deeparg	1.0.4	gene_presence_detected					multidrug		1	338				ERZ24875777.12_81															50.7
ERR13598969_binner12_Refined_40.mapping.ARG.deeparg	ROSB	AAS61092|FEATURES|rosB|fosmidomycin|rosB	deeparg_db	2	AAS61092	deeparg	1.0.4	gene_presence_detected					fosmidomycin		1	543				ERZ24875777.26_15															53.1
ERR13598969_binner12_Refined_40.mapping.ARG.deeparg	TRANSCRIPTIONAL_REGULATORY_PROTEIN_CPXR_CPXR	CP000675.2.gene1535.p01|FEATURES|transcriptional_regulatory_protein_CpxR_cpxR|unclassified|transcriptional_regulatory_protein_CpxR_cpxR	deeparg_db	2	CP000675.2.gene1535.p01	deeparg	1.0.4	gene_presence_detected					unclassified		1	223				ERZ24875777.191_3															50.7
ERR13598969_binner12_Refined_40.mapping.ARG.deeparg	UGD	AAC75089.1|FEATURES|ugd|peptide|ugd	deeparg_db	2	AAC75089.1	deeparg	1.0.4	gene_presence_detected					peptide		1	388				ERZ24875777.51_4															72.9
ERR13598969_binner12_Refined_40.mapping.ARG.deeparg	UGD	AAC75089.1|FEATURES|ugd|peptide|ugd	deeparg_db	2	AAC75089.1	deeparg	1.0.4	gene_presence_detected					peptide		1	388				ERZ24875777.24_18															72.2
ERR13598969_binner12_Refined_40.mapping.potential.ARG.deeparg	ABES	NC_010410.6003348.p01|FEATURES|abeS|multidrug|abeS	deeparg_db	2	NC_010410.6003348.p01	deeparg	1.0.4	gene_presence_detected					fluoroquinolone		3	107				ERZ24875777.99_24															60.0
ERR13598969_binner12_Refined_40.mapping.potential.ARG.deeparg	EMRB	undefined	deeparg_db	2	undefined	deeparg	1.0.4	gene_presence_detected					fluoroquinolone		8	502				ERZ24875777.48_56															53.1
ERR13598969_binner12_Refined_40.mapping.potential.ARG.deeparg	EMRB	undefined	deeparg_db	2	undefined	deeparg	1.0.4	gene_presence_detected					peptide		8	502				ERZ24875777.48_56															53.1
ERR13598969_binner12_Refined_40.mapping.potential.ARG.deeparg	MTRD	undefined	deeparg_db	2	undefined	deeparg	1.0.4	gene_presence_detected					MLS		1	1063				ERZ24875777.12_80															57.9
ERR13598969_binner12_Refined_40.mapping.potential.ARG.deeparg	OPRM	undefined	deeparg_db	2	undefined	deeparg	1.0.4	gene_presence_detected					aminoglycoside		1	338				ERZ24875777.12_81															50.7
ERR13598969_binner12_Refined_40.mapping.potential.ARG.deeparg	OPRM	undefined	deeparg_db	2	undefined	deeparg	1.0.4	gene_presence_detected					aminoglycoside		8	408				ERZ24875777.26297_1															60.2
ERR13598969_binner12_Refined_40.mapping.potential.ARG.deeparg	OPRM	NC_008702.1.4607681.p01|FEATURES|oprM|multidrug|oprM	deeparg_db	2	NC_008702.1.4607681.p01	deeparg	1.0.4	gene_presence_detected					multidrug		8	408				ERZ24875777.26297_1															60.2
ERR13598969_binner12_Refined_40.txt.rgi	adeF	resistance-nodulation-cell division (RND) antibiotic efflux pump	CARD	3.3.0	3000777	rgi	6.0.3	gene_presence_detected		99.24			fluoroquinolone antibiotic; tetracycline antibiotic		88777	91932				ERZ24875777.12_80													antibiotic efflux	+	42.36
ERR13598969_binner12_Refined_40.txt.rgi	qacG	small multidrug resistance (SMR) antibiotic efflux pump	CARD	3.3.0	3007015	rgi	6.0.3	gene_presence_detected		102.8			disinfecting agents and antiseptics		26917	27249				ERZ24875777.99_24													antibiotic efflux	+	52.88
ERR13598969_binner13_Refined_1.mapping.potential.ARG.deeparg	ROSA	ZP_04631862|FEATURES|rosA|fosmidomycin|rosA	deeparg_db	2	ZP_04631862	deeparg	1.0.4	gene_presence_detected					multidrug		1	404				ERZ24875777.7417_2															58.9
ERR13598969_binner13_Refined_1.mapping.potential.ARG.deeparg	ROSA	ZP_04631862|FEATURES|rosA|fosmidomycin|rosA	deeparg_db	2	ZP_04631862	deeparg	1.0.4	gene_presence_detected					peptide		1	404				ERZ24875777.7417_2															58.9
ERR13598969_concoct_48	blaOXA-644	OXA-211 family carbapenem-hydrolyzing class D beta-lactamase OXA-644	ncbi	2021-Mar-27	NG_065430.1	abricate	1.0.1	gene_presence_detected		100.0			BETA-LACTAM		98	922				ERZ24875777.14230														+	98.18
ERR13598969_concoct_48.mapping.ARG.deeparg	ADEK	NC_011586.7045445.p01|FEATURES|adeK|multidrug|adeK	deeparg_db	2	NC_011586.7045445.p01	deeparg	1.0.4	gene_presence_detected					multidrug		1	482				ERZ24875777.746_9															82.0
ERR13598969_concoct_48.mapping.ARG.deeparg	ADEN	AGV28567.1|FEATURES|adeN|multidrug|adeN	deeparg_db	2	AGV28567.1	deeparg	1.0.4	gene_presence_detected					multidrug		1	217				ERZ24875777.5795_2															52.5
ERR13598969_concoct_48.mapping.ARG.deeparg	APH(3')-I	YP_001844878|FEATURES|aph(3')-I|aminoglycoside|aph(3')-I	deeparg_db	2	YP_001844878	deeparg	1.0.4	gene_presence_detected					aminoglycoside		21	469				ERZ24875777.1045_8															62.9
ERR13598969_concoct_48.mapping.ARG.deeparg	APH(3')-I	YP_001844878|FEATURES|aph(3')-I|aminoglycoside|aph(3')-I	deeparg_db	2	YP_001844878	deeparg	1.0.4	gene_presence_detected					aminoglycoside		56	469				ERZ24875777.22023_2															67.4
ERR13598969_concoct_48.mapping.ARG.deeparg	CARO	AKL79742.1|FEATURES|carO|beta-lactam|carO	deeparg_db	2	AKL79742.1	deeparg	1.0.4	gene_presence_detected					beta-lactam		1	242				ERZ24875777.1624_6															65.7
ERR13598969_concoct_48.mapping.ARG.deeparg	MACA	gi:770625864:ref:WP_045126264.1:|FEATURES|macA|MLS|macA	deeparg_db	2	gi:770625864:ref:WP_045126264.1:	deeparg	1.0.4	gene_presence_detected					MLS		1	446				ERZ24875777.10647_1															69.7
ERR13598969_concoct_48.mapping.ARG.deeparg	MARR	gi:490834801:ref:WP_004696885.1:|FEATURES|marR|multidrug|marR	deeparg_db	2	gi:490834801:ref:WP_004696885.1:	deeparg	1.0.4	gene_presence_detected					multidrug		1	154				ERZ24875777.27696_2															99.4
ERR13598969_concoct_48.mapping.ARG.deeparg	MDFA	gi:502961756:ref:WP_013196732.1:|FEATURES|mdfA|multidrug|mdfA	deeparg_db	2	gi:502961756:ref:WP_013196732.1:	deeparg	1.0.4	gene_presence_detected					multidrug		13	407				ERZ24875777.4232_3															60.6
ERR13598969_concoct_48.mapping.ARG.deeparg	MEXT	NC_011595.7059912.p01|FEATURES|mexT|multidrug|mexT	deeparg_db	2	NC_011595.7059912.p01	deeparg	1.0.4	gene_presence_detected					multidrug		1	329				ERZ24875777.13416_3															94.8
ERR13598969_concoct_48.mapping.ARG.deeparg	OXA	JN861779.1.gene1.p01|FEATURES|OXA-211|beta-lactam|OXA	deeparg_db	2	JN861779.1.gene1.p01	deeparg	1.0.4	gene_presence_detected					beta-lactam		1	274				ERZ24875777.14230_1															97.1
ERR13598969_concoct_48.mapping.ARG.deeparg	TOLC	gi:587794836:gb:EXA87379.1:|FEATURES|TolC|multidrug|TolC	deeparg_db	2	gi:587794836:gb:EXA87379.1:	deeparg	1.0.4	gene_presence_detected					multidrug		9	440				ERZ24875777.3176_4															67.6
ERR13598969_concoct_48.mapping.potential.ARG.deeparg	ABES	undefined	deeparg_db	2	undefined	deeparg	1.0.4	gene_presence_detected					peptide		1	107				ERZ24875777.490_11															52.3
ERR13598969_concoct_48.mapping.potential.ARG.deeparg	ABES	NC_010410.6003348.p01|FEATURES|abeS|multidrug|abeS	deeparg_db	2	NC_010410.6003348.p01	deeparg	1.0.4	gene_presence_detected					aminoglycoside		1	107				ERZ24875777.490_11															52.3
ERR13598969_concoct_48.mapping.potential.ARG.deeparg	ABES	NC_010410.6003348.p01|FEATURES|abeS|multidrug|abeS	deeparg_db	2	NC_010410.6003348.p01	deeparg	1.0.4	gene_presence_detected					multidrug		1	109				ERZ24875777.12030_2															65.1
ERR13598969_concoct_48.mapping.potential.ARG.deeparg	ABES	undefined	deeparg_db	2	undefined	deeparg	1.0.4	gene_presence_detected					aminoglycoside		1	109				ERZ24875777.12030_2															65.1
ERR13598969_concoct_48.mapping.potential.ARG.deeparg	ADEI	undefined	deeparg_db	2	undefined	deeparg	1.0.4	gene_presence_detected					aminoglycoside		1	416				ERZ24875777.746_7															78.8
ERR13598969_concoct_48.mapping.potential.ARG.deeparg	ADEI	YP_002320475.1|FEATURES|adeI|multidrug|adeI	deeparg_db	2	YP_002320475.1	deeparg	1.0.4	gene_presence_detected					multidrug		1	416				ERZ24875777.746_7															78.8
ERR13598969_concoct_48.mapping.potential.ARG.deeparg	ADEJ	undefined	deeparg_db	2	undefined	deeparg	1.0.4	gene_presence_detected					tetracycline		1	1058				ERZ24875777.746_8															85.9
ERR13598969_concoct_48.mapping.potential.ARG.deeparg	ADEJ	undefined	deeparg_db	2	undefined	deeparg	1.0.4	gene_presence_detected					aminoglycoside		1	1058				ERZ24875777.746_8															85.9
ERR13598969_concoct_48.mapping.potential.ARG.deeparg	BACA	undefined	deeparg_db	2	undefined	deeparg	1.0.4	gene_presence_detected					fluoroquinolone		1	234				ERZ24875777.15179_1															59.4
ERR13598969_concoct_48.mapping.potential.ARG.deeparg	BACA	undefined	deeparg_db	2	undefined	deeparg	1.0.4	gene_presence_detected					multidrug		1	234				ERZ24875777.15179_1															59.4
ERR13598969_concoct_48.mapping.potential.ARG.deeparg	MAJOR_FACILITATOR_SUPERFAMILY_TRANSPORTER	undefined	deeparg_db	2	undefined	deeparg	1.0.4	gene_presence_detected					aminoglycoside		57	461				ERZ24875777.7183_1															75.8
ERR13598969_concoct_48.mapping.potential.ARG.deeparg	MAJOR_FACILITATOR_SUPERFAMILY_TRANSPORTER	NC_010410.6002639.p01|FEATURES|major_facilitator_superfamily_transporter|multidrug|major_facilitator_superfamily_transporter	deeparg_db	2	NC_010410.6002639.p01	deeparg	1.0.4	gene_presence_detected					multidrug		57	461				ERZ24875777.7183_1															75.8
ERR13598969_concoct_48.tsv.amrfinderplus	blaOXA	OXA-211 family carbapenem-hydrolyzing class D beta-lactamase	NCBI Reference Gene Database	2024-07-22.1	WP_140423313.1	amrfinderplus	3.12.8	gene_presence_detected	BETA-LACTAM	100.0			BETA-LACTAM		98	919	274			ERZ24875777.14230										274				+	98.18
ERR13598969_concoct_48.txt.rgi	OXA-644	OXA beta-lactamase	CARD	3.3.0	3005864	rgi	6.0.3	gene_presence_detected		100.0			carbapenem; cephalosporin; penam		98	922				ERZ24875777.14230_1													antibiotic inactivation	+	98.18
ERR13598969_concoct_48.txt.rgi	qacG	small multidrug resistance (SMR) antibiotic efflux pump	CARD	3.3.0	3007015	rgi	6.0.3	gene_presence_detected		106.54			disinfecting agents and antiseptics		11409	11753				ERZ24875777.490_11													antibiotic efflux	+	48.11
ERR13598969_concoct_48.txt.rgi	rsmA	resistance-nodulation-cell division (RND) antibiotic efflux pump	CARD	3.3.0	3005069	rgi	6.0.3	gene_presence_detected		137.7			fluoroquinolone antibiotic; diaminopyrimidine antibiotic; phenicol antibiotic		436	690				ERZ24875777.11704_2													antibiotic efflux	+	89.09
ERR13598969_concoct_48.txt.rgi	vanW gene in vanG cluster	vanW; glycopeptide resistance gene cluster	CARD	3.3.0	3002965	rgi	6.0.3	gene_presence_detected		104.27			glycopeptide antibiotic		1542	2423				ERZ24875777.10122_2													antibiotic target alteration	+	31.97
ERR13598969_concoct_48_retrieved-genes-class_D_2-hmmsearched.out.fargene	oxa	oxa_g2_70_centroids-aligned	fargene_hmms	0.1	oxa_g2_70_centroids-aligned	fargene	0.1	gene_presence_detected					oxa				274	8	273	ERR13598969_concoct_48_ERZ24875777.14230_seq1_1										270	8	268
ERR13598970_binner12_Refined_10.mapping.ARG.deeparg	KASUGAMYCIN_RESISTANCE_PROTEIN_KSGA	Q8FL96|FEATURES|kasugamycin_resistance_protein_ksgA|aminoglycoside|kasugamycin_resistance_protein_ksgA	deeparg_db	2	Q8FL96	deeparg	1.0.4	gene_presence_detected					aminoglycoside		8	261				ERZ24875778.24215_1															52.9
ERR13598970_binner12_Refined_10.mapping.ARG.deeparg	ROSA	ZP_04621517|FEATURES|rosA|fosmidomycin|rosA	deeparg_db	2	ZP_04621517	deeparg	1.0.4	gene_presence_detected					fosmidomycin		16	401				ERZ24875778.2332_5															63.7
ERR13598970_binner12_Refined_10.mapping.potential.ARG.deeparg	MACB	AAV85982.1|FEATURES|macB|MLS|macB	deeparg_db	2	AAV85982.1	deeparg	1.0.4	gene_presence_detected					peptide		20	643				ERZ24875778.4057_2															56.4
ERR13598970_binner12_Refined_10.mapping.potential.ARG.deeparg	MACB	AAV85982.1|FEATURES|macB|MLS|macB	deeparg_db	2	AAV85982.1	deeparg	1.0.4	gene_presence_detected					MLS		20	643				ERZ24875778.4057_2															56.4
ERR13598970_binner12_Refined_10.mapping.potential.ARG.deeparg	NORB	gi:738114161:ref:WP_036072414.1:|FEATURES|norB|fluoroquinolone|norB	deeparg_db	2	gi:738114161:ref:WP_036072414.1:	deeparg	1.0.4	gene_presence_detected					fluoroquinolone		69	453				ERZ24875778.3156_3															50.5
ERR13598970_binner12_Refined_10.mapping.potential.ARG.deeparg	NORB	undefined	deeparg_db	2	undefined	deeparg	1.0.4	gene_presence_detected					peptide		69	453				ERZ24875778.3156_3															50.5
ERR13598971_concoct_71.mapping.potential.ARG.deeparg	SUL4	WP_102607457.1|FEATURES|sul4|sulfonamide|sul4	deeparg_db	2	WP_102607457.1	deeparg	1.0.4	gene_presence_detected					peptide		4	286				ERZ24875780.15817_2															54.9
ERR13598971_concoct_71.mapping.potential.ARG.deeparg	SUL4	WP_102607457.1|FEATURES|sul4|sulfonamide|sul4	deeparg_db	2	WP_102607457.1	deeparg	1.0.4	gene_presence_detected					multidrug		4	286				ERZ24875780.15817_2															54.9
ERR13598971_concoct_71.mapping.potential.ARG.deeparg	TRUNCATED_PUTATIVE_RESPONSE_REGULATOR_ARLR	NC_002745.1124086.p01|FEATURES|truncated_putative_response_regulator_ArlR|unclassified|truncated_putative_response_regulator_ArlR	deeparg_db	2	NC_002745.1124086.p01	deeparg	1.0.4	gene_presence_detected					unclassified		3	118				ERZ24875780.5440_3															50.9
ERR13598971_concoct_71.mapping.potential.ARG.deeparg	TRUNCATED_PUTATIVE_RESPONSE_REGULATOR_ARLR	undefined	deeparg_db	2	undefined	deeparg	1.0.4	gene_presence_detected					aminoglycoside		3	118				ERZ24875780.5440_3															50.9
ERR13598971_concoct_71.mapping.potential.ARG.deeparg	TRUNCATED_PUTATIVE_RESPONSE_REGULATOR_ARLR	undefined	deeparg_db	2	undefined	deeparg	1.0.4	gene_presence_detected					aminoglycoside		3	118				ERZ24875780.6293_2															53.4
ERR13598971_concoct_71.mapping.potential.ARG.deeparg	TRUNCATED_PUTATIVE_RESPONSE_REGULATOR_ARLR	NC_002745.1124086.p01|FEATURES|truncated_putative_response_regulator_ArlR|unclassified|truncated_putative_response_regulator_ArlR	deeparg_db	2	NC_002745.1124086.p01	deeparg	1.0.4	gene_presence_detected					unclassified		3	118				ERZ24875780.6293_2															53.4
ERR13598971_concoct_71.txt.rgi	vanT gene in vanG cluster	glycopeptide resistance gene cluster; vanT	CARD	3.3.0	3002972	rgi	6.0.3	gene_presence_detected		55.76			glycopeptide antibiotic		812	2005				ERZ24875780.5582_1													antibiotic target alteration	-	30.68
ERR13598971_concoct_77.mapping.ARG.deeparg	EFRB	CDO61516.1|FEATURES|efrB|multidrug|efrB	deeparg_db	2	CDO61516.1	deeparg	1.0.4	gene_presence_detected					multidrug		37	362				ERZ24875780.3947_3															54.3
ERR13598971_concoct_77.mapping.ARG.deeparg	LLMA_23S_RIBOSOMAL_RNA_METHYLTRANSFERASE	APB03216.1|FEATURES|LlmA_23S_ribosomal_RNA_methyltransferase|MLS|LlmA_23S_ribosomal_RNA_methyltransferase	deeparg_db	2	APB03216.1	deeparg	1.0.4	gene_presence_detected					MLS		1	287				ERZ24875780.663_26															59.7
ERR13598971_concoct_77.mapping.ARG.deeparg	RPOB2	BAD59497.1|FEATURES|rpoB2|multidrug|rpoB2	deeparg_db	2	BAD59497.1	deeparg	1.0.4	gene_presence_detected					multidrug		40	1122				ERZ24875780.1355_5															52.9
ERR13598971_concoct_77.mapping.potential.ARG.deeparg	BACA	undefined	deeparg_db	2	undefined	deeparg	1.0.4	gene_presence_detected					fluoroquinolone		1	289				ERZ24875780.13483_2															99.3
ERR13598971_concoct_77.mapping.potential.ARG.deeparg	BACA	undefined	deeparg_db	2	undefined	deeparg	1.0.4	gene_presence_detected					multidrug		1	289				ERZ24875780.13483_2															99.3
ERR13598971_concoct_77.mapping.potential.ARG.deeparg	EFRB	CDO61516.1|FEATURES|efrB|multidrug|efrB	deeparg_db	2	CDO61516.1	deeparg	1.0.4	gene_presence_detected					aminoglycoside		37	362				ERZ24875780.3947_3															54.3
ERR13598971_concoct_77.mapping.potential.ARG.deeparg	TRUNCATED_PUTATIVE_RESPONSE_REGULATOR_ARLR	undefined	deeparg_db	2	undefined	deeparg	1.0.4	gene_presence_detected					aminoglycoside		3	122				ERZ24875780.1846_5															50.0
ERR13598971_concoct_77.mapping.potential.ARG.deeparg	TRUNCATED_PUTATIVE_RESPONSE_REGULATOR_ARLR	NC_002745.1124086.p01|FEATURES|truncated_putative_response_regulator_ArlR|unclassified|truncated_putative_response_regulator_ArlR	deeparg_db	2	NC_002745.1124086.p01	deeparg	1.0.4	gene_presence_detected					unclassified		3	122				ERZ24875780.1846_5															50.0
ERR13598971_concoct_77.txt.rgi	vanH gene in vanP cluster	vanH; glycopeptide resistance gene cluster	CARD	3.3.0	3007188	rgi	6.0.3	gene_presence_detected		104.46			glycopeptide antibiotic		85	1071				ERZ24875780.27598_2													antibiotic target alteration	+	39.62
ERR13598971_concoct_77.txt.rgi	vanT gene in vanG cluster	glycopeptide resistance gene cluster; vanT	CARD	3.3.0	3002972	rgi	6.0.3	gene_presence_detected		52.81			glycopeptide antibiotic		313	1443				ERZ24875780.13698_2													antibiotic target alteration	+	37.18
ERR13598971_concoct_77.txt.rgi	vanW gene in vanI cluster	vanW; glycopeptide resistance gene cluster	CARD	3.3.0	3003724	rgi	6.0.3	gene_presence_detected		135.66			glycopeptide antibiotic		747	2264				ERZ24875780.18969_3													antibiotic target alteration	+	29.6
ERR13598971_metabat2_15.mapping.potential.ARG.deeparg	TLA-1	AAD37403.1|FEATURES|TLA-1|beta-lactam|TLA-1	deeparg_db	2	AAD37403.1	deeparg	1.0.4	gene_presence_detected					multidrug		25	311				ERZ24875780.18508_1															50.7
ERR13598971_metabat2_15.mapping.potential.ARG.deeparg	TLA-1	AAD37403.1|FEATURES|TLA-1|beta-lactam|TLA-1	deeparg_db	2	AAD37403.1	deeparg	1.0.4	gene_presence_detected					peptide		25	311				ERZ24875780.18508_1															50.7
ERR13598971_metabat2_15.txt.rgi	vanT gene in vanG cluster	glycopeptide resistance gene cluster; vanT	CARD	3.3.0	3002972	rgi	6.0.3	gene_presence_detected		76.54			glycopeptide antibiotic		3009	4646				ERZ24875780.3016_4													antibiotic target alteration	-	33.51
ERR13598971_metabat2_15_retrieved-genes-class_A-hmmsearched.out.fargene	classA	classA_70_centroids-aligned	fargene_hmms	0.1	classA_70_centroids-aligned	fargene	0.1	gene_presence_detected					classA				297	7	295	ERR13598971_metabat2_15_ERZ24875780.18508_seq1_1										295	7	293
ERR13598971_metabat2_25.mapping.ARG.deeparg	KASUGAMYCIN_RESISTANCE_PROTEIN_KSGA	YP_001439344|FEATURES|kasugamycin_resistance_protein_ksgA|aminoglycoside|kasugamycin_resistance_protein_ksgA	deeparg_db	2	YP_001439344	deeparg	1.0.4	gene_presence_detected					aminoglycoside		9	253				ERZ24875780.3073_1															54.5
ERR13598971_metabat2_25.mapping.ARG.deeparg	MTRD	NP_274718.1|FEATURES|mtrD|multidrug|mtrD	deeparg_db	2	NP_274718.1	deeparg	1.0.4	gene_presence_detected					multidrug		1	1059				ERZ24875780.2569_2															57.7
ERR13598971_metabat2_25.mapping.ARG.deeparg	OXA	ABN48512|FEATURES|OXA-2|beta-lactam|OXA	deeparg_db	2	ABN48512	deeparg	1.0.4	gene_presence_detected					beta-lactam		27	267				ERZ24875780.211_5															59.8
ERR13598971_metabat2_25.mapping.potential.ARG.deeparg	ABES	undefined	deeparg_db	2	undefined	deeparg	1.0.4	gene_presence_detected					peptide		3	108				ERZ24875780.565_8															67.3
ERR13598971_metabat2_25.mapping.potential.ARG.deeparg	ABES	NC_010410.6003348.p01|FEATURES|abeS|multidrug|abeS	deeparg_db	2	NC_010410.6003348.p01	deeparg	1.0.4	gene_presence_detected					aminoglycoside		3	108				ERZ24875780.565_8															67.3
ERR13598971_metabat2_25.mapping.potential.ARG.deeparg	MTRD	undefined	deeparg_db	2	undefined	deeparg	1.0.4	gene_presence_detected					MLS		1	1059				ERZ24875780.2569_2															57.7
ERR13598971_metabat2_25.mapping.potential.ARG.deeparg	OPRM	undefined	deeparg_db	2	undefined	deeparg	1.0.4	gene_presence_detected					aminoglycoside		7	365				ERZ24875780.2569_1															50.5
ERR13598971_metabat2_25.mapping.potential.ARG.deeparg	OPRM	gi:573999612:gb:ETU76469.1:|FEATURES|oprM|multidrug|oprM	deeparg_db	2	gi:573999612:gb:ETU76469.1:	deeparg	1.0.4	gene_presence_detected					multidrug		7	365				ERZ24875780.2569_1															50.5
ERR13598971_metabat2_25.mapping.potential.ARG.deeparg	OPRM	undefined	deeparg_db	2	undefined	deeparg	1.0.4	gene_presence_detected					aminoglycoside		3	463				ERZ24875780.1996_2															54.3
ERR13598971_metabat2_25.mapping.potential.ARG.deeparg	OPRM	NC_008702.1.4607681.p01|FEATURES|oprM|multidrug|oprM	deeparg_db	2	NC_008702.1.4607681.p01	deeparg	1.0.4	gene_presence_detected					multidrug		3	463				ERZ24875780.1996_2															54.3
ERR13598971_metabat2_25.mapping.potential.ARG.deeparg	TRUNCATED_PUTATIVE_RESPONSE_REGULATOR_ARLR	undefined	deeparg_db	2	undefined	deeparg	1.0.4	gene_presence_detected					aminoglycoside		3	119				ERZ24875780.561_7															50.0
ERR13598971_metabat2_25.mapping.potential.ARG.deeparg	TRUNCATED_PUTATIVE_RESPONSE_REGULATOR_ARLR	NC_002745.1124086.p01|FEATURES|truncated_putative_response_regulator_ArlR|unclassified|truncated_putative_response_regulator_ArlR	deeparg_db	2	NC_002745.1124086.p01	deeparg	1.0.4	gene_presence_detected					unclassified		3	119				ERZ24875780.561_7															50.0
ERR13598971_metabat2_25.txt.rgi	adeF	resistance-nodulation-cell division (RND) antibiotic efflux pump	CARD	3.3.0	3000777	rgi	6.0.3	gene_presence_detected		99.43			fluoroquinolone antibiotic; tetracycline antibiotic		1495	4656				ERZ24875780.2569_2													antibiotic efflux	-	42.08
ERR13598971_metabat2_25_retrieved-genes-class_D_2-hmmsearched.out.fargene	oxa	oxa_g2_70_centroids-aligned	fargene_hmms	0.1	oxa_g2_70_centroids-aligned	fargene	0.1	gene_presence_detected					oxa				265	7	264	ERR13598971_metabat2_25_ERZ24875780.211_seq1_4										270	5	269
ERR13598972_binner123_Refined_24.mapping.potential.ARG.deeparg	ACRB	gi:446414948:ref:WP_000492803.1:|FEATURES|acrB|multidrug|acrB	deeparg_db	2	gi:446414948:ref:WP_000492803.1:	deeparg	1.0.4	gene_presence_detected					multidrug		1	1034				ERZ24875781.2701_2															56.3
ERR13598972_binner123_Refined_24.mapping.potential.ARG.deeparg	ACRB	gi:446414948:ref:WP_000492803.1:|FEATURES|acrB|multidrug|acrB	deeparg_db	2	gi:446414948:ref:WP_000492803.1:	deeparg	1.0.4	gene_presence_detected					peptide		1	1034				ERZ24875781.2701_2															56.3
ERR13598972_binner13_Refined_3	cblA	CblA family class A beta-lactamase	ncbi	2021-Mar-27	NG_047624.1	abricate	1.0.1	gene_presence_detected		100.0			CEPHALOSPORIN		6351	7241				ERZ24875781.523														+	99.89
ERR13598972_binner13_Refined_3.mapping.ARG.deeparg	ROSA	ZP_04621517|FEATURES|rosA|fosmidomycin|rosA	deeparg_db	2	ZP_04621517	deeparg	1.0.4	gene_presence_detected					fosmidomycin		17	404				ERZ24875781.756_5															53.6
ERR13598972_binner13_Refined_3.mapping.potential.ARG.deeparg	CLASS_A	P30898|FEATURES|class_A|beta-lactam|class_A	deeparg_db	2	P30898	deeparg	1.0.4	gene_presence_detected					beta-lactam		1	296				ERZ24875781.523_5															99.7
ERR13598972_binner13_Refined_3.mapping.potential.ARG.deeparg	CLASS_A	undefined	deeparg_db	2	undefined	deeparg	1.0.4	gene_presence_detected					aminoglycoside		1	296				ERZ24875781.523_5															99.7
ERR13598972_binner13_Refined_3.tsv.amrfinderplus	cblA	CblA family class A beta-lactamase	NCBI Reference Gene Database	2024-07-22.1	WP_005827792.1	amrfinderplus	3.12.8	gene_presence_detected	CEPHALOSPORIN	100.0			BETA-LACTAM		6351	7238	296			ERZ24875781.523										296				+	99.66
ERR13598972_binner13_Refined_3.txt.rgi	CblA-1	CblA beta-lactamase	CARD	3.3.0	3002999	rgi	6.0.3	gene_presence_detected		100.0			cephalosporin		6351	7241				ERZ24875781.523_5													antibiotic inactivation	+	99.66
ERR13598972_binner13_Refined_3.txt.rgi	adeF	resistance-nodulation-cell division (RND) antibiotic efflux pump	CARD	3.3.0	3000777	rgi	6.0.3	gene_presence_detected		97.83			fluoroquinolone antibiotic; tetracycline antibiotic		5788	8898				ERZ24875781.340_7													antibiotic efflux	+	42.56
ERR13598972_binner13_Refined_3.txt.rgi	adeF	resistance-nodulation-cell division (RND) antibiotic efflux pump	CARD	3.3.0	3000777	rgi	6.0.3	gene_presence_detected		97.92			fluoroquinolone antibiotic; tetracycline antibiotic		3100	6213				ERZ24875781.523_4													antibiotic efflux	+	42.46
ERR13598972_binner13_Refined_3.txt.rgi	vanT gene in vanG cluster	glycopeptide resistance gene cluster; vanT	CARD	3.3.0	3002972	rgi	6.0.3	gene_presence_detected		117.7			glycopeptide antibiotic		592	3108				ERZ24875781.3280_3													antibiotic target alteration	-	34.77
ERR13598972_binner13_Refined_3_retrieved-genes-class_A-hmmsearched.out.fargene	classA	classA_70_centroids-aligned	fargene_hmms	0.1	classA_70_centroids-aligned	fargene	0.1	gene_presence_detected					classA				300	6	299	ERR13598972_binner13_Refined_3_ERZ24875781.523_seq1_1										295	6	293
ERR13598972_concoct_76.mapping.potential.ARG.deeparg	RPOB2	BAD59497.1|FEATURES|rpoB2|multidrug|rpoB2	deeparg_db	2	BAD59497.1	deeparg	1.0.4	gene_presence_detected					multidrug		24	1137				ERZ24875781.1742_2															54.3
ERR13598972_concoct_76.mapping.potential.ARG.deeparg	RPOB2	BAD59497.1|FEATURES|rpoB2|multidrug|rpoB2	deeparg_db	2	BAD59497.1	deeparg	1.0.4	gene_presence_detected					peptide		24	1137				ERZ24875781.1742_2															54.3
ERR13598973_binner13_Refined_2.txt.rgi	vanT gene in vanG cluster	glycopeptide resistance gene cluster; vanT	CARD	3.3.0	3002972	rgi	6.0.3	gene_presence_detected		106.46			glycopeptide antibiotic		12747	15023				ERZ24875783.867_11													antibiotic target alteration	-	36.87
ERR13598973_binner13_Refined_2_retrieved-genes-class_A-hmmsearched.out.fargene	classA	classA_70_centroids-aligned	fargene_hmms	0.1	classA_70_centroids-aligned	fargene	0.1	gene_presence_detected					classA				294	4	292	ERR13598973_binner13_Refined_2_ERZ24875783.444_seq1_4										295	4	292
ERR13598973_binner23_Refined_9	sul2	sulfonamide-resistant dihydropteroate synthase Sul2	ncbi	2021-Mar-27	NG_051852.1	abricate	1.0.1	gene_presence_detected		100.0			SULFONAMIDE		351	1166				ERZ24875783.9747														+	100.0
ERR13598973_binner23_Refined_9.mapping.ARG.deeparg	AAC(3)-I	gi:695737392:ref:WP_032663836.1:|FEATURES|aac(3)-I|aminoglycoside|aac(3)-I	deeparg_db	2	gi:695737392:ref:WP_032663836.1:	deeparg	1.0.4	gene_presence_detected					aminoglycoside		31	172				ERZ24875783.198_8															63.4
ERR13598973_binner23_Refined_9.mapping.ARG.deeparg	KDPE	NP_415222.1|FEATURES|kdpE|aminoglycoside|kdpE	deeparg_db	2	NP_415222.1	deeparg	1.0.4	gene_presence_detected					aminoglycoside		4	223				ERZ24875783.198_5															66.8
ERR13598973_binner23_Refined_9.mapping.ARG.deeparg	OMPR	NC_008702.1.4607594.p01|FEATURES|ompR|multidrug|ompR	deeparg_db	2	NC_008702.1.4607594.p01	deeparg	1.0.4	gene_presence_detected					multidrug		6	243				ERZ24875783.1_89															62.2
ERR13598973_binner23_Refined_9.mapping.ARG.deeparg	OQXB	YP_001693238|FEATURES|oqxB|multidrug|oqxB	deeparg_db	2	YP_001693238	deeparg	1.0.4	gene_presence_detected					multidrug		1	878				ERZ24875783.94_36															78.8
ERR13598973_binner23_Refined_9.mapping.ARG.deeparg	SMED	YP_002029850|FEATURES|smeD|multidrug|smeD	deeparg_db	2	YP_002029850	deeparg	1.0.4	gene_presence_detected					multidrug		7	386				ERZ24875783.412_6															61.8
ERR13598973_binner23_Refined_9.mapping.ARG.deeparg	SMEF	YP_002706078|FEATURES|smeF|multidrug|smeF	deeparg_db	2	YP_002706078	deeparg	1.0.4	gene_presence_detected					multidrug		28	480				ERZ24875783.412_3															53.1
ERR13598973_binner23_Refined_9.mapping.ARG.deeparg	SUL2	YP_001969930|FEATURES|sul2|sulfonamide|sul2	deeparg_db	2	YP_001969930	deeparg	1.0.4	gene_presence_detected					sulfonamide		9	279				ERZ24875783.9747_2															100.0
ERR13598973_binner23_Refined_9.mapping.potential.ARG.deeparg	COB(I)ALAMIN_ADENOLSYLTRANSFERASE	undefined	deeparg_db	2	undefined	deeparg	1.0.4	gene_presence_detected					peptide		22	196				ERZ24875783.4_116															50.3
ERR13598973_binner23_Refined_9.mapping.potential.ARG.deeparg	COB(I)ALAMIN_ADENOLSYLTRANSFERASE	gi:771454993:ref:WP_045149547.1:|FEATURES|cob(I)alamin_adenolsyltransferase|unclassified|cob(I)alamin_adenolsyltransferase	deeparg_db	2	gi:771454993:ref:WP_045149547.1:	deeparg	1.0.4	gene_presence_detected					unclassified		22	196				ERZ24875783.4_116															50.3
ERR13598973_binner23_Refined_9.mapping.potential.ARG.deeparg	KASUGAMYCIN_RESISTANCE_PROTEIN_KSGA	undefined	deeparg_db	2	undefined	deeparg	1.0.4	gene_presence_detected					multidrug		12	262				ERZ24875783.12_68															51.0
ERR13598973_binner23_Refined_9.mapping.potential.ARG.deeparg	KASUGAMYCIN_RESISTANCE_PROTEIN_KSGA	A7FMC1|FEATURES|kasugamycin_resistance_protein_ksgA|aminoglycoside|kasugamycin_resistance_protein_ksgA	deeparg_db	2	A7FMC1	deeparg	1.0.4	gene_presence_detected					aminoglycoside		12	262				ERZ24875783.12_68															51.0
ERR13598973_binner23_Refined_9.mapping.potential.ARG.deeparg	MEXK	AAG07064.1|FEATURES|MexK|multidrug|MexK	deeparg_db	2	AAG07064.1	deeparg	1.0.4	gene_presence_detected					multidrug		3	1022				ERZ24875783.244_2															60.0
ERR13598973_binner23_Refined_9.mapping.potential.ARG.deeparg	MEXK	undefined	deeparg_db	2	undefined	deeparg	1.0.4	gene_presence_detected					triclosan		3	1022				ERZ24875783.244_2															60.0
ERR13598973_binner23_Refined_9.mapping.potential.ARG.deeparg	OQXA	undefined	deeparg_db	2	undefined	deeparg	1.0.4	gene_presence_detected					aminoglycoside		23	389				ERZ24875783.94_35															57.9
ERR13598973_binner23_Refined_9.mapping.potential.ARG.deeparg	OQXA	YP_001693237.1|FEATURES|oqxA|multidrug|oqxA	deeparg_db	2	YP_001693237.1	deeparg	1.0.4	gene_presence_detected					multidrug		23	389				ERZ24875783.94_35															57.9
ERR13598973_binner23_Refined_9.mapping.potential.ARG.deeparg	TRANSCRIPTIONAL_REGULATORY_PROTEIN_CPXR_CPXR	CP000675.2.gene1535.p01|FEATURES|transcriptional_regulatory_protein_CpxR_cpxR|unclassified|transcriptional_regulatory_protein_CpxR_cpxR	deeparg_db	2	CP000675.2.gene1535.p01	deeparg	1.0.4	gene_presence_detected					unclassified		1	224				ERZ24875783.129_2															53.3
ERR13598973_binner23_Refined_9.mapping.potential.ARG.deeparg	TRANSCRIPTIONAL_REGULATORY_PROTEIN_CPXR_CPXR	CP000675.2.gene1535.p01|FEATURES|transcriptional_regulatory_protein_CpxR_cpxR|unclassified|transcriptional_regulatory_protein_CpxR_cpxR	deeparg_db	2	CP000675.2.gene1535.p01	deeparg	1.0.4	gene_presence_detected					peptide		1	224				ERZ24875783.129_2															53.3
ERR13598973_binner23_Refined_9.tsv.amrfinderplus	sul2	sulfonamide-resistant dihydropteroate synthase Sul2	NCBI Reference Gene Database	2024-07-22.1	WP_001043260.1	amrfinderplus	3.12.8	gene_presence_detected	SULFONAMIDE	100.0			SULFONAMIDE		351	1163	271			ERZ24875783.9747										271				+	100.0
ERR13598973_binner23_Refined_9.txt.rgi	adeF	resistance-nodulation-cell division (RND) antibiotic efflux pump	CARD	3.3.0	3000777	rgi	6.0.3	gene_presence_detected		83.0			fluoroquinolone antibiotic; tetracycline antibiotic		42527	45163				ERZ24875783.94_36													antibiotic efflux	+	60.8
ERR13598973_binner23_Refined_9.txt.rgi	rsmA	resistance-nodulation-cell division (RND) antibiotic efflux pump	CARD	3.3.0	3005069	rgi	6.0.3	gene_presence_detected		111.48			fluoroquinolone antibiotic; diaminopyrimidine antibiotic; phenicol antibiotic		8486	8692				ERZ24875783.334_9													antibiotic efflux	+	84.21
ERR13598973_binner23_Refined_9.txt.rgi	sul2	sulfonamide resistant sul	CARD	3.3.0	3000412	rgi	6.0.3	gene_presence_detected		100.0			sulfonamide antibiotic		351	1166				ERZ24875783.9747_2													antibiotic target replacement	+	100.0
ERR13598973_binner23_Refined_9.txt.rgi	vanH gene in vanB cluster	vanH; glycopeptide resistance gene cluster	CARD	3.3.0	3002943	rgi	6.0.3	gene_presence_detected		101.86			glycopeptide antibiotic		13180	14169				ERZ24875783.715_8													antibiotic target alteration	+	37.58
ERR13598973_binner23_Refined_9.txt.rgi	vanT gene in vanG cluster	glycopeptide resistance gene cluster; vanT	CARD	3.3.0	3002972	rgi	6.0.3	gene_presence_detected		50.7			glycopeptide antibiotic		6358	7443				ERZ24875783.2080_8													antibiotic target alteration	-	31.97
ERR13598973_binner23_Refined_9.txt.rgi	vanY gene in vanM cluster	vanY; glycopeptide resistance gene cluster	CARD	3.3.0	3002961	rgi	6.0.3	gene_presence_detected		73.82			glycopeptide antibiotic		6642	7160				ERZ24875783.699_7													antibiotic target alteration	-	32.86
ERR13598973_concoct_10.txt.rgi	vanW gene in vanI cluster	vanW; glycopeptide resistance gene cluster	CARD	3.3.0	3003724	rgi	6.0.3	gene_presence_detected		78.82			glycopeptide antibiotic		2	883				ERZ24875783.35404_1													antibiotic target alteration	-	30.92
ERR13598973_concoct_36.mapping.ARG.deeparg	EMRB-QACA_FAMILY_MAJOR_FACILITATOR_TRANSPORTER	gi:409744629:gb:EKN43141.1:|FEATURES|EmrB-QacA_family_major_facilitator_transporter|multidrug|EmrB-QacA_family_major_facilitator_transporter	deeparg_db	2	gi:409744629:gb:EKN43141.1:	deeparg	1.0.4	gene_presence_detected					multidrug		14	466				ERZ24875783.1240_10															56.7
ERR13598973_concoct_36.mapping.ARG.deeparg	TRUNCATED_PUTATIVE_RESPONSE_REGULATOR_ARLR	HE999704.1.gene1528.p01|FEATURES|truncated_putative_response_regulator_ArlR|unclassified|truncated_putative_response_regulator_ArlR	deeparg_db	2	HE999704.1.gene1528.p01	deeparg	1.0.4	gene_presence_detected					unclassified		2	225				ERZ24875783.1854_4															50.4
ERR13598973_concoct_36.mapping.ARG.deeparg	UGD	AAC75089.1|FEATURES|ugd|peptide|ugd	deeparg_db	2	AAC75089.1	deeparg	1.0.4	gene_presence_detected					peptide		1	388				ERZ24875783.1854_6															70.6
ERR13598973_concoct_36.txt.rgi	vanH gene in vanB cluster	vanH; glycopeptide resistance gene cluster	CARD	3.3.0	3002943	rgi	6.0.3	gene_presence_detected		106.19			glycopeptide antibiotic		12660	13691				ERZ24875783.841_14													antibiotic target alteration	-	35.17
ERR13598973_concoct_36.txt.rgi	vanT gene in vanG cluster	glycopeptide resistance gene cluster; vanT	CARD	3.3.0	3002972	rgi	6.0.3	gene_presence_detected		52.53			glycopeptide antibiotic		6272	7396				ERZ24875783.1280_7													antibiotic target alteration	+	38.46
ERR13598973_concoct_36.txt.rgi	vanT gene in vanG cluster	glycopeptide resistance gene cluster; vanT	CARD	3.3.0	3002972	rgi	6.0.3	gene_presence_detected		50.56			glycopeptide antibiotic		3375	4457				ERZ24875783.1635_5													antibiotic target alteration	+	35.23
ERR13598973_concoct_70_retrieved-genes-class_B_1_2-hmmsearched.out.fargene	b1	b1_b2_70_centroids-aligned	fargene_hmms	0.1	b1_b2_70_centroids-aligned	fargene	0.1	gene_presence_detected					b1				221	3	220	ERR13598973_concoct_70_ERZ24875783.15671_seq1_4										248	27	243
ERR13598973_concoct_70_retrieved-genes-class_D_2-hmmsearched.out.fargene	oxa	oxa_g2_70_centroids-aligned	fargene_hmms	0.1	oxa_g2_70_centroids-aligned	fargene	0.1	gene_presence_detected					oxa				270	12	264	ERR13598973_concoct_70_ERZ24875783.21568_seq1_4										270	18	263
ERR13598973_concoct_76.mapping.ARG.deeparg	BAER	YP_490321.1|FEATURES|baeR|multidrug|baeR	deeparg_db	2	YP_490321.1	deeparg	1.0.4	gene_presence_detected					multidrug		13	233				ERZ24875783.116_40															56.6
ERR13598973_concoct_76.mapping.ARG.deeparg	KDPE	NP_415222.1|FEATURES|kdpE|aminoglycoside|kdpE	deeparg_db	2	NP_415222.1	deeparg	1.0.4	gene_presence_detected					aminoglycoside		1	225				ERZ24875783.1131_7															52.0
ERR13598973_concoct_76.mapping.ARG.deeparg	MACB	YP_002044935|FEATURES|macB|MLS|macB	deeparg_db	2	YP_002044935	deeparg	1.0.4	gene_presence_detected					MLS		4	648				ERZ24875783.8_113															56.5
ERR13598973_concoct_76.mapping.ARG.deeparg	MEXE	gi:749610452:ref:WP_040232688.1:|FEATURES|mexE|multidrug|mexE	deeparg_db	2	gi:749610452:ref:WP_040232688.1:	deeparg	1.0.4	gene_presence_detected					multidrug		1	375				ERZ24875783.14_80															55.3
ERR13598973_concoct_76.mapping.ARG.deeparg	QACH	AAZ42322.1|FEATURES|qacH|fluoroquinolone|qacH	deeparg_db	2	AAZ42322.1	deeparg	1.0.4	gene_presence_detected					fluoroquinolone		1	109				ERZ24875783.35_14															63.3
ERR13598973_concoct_76.mapping.potential.ARG.deeparg	ACRB	undefined	deeparg_db	2	undefined	deeparg	1.0.4	gene_presence_detected					aminoglycoside		1	1035				ERZ24875783.14_81															63.9
ERR13598973_concoct_76.mapping.potential.ARG.deeparg	ACRB	YP_002240037|FEATURES|acrB|multidrug|acrB	deeparg_db	2	YP_002240037	deeparg	1.0.4	gene_presence_detected					multidrug		1	1035				ERZ24875783.14_81															63.9
ERR13598973_concoct_76.mapping.potential.ARG.deeparg	MDTA	CP001918.1.gene3439.p01|FEATURES|mdtA|multidrug|mdtA	deeparg_db	2	CP001918.1.gene3439.p01	deeparg	1.0.4	gene_presence_detected					multidrug		55	392				ERZ24875783.166_6															52.8
ERR13598973_concoct_76.mapping.potential.ARG.deeparg	MDTA	undefined	deeparg_db	2	undefined	deeparg	1.0.4	gene_presence_detected					aminocoumarin		55	392				ERZ24875783.166_6															52.8
ERR13598973_concoct_76.mapping.potential.ARG.deeparg	MDTC	gi:446590187:ref:WP_000667533.1:|FEATURES|mdtC|multidrug|mdtC	deeparg_db	2	gi:446590187:ref:WP_000667533.1:	deeparg	1.0.4	gene_presence_detected					multidrug		1	1018				ERZ24875783.166_4															58.9
ERR13598973_concoct_76.mapping.potential.ARG.deeparg	MDTC	gi:446590187:ref:WP_000667533.1:|FEATURES|mdtC|multidrug|mdtC	deeparg_db	2	gi:446590187:ref:WP_000667533.1:	deeparg	1.0.4	gene_presence_detected					aminocoumarin		1	1018				ERZ24875783.166_4															58.9
ERR13598973_concoct_76.mapping.potential.ARG.deeparg	MUXB	NP_251217.1|FEATURES|MuxB|multidrug|MuxB	deeparg_db	2	NP_251217.1	deeparg	1.0.4	gene_presence_detected					multidrug		1	1031				ERZ24875783.166_5															65.8
ERR13598973_concoct_76.mapping.potential.ARG.deeparg	MUXB	NP_251217.1|FEATURES|MuxB|multidrug|MuxB	deeparg_db	2	NP_251217.1	deeparg	1.0.4	gene_presence_detected					aminocoumarin		1	1031				ERZ24875783.166_5															65.8
ERR13598973_concoct_76.mapping.potential.ARG.deeparg	OPRM	undefined	deeparg_db	2	undefined	deeparg	1.0.4	gene_presence_detected					aminoglycoside		6	465				ERZ24875783.14_82															52.0
ERR13598973_concoct_76.mapping.potential.ARG.deeparg	OPRM	NC_008702.1.4606278.p01|FEATURES|oprM|multidrug|oprM	deeparg_db	2	NC_008702.1.4606278.p01	deeparg	1.0.4	gene_presence_detected					multidrug		6	465				ERZ24875783.14_82															52.0
ERR13598973_concoct_76.mapping.potential.ARG.deeparg	QACH	AAZ42322.1|FEATURES|qacH|fluoroquinolone|qacH	deeparg_db	2	AAZ42322.1	deeparg	1.0.4	gene_presence_detected					multidrug		1	109				ERZ24875783.35_14															63.3
ERR13598973_concoct_76.mapping.potential.ARG.deeparg	TRANSCRIPTIONAL_REGULATORY_PROTEIN_CPXR_CPXR	CP000675.2.gene1535.p01|FEATURES|transcriptional_regulatory_protein_CpxR_cpxR|unclassified|transcriptional_regulatory_protein_CpxR_cpxR	deeparg_db	2	CP000675.2.gene1535.p01	deeparg	1.0.4	gene_presence_detected					unclassified		5	226				ERZ24875783.8936_1															54.7
ERR13598973_concoct_76.mapping.potential.ARG.deeparg	TRANSCRIPTIONAL_REGULATORY_PROTEIN_CPXR_CPXR	undefined	deeparg_db	2	undefined	deeparg	1.0.4	gene_presence_detected					peptide		5	226				ERZ24875783.8936_1															54.7
ERR13598973_concoct_76.mapping.potential.ARG.deeparg	TRUNCATED_PUTATIVE_RESPONSE_REGULATOR_ARLR	undefined	deeparg_db	2	undefined	deeparg	1.0.4	gene_presence_detected					aminoglycoside		1	118				ERZ24875783.32_53															50.4
ERR13598973_concoct_76.mapping.potential.ARG.deeparg	TRUNCATED_PUTATIVE_RESPONSE_REGULATOR_ARLR	NC_002745.1124086.p01|FEATURES|truncated_putative_response_regulator_ArlR|unclassified|truncated_putative_response_regulator_ArlR	deeparg_db	2	NC_002745.1124086.p01	deeparg	1.0.4	gene_presence_detected					unclassified		1	118				ERZ24875783.32_53															50.4
ERR13598973_concoct_76.txt.rgi	adeF	resistance-nodulation-cell division (RND) antibiotic efflux pump	CARD	3.3.0	3000777	rgi	6.0.3	gene_presence_detected		99.06			fluoroquinolone antibiotic; tetracycline antibiotic		36180	39329				ERZ24875783.109_35													antibiotic efflux	-	41.69
ERR13598973_concoct_76.txt.rgi	qacG	small multidrug resistance (SMR) antibiotic efflux pump	CARD	3.3.0	3007015	rgi	6.0.3	gene_presence_detected		101.87			disinfecting agents and antiseptics		14867	15196				ERZ24875783.35_14													antibiotic efflux	-	38.68
ERR13598973_concoct_76.txt.rgi	vanT gene in vanG cluster	glycopeptide resistance gene cluster; vanT	CARD	3.3.0	3002972	rgi	6.0.3	gene_presence_detected		52.95			glycopeptide antibiotic		3418	4551				ERZ24875783.256_4													antibiotic target alteration	-	34.41
ERR13598973_concoct_76.txt.rgi	vanW gene in vanI cluster	vanW; glycopeptide resistance gene cluster	CARD	3.3.0	3003724	rgi	6.0.3	gene_presence_detected		67.83			glycopeptide antibiotic		5792	6553				ERZ24875783.606_3													antibiotic target alteration	-	36.43
ERR13598973_concoct_86.mapping.ARG.deeparg	BACA	ZP_04207693|FEATURES|bacA|bacitracin|bacA	deeparg_db	2	ZP_04207693	deeparg	1.0.4	gene_presence_detected					bacitracin		1	262				ERZ24875783.333_2															52.1
ERR13598973_concoct_86.mapping.ARG.deeparg	KDPE	NP_415222.1|FEATURES|kdpE|aminoglycoside|kdpE	deeparg_db	2	NP_415222.1	deeparg	1.0.4	gene_presence_detected					aminoglycoside		4	224				ERZ24875783.231_30															51.1
ERR13598973_concoct_86.mapping.ARG.deeparg	RPOB2	BAD59497.1|FEATURES|rpoB2|multidrug|rpoB2	deeparg_db	2	BAD59497.1	deeparg	1.0.4	gene_presence_detected					multidrug		24	1152				ERZ24875783.663_7															57.4
ERR13598973_concoct_86.mapping.ARG.deeparg	UGD	AAC75089.1|FEATURES|ugd|peptide|ugd	deeparg_db	2	AAC75089.1	deeparg	1.0.4	gene_presence_detected					peptide		1	385				ERZ24875783.972_4															68.1
ERR13598973_concoct_86.mapping.ARG.deeparg	UGD	AAC75089.1|FEATURES|ugd|peptide|ugd	deeparg_db	2	AAC75089.1	deeparg	1.0.4	gene_presence_detected					peptide		1	388				ERZ24875783.26_40															70.6
ERR13598973_concoct_86.mapping.ARG.deeparg	VANU	DQ212986.1.gene3.p01|FEATURES|vanU|glycopeptide|vanU	deeparg_db	2	DQ212986.1.gene3.p01	deeparg	1.0.4	gene_presence_detected					glycopeptide		1	71				ERZ24875783.50_54															52.1
ERR13598973_concoct_86.mapping.ARG.deeparg	VANU	DQ212986.1.gene3.p01|FEATURES|vanU|glycopeptide|vanU	deeparg_db	2	DQ212986.1.gene3.p01	deeparg	1.0.4	gene_presence_detected					glycopeptide		1	63				ERZ24875783.637_7															55.6
ERR13598973_concoct_86.mapping.ARG.deeparg	VANU	DQ212986.1.gene3.p01|FEATURES|vanU|glycopeptide|vanU	deeparg_db	2	DQ212986.1.gene3.p01	deeparg	1.0.4	gene_presence_detected					glycopeptide		1	73				ERZ24875783.1234_8															54.8
ERR13598973_concoct_86.mapping.ARG.deeparg	VATB	YP_002861121|FEATURES|vatB|MLS|vatB	deeparg_db	2	YP_002861121	deeparg	1.0.4	gene_presence_detected					MLS		6	211				ERZ24875783.68_39															51.7
ERR13598973_concoct_86.mapping.potential.ARG.deeparg	TAEA	undefined	deeparg_db	2	undefined	deeparg	1.0.4	gene_presence_detected					aminoglycoside		1	635				ERZ24875783.13233_2															58.6
ERR13598973_concoct_86.mapping.potential.ARG.deeparg	TAEA	undefined	deeparg_db	2	undefined	deeparg	1.0.4	gene_presence_detected					multidrug		1	635				ERZ24875783.13233_2															58.6
ERR13598973_concoct_86.txt.rgi	adeF	resistance-nodulation-cell division (RND) antibiotic efflux pump	CARD	3.3.0	3000777	rgi	6.0.3	gene_presence_detected		99.91			fluoroquinolone antibiotic; tetracycline antibiotic		69302	72478				ERZ24875783.19_67													antibiotic efflux	-	43.34
ERR13598973_concoct_86.txt.rgi	vanT gene in vanG cluster	glycopeptide resistance gene cluster; vanT	CARD	3.3.0	3002972	rgi	6.0.3	gene_presence_detected		52.95			glycopeptide antibiotic		8528	9661				ERZ24875783.50_10													antibiotic target alteration	+	34.88
ERR13598973_concoct_86.txt.rgi	vanW gene in vanI cluster	vanW; glycopeptide resistance gene cluster	CARD	3.3.0	3003724	rgi	6.0.3	gene_presence_detected		89.28			glycopeptide antibiotic		2232	3233				ERZ24875783.333_4													antibiotic target alteration	-	47.3
ERR13598973_concoct_86.txt.rgi	vanW gene in vanI cluster	vanW; glycopeptide resistance gene cluster	CARD	3.3.0	3003724	rgi	6.0.3	gene_presence_detected		123.59			glycopeptide antibiotic		11456	12841				ERZ24875783.1013_12													antibiotic target alteration	+	33.8
ERR13598973_concoct_86.txt.rgi	vanY gene in vanG cluster	vanY; glycopeptide resistance gene cluster	CARD	3.3.0	3002959	rgi	6.0.3	gene_presence_detected		92.47			glycopeptide antibiotic		7932	8708				ERZ24875783.1325_10													antibiotic target alteration	+	40.54
ERR13598973_concoct_86_retrieved-genes-class_A-hmmsearched.out.fargene	classA	classA_70_centroids-aligned	fargene_hmms	0.1	classA_70_centroids-aligned	fargene	0.1	gene_presence_detected					classA				311	50	310	ERR13598973_concoct_86_ERZ24875783.53_seq1_1										295	28	294
ERR13598973_metabat2_40.mapping.ARG.deeparg	TRUNCATED_PUTATIVE_RESPONSE_REGULATOR_ARLR	NC_002951.3238224.p01|FEATURES|truncated_putative_response_regulator_ArlR|unclassified|truncated_putative_response_regulator_ArlR	deeparg_db	2	NC_002951.3238224.p01	deeparg	1.0.4	gene_presence_detected					unclassified		2	219				ERZ24875783.2446_2															50.0
ERR13598973_metabat2_40.mapping.ARG.deeparg	VANU	DQ212986.1.gene3.p01|FEATURES|vanU|glycopeptide|vanU	deeparg_db	2	DQ212986.1.gene3.p01	deeparg	1.0.4	gene_presence_detected					glycopeptide		3	66				ERZ24875783.1045_10															54.7
ERR13598973_metabat2_40.mapping.potential.ARG.deeparg	BACA	undefined	deeparg_db	2	undefined	deeparg	1.0.4	gene_presence_detected					mupirocin		1	278				ERZ24875783.264_19															61.5
ERR13598973_metabat2_40.mapping.potential.ARG.deeparg	BACA	undefined	deeparg_db	2	undefined	deeparg	1.0.4	gene_presence_detected					multidrug		1	278				ERZ24875783.264_19															61.5
ERR13598973_metabat2_40.mapping.potential.ARG.deeparg	TAEA	APB03219.1|FEATURES|TaeA|pleuromutilin|TaeA	deeparg_db	2	APB03219.1	deeparg	1.0.4	gene_presence_detected					aminoglycoside		3	640				ERZ24875783.234_21															51.6
ERR13598973_metabat2_40.mapping.potential.ARG.deeparg	TAEA	APB03219.1|FEATURES|TaeA|pleuromutilin|TaeA	deeparg_db	2	APB03219.1	deeparg	1.0.4	gene_presence_detected					multidrug		3	640				ERZ24875783.234_21															51.6
ERR13598973_metabat2_40.mapping.potential.ARG.deeparg	TRUNCATED_PUTATIVE_RESPONSE_REGULATOR_ARLR	undefined	deeparg_db	2	undefined	deeparg	1.0.4	gene_presence_detected					aminoglycoside		3	118				ERZ24875783.850_8															51.3
ERR13598973_metabat2_40.mapping.potential.ARG.deeparg	TRUNCATED_PUTATIVE_RESPONSE_REGULATOR_ARLR	NC_002745.1124086.p01|FEATURES|truncated_putative_response_regulator_ArlR|unclassified|truncated_putative_response_regulator_ArlR	deeparg_db	2	NC_002745.1124086.p01	deeparg	1.0.4	gene_presence_detected					unclassified		3	118				ERZ24875783.850_8															51.3
ERR13598973_metabat2_40.txt.rgi	vanT gene in vanG cluster	glycopeptide resistance gene cluster; vanT	CARD	3.3.0	3002972	rgi	6.0.3	gene_presence_detected		51.83			glycopeptide antibiotic		4613	5722				ERZ24875783.1864_6													antibiotic target alteration	+	39.88
ERR13598973_metabat2_40.txt.rgi	vanW gene in vanI cluster	vanW; glycopeptide resistance gene cluster	CARD	3.3.0	3003724	rgi	6.0.3	gene_presence_detected		97.05			glycopeptide antibiotic		14457	15545				ERZ24875783.295_13													antibiotic target alteration	+	32.86
ERR13598974_binner13_Refined_37.mapping.potential.ARG.deeparg	BACA	ZP_04055725|FEATURES|bacA|bacitracin|bacA	deeparg_db	2	ZP_04055725	deeparg	1.0.4	gene_presence_detected					multidrug		1	277				ERZ24875785.17_28															57.0
ERR13598974_binner13_Refined_37.mapping.potential.ARG.deeparg	BACA	ZP_04055725|FEATURES|bacA|bacitracin|bacA	deeparg_db	2	ZP_04055725	deeparg	1.0.4	gene_presence_detected					peptide		1	277				ERZ24875785.17_28															57.0
ERR13598974_binner13_Refined_37.txt.rgi	vanT gene in vanG cluster	glycopeptide resistance gene cluster; vanT	CARD	3.3.0	3002972	rgi	6.0.3	gene_presence_detected		114.89			glycopeptide antibiotic		18179	20635				ERZ24875785.110_22													antibiotic target alteration	-	35.22
ERR13598974_concoct_36.mapping.ARG.deeparg	KDPE	NP_415222.1|FEATURES|kdpE|aminoglycoside|kdpE	deeparg_db	2	NP_415222.1	deeparg	1.0.4	gene_presence_detected					aminoglycoside		4	223				ERZ24875785.1008_1															51.4
ERR13598974_concoct_36.mapping.ARG.deeparg	RPOB2	BAD59497.1|FEATURES|rpoB2|multidrug|rpoB2	deeparg_db	2	BAD59497.1	deeparg	1.0.4	gene_presence_detected					multidrug		22	1150				ERZ24875785.1043_3															58.5
ERR13598974_concoct_36.mapping.ARG.deeparg	TRUNCATED_PUTATIVE_RESPONSE_REGULATOR_ARLR	NC_002745.3251084.p01|FEATURES|truncated_putative_response_regulator_ArlR|unclassified|truncated_putative_response_regulator_ArlR	deeparg_db	2	NC_002745.3251084.p01	deeparg	1.0.4	gene_presence_detected					unclassified		3	81				ERZ24875785.24077_3															59.5
ERR13598974_concoct_36.mapping.potential.ARG.deeparg	BACA	undefined	deeparg_db	2	undefined	deeparg	1.0.4	gene_presence_detected					fluoroquinolone		1	261				ERZ24875785.889_14															50.6
ERR13598974_concoct_36.mapping.potential.ARG.deeparg	BACA	ZP_04202328|FEATURES|bacA|bacitracin|bacA	deeparg_db	2	ZP_04202328	deeparg	1.0.4	gene_presence_detected					bacitracin		1	261				ERZ24875785.889_14															50.6
ERR13598974_concoct_36.mapping.potential.ARG.deeparg	TAEA	undefined	deeparg_db	2	undefined	deeparg	1.0.4	gene_presence_detected					aminoglycoside		1	640				ERZ24875785.27474_1															57.5
ERR13598974_concoct_36.mapping.potential.ARG.deeparg	TAEA	undefined	deeparg_db	2	undefined	deeparg	1.0.4	gene_presence_detected					multidrug		1	640				ERZ24875785.27474_1															57.5
ERR13598974_concoct_36.txt.rgi	adeF	resistance-nodulation-cell division (RND) antibiotic efflux pump	CARD	3.3.0	3000777	rgi	6.0.3	gene_presence_detected		98.68			fluoroquinolone antibiotic; tetracycline antibiotic		6581	9718				ERZ24875785.309_8													antibiotic efflux	-	42.34
ERR13598974_concoct_36.txt.rgi	adeF	resistance-nodulation-cell division (RND) antibiotic efflux pump	CARD	3.3.0	3000777	rgi	6.0.3	gene_presence_detected		98.11			fluoroquinolone antibiotic; tetracycline antibiotic		544	3663				ERZ24875785.7106_2													antibiotic efflux	+	42.94
ERR13598974_concoct_36.txt.rgi	vanT gene in vanG cluster	glycopeptide resistance gene cluster; vanT	CARD	3.3.0	3002972	rgi	6.0.3	gene_presence_detected		51.97			glycopeptide antibiotic		8319	9431				ERZ24875785.651_8													antibiotic target alteration	-	33.88
ERR13598974_concoct_36.txt.rgi	vanW gene in vanI cluster	vanW; glycopeptide resistance gene cluster	CARD	3.3.0	3003724	rgi	6.0.3	gene_presence_detected		121.18			glycopeptide antibiotic		20592	21950				ERZ24875785.327_19													antibiotic target alteration	-	31.67
ERR13598975_binner12_Refined_40.mapping.ARG.deeparg	LMRD	ABF66027.1|FEATURES|lmrD|MLS|lmrD	deeparg_db	2	ABF66027.1	deeparg	1.0.4	gene_presence_detected					MLS		1	662				ERZ24875786.17_17															80.8
ERR13598975_binner12_Refined_40.mapping.ARG.deeparg	LSA	gi:881017353:ref:WP_048737885.1:|FEATURES|lsa|MLS|lsa	deeparg_db	2	gi:881017353:ref:WP_048737885.1:	deeparg	1.0.4	gene_presence_detected					MLS		1	496				ERZ24875786.31_54															54.8
ERR13598975_binner12_Refined_40.mapping.ARG.deeparg	MDTG	ZP_02721571|FEATURES|mdtG|multidrug|mdtG	deeparg_db	2	ZP_02721571	deeparg	1.0.4	gene_presence_detected					multidrug		4	399				ERZ24875786.5_13															50.2
ERR13598975_binner12_Refined_40.mapping.ARG.deeparg	MEFE	NP_358565.1|FEATURES|mefE|MLS|mefE	deeparg_db	2	NP_358565.1	deeparg	1.0.4	gene_presence_detected					MLS		2	399				ERZ24875786.145_5															50.8
ERR13598975_binner12_Refined_40.mapping.ARG.deeparg	PATB	NP_358969.1|FEATURES|patB|fluoroquinolone|patB	deeparg_db	2	NP_358969.1	deeparg	1.0.4	gene_presence_detected					fluoroquinolone		4	387				ERZ24875786.2_59															53.6
ERR13598975_binner12_Refined_40.mapping.ARG.deeparg	RPOB2	BAD59497.1|FEATURES|rpoB2|multidrug|rpoB2	deeparg_db	2	BAD59497.1	deeparg	1.0.4	gene_presence_detected					multidrug		28	1124				ERZ24875786.109_13															51.6
ERR13598975_binner12_Refined_40.mapping.ARG.deeparg	TETA(48)	APB03214.1|FEATURES|tetA(48)|tetracycline|tetA(48)	deeparg_db	2	APB03214.1	deeparg	1.0.4	gene_presence_detected					tetracycline		16	327				ERZ24875786.6_55															63.5
ERR13598975_binner12_Refined_40.mapping.ARG.deeparg	TRUNCATED_PUTATIVE_RESPONSE_REGULATOR_ARLR	HE999704.1.gene1528.p01|FEATURES|truncated_putative_response_regulator_ArlR|unclassified|truncated_putative_response_regulator_ArlR	deeparg_db	2	HE999704.1.gene1528.p01	deeparg	1.0.4	gene_presence_detected					unclassified		3	225				ERZ24875786.3_140															63.7
ERR13598975_binner12_Refined_40.mapping.potential.ARG.deeparg	BACA	undefined	deeparg_db	2	undefined	deeparg	1.0.4	gene_presence_detected					fluoroquinolone		20	284				ERZ24875786.15_61															58.1
ERR13598975_binner12_Refined_40.mapping.potential.ARG.deeparg	BACA	undefined	deeparg_db	2	undefined	deeparg	1.0.4	gene_presence_detected					mupirocin		20	284				ERZ24875786.15_61															58.1
ERR13598975_binner12_Refined_40.mapping.potential.ARG.deeparg	LMRC	undefined	deeparg_db	2	undefined	deeparg	1.0.4	gene_presence_detected					glycopeptide		1	572				ERZ24875786.17_16															91.3
ERR13598975_binner12_Refined_40.mapping.potential.ARG.deeparg	LMRC	undefined	deeparg_db	2	undefined	deeparg	1.0.4	gene_presence_detected					multidrug		1	572				ERZ24875786.17_16															91.3
ERR13598975_binner12_Refined_40.mapping.potential.ARG.deeparg	MAJOR_FACILITATOR_SUPERFAMILY_TRANSPORTER	undefined	deeparg_db	2	undefined	deeparg	1.0.4	gene_presence_detected					fusaric-acid		11	393				ERZ24875786.6_93															70.1
ERR13598975_binner12_Refined_40.mapping.potential.ARG.deeparg	MAJOR_FACILITATOR_SUPERFAMILY_TRANSPORTER	undefined	deeparg_db	2	undefined	deeparg	1.0.4	gene_presence_detected					peptide		11	393				ERZ24875786.6_93															70.1
ERR13598975_binner12_Refined_40.mapping.potential.ARG.deeparg	MDTG	undefined	deeparg_db	2	undefined	deeparg	1.0.4	gene_presence_detected					aminoglycoside		4	399				ERZ24875786.5_13															50.2
ERR13598975_binner12_Refined_40.mapping.potential.ARG.deeparg	PATB	NP_358969.1|FEATURES|patB|fluoroquinolone|patB	deeparg_db	2	NP_358969.1	deeparg	1.0.4	gene_presence_detected					diaminopyrimidine		4	387				ERZ24875786.2_59															53.6
ERR13598975_binner12_Refined_40.mapping.potential.ARG.deeparg	PBP-1A	undefined	deeparg_db	2	undefined	deeparg	1.0.4	gene_presence_detected					peptide		1	646				ERZ24875786.1212_12															50.9
ERR13598975_binner12_Refined_40.mapping.potential.ARG.deeparg	PBP-1A	undefined	deeparg_db	2	undefined	deeparg	1.0.4	gene_presence_detected					multidrug		1	646				ERZ24875786.1212_12															50.9
ERR13598975_binner12_Refined_40.mapping.potential.ARG.deeparg	PBP-1B	undefined	deeparg_db	2	undefined	deeparg	1.0.4	gene_presence_detected					aminoglycoside		44	794				ERZ24875786.555_10															52.8
ERR13598975_binner12_Refined_40.mapping.potential.ARG.deeparg	PBP-1B	undefined	deeparg_db	2	undefined	deeparg	1.0.4	gene_presence_detected					peptide		44	794				ERZ24875786.555_10															52.8
ERR13598975_binner12_Refined_40.txt.rgi	vanT gene in vanG cluster	glycopeptide resistance gene cluster; vanT	CARD	3.3.0	3002972	rgi	6.0.3	gene_presence_detected		51.54			glycopeptide antibiotic		899	2002				ERZ24875786.206_2													antibiotic target alteration	+	31.87
ERR13598975_binner12_Refined_40.txt.rgi	vanY gene in vanB cluster	vanY; glycopeptide resistance gene cluster	CARD	3.3.0	3002956	rgi	6.0.3	gene_presence_detected		106.34			glycopeptide antibiotic		53472	54329				ERZ24875786.31_52													antibiotic target alteration	-	26.35
ERR13598975_binner13_Refined_22	fosA_gen	FosA family fosfomycin resistance glutathione transferase	ncbi	2021-Mar-27	NG_047885.1	abricate	1.0.1	gene_presence_detected		100.0			FOSFOMYCIN		7294	7713				ERZ24875786.1662														-	99.05
ERR13598975_binner13_Refined_22	oqxA10	multidrug efflux RND transporter periplasmic adaptor subunit OqxA10	ncbi	2021-Mar-27	NG_050418.1	abricate	1.0.1	gene_presence_detected		99.74			PHENICOL;QUINOLONE		7525	8700				ERZ24875786.1068														+	84.05
ERR13598975_binner13_Refined_22	oqxB9	multidrug efflux RND transporter permease subunit OqxB9	ncbi	2021-Mar-27	NG_050458.1	abricate	1.0.1	gene_presence_detected		99.27			PHENICOL;QUINOLONE		8724	11853				ERZ24875786.1068														+	88.08
ERR13598975_binner13_Refined_22.mapping.ARG.deeparg	ACRA	gi:573042590:emb:CDI16885.1:|FEATURES|acrA|multidrug|acrA	deeparg_db	2	gi:573042590:emb:CDI16885.1:	deeparg	1.0.4	gene_presence_detected					multidrug		21	417				ERZ24875786.2864_5															95.2
ERR13598975_binner13_Refined_22.mapping.ARG.deeparg	ACRA	NC_002695.1.912781.p01|FEATURES|acrA|multidrug|acrA	deeparg_db	2	NC_002695.1.912781.p01	deeparg	1.0.4	gene_presence_detected					multidrug		1	373				ERZ24875786.243_23															78.3
ERR13598975_binner13_Refined_22.mapping.ARG.deeparg	BACA	YP_002236533|FEATURES|bacA|bacitracin|bacA	deeparg_db	2	YP_002236533	deeparg	1.0.4	gene_presence_detected					bacitracin		1	273				ERZ24875786.449_9															94.9
ERR13598975_binner13_Refined_22.mapping.ARG.deeparg	BAER	YP_490321.1|FEATURES|baeR|multidrug|baeR	deeparg_db	2	YP_490321.1	deeparg	1.0.4	gene_presence_detected					multidrug		1	239				ERZ24875786.6177_3															90.4
ERR13598975_binner13_Refined_22.mapping.ARG.deeparg	BAES	BAA15934.1|FEATURES|baeS|multidrug|baeS	deeparg_db	2	BAA15934.1	deeparg	1.0.4	gene_presence_detected					multidrug		1	467				ERZ24875786.6177_2															73.9
ERR13598975_binner13_Refined_22.mapping.ARG.deeparg	BICYCLOMYCIN-MULTIDRUG_EFFLUX_PROTEIN_BCR	YP_002237398|FEATURES|bicyclomycin-multidrug_efflux_protein_bcr|multidrug|bicyclomycin-multidrug_efflux_protein_bcr	deeparg_db	2	YP_002237398	deeparg	1.0.4	gene_presence_detected					multidrug		1	398				ERZ24875786.1157_9															92.5
ERR13598975_binner13_Refined_22.mapping.ARG.deeparg	CPXA	NP_312864.1|FEATURES|cpxA|aminoglycoside:aminocoumarin|cpxA	deeparg_db	2	NP_312864.1	deeparg	1.0.4	gene_presence_detected					aminoglycoside:aminocoumarin		5	457				ERZ24875786.16820_1															95.6
ERR13598975_binner13_Refined_22.mapping.ARG.deeparg	CPXA	NP_312864.1|FEATURES|cpxA|aminoglycoside:aminocoumarin|cpxA	deeparg_db	2	NP_312864.1	deeparg	1.0.4	gene_presence_detected					aminoglycoside:aminocoumarin		1	457				ERZ24875786.2759_4															92.3
ERR13598975_binner13_Refined_22.mapping.ARG.deeparg	DNA-BINDING_PROTEIN_H-NS	CP001918.1.gene1661.p01|FEATURES|DNA-binding_protein_H-NS|unclassified|DNA-binding_protein_H-NS	deeparg_db	2	CP001918.1.gene1661.p01	deeparg	1.0.4	gene_presence_detected					unclassified		9	135				ERZ24875786.5352_1															91.3
ERR13598975_binner13_Refined_22.mapping.ARG.deeparg	EMRD	YP_002235907|FEATURES|emrD|multidrug|emrD	deeparg_db	2	YP_002235907	deeparg	1.0.4	gene_presence_detected					multidrug		1	394				ERZ24875786.215_5															93.1
ERR13598975_binner13_Refined_22.mapping.ARG.deeparg	EMRR	NP_417169.1|FEATURES|emrR|fluoroquinolone|emrR	deeparg_db	2	NP_417169.1	deeparg	1.0.4	gene_presence_detected					fluoroquinolone		4	175				ERZ24875786.29791_1															93.0
ERR13598975_binner13_Refined_22.mapping.ARG.deeparg	EPTA	BAE78116.1|FEATURES|eptA|peptide|eptA	deeparg_db	2	BAE78116.1	deeparg	1.0.4	gene_presence_detected					peptide		6	543				ERZ24875786.4560_3															72.5
ERR13598975_binner13_Refined_22.mapping.ARG.deeparg	ESCHERICHIA_COLI_LAMB	BAB38442|FEATURES|Escherichia_coli_LamB|multidrug|Escherichia_coli_LamB	deeparg_db	2	BAB38442	deeparg	1.0.4	gene_presence_detected					multidrug		1	446				ERZ24875786.105_2															80.3
ERR13598975_binner13_Refined_22.mapping.ARG.deeparg	KASUGAMYCIN_RESISTANCE_PROTEIN_KSGA	BAH61691|FEATURES|kasugamycin_resistance_protein_ksgA|aminoglycoside|kasugamycin_resistance_protein_ksgA	deeparg_db	2	BAH61691	deeparg	1.0.4	gene_presence_detected					aminoglycoside		1	273				ERZ24875786.384_7															94.1
ERR13598975_binner13_Refined_22.mapping.ARG.deeparg	MACA	gi:695802834:ref:WP_032716971.1:|FEATURES|macA|MLS|macA	deeparg_db	2	gi:695802834:ref:WP_032716971.1:	deeparg	1.0.4	gene_presence_detected					MLS		1	301				ERZ24875786.3772_1															100.0
ERR13598975_binner13_Refined_22.mapping.ARG.deeparg	MARA	YP_489794.1|FEATURES|marA|multidrug|marA	deeparg_db	2	YP_489794.1	deeparg	1.0.4	gene_presence_detected					multidrug		5	108				ERZ24875786.1068_6															51.9
ERR13598975_binner13_Refined_22.mapping.ARG.deeparg	MARA	YP_489794.1|FEATURES|marA|multidrug|marA	deeparg_db	2	YP_489794.1	deeparg	1.0.4	gene_presence_detected					multidrug		1	124				ERZ24875786.4088_5															93.5
ERR13598975_binner13_Refined_22.mapping.ARG.deeparg	MDFA	YP_002239509|FEATURES|mdfA|multidrug|mdfA	deeparg_db	2	YP_002239509	deeparg	1.0.4	gene_presence_detected					multidrug		1	408				ERZ24875786.1563_9															92.6
ERR13598975_binner13_Refined_22.mapping.ARG.deeparg	MDTG	gi:695797197:ref:WP_032711388.1:|FEATURES|mdtG|multidrug|mdtG	deeparg_db	2	gi:695797197:ref:WP_032711388.1:	deeparg	1.0.4	gene_presence_detected					multidrug		9	404				ERZ24875786.331_17															60.5
ERR13598975_binner13_Refined_22.mapping.ARG.deeparg	MDTG	gi:490998761:ref:WP_004860484.1:|FEATURES|mdtG|multidrug|mdtG	deeparg_db	2	gi:490998761:ref:WP_004860484.1:	deeparg	1.0.4	gene_presence_detected					multidrug		1	416				ERZ24875786.10301_1															99.5
ERR13598975_binner13_Refined_22.mapping.ARG.deeparg	MDTH	gi:490998774:ref:WP_004860497.1:|FEATURES|mdtH|multidrug|mdtH	deeparg_db	2	gi:490998774:ref:WP_004860497.1:	deeparg	1.0.4	gene_presence_detected					multidrug		1	402				ERZ24875786.8533_3															100.0
ERR13598975_binner13_Refined_22.mapping.ARG.deeparg	MDTK	gi:515713142:ref:WP_017145742.1:|FEATURES|mdtK|multidrug|mdtK	deeparg_db	2	gi:515713142:ref:WP_017145742.1:	deeparg	1.0.4	gene_presence_detected					multidrug		1	457				ERZ24875786.3642_4															95.0
ERR13598975_binner13_Refined_22.mapping.ARG.deeparg	MDTN	gi:742911716:ref:WP_039021433.1:|FEATURES|mdtN|multidrug|mdtN	deeparg_db	2	gi:742911716:ref:WP_039021433.1:	deeparg	1.0.4	gene_presence_detected					multidrug		10	343				ERZ24875786.831_9															60.8
ERR13598975_binner13_Refined_22.mapping.ARG.deeparg	NORB	gi:917392609:ref:WP_051999321.1:|FEATURES|norB|fluoroquinolone|norB	deeparg_db	2	gi:917392609:ref:WP_051999321.1:	deeparg	1.0.4	gene_presence_detected					fluoroquinolone		1	454				ERZ24875786.2912_2															51.2
ERR13598975_binner13_Refined_22.mapping.ARG.deeparg	OMPR	CP000034.1.gene3672.p01|FEATURES|ompR|multidrug|ompR	deeparg_db	2	CP000034.1.gene3672.p01	deeparg	1.0.4	gene_presence_detected					multidrug		1	449				ERZ24875786.655_15															90.4
ERR13598975_binner13_Refined_22.mapping.ARG.deeparg	OQXB	YP_001693238|FEATURES|oqxB|multidrug|oqxB	deeparg_db	2	YP_001693238	deeparg	1.0.4	gene_presence_detected					multidrug		1	1046				ERZ24875786.1068_8															92.8
ERR13598975_binner13_Refined_22.mapping.ARG.deeparg	PATA	NP_417544.5|FEATURES|patA|fluoroquinolone|patA	deeparg_db	2	NP_417544.5	deeparg	1.0.4	gene_presence_detected					fluoroquinolone		1	459				ERZ24875786.558_17															93.7
ERR13598975_binner13_Refined_22.mapping.ARG.deeparg	PBP-1A	YP_001290033|FEATURES|PBP-1A|beta-lactam|PBP-1A	deeparg_db	2	YP_001290033	deeparg	1.0.4	gene_presence_detected					beta-lactam		1	826				ERZ24875786.655_8															53.0
ERR13598975_binner13_Refined_22.mapping.ARG.deeparg	PBP-1B	YP_002467958|FEATURES|PBP-1B|beta-lactam|PBP-1B	deeparg_db	2	YP_002467958	deeparg	1.0.4	gene_presence_detected					beta-lactam		10	736				ERZ24875786.845_2															54.6
ERR13598975_binner13_Refined_22.mapping.ARG.deeparg	PENA	YP_002045964|FEATURES|penA|beta-lactam|penA	deeparg_db	2	YP_002045964	deeparg	1.0.4	gene_presence_detected					beta-lactam		2	590				ERZ24875786.12690_1															57.1
ERR13598975_binner13_Refined_22.mapping.ARG.deeparg	PMRF	AAC75314.1|FEATURES|PmrF|peptide|PmrF	deeparg_db	2	AAC75314.1	deeparg	1.0.4	gene_presence_detected					peptide		1	315				ERZ24875786.350_14															83.8
ERR13598975_binner13_Refined_22.mapping.ARG.deeparg	RAMA	AFK13828.1|FEATURES|ramA|multidrug|ramA	deeparg_db	2	AFK13828.1	deeparg	1.0.4	gene_presence_detected					multidrug		12	124				ERZ24875786.1807_5															83.2
ERR13598975_binner13_Refined_22.mapping.ARG.deeparg	ROSB	gi:896190680:ref:WP_049199932.1:|FEATURES|rosB|fosmidomycin|rosB	deeparg_db	2	gi:896190680:ref:WP_049199932.1:	deeparg	1.0.4	gene_presence_detected					fosmidomycin		1	554				ERZ24875786.3419_4															78.9
ERR13598975_binner13_Refined_22.mapping.ARG.deeparg	SERRATIA_MARCESCENS_OMP1	AIA49384.1|FEATURES|Serratia_marcescens_Omp1|multidrug|Serratia_marcescens_Omp1	deeparg_db	2	AIA49384.1	deeparg	1.0.4	gene_presence_detected					multidrug		1	374				ERZ24875786.358_6															61.1
ERR13598975_binner13_Refined_22.mapping.ARG.deeparg	TOLC	gi:491006056:ref:WP_004867776.1:|FEATURES|TolC|multidrug|TolC	deeparg_db	2	gi:491006056:ref:WP_004867776.1:	deeparg	1.0.4	gene_presence_detected					multidrug		1	490				ERZ24875786.5787_3															99.8
ERR13598975_binner13_Refined_22.mapping.ARG.deeparg	TRANSCRIPTIONAL_REGULATORY_PROTEIN_CPXR_CPXR	CP000647.1.gene4257.p01|FEATURES|transcriptional_regulatory_protein_CpxR_cpxR|unclassified|transcriptional_regulatory_protein_CpxR_cpxR	deeparg_db	2	CP000647.1.gene4257.p01	deeparg	1.0.4	gene_presence_detected					unclassified		1	232				ERZ24875786.2759_5															99.1
ERR13598975_binner13_Refined_22.mapping.ARG.deeparg	YOJI	NP_416715.1|FEATURES|YojI|peptide|YojI	deeparg_db	2	NP_416715.1	deeparg	1.0.4	gene_presence_detected					peptide		1	515				ERZ24875786.22073_2															84.1
ERR13598975_binner13_Refined_22.mapping.potential.ARG.deeparg	ACRB	undefined	deeparg_db	2	undefined	deeparg	1.0.4	gene_presence_detected					aminoglycoside		1	1035				ERZ24875786.243_24															85.3
ERR13598975_binner13_Refined_22.mapping.potential.ARG.deeparg	ACRB	gi:446414955:ref:WP_000492810.1:|FEATURES|acrB|multidrug|acrB	deeparg_db	2	gi:446414955:ref:WP_000492810.1:	deeparg	1.0.4	gene_presence_detected					multidrug		1	1035				ERZ24875786.243_24															85.3
ERR13598975_binner13_Refined_22.mapping.potential.ARG.deeparg	ACRD	YP_490697.1|FEATURES|acrD|aminoglycoside|acrD	deeparg_db	2	YP_490697.1	deeparg	1.0.4	gene_presence_detected					multidrug		1	1037				ERZ24875786.646_14															89.0
ERR13598975_binner13_Refined_22.mapping.potential.ARG.deeparg	ACRD	YP_490697.1|FEATURES|acrD|aminoglycoside|acrD	deeparg_db	2	YP_490697.1	deeparg	1.0.4	gene_presence_detected					aminoglycoside		1	1037				ERZ24875786.646_14															89.0
ERR13598975_binner13_Refined_22.mapping.potential.ARG.deeparg	ARNA	undefined	deeparg_db	2	undefined	deeparg	1.0.4	gene_presence_detected					glycopeptide		1	657				ERZ24875786.350_13															81.1
ERR13598975_binner13_Refined_22.mapping.potential.ARG.deeparg	ARNA	undefined	deeparg_db	2	undefined	deeparg	1.0.4	gene_presence_detected					peptide		1	657				ERZ24875786.350_13															81.1
ERR13598975_binner13_Refined_22.mapping.potential.ARG.deeparg	DFRA3	undefined	deeparg_db	2	undefined	deeparg	1.0.4	gene_presence_detected					aminoglycoside		2	161				ERZ24875786.384_10															53.1
ERR13598975_binner13_Refined_22.mapping.potential.ARG.deeparg	DFRA3	undefined	deeparg_db	2	undefined	deeparg	1.0.4	gene_presence_detected					peptide		2	161				ERZ24875786.384_10															53.1
ERR13598975_binner13_Refined_22.mapping.potential.ARG.deeparg	EPTA	undefined	deeparg_db	2	undefined	deeparg	1.0.4	gene_presence_detected					glycopeptide		6	543				ERZ24875786.4560_3															72.5
ERR13598975_binner13_Refined_22.mapping.potential.ARG.deeparg	FOSA6	AMQ12811.1|FEATURES|FosA6|fosfomycin|FosA6	deeparg_db	2	AMQ12811.1	deeparg	1.0.4	gene_presence_detected					peptide		1	139				ERZ24875786.1662_11															89.2
ERR13598975_binner13_Refined_22.mapping.potential.ARG.deeparg	FOSA6	AMQ12811.1|FEATURES|FosA6|fosfomycin|FosA6	deeparg_db	2	AMQ12811.1	deeparg	1.0.4	gene_presence_detected					fosfomycin		1	139				ERZ24875786.1662_11															89.2
ERR13598975_binner13_Refined_22.mapping.potential.ARG.deeparg	KLEBSIELLA_PNEUMONIAE_OMPK36	YP_005228001.1|FEATURES|Klebsiella_pneumoniae_OmpK36|beta-lactam|Klebsiella_pneumoniae_OmpK36	deeparg_db	2	YP_005228001.1	deeparg	1.0.4	gene_presence_detected					multidrug		1	367				ERZ24875786.2850_3															91.7
ERR13598975_binner13_Refined_22.mapping.potential.ARG.deeparg	KLEBSIELLA_PNEUMONIAE_OMPK36	YP_005228001.1|FEATURES|Klebsiella_pneumoniae_OmpK36|beta-lactam|Klebsiella_pneumoniae_OmpK36	deeparg_db	2	YP_005228001.1	deeparg	1.0.4	gene_presence_detected					beta-lactam		1	367				ERZ24875786.2850_3															91.7
ERR13598975_binner13_Refined_22.mapping.potential.ARG.deeparg	MACB	undefined	deeparg_db	2	undefined	deeparg	1.0.4	gene_presence_detected					multidrug		62	647				ERZ24875786.5188_1															91.8
ERR13598975_binner13_Refined_22.mapping.potential.ARG.deeparg	MACB	undefined	deeparg_db	2	undefined	deeparg	1.0.4	gene_presence_detected					peptide		62	647				ERZ24875786.5188_1															91.8
ERR13598975_binner13_Refined_22.mapping.potential.ARG.deeparg	MDTA	gi:431338942:gb:ELG26004.1:|FEATURES|mdtA|multidrug|mdtA	deeparg_db	2	gi:431338942:gb:ELG26004.1:	deeparg	1.0.4	gene_presence_detected					aminocoumarin		41	455				ERZ24875786.2949_2															80.8
ERR13598975_binner13_Refined_22.mapping.potential.ARG.deeparg	MDTA	gi:431338942:gb:ELG26004.1:|FEATURES|mdtA|multidrug|mdtA	deeparg_db	2	gi:431338942:gb:ELG26004.1:	deeparg	1.0.4	gene_presence_detected					multidrug		41	455				ERZ24875786.2949_2															80.8
ERR13598975_binner13_Refined_22.mapping.potential.ARG.deeparg	MDTL	undefined	deeparg_db	2	undefined	deeparg	1.0.4	gene_presence_detected					peptide		81	390				ERZ24875786.3766_1															72.6
ERR13598975_binner13_Refined_22.mapping.potential.ARG.deeparg	MDTL	YP_001451669|FEATURES|mdtL|multidrug|mdtL	deeparg_db	2	YP_001451669	deeparg	1.0.4	gene_presence_detected					multidrug		81	390				ERZ24875786.3766_1															72.6
ERR13598975_binner13_Refined_22.mapping.potential.ARG.deeparg	OMPF	gi:490306302:ref:WP_004201406.1:|FEATURES|ompF|multidrug|ompF	deeparg_db	2	gi:490306302:ref:WP_004201406.1:	deeparg	1.0.4	gene_presence_detected					multidrug		1	360				ERZ24875786.2101_4															92.5
ERR13598975_binner13_Refined_22.mapping.potential.ARG.deeparg	OMPF	gi:490306302:ref:WP_004201406.1:|FEATURES|ompF|multidrug|ompF	deeparg_db	2	gi:490306302:ref:WP_004201406.1:	deeparg	1.0.4	gene_presence_detected					beta-lactam		1	360				ERZ24875786.2101_4															92.5
ERR13598975_binner13_Refined_22.mapping.potential.ARG.deeparg	OQXA	undefined	deeparg_db	2	undefined	deeparg	1.0.4	gene_presence_detected					fluoroquinolone		1	391				ERZ24875786.1068_7															87.5
ERR13598975_binner13_Refined_22.mapping.potential.ARG.deeparg	OQXA	YP_001693237.1|FEATURES|oqxA|multidrug|oqxA	deeparg_db	2	YP_001693237.1	deeparg	1.0.4	gene_presence_detected					multidrug		1	391				ERZ24875786.1068_7															87.5
ERR13598975_binner13_Refined_22.mapping.potential.ARG.deeparg	YOJI	undefined	deeparg_db	2	undefined	deeparg	1.0.4	gene_presence_detected					glycopeptide		1	515				ERZ24875786.22073_2															84.1
ERR13598975_binner13_Refined_22.tsv.amrfinderplus	fosA	FosA family fosfomycin resistance glutathione transferase	NCBI Reference Gene Database	2024-07-22.1	WP_004857515.1	amrfinderplus	3.12.8	gene_presence_detected	FOSFOMYCIN	100.0			FOSFOMYCIN		7297	7713	139			ERZ24875786.1662										139				-	100.0
ERR13598975_binner13_Refined_22.txt.rgi	ArnT	pmr phosphoethanolamine transferase	CARD	3.3.0	3005053	rgi	6.0.3	gene_presence_detected		100.0			peptide antibiotic		8351	10006				ERZ24875786.350_11													antibiotic target alteration	-	88.02
ERR13598975_binner13_Refined_22.txt.rgi	Escherichia coli AcrAB-TolC with MarR mutations conferring resistance to ciprofloxacin and tetracycline	resistance-nodulation-cell division (RND) antibiotic efflux pump	CARD	3.3.0	3003378	rgi	6.0.3	protein_variant_detected		100.0			fluoroquinolone antibiotic; cephalosporin; glycylcycline; penam; tetracycline antibiotic; rifamycin antibiotic; phenicol antibiotic; disinfecting agents and antiseptics		3180	3614				ERZ24875786.4088_4					p.Y137H,p. S3N								antibiotic target alteration; antibiotic efflux	+	84.03
ERR13598975_binner13_Refined_22.txt.rgi	Escherichia coli UhpT with mutation conferring resistance to fosfomycin	antibiotic-resistant UhpT	CARD	3.3.0	3003890	rgi	6.0.3	protein_variant_detected		100.0			phosphonic acid antibiotic		18198	19589				ERZ24875786.215_19					p.E350Q								antibiotic target alteration	+	96.27
ERR13598975_binner13_Refined_22.txt.rgi	Klebsiella pneumoniae KpnE	small multidrug resistance (SMR) antibiotic efflux pump	CARD	3.3.0	3004580	rgi	6.0.3	gene_presence_detected		100.0			macrolide antibiotic; aminoglycoside antibiotic; cephalosporin; tetracycline antibiotic; peptide antibiotic; rifamycin antibiotic; disinfecting agents and antiseptics		4017	4379				ERZ24875786.1713_4													antibiotic efflux	+	86.67
ERR13598975_binner13_Refined_22.txt.rgi	Klebsiella pneumoniae KpnF	small multidrug resistance (SMR) antibiotic efflux pump	CARD	3.3.0	3004583	rgi	6.0.3	gene_presence_detected		100.0			macrolide antibiotic; aminoglycoside antibiotic; cephalosporin; tetracycline antibiotic; peptide antibiotic; rifamycin antibiotic; disinfecting agents and antiseptics		4366	4695				ERZ24875786.1713_5													antibiotic efflux	+	91.74
ERR13598975_binner13_Refined_22.txt.rgi	LptD	ATP-binding cassette (ABC) antibiotic efflux pump	CARD	3.3.0	3005059	rgi	6.0.3	gene_presence_detected		100.9			peptide antibiotic; aminocoumarin antibiotic; rifamycin antibiotic		3810	6179				ERZ24875786.384_4													antibiotic efflux	+	92.84
ERR13598975_binner13_Refined_22.txt.rgi	OmpA	General Bacterial Porin with reduced permeability to peptide antibiotics	CARD	3.3.0	3005044	rgi	6.0.3	gene_presence_detected		95.19			peptide antibiotic		4089	5159				ERZ24875786.4328_6													reduced permeability to antibiotic	-	95.51
ERR13598975_binner13_Refined_22.txt.rgi	PmrF	pmr phosphoethanolamine transferase	CARD	3.3.0	3003578	rgi	6.0.3	gene_presence_detected		101.55			peptide antibiotic		12884	13867				ERZ24875786.350_14													antibiotic target alteration	-	82.35
ERR13598975_binner13_Refined_22.txt.rgi	acrD	resistance-nodulation-cell division (RND) antibiotic efflux pump	CARD	3.3.0	3000491	rgi	6.0.3	gene_presence_detected		100.0			aminoglycoside antibiotic		12709	15822				ERZ24875786.646_14													antibiotic efflux	-	89.01
ERR13598975_binner13_Refined_22.txt.rgi	emrR	major facilitator superfamily (MFS) antibiotic efflux pump	CARD	3.3.0	3000516	rgi	6.0.3	gene_presence_detected		98.3			fluoroquinolone antibiotic		3	524				ERZ24875786.29791_1													antibiotic efflux	+	93.02
ERR13598975_binner13_Refined_22.txt.rgi	eptB	pmr phosphoethanolamine transferase	CARD	3.3.0	3005047	rgi	6.0.3	gene_presence_detected		98.08			peptide antibiotic		913	2604				ERZ24875786.492_1													antibiotic target alteration	-	89.89
ERR13598975_binner13_Refined_22.txt.rgi	fosA5	fosfomycin thiol transferase	CARD	3.3.0	3003209	rgi	6.0.3	gene_presence_detected		100.0			fluoroquinolone antibiotic; aminoglycoside antibiotic; phosphonic acid antibiotic		7294	7713				ERZ24875786.1662_11													antibiotic inactivation	-	89.93
ERR13598975_binner13_Refined_22.txt.rgi	leuO	major facilitator superfamily (MFS) antibiotic efflux pump	CARD	3.3.0	3003843	rgi	6.0.3	gene_presence_detected		100.64			nucleoside antibiotic; disinfecting agents and antiseptics		2471	3421				ERZ24875786.1306_3													antibiotic efflux	+	75.48
ERR13598975_binner13_Refined_22.txt.rgi	marA	resistance-nodulation-cell division (RND) antibiotic efflux pump; General Bacterial Porin with reduced permeability to beta-lactams	CARD	3.3.0	3000263	rgi	6.0.3	gene_presence_detected		99.21			fluoroquinolone antibiotic; monobactam; carbapenem; cephalosporin; glycylcycline; cephamycin; penam; tetracycline antibiotic; rifamycin antibiotic; phenicol antibiotic; penem; disinfecting agents and antiseptics		3632	4012				ERZ24875786.4088_5													antibiotic efflux; reduced permeability to antibiotic	+	93.55
ERR13598975_binner13_Refined_22.txt.rgi	oqxB	resistance-nodulation-cell division (RND) antibiotic efflux pump	CARD	3.3.0	3003923	rgi	6.0.3	gene_presence_detected		99.71			fluoroquinolone antibiotic; glycylcycline; tetracycline antibiotic; diaminopyrimidine antibiotic; nitrofuran antibiotic		8724	11867				ERZ24875786.1068_8													antibiotic efflux	+	96.37
ERR13598975_binner13_Refined_22.txt.rgi	rsmA	resistance-nodulation-cell division (RND) antibiotic efflux pump	CARD	3.3.0	3005069	rgi	6.0.3	gene_presence_detected		100.0			fluoroquinolone antibiotic; diaminopyrimidine antibiotic; phenicol antibiotic		16803	16988				ERZ24875786.580_18													antibiotic efflux	+	85.25
ERR13598975_binner13_Refined_22.txt.rgi	vanG	glycopeptide resistance gene cluster; Van ligase	CARD	3.3.0	3002909	rgi	6.0.3	gene_presence_detected		104.58			glycopeptide antibiotic		15607	16704				ERZ24875786.331_16													antibiotic target alteration	-	37.25
ERR13598975_binner13_Refined_30.mapping.ARG.deeparg	EMRB-QACA_FAMILY_MAJOR_FACILITATOR_TRANSPORTER	AE016830.1.gene424.p01|FEATURES|EmrB-QacA_family_major_facilitator_transporter|multidrug|EmrB-QacA_family_major_facilitator_transporter	deeparg_db	2	AE016830.1.gene424.p01	deeparg	1.0.4	gene_presence_detected					multidrug		21	494				ERZ24875786.399_22															63.1
ERR13598975_binner13_Refined_30.mapping.ARG.deeparg	LMRD	ABF66027.1|FEATURES|lmrD|MLS|lmrD	deeparg_db	2	ABF66027.1	deeparg	1.0.4	gene_presence_detected					MLS		9	662				ERZ24875786.74_40															66.1
ERR13598975_binner13_Refined_30.mapping.ARG.deeparg	RPOB2	BAD59497.1|FEATURES|rpoB2|multidrug|rpoB2	deeparg_db	2	BAD59497.1	deeparg	1.0.4	gene_presence_detected					multidrug		28	1122				ERZ24875786.103_9															52.9
ERR13598975_binner13_Refined_30.mapping.ARG.deeparg	TRUNCATED_PUTATIVE_RESPONSE_REGULATOR_ARLR	HE999704.1.gene1528.p01|FEATURES|truncated_putative_response_regulator_ArlR|unclassified|truncated_putative_response_regulator_ArlR	deeparg_db	2	HE999704.1.gene1528.p01	deeparg	1.0.4	gene_presence_detected					unclassified		1	226				ERZ24875786.781_3															68.4
ERR13598975_binner13_Refined_30.mapping.ARG.deeparg	TRUNCATED_PUTATIVE_RESPONSE_REGULATOR_ARLR	HE999704.1.gene1528.p01|FEATURES|truncated_putative_response_regulator_ArlR|unclassified|truncated_putative_response_regulator_ArlR	deeparg_db	2	HE999704.1.gene1528.p01	deeparg	1.0.4	gene_presence_detected					unclassified		1	225				ERZ24875786.151_8															50.2
ERR13598975_binner13_Refined_30.mapping.potential.ARG.deeparg	LMRC	undefined	deeparg_db	2	undefined	deeparg	1.0.4	gene_presence_detected					glycopeptide		1	572				ERZ24875786.74_39															66.1
ERR13598975_binner13_Refined_30.mapping.potential.ARG.deeparg	LMRC	undefined	deeparg_db	2	undefined	deeparg	1.0.4	gene_presence_detected					multidrug		1	572				ERZ24875786.74_39															66.1
ERR13598975_binner13_Refined_30.txt.rgi	vanH gene in vanB cluster	vanH; glycopeptide resistance gene cluster	CARD	3.3.0	3002943	rgi	6.0.3	gene_presence_detected		102.79			glycopeptide antibiotic		18535	19533				ERZ24875786.302_16													antibiotic target alteration	-	33.54
ERR13598975_binner13_Refined_30.txt.rgi	vanT gene in vanG cluster	glycopeptide resistance gene cluster; vanT	CARD	3.3.0	3002972	rgi	6.0.3	gene_presence_detected		51.83			glycopeptide antibiotic		2583	3692				ERZ24875786.395_3													antibiotic target alteration	+	33.24
ERR13598975_concoct_14.txt.rgi	vanT gene in vanG cluster	glycopeptide resistance gene cluster; vanT	CARD	3.3.0	3002972	rgi	6.0.3	gene_presence_detected		62.78			glycopeptide antibiotic		3	1346				ERZ24875786.8057_1													antibiotic target alteration	+	35.76
ERR13598975_concoct_52.mapping.potential.ARG.deeparg	ROSA	YP_001477378|FEATURES|rosA|fosmidomycin|rosA	deeparg_db	2	YP_001477378	deeparg	1.0.4	gene_presence_detected					multidrug		17	405				ERZ24875786.4047_5															56.2
ERR13598975_concoct_52.mapping.potential.ARG.deeparg	ROSA	YP_001477378|FEATURES|rosA|fosmidomycin|rosA	deeparg_db	2	YP_001477378	deeparg	1.0.4	gene_presence_detected					peptide		17	405				ERZ24875786.4047_5															56.2
ERR13598975_concoct_52.txt.rgi	vanT gene in vanG cluster	glycopeptide resistance gene cluster; vanT	CARD	3.3.0	3002972	rgi	6.0.3	gene_presence_detected		115.87			glycopeptide antibiotic		15344	17821				ERZ24875786.523_13													antibiotic target alteration	-	35.6
ERR13598975_maxbin2_6	sul1	sulfonamide-resistant dihydropteroate synthase Sul1	ncbi	2021-Mar-27	NG_048082.1	abricate	1.0.1	gene_presence_detected		100.0			SULFONAMIDE		1006	1845				ERZ24875786.14828														-	100.0
ERR13598975_maxbin2_6	tet(C)	tetracycline efflux MFS transporter Tet(C)	ncbi	2021-Mar-27	NG_048181.1	abricate	1.0.1	gene_presence_detected		100.0			TETRACYCLINE		496	1686				ERZ24875786.14952														-	100.0
ERR13598975_maxbin2_6.mapping.ARG.deeparg	BACA	YP_002800019|FEATURES|bacA|bacitracin|bacA	deeparg_db	2	YP_002800019	deeparg	1.0.4	gene_presence_detected					bacitracin		1	277				ERZ24875786.45_23															85.9
ERR13598975_maxbin2_6.mapping.ARG.deeparg	CAMP-REGULATORY_PROTEIN	gi:490367208:ref:WP_004246872.1:|FEATURES|cAMP-regulatory_protein|unclassified|cAMP-regulatory_protein	deeparg_db	2	gi:490367208:ref:WP_004246872.1:	deeparg	1.0.4	gene_presence_detected					unclassified		12	210				ERZ24875786.110_15															64.9
ERR13598975_maxbin2_6.mapping.ARG.deeparg	COB(I)ALAMIN_ADENOLSYLTRANSFERASE	gi:771454993:ref:WP_045149547.1:|FEATURES|cob(I)alamin_adenolsyltransferase|unclassified|cob(I)alamin_adenolsyltransferase	deeparg_db	2	gi:771454993:ref:WP_045149547.1:	deeparg	1.0.4	gene_presence_detected					unclassified		3	196				ERZ24875786.30_38															52.6
ERR13598975_maxbin2_6.mapping.ARG.deeparg	EMRE	NC_008702.1.4608023.p01|FEATURES|emrE|multidrug|emrE	deeparg_db	2	NC_008702.1.4608023.p01	deeparg	1.0.4	gene_presence_detected					multidrug		1	118				ERZ24875786.10_58															81.4
ERR13598975_maxbin2_6.mapping.ARG.deeparg	GOLS	NP_459349.1|FEATURES|golS|multidrug|golS	deeparg_db	2	NP_459349.1	deeparg	1.0.4	gene_presence_detected					multidrug		1	126				ERZ24875786.23_70															54.8
ERR13598975_maxbin2_6.mapping.ARG.deeparg	KASUGAMYCIN_RESISTANCE_PROTEIN_KSGA	YP_001461223|FEATURES|kasugamycin_resistance_protein_ksgA|aminoglycoside|kasugamycin_resistance_protein_ksgA	deeparg_db	2	YP_001461223	deeparg	1.0.4	gene_presence_detected					aminoglycoside		9	273				ERZ24875786.25_24															53.2
ERR13598975_maxbin2_6.mapping.ARG.deeparg	KDPE	NP_415222.1|FEATURES|kdpE|aminoglycoside|kdpE	deeparg_db	2	NP_415222.1	deeparg	1.0.4	gene_presence_detected					aminoglycoside		3	223				ERZ24875786.16_92															58.1
ERR13598975_maxbin2_6.mapping.ARG.deeparg	MEXA	gi:553762722:ref:WP_023095117.1:|FEATURES|mexA|multidrug|mexA	deeparg_db	2	gi:553762722:ref:WP_023095117.1:	deeparg	1.0.4	gene_presence_detected					multidrug		15	366				ERZ24875786.841_6															57.2
ERR13598975_maxbin2_6.mapping.ARG.deeparg	MEXA	gi:490476200:ref:WP_004346590.1:|FEATURES|mexA|multidrug|mexA	deeparg_db	2	gi:490476200:ref:WP_004346590.1:	deeparg	1.0.4	gene_presence_detected					multidrug		1	366				ERZ24875786.8921_1															65.0
ERR13598975_maxbin2_6.mapping.ARG.deeparg	MEXB	gi:489234352:ref:WP_003142649.1:|FEATURES|mexB|multidrug|mexB	deeparg_db	2	gi:489234352:ref:WP_003142649.1:	deeparg	1.0.4	gene_presence_detected					multidrug		1	1046				ERZ24875786.841_5															64.1
ERR13598975_maxbin2_6.mapping.ARG.deeparg	MEXC	gi:730318750:ref:WP_033983530.1:|FEATURES|mexC|multidrug|mexC	deeparg_db	2	gi:730318750:ref:WP_033983530.1:	deeparg	1.0.4	gene_presence_detected					multidrug		12	381				ERZ24875786.146_30															67.6
ERR13598975_maxbin2_6.mapping.ARG.deeparg	MEXD	gi:852273548:ref:WP_048328542.1:|FEATURES|mexD|multidrug|mexD	deeparg_db	2	gi:852273548:ref:WP_048328542.1:	deeparg	1.0.4	gene_presence_detected					multidrug		1	1040				ERZ24875786.146_29															80.4
ERR13598975_maxbin2_6.mapping.ARG.deeparg	MEXT	gi:489180348:ref:WP_003089829.1:|FEATURES|mexT|multidrug|mexT	deeparg_db	2	gi:489180348:ref:WP_003089829.1:	deeparg	1.0.4	gene_presence_detected					multidrug		1	302				ERZ24875786.45_39															74.9
ERR13598975_maxbin2_6.mapping.ARG.deeparg	OMPR	NC_008702.1.4607594.p01|FEATURES|ompR|multidrug|ompR	deeparg_db	2	NC_008702.1.4607594.p01	deeparg	1.0.4	gene_presence_detected					multidrug		9	244				ERZ24875786.130_6															52.7
ERR13598975_maxbin2_6.mapping.ARG.deeparg	OPRM	YP_001350570|FEATURES|oprM|multidrug|oprM	deeparg_db	2	YP_001350570	deeparg	1.0.4	gene_presence_detected					multidrug		7	469				ERZ24875786.146_28															67.1
ERR13598975_maxbin2_6.mapping.ARG.deeparg	OPRM	YP_002083353|FEATURES|oprM|multidrug|oprM	deeparg_db	2	YP_002083353	deeparg	1.0.4	gene_presence_detected					multidrug		1	467				ERZ24875786.695_2															65.6
ERR13598975_maxbin2_6.mapping.ARG.deeparg	OPRM	YP_002083353|FEATURES|oprM|multidrug|oprM	deeparg_db	2	YP_002083353	deeparg	1.0.4	gene_presence_detected					multidrug		5	483				ERZ24875786.841_4															58.1
ERR13598975_maxbin2_6.mapping.ARG.deeparg	ROSB	gi:1001786599:ref:WP_061324791.1:|FEATURES|rosB|fosmidomycin|rosB	deeparg_db	2	gi:1001786599:ref:WP_061324791.1:	deeparg	1.0.4	gene_presence_detected					fosmidomycin		1	548				ERZ24875786.62_36															51.4
ERR13598975_maxbin2_6.mapping.ARG.deeparg	SUL1	NC_010558.1.6276115.p01|FEATURES|sul1|sulfonamide|sul1	deeparg_db	2	NC_010558.1.6276115.p01	deeparg	1.0.4	gene_presence_detected					sulfonamide		10	288				ERZ24875786.14828_3															100.0
ERR13598975_maxbin2_6.mapping.ARG.deeparg	TETA	NC_009838.1.5616789.p01|FEATURES|tetA|tetracycline|tetA	deeparg_db	2	NC_009838.1.5616789.p01	deeparg	1.0.4	gene_presence_detected					tetracycline		1	396				ERZ24875786.14952_3															100.0
ERR13598975_maxbin2_6.mapping.ARG.deeparg	TETR	gi:501022077:ref:WP_012074742.1:|FEATURES|tetR|tetracycline|tetR	deeparg_db	2	gi:501022077:ref:WP_012074742.1:	deeparg	1.0.4	gene_presence_detected					tetracycline		1	208				ERZ24875786.23_72															63.0
ERR13598975_maxbin2_6.mapping.ARG.deeparg	TETR	CAD09823.1|FEATURES|tetR|tetracycline|tetR	deeparg_db	2	CAD09823.1	deeparg	1.0.4	gene_presence_detected					tetracycline		2	199				ERZ24875786.14952_4															53.0
ERR13598975_maxbin2_6.mapping.ARG.deeparg	TYPE_A_NFXB	NP_253290.1|FEATURES|Type_A_NfxB|multidrug|Type_A_NfxB	deeparg_db	2	NP_253290.1	deeparg	1.0.4	gene_presence_detected					multidrug		1	182				ERZ24875786.146_31															61.0
ERR13598975_maxbin2_6.mapping.potential.ARG.deeparg	BCR-1	undefined	deeparg_db	2	undefined	deeparg	1.0.4	gene_presence_detected					fosfomycin		15	344				ERZ24875786.495_4															63.4
ERR13598975_maxbin2_6.mapping.potential.ARG.deeparg	BCR-1	undefined	deeparg_db	2	undefined	deeparg	1.0.4	gene_presence_detected					peptide		15	344				ERZ24875786.495_4															63.4
ERR13598975_maxbin2_6.mapping.potential.ARG.deeparg	DFRA3	undefined	deeparg_db	2	undefined	deeparg	1.0.4	gene_presence_detected					aminoglycoside		3	145				ERZ24875786.28_18															56.4
ERR13598975_maxbin2_6.mapping.potential.ARG.deeparg	DFRA3	undefined	deeparg_db	2	undefined	deeparg	1.0.4	gene_presence_detected					peptide		3	145				ERZ24875786.28_18															56.4
ERR13598975_maxbin2_6.mapping.potential.ARG.deeparg	MEXD	undefined	deeparg_db	2	undefined	deeparg	1.0.4	gene_presence_detected					MLS		1	1040				ERZ24875786.146_29															80.4
ERR13598975_maxbin2_6.mapping.potential.ARG.deeparg	MUXA	undefined	deeparg_db	2	undefined	deeparg	1.0.4	gene_presence_detected					aminoglycoside		1	407				ERZ24875786.45_35															51.3
ERR13598975_maxbin2_6.mapping.potential.ARG.deeparg	MUXA	NP_251218.1|FEATURES|MuxA|multidrug|MuxA	deeparg_db	2	NP_251218.1	deeparg	1.0.4	gene_presence_detected					multidrug		1	407				ERZ24875786.45_35															51.3
ERR13598975_maxbin2_6.mapping.potential.ARG.deeparg	MUXB	NP_251217.1|FEATURES|MuxB|multidrug|MuxB	deeparg_db	2	NP_251217.1	deeparg	1.0.4	gene_presence_detected					multidrug		1	1021				ERZ24875786.45_36															71.4
ERR13598975_maxbin2_6.mapping.potential.ARG.deeparg	MUXB	NP_251217.1|FEATURES|MuxB|multidrug|MuxB	deeparg_db	2	NP_251217.1	deeparg	1.0.4	gene_presence_detected					aminocoumarin		1	1021				ERZ24875786.45_36															71.4
ERR13598975_maxbin2_6.mapping.potential.ARG.deeparg	MUXC	NP_251216.1|FEATURES|MuxC|multidrug|MuxC	deeparg_db	2	NP_251216.1	deeparg	1.0.4	gene_presence_detected					aminocoumarin		1	1036				ERZ24875786.45_37															59.0
ERR13598975_maxbin2_6.mapping.potential.ARG.deeparg	MUXC	NP_251216.1|FEATURES|MuxC|multidrug|MuxC	deeparg_db	2	NP_251216.1	deeparg	1.0.4	gene_presence_detected					multidrug		1	1036				ERZ24875786.45_37															59.0
ERR13598975_maxbin2_6.mapping.potential.ARG.deeparg	MVAT	NP_253005.1|FEATURES|MvaT|multidrug|MvaT	deeparg_db	2	NP_253005.1	deeparg	1.0.4	gene_presence_detected					multidrug		1	123				ERZ24875786.241_22															83.9
ERR13598975_maxbin2_6.mapping.potential.ARG.deeparg	MVAT	undefined	deeparg_db	2	undefined	deeparg	1.0.4	gene_presence_detected					peptide		1	123				ERZ24875786.241_22															83.9
ERR13598975_maxbin2_6.mapping.potential.ARG.deeparg	OPMB	undefined	deeparg_db	2	undefined	deeparg	1.0.4	gene_presence_detected					aminoglycoside		9	481				ERZ24875786.45_38															67.0
ERR13598975_maxbin2_6.mapping.potential.ARG.deeparg	OPMB	NP_251215.1|FEATURES|OpmB|multidrug|OpmB	deeparg_db	2	NP_251215.1	deeparg	1.0.4	gene_presence_detected					multidrug		9	481				ERZ24875786.45_38															67.0
ERR13598975_maxbin2_6.mapping.potential.ARG.deeparg	OPMH	undefined	deeparg_db	2	undefined	deeparg	1.0.4	gene_presence_detected					mupirocin		5	472				ERZ24875786.38_31															66.1
ERR13598975_maxbin2_6.mapping.potential.ARG.deeparg	OPMH	undefined	deeparg_db	2	undefined	deeparg	1.0.4	gene_presence_detected					peptide		5	472				ERZ24875786.38_31															66.1
ERR13598975_maxbin2_6.mapping.potential.ARG.deeparg	QACH	undefined	deeparg_db	2	undefined	deeparg	1.0.4	gene_presence_detected					peptide		1	96				ERZ24875786.14828_4															71.9
ERR13598975_maxbin2_6.mapping.potential.ARG.deeparg	QACH	AAZ42322.1|FEATURES|qacH|fluoroquinolone|qacH	deeparg_db	2	AAZ42322.1	deeparg	1.0.4	gene_presence_detected					fluoroquinolone		1	96				ERZ24875786.14828_4															71.9
ERR13598975_maxbin2_6.mapping.potential.ARG.deeparg	QACH	AAZ42322.1|FEATURES|qacH|fluoroquinolone|qacH	deeparg_db	2	AAZ42322.1	deeparg	1.0.4	gene_presence_detected					fluoroquinolone		1	110				ERZ24875786.62_16															65.5
ERR13598975_maxbin2_6.mapping.potential.ARG.deeparg	QACH	AAZ42322.1|FEATURES|qacH|fluoroquinolone|qacH	deeparg_db	2	AAZ42322.1	deeparg	1.0.4	gene_presence_detected					aminoglycoside		1	110				ERZ24875786.62_16															65.5
ERR13598975_maxbin2_6.tsv.amrfinderplus	qacEdelta1	quaternary ammonium compound efflux SMR transporter QacE delta 1	NCBI Reference Gene Database	2024-07-22.1	WP_000679427.1	amrfinderplus	3.12.8	gene_presence_detected	QUATERNARY AMMONIUM	100.0			QUATERNARY AMMONIUM		1842	2186	115			ERZ24875786.14828										115				-	100.0
ERR13598975_maxbin2_6.tsv.amrfinderplus	sul1	sulfonamide-resistant dihydropteroate synthase Sul1	NCBI Reference Gene Database	2024-07-22.1	WP_000259031.1	amrfinderplus	3.12.8	gene_presence_detected	SULFONAMIDE	100.0			SULFONAMIDE		1009	1845	279			ERZ24875786.14828										279				-	100.0
ERR13598975_maxbin2_6.tsv.amrfinderplus	tet(C)	tetracycline efflux MFS transporter Tet(C)	NCBI Reference Gene Database	2024-07-22.1	WP_000841446.1	amrfinderplus	3.12.8	gene_presence_detected	TETRACYCLINE	100.0			TETRACYCLINE		499	1686	396			ERZ24875786.14952										396				-	100.0
ERR13598975_maxbin2_6.txt.rgi	adeF	resistance-nodulation-cell division (RND) antibiotic efflux pump	CARD	3.3.0	3000777	rgi	6.0.3	gene_presence_detected		101.32			fluoroquinolone antibiotic; tetracycline antibiotic		95824	99045				ERZ24875786.7_85													antibiotic efflux	+	45.46
ERR13598975_maxbin2_6.txt.rgi	qacEdelta1	major facilitator superfamily (MFS) antibiotic efflux pump	CARD	3.3.0	3005010	rgi	6.0.3	gene_presence_detected		100.0			disinfecting agents and antiseptics		1839	2186				ERZ24875786.14828_4													antibiotic efflux	-	100.0
ERR13598975_maxbin2_6.txt.rgi	qacG	small multidrug resistance (SMR) antibiotic efflux pump	CARD	3.3.0	3007015	rgi	6.0.3	gene_presence_detected		102.8			disinfecting agents and antiseptics		18007	18339				ERZ24875786.62_16													antibiotic efflux	-	41.9
ERR13598975_maxbin2_6.txt.rgi	sul1	sulfonamide resistant sul	CARD	3.3.0	3000410	rgi	6.0.3	gene_presence_detected		100.0			sulfonamide antibiotic		1006	1845				ERZ24875786.14828_3													antibiotic target replacement	-	100.0
ERR13598975_maxbin2_6.txt.rgi	tet(C)	major facilitator superfamily (MFS) antibiotic efflux pump	CARD	3.3.0	3000167	rgi	6.0.3	gene_presence_detected		100.0			tetracycline antibiotic		496	1686				ERZ24875786.14952_3													antibiotic efflux	-	99.75
ERR13598975_maxbin2_6.txt.rgi	vanH gene in vanA cluster	vanH; glycopeptide resistance gene cluster	CARD	3.3.0	3002942	rgi	6.0.3	gene_presence_detected		102.48			glycopeptide antibiotic		26033	27025				ERZ24875786.38_27													antibiotic target alteration	+	37.18
ERR13598975_maxbin2_6_retrieved-genes-tet_efflux-hmmsearched.out.fargene	efflux	efflux_model_group_1-aligned	fargene_hmms	0.1	efflux_model_group_1-aligned	fargene	0.1	gene_presence_detected					efflux				394	1	391	ERR13598975_maxbin2_6_ERZ24875786.14952_seq1_4										399	2	393
ERR13598976_binner12_Refined_12.txt.rgi	vanT gene in vanG cluster	glycopeptide resistance gene cluster; vanT	CARD	3.3.0	3002972	rgi	6.0.3	gene_presence_detected		83.85			glycopeptide antibiotic		1	1791				ERZ24875788.3065_1													antibiotic target alteration	-	30.89
ERR13598976_binner13_Refined_33.mapping.ARG.deeparg	KASUGAMYCIN_RESISTANCE_PROTEIN_KSGA	YP_002396141|FEATURES|kasugamycin_resistance_protein_ksgA|aminoglycoside|kasugamycin_resistance_protein_ksgA	deeparg_db	2	YP_002396141	deeparg	1.0.4	gene_presence_detected					aminoglycoside		8	263				ERZ24875788.3882_2															51.0
ERR13598976_binner13_Refined_33.mapping.ARG.deeparg	MTRE	gi:504386742:ref:WP_014573844.1:|FEATURES|mtrE|multidrug|mtrE	deeparg_db	2	gi:504386742:ref:WP_014573844.1:	deeparg	1.0.4	gene_presence_detected					multidrug		18	459				ERZ24875788.10069_2															50.8
ERR13598976_binner13_Refined_33.mapping.ARG.deeparg	UGD	AAC75089.1|FEATURES|ugd|peptide|ugd	deeparg_db	2	AAC75089.1	deeparg	1.0.4	gene_presence_detected					peptide		1	388				ERZ24875788.15483_2															70.1
ERR13598976_binner13_Refined_33.mapping.potential.ARG.deeparg	EMRA	undefined	deeparg_db	2	undefined	deeparg	1.0.4	gene_presence_detected					peptide		42	368				ERZ24875788.8949_3															50.2
ERR13598976_binner13_Refined_33.mapping.potential.ARG.deeparg	EMRA	gi:553952462:ref:WP_023150966.1:|FEATURES|emrA|multidrug|emrA	deeparg_db	2	gi:553952462:ref:WP_023150966.1:	deeparg	1.0.4	gene_presence_detected					multidrug		42	368				ERZ24875788.8949_3															50.2
ERR13598976_concoct_0.mapping.ARG.deeparg	BACA	YP_002890644|FEATURES|bacA|bacitracin|bacA	deeparg_db	2	YP_002890644	deeparg	1.0.4	gene_presence_detected					bacitracin		1	272				ERZ24875788.416_6															57.4
ERR13598976_concoct_0.mapping.ARG.deeparg	EMRA	gi:740320274:ref:WP_038157440.1:|FEATURES|emrA|multidrug|emrA	deeparg_db	2	gi:740320274:ref:WP_038157440.1:	deeparg	1.0.4	gene_presence_detected					multidrug		30	363				ERZ24875788.5256_3															51.5
ERR13598976_concoct_0.mapping.ARG.deeparg	KASUGAMYCIN_RESISTANCE_PROTEIN_KSGA	YP_001454848|FEATURES|kasugamycin_resistance_protein_ksgA|aminoglycoside|kasugamycin_resistance_protein_ksgA	deeparg_db	2	YP_001454848	deeparg	1.0.4	gene_presence_detected					aminoglycoside		9	266				ERZ24875788.5560_2															50.4
ERR13598976_concoct_0.mapping.ARG.deeparg	TRANSCRIPTIONAL_REGULATORY_PROTEIN_CPXR_CPXR	CP000647.1.gene4257.p01|FEATURES|transcriptional_regulatory_protein_CpxR_cpxR|unclassified|transcriptional_regulatory_protein_CpxR_cpxR	deeparg_db	2	CP000647.1.gene4257.p01	deeparg	1.0.4	gene_presence_detected					unclassified		1	226				ERZ24875788.2912_4															51.5
ERR13598976_concoct_0.mapping.potential.ARG.deeparg	DFRA3	undefined	deeparg_db	2	undefined	deeparg	1.0.4	gene_presence_detected					aminoglycoside		3	162				ERZ24875788.331_9															50.0
ERR13598976_concoct_0.mapping.potential.ARG.deeparg	DFRA3	undefined	deeparg_db	2	undefined	deeparg	1.0.4	gene_presence_detected					peptide		3	162				ERZ24875788.331_9															50.0
ERR13598976_concoct_0.mapping.potential.ARG.deeparg	EMRB	undefined	deeparg_db	2	undefined	deeparg	1.0.4	gene_presence_detected					antibacterial_free_fatty_acids		5	505				ERZ24875788.5256_4															62.1
ERR13598976_concoct_0.mapping.potential.ARG.deeparg	EMRB	undefined	deeparg_db	2	undefined	deeparg	1.0.4	gene_presence_detected					diaminopyrimidine		5	505				ERZ24875788.5256_4															62.1
ERR13598976_concoct_0.mapping.potential.ARG.deeparg	KASUGAMYCIN_RESISTANCE_PROTEIN_KSGA	undefined	deeparg_db	2	undefined	deeparg	1.0.4	gene_presence_detected					multidrug		9	266				ERZ24875788.5560_2															50.4
ERR13598976_concoct_0.mapping.potential.ARG.deeparg	MEXK	AAG07064.1|FEATURES|MexK|multidrug|MexK	deeparg_db	2	AAG07064.1	deeparg	1.0.4	gene_presence_detected					multidrug		4	1020				ERZ24875788.310_9															53.2
ERR13598976_concoct_0.mapping.potential.ARG.deeparg	MEXK	undefined	deeparg_db	2	undefined	deeparg	1.0.4	gene_presence_detected					triclosan		4	1020				ERZ24875788.310_9															53.2
ERR13598976_concoct_0.txt.rgi	adeF	resistance-nodulation-cell division (RND) antibiotic efflux pump	CARD	3.3.0	3000777	rgi	6.0.3	gene_presence_detected		98.3			fluoroquinolone antibiotic; tetracycline antibiotic		3750	6875				ERZ24875788.1314_4													antibiotic efflux	+	45.27
ERR13598977_binner123_Refined_47.mapping.ARG.deeparg	BACA	ZP_03225116|FEATURES|bacA|bacitracin|bacA	deeparg_db	2	ZP_03225116	deeparg	1.0.4	gene_presence_detected					bacitracin		2	257				ERZ24875789.38_64															51.0
ERR13598977_binner123_Refined_47.mapping.ARG.deeparg	RPOB2	BAD59497.1|FEATURES|rpoB2|multidrug|rpoB2	deeparg_db	2	BAD59497.1	deeparg	1.0.4	gene_presence_detected					multidrug		20	1123				ERZ24875789.38_48															50.5
ERR13598977_binner123_Refined_47.mapping.ARG.deeparg	TRUNCATED_PUTATIVE_RESPONSE_REGULATOR_ARLR	NC_002745.3251084.p01|FEATURES|truncated_putative_response_regulator_ArlR|unclassified|truncated_putative_response_regulator_ArlR	deeparg_db	2	NC_002745.3251084.p01	deeparg	1.0.4	gene_presence_detected					unclassified		4	81				ERZ24875789.281_2															52.6
ERR13598977_binner123_Refined_47.txt.rgi	vanW gene in vanI cluster	vanW; glycopeptide resistance gene cluster	CARD	3.3.0	3003724	rgi	6.0.3	gene_presence_detected		118.5			glycopeptide antibiotic		716	2044				ERZ24875789.270_2													antibiotic target alteration	-	31.25
ERR13598977_binner12_Refined_55	blaCMY-108	class C beta-lactamase CMY-108	ncbi	2021-Mar-27	NG_048778.1	abricate	1.0.1	gene_presence_detected		100.0			CEPHALOSPORIN		14116	15261				ERZ24875789.453														+	99.91
ERR13598977_binner12_Refined_55	qnrB6	quinolone resistance pentapeptide repeat protein QnrB6	ncbi	2021-Mar-27	NG_050523.1	abricate	1.0.1	gene_presence_detected		100.0			QUINOLONE		27687	28331				ERZ24875789.75														+	100.0
ERR13598977_binner12_Refined_55.mapping.ARG.deeparg	AADA	gi:502187851:ref:WP_012728223.1:|FEATURES|aadA|aminoglycoside|aadA	deeparg_db	2	gi:502187851:ref:WP_012728223.1:	deeparg	1.0.4	gene_presence_detected					aminoglycoside		18	274				ERZ24875789.113_14															50.2
ERR13598977_binner12_Refined_55.mapping.ARG.deeparg	ACRB	ZP_02346647|FEATURES|acrB|multidrug|acrB	deeparg_db	2	ZP_02346647	deeparg	1.0.4	gene_presence_detected					multidrug		1	1037				ERZ24875789.328_6															95.8
ERR13598977_binner12_Refined_55.mapping.ARG.deeparg	ADEB	gi:446910353:ref:WP_000987609.1:|FEATURES|adeB|multidrug|adeB	deeparg_db	2	gi:446910353:ref:WP_000987609.1:	deeparg	1.0.4	gene_presence_detected					multidrug		2	1026				ERZ24875789.36_15															62.4
ERR13598977_binner12_Refined_55.mapping.ARG.deeparg	BACA	YP_002847905|FEATURES|bacA|bacitracin|bacA	deeparg_db	2	YP_002847905	deeparg	1.0.4	gene_presence_detected					bacitracin		1	272				ERZ24875789.7_19															100.0
ERR13598977_binner12_Refined_55.mapping.ARG.deeparg	BACTERIAL_REGULATORY_PROTEIN_LUXR	CP000647.1.gene3517.p01|FEATURES|bacterial_regulatory_protein_LuxR|unclassified|bacterial_regulatory_protein_LuxR	deeparg_db	2	CP000647.1.gene3517.p01	deeparg	1.0.4	gene_presence_detected					unclassified		1	204				ERZ24875789.41_42															77.0
ERR13598977_binner12_Refined_55.mapping.ARG.deeparg	BAER	YP_490321.1|FEATURES|baeR|multidrug|baeR	deeparg_db	2	YP_490321.1	deeparg	1.0.4	gene_presence_detected					multidrug		1	239				ERZ24875789.83_12															96.7
ERR13598977_binner12_Refined_55.mapping.ARG.deeparg	BAES	BAA15934.1|FEATURES|baeS|multidrug|baeS	deeparg_db	2	BAA15934.1	deeparg	1.0.4	gene_presence_detected					multidrug		1	467				ERZ24875789.83_11															89.9
ERR13598977_binner12_Refined_55.mapping.ARG.deeparg	BICYCLOMYCIN-MULTIDRUG_EFFLUX_PROTEIN_BCR	YP_002850162|FEATURES|bicyclomycin-multidrug_efflux_protein_bcr|multidrug|bicyclomycin-multidrug_efflux_protein_bcr	deeparg_db	2	YP_002850162	deeparg	1.0.4	gene_presence_detected					multidrug		1	396				ERZ24875789.121_28															100.0
ERR13598977_binner12_Refined_55.mapping.ARG.deeparg	CAMP-REGULATORY_PROTEIN	gi:446164903:ref:WP_000242758.1:|FEATURES|cAMP-regulatory_protein|unclassified|cAMP-regulatory_protein	deeparg_db	2	gi:446164903:ref:WP_000242758.1:	deeparg	1.0.4	gene_presence_detected					unclassified		1	210				ERZ24875789.22_61															100.0
ERR13598977_binner12_Refined_55.mapping.ARG.deeparg	CMX	AGZ20169.1|FEATURES|CMY-108|beta-lactam|CMX	deeparg_db	2	AGZ20169.1	deeparg	1.0.4	gene_presence_detected					beta-lactam		1	381				ERZ24875789.453_12															100.0
ERR13598977_binner12_Refined_55.mapping.ARG.deeparg	COB(I)ALAMIN_ADENOLSYLTRANSFERASE	gi:938466753:ref:WP_054627812.1:|FEATURES|cob(I)alamin_adenolsyltransferase|unclassified|cob(I)alamin_adenolsyltransferase	deeparg_db	2	gi:938466753:ref:WP_054627812.1:	deeparg	1.0.4	gene_presence_detected					unclassified		4	196				ERZ24875789.5878_2															67.4
ERR13598977_binner12_Refined_55.mapping.ARG.deeparg	COB(I)ALAMIN_ADENOLSYLTRANSFERASE	gi:447201635:ref:WP_001278891.1:|FEATURES|cob(I)alamin_adenolsyltransferase|unclassified|cob(I)alamin_adenolsyltransferase	deeparg_db	2	gi:447201635:ref:WP_001278891.1:	deeparg	1.0.4	gene_presence_detected					unclassified		1	196				ERZ24875789.166_28															90.8
ERR13598977_binner12_Refined_55.mapping.ARG.deeparg	CPXA	NP_312864.1|FEATURES|cpxA|aminoglycoside:aminocoumarin|cpxA	deeparg_db	2	NP_312864.1	deeparg	1.0.4	gene_presence_detected					aminoglycoside:aminocoumarin		1	457				ERZ24875789.20_50															98.0
ERR13598977_binner12_Refined_55.mapping.ARG.deeparg	DNA-BINDING_PROTEIN_H-NS	CP001138.1.gene1383.p01|FEATURES|DNA-binding_protein_H-NS|unclassified|DNA-binding_protein_H-NS	deeparg_db	2	CP001138.1.gene1383.p01	deeparg	1.0.4	gene_presence_detected					unclassified		1	137				ERZ24875789.1045_7															96.4
ERR13598977_binner12_Refined_55.mapping.ARG.deeparg	DNA-BINDING_PROTEIN_H-NS	CP001918.1.gene1661.p01|FEATURES|DNA-binding_protein_H-NS|unclassified|DNA-binding_protein_H-NS	deeparg_db	2	CP001918.1.gene1661.p01	deeparg	1.0.4	gene_presence_detected					unclassified		1	135				ERZ24875789.5465_8															53.3
ERR13598977_binner12_Refined_55.mapping.ARG.deeparg	EMRA	gi:851936789:ref:WP_048225242.1:|FEATURES|emrA|multidrug|emrA	deeparg_db	2	gi:851936789:ref:WP_048225242.1:	deeparg	1.0.4	gene_presence_detected					multidrug		1	390				ERZ24875789.452_14															99.7
ERR13598977_binner12_Refined_55.mapping.ARG.deeparg	EMRB	gi:489922618:ref:WP_003825966.1:|FEATURES|emrB|multidrug|emrB	deeparg_db	2	gi:489922618:ref:WP_003825966.1:	deeparg	1.0.4	gene_presence_detected					multidrug		1	505				ERZ24875789.452_15															100.0
ERR13598977_binner12_Refined_55.mapping.ARG.deeparg	EMRD	YP_002846930|FEATURES|emrD|multidrug|emrD	deeparg_db	2	YP_002846930	deeparg	1.0.4	gene_presence_detected					multidrug		1	394				ERZ24875789.25_64															99.7
ERR13598977_binner12_Refined_55.mapping.ARG.deeparg	EMRR	NP_417169.1|FEATURES|emrR|fluoroquinolone|emrR	deeparg_db	2	NP_417169.1	deeparg	1.0.4	gene_presence_detected					fluoroquinolone		1	175				ERZ24875789.452_13															94.3
ERR13598977_binner12_Refined_55.mapping.ARG.deeparg	EPTA	BAE78116.1|FEATURES|eptA|peptide|eptA	deeparg_db	2	BAE78116.1	deeparg	1.0.4	gene_presence_detected					peptide		1	510				ERZ24875789.1415_1															83.5
ERR13598977_binner12_Refined_55.mapping.ARG.deeparg	ESCHERICHIA_COLI_LAMB	BAB38442|FEATURES|Escherichia_coli_LamB|multidrug|Escherichia_coli_LamB	deeparg_db	2	BAB38442	deeparg	1.0.4	gene_presence_detected					multidrug		2	446				ERZ24875789.12_41															79.8
ERR13598977_binner12_Refined_55.mapping.ARG.deeparg	ESCHERICHIA_COLI_MIPA	NP_310518|FEATURES|Escherichia_coli_mipA|multidrug|Escherichia_coli_mipA	deeparg_db	2	NP_310518	deeparg	1.0.4	gene_presence_detected					multidrug		1	248				ERZ24875789.6_14															71.8
ERR13598977_binner12_Refined_55.mapping.ARG.deeparg	KASUGAMYCIN_RESISTANCE_PROTEIN_KSGA	YP_002847275|FEATURES|kasugamycin_resistance_protein_ksgA|aminoglycoside|kasugamycin_resistance_protein_ksgA	deeparg_db	2	YP_002847275	deeparg	1.0.4	gene_presence_detected					aminoglycoside		1	273				ERZ24875789.30_2															100.0
ERR13598977_binner12_Refined_55.mapping.ARG.deeparg	KDPE	NP_415222.1|FEATURES|kdpE|aminoglycoside|kdpE	deeparg_db	2	NP_415222.1	deeparg	1.0.4	gene_presence_detected					aminoglycoside		1	224				ERZ24875789.44_37															90.2
ERR13598977_binner12_Refined_55.mapping.ARG.deeparg	MACA	gi:496060712:ref:WP_008785219.1:|FEATURES|macA|MLS|macA	deeparg_db	2	gi:496060712:ref:WP_008785219.1:	deeparg	1.0.4	gene_presence_detected					MLS		1	371				ERZ24875789.83_19															99.2
ERR13598977_binner12_Refined_55.mapping.ARG.deeparg	MACB	gi:851913025:ref:WP_048215946.1:|FEATURES|macB|MLS|macB	deeparg_db	2	gi:851913025:ref:WP_048215946.1:	deeparg	1.0.4	gene_presence_detected					MLS		1	648				ERZ24875789.83_18															99.7
ERR13598977_binner12_Refined_55.mapping.ARG.deeparg	MARA	YP_489794.1|FEATURES|marA|multidrug|marA	deeparg_db	2	YP_489794.1	deeparg	1.0.4	gene_presence_detected					multidrug		1	126				ERZ24875789.1080_11															94.4
ERR13598977_binner12_Refined_55.mapping.ARG.deeparg	MDTD	gi:693109153:ref:WP_032261825.1:|FEATURES|mdtD|multidrug|mdtD	deeparg_db	2	gi:693109153:ref:WP_032261825.1:	deeparg	1.0.4	gene_presence_detected					multidrug		1	469				ERZ24875789.83_10															89.3
ERR13598977_binner12_Refined_55.mapping.ARG.deeparg	MDTE	YP_002384137|FEATURES|mdtE|multidrug|mdtE	deeparg_db	2	YP_002384137	deeparg	1.0.4	gene_presence_detected					multidrug		45	429				ERZ24875789.41_36															76.1
ERR13598977_binner12_Refined_55.mapping.ARG.deeparg	MDTG	gi:696367936:ref:WP_032942948.1:|FEATURES|mdtG|multidrug|mdtG	deeparg_db	2	gi:696367936:ref:WP_032942948.1:	deeparg	1.0.4	gene_presence_detected					multidrug		1	406				ERZ24875789.176_34															99.8
ERR13598977_binner12_Refined_55.mapping.ARG.deeparg	MDTG	gi:852144206:ref:WP_048294470.1:|FEATURES|mdtG|multidrug|mdtG	deeparg_db	2	gi:852144206:ref:WP_048294470.1:	deeparg	1.0.4	gene_presence_detected					multidrug		9	398				ERZ24875789.3787_2															62.9
ERR13598977_binner12_Refined_55.mapping.ARG.deeparg	MDTH	YP_002848923|FEATURES|mdtH|multidrug|mdtH	deeparg_db	2	YP_002848923	deeparg	1.0.4	gene_presence_detected					multidrug		1	402				ERZ24875789.176_23															100.0
ERR13598977_binner12_Refined_55.mapping.ARG.deeparg	MDTK	AML99881.1|FEATURES|MdtK|fluoroquinolone|MdtK	deeparg_db	2	AML99881.1	deeparg	1.0.4	gene_presence_detected					fluoroquinolone		1	474				ERZ24875789.6_96															88.6
ERR13598977_binner12_Refined_55.mapping.ARG.deeparg	MDTK	YP_002849300|FEATURES|mdtK|multidrug|mdtK	deeparg_db	2	YP_002849300	deeparg	1.0.4	gene_presence_detected					multidrug		1	457				ERZ24875789.36_38															99.8
ERR13598977_binner12_Refined_55.mapping.ARG.deeparg	MDTL	gi:391322939:gb:EIQ79610.1:|FEATURES|mdtL|multidrug|mdtL	deeparg_db	2	gi:391322939:gb:EIQ79610.1:	deeparg	1.0.4	gene_presence_detected					multidrug		1	393				ERZ24875789.2215_3															94.4
ERR13598977_binner12_Refined_55.mapping.ARG.deeparg	MDTM	gi:851982891:ref:WP_048241697.1:|FEATURES|mdtM|multidrug|mdtM	deeparg_db	2	gi:851982891:ref:WP_048241697.1:	deeparg	1.0.4	gene_presence_detected					multidrug		1	413				ERZ24875789.168_9															99.0
ERR13598977_binner12_Refined_55.mapping.ARG.deeparg	MEXE	gi:489927712:ref:WP_003831044.1:|FEATURES|mexE|multidrug|mexE	deeparg_db	2	gi:489927712:ref:WP_003831044.1:	deeparg	1.0.4	gene_presence_detected					multidrug		1	397				ERZ24875789.33_32															99.7
ERR13598977_binner12_Refined_55.mapping.ARG.deeparg	MEXX	gi:754744113:ref:WP_042109760.1:|FEATURES|mexX|multidrug|mexX	deeparg_db	2	gi:754744113:ref:WP_042109760.1:	deeparg	1.0.4	gene_presence_detected					multidrug		1	378				ERZ24875789.328_7															87.8
ERR13598977_binner12_Refined_55.mapping.ARG.deeparg	MGRB	NP_416340.1|FEATURES|mgrB|multidrug|mgrB	deeparg_db	2	NP_416340.1	deeparg	1.0.4	gene_presence_detected					multidrug		1	47				ERZ24875789.128_15															85.1
ERR13598977_binner12_Refined_55.mapping.ARG.deeparg	OMPF	gi:312286407:gb:EFR14320.1:|FEATURES|ompF|multidrug|ompF	deeparg_db	2	gi:312286407:gb:EFR14320.1:	deeparg	1.0.4	gene_presence_detected					multidrug		1	355				ERZ24875789.21_22															86.5
ERR13598977_binner12_Refined_55.mapping.ARG.deeparg	OMPR	CP000034.1.gene3672.p01|FEATURES|ompR|multidrug|ompR	deeparg_db	2	CP000034.1.gene3672.p01	deeparg	1.0.4	gene_presence_detected					multidrug		1	449				ERZ24875789.22_18															95.5
ERR13598977_binner12_Refined_55.mapping.ARG.deeparg	PATA	NP_417544.5|FEATURES|patA|fluoroquinolone|patA	deeparg_db	2	NP_417544.5	deeparg	1.0.4	gene_presence_detected					fluoroquinolone		1	458				ERZ24875789.19_51															95.6
ERR13598977_binner12_Refined_55.mapping.ARG.deeparg	PBP-1A	YP_001290033|FEATURES|PBP-1A|beta-lactam|PBP-1A	deeparg_db	2	YP_001290033	deeparg	1.0.4	gene_presence_detected					beta-lactam		1	834				ERZ24875789.22_28															52.4
ERR13598977_binner12_Refined_55.mapping.ARG.deeparg	PBP-1B	YP_002467958|FEATURES|PBP-1B|beta-lactam|PBP-1B	deeparg_db	2	YP_002467958	deeparg	1.0.4	gene_presence_detected					beta-lactam		8	736				ERZ24875789.54_39															54.0
ERR13598977_binner12_Refined_55.mapping.ARG.deeparg	PENA	YP_002146111|FEATURES|penA|beta-lactam|penA	deeparg_db	2	YP_002146111	deeparg	1.0.4	gene_presence_detected					beta-lactam		1	618				ERZ24875789.171_24															88.8
ERR13598977_binner12_Refined_55.mapping.ARG.deeparg	PENA	YP_002045964|FEATURES|penA|beta-lactam|penA	deeparg_db	2	YP_002045964	deeparg	1.0.4	gene_presence_detected					beta-lactam		2	623				ERZ24875789.111_18															58.3
ERR13598977_binner12_Refined_55.mapping.ARG.deeparg	PMRF	AAC75314.1|FEATURES|PmrF|peptide|PmrF	deeparg_db	2	AAC75314.1	deeparg	1.0.4	gene_presence_detected					peptide		1	321				ERZ24875789.15_101															87.7
ERR13598977_binner12_Refined_55.mapping.ARG.deeparg	PORIN_OMPC	APB87301|FEATURES|porin_OmpC|beta-lactam|porin_OmpC	deeparg_db	2	APB87301	deeparg	1.0.4	gene_presence_detected					beta-lactam		1	367				ERZ24875789.6845_2															79.4
ERR13598977_binner12_Refined_55.mapping.ARG.deeparg	QNRB	ABP68837|FEATURES|qnrB|fluoroquinolone|qnrB	deeparg_db	2	ABP68837	deeparg	1.0.4	gene_presence_detected					fluoroquinolone		1	226				ERZ24875789.75_34															100.0
ERR13598977_binner12_Refined_55.mapping.ARG.deeparg	RAMA	AFK13828.1|FEATURES|ramA|multidrug|ramA	deeparg_db	2	AFK13828.1	deeparg	1.0.4	gene_presence_detected					multidrug		17	116				ERZ24875789.12_64															51.0
ERR13598977_binner12_Refined_55.mapping.ARG.deeparg	RAMA	AFK13828.1|FEATURES|ramA|multidrug|ramA	deeparg_db	2	AFK13828.1	deeparg	1.0.4	gene_presence_detected					multidrug		12	124				ERZ24875789.18_43															90.3
ERR13598977_binner12_Refined_55.mapping.ARG.deeparg	ROSA	YP_001477378|FEATURES|rosA|fosmidomycin|rosA	deeparg_db	2	YP_001477378	deeparg	1.0.4	gene_presence_detected					fosmidomycin		20	405				ERZ24875789.33_15															80.3
ERR13598977_binner12_Refined_55.mapping.ARG.deeparg	ROSB	gi:896190680:ref:WP_049199932.1:|FEATURES|rosB|fosmidomycin|rosB	deeparg_db	2	gi:896190680:ref:WP_049199932.1:	deeparg	1.0.4	gene_presence_detected					fosmidomycin		1	554				ERZ24875789.33_16															79.8
ERR13598977_binner12_Refined_55.mapping.ARG.deeparg	SDIA	gi:496060588:ref:WP_008785095.1:|FEATURES|sdiA|unclassified|sdiA	deeparg_db	2	gi:496060588:ref:WP_008785095.1:	deeparg	1.0.4	gene_presence_detected					unclassified		13	240				ERZ24875789.429_6															100.0
ERR13598977_binner12_Refined_55.mapping.ARG.deeparg	TET34	YP_001444376|FEATURES|tet34|tetracycline|tet34	deeparg_db	2	YP_001444376	deeparg	1.0.4	gene_presence_detected					tetracycline		1	152				ERZ24875789.455_6															65.8
ERR13598977_binner12_Refined_55.mapping.ARG.deeparg	TOLC	gi:851970138:ref:WP_048236776.1:|FEATURES|TolC|multidrug|TolC	deeparg_db	2	gi:851970138:ref:WP_048236776.1:	deeparg	1.0.4	gene_presence_detected					multidrug		1	490				ERZ24875789.7_36															99.8
ERR13598977_binner12_Refined_55.mapping.ARG.deeparg	TRANSCRIPTIONAL_REGULATORY_PROTEIN_CPXR_CPXR	CP001138.1.gene4273.p01|FEATURES|transcriptional_regulatory_protein_CpxR_cpxR|unclassified|transcriptional_regulatory_protein_CpxR_cpxR	deeparg_db	2	CP001138.1.gene4273.p01	deeparg	1.0.4	gene_presence_detected					unclassified		1	232				ERZ24875789.20_49															98.3
ERR13598977_binner12_Refined_55.mapping.ARG.deeparg	YOJI	NP_416715.1|FEATURES|YojI|peptide|YojI	deeparg_db	2	NP_416715.1	deeparg	1.0.4	gene_presence_detected					peptide		1	547				ERZ24875789.297_24															93.1
ERR13598977_binner12_Refined_55.mapping.potential.ARG.deeparg	AADA	undefined	deeparg_db	2	undefined	deeparg	1.0.4	gene_presence_detected					multidrug		18	274				ERZ24875789.113_14															50.2
ERR13598977_binner12_Refined_55.mapping.potential.ARG.deeparg	ACRB	undefined	deeparg_db	2	undefined	deeparg	1.0.4	gene_presence_detected					aminoglycoside		1	1049				ERZ24875789.33_33															99.9
ERR13598977_binner12_Refined_55.mapping.potential.ARG.deeparg	ACRB	YP_002848372|FEATURES|acrB|multidrug|acrB	deeparg_db	2	YP_002848372	deeparg	1.0.4	gene_presence_detected					multidrug		1	1049				ERZ24875789.33_33															99.9
ERR13598977_binner12_Refined_55.mapping.potential.ARG.deeparg	ACRS	undefined	deeparg_db	2	undefined	deeparg	1.0.4	gene_presence_detected					aminoglycoside		1	217				ERZ24875789.328_8															62.7
ERR13598977_binner12_Refined_55.mapping.potential.ARG.deeparg	ACRS	AAC76296.1|FEATURES|AcrS|multidrug|AcrS	deeparg_db	2	AAC76296.1	deeparg	1.0.4	gene_presence_detected					multidrug		1	217				ERZ24875789.328_8															62.7
ERR13598977_binner12_Refined_55.mapping.potential.ARG.deeparg	ARNA	undefined	deeparg_db	2	undefined	deeparg	1.0.4	gene_presence_detected					aminoglycoside		1	660				ERZ24875789.15_100															99.5
ERR13598977_binner12_Refined_55.mapping.potential.ARG.deeparg	ARNA	undefined	deeparg_db	2	undefined	deeparg	1.0.4	gene_presence_detected					peptide		1	660				ERZ24875789.15_100															99.5
ERR13598977_binner12_Refined_55.mapping.potential.ARG.deeparg	DFRA3	undefined	deeparg_db	2	undefined	deeparg	1.0.4	gene_presence_detected					aminoglycoside		2	161				ERZ24875789.30_5															52.5
ERR13598977_binner12_Refined_55.mapping.potential.ARG.deeparg	DFRA3	undefined	deeparg_db	2	undefined	deeparg	1.0.4	gene_presence_detected					peptide		2	161				ERZ24875789.30_5															52.5
ERR13598977_binner12_Refined_55.mapping.potential.ARG.deeparg	EPTA	undefined	deeparg_db	2	undefined	deeparg	1.0.4	gene_presence_detected					glycopeptide		1	510				ERZ24875789.1415_1															83.5
ERR13598977_binner12_Refined_55.mapping.potential.ARG.deeparg	KLEBSIELLA_PNEUMONIAE_OMPK37	CAA09666.1|FEATURES|Klebsiella_pneumoniae_OmpK37|beta-lactam|Klebsiella_pneumoniae_OmpK37	deeparg_db	2	CAA09666.1	deeparg	1.0.4	gene_presence_detected					beta-lactam		1	374				ERZ24875789.455_9															60.5
ERR13598977_binner12_Refined_55.mapping.potential.ARG.deeparg	KLEBSIELLA_PNEUMONIAE_OMPK37	CAA09666.1|FEATURES|Klebsiella_pneumoniae_OmpK37|beta-lactam|Klebsiella_pneumoniae_OmpK37	deeparg_db	2	CAA09666.1	deeparg	1.0.4	gene_presence_detected					multidrug		1	374				ERZ24875789.455_9															60.5
ERR13598977_binner12_Refined_55.mapping.potential.ARG.deeparg	KLEBSIELLA_PNEUMONIAE_OMPK37	CAA09666.1|FEATURES|Klebsiella_pneumoniae_OmpK37|beta-lactam|Klebsiella_pneumoniae_OmpK37	deeparg_db	2	CAA09666.1	deeparg	1.0.4	gene_presence_detected					multidrug		1	374				ERZ24875789.245_1															68.1
ERR13598977_binner12_Refined_55.mapping.potential.ARG.deeparg	KLEBSIELLA_PNEUMONIAE_OMPK37	CAA09666.1|FEATURES|Klebsiella_pneumoniae_OmpK37|beta-lactam|Klebsiella_pneumoniae_OmpK37	deeparg_db	2	CAA09666.1	deeparg	1.0.4	gene_presence_detected					beta-lactam		1	374				ERZ24875789.245_1															68.1
ERR13598977_binner12_Refined_55.mapping.potential.ARG.deeparg	KLEBSIELLA_PNEUMONIAE_OMPK37	CAA09666.1|FEATURES|Klebsiella_pneumoniae_OmpK37|beta-lactam|Klebsiella_pneumoniae_OmpK37	deeparg_db	2	CAA09666.1	deeparg	1.0.4	gene_presence_detected					multidrug		1	374				ERZ24875789.2879_5															75.1
ERR13598977_binner12_Refined_55.mapping.potential.ARG.deeparg	KLEBSIELLA_PNEUMONIAE_OMPK37	CAA09666.1|FEATURES|Klebsiella_pneumoniae_OmpK37|beta-lactam|Klebsiella_pneumoniae_OmpK37	deeparg_db	2	CAA09666.1	deeparg	1.0.4	gene_presence_detected					beta-lactam		1	374				ERZ24875789.2879_5															75.1
ERR13598977_binner12_Refined_55.mapping.potential.ARG.deeparg	MDTA	gi:431338942:gb:ELG26004.1:|FEATURES|mdtA|multidrug|mdtA	deeparg_db	2	gi:431338942:gb:ELG26004.1:	deeparg	1.0.4	gene_presence_detected					aminocoumarin		41	455				ERZ24875789.83_7															87.0
ERR13598977_binner12_Refined_55.mapping.potential.ARG.deeparg	MDTA	gi:431338942:gb:ELG26004.1:|FEATURES|mdtA|multidrug|mdtA	deeparg_db	2	gi:431338942:gb:ELG26004.1:	deeparg	1.0.4	gene_presence_detected					multidrug		41	455				ERZ24875789.83_7															87.0
ERR13598977_binner12_Refined_55.mapping.potential.ARG.deeparg	MDTB	gi:447120590:ref:WP_001197846.1:|FEATURES|mdtB|multidrug|mdtB	deeparg_db	2	gi:447120590:ref:WP_001197846.1:	deeparg	1.0.4	gene_presence_detected					multidrug		1	1040				ERZ24875789.83_8															93.4
ERR13598977_binner12_Refined_55.mapping.potential.ARG.deeparg	MDTB	gi:447120590:ref:WP_001197846.1:|FEATURES|mdtB|multidrug|mdtB	deeparg_db	2	gi:447120590:ref:WP_001197846.1:	deeparg	1.0.4	gene_presence_detected					aminocoumarin		1	1040				ERZ24875789.83_8															93.4
ERR13598977_binner12_Refined_55.mapping.potential.ARG.deeparg	MDTC	NC_002695.1.916586.p01|FEATURES|mdtC|multidrug|mdtC	deeparg_db	2	NC_002695.1.916586.p01	deeparg	1.0.4	gene_presence_detected					aminocoumarin		1	1025				ERZ24875789.83_9															93.6
ERR13598977_binner12_Refined_55.mapping.potential.ARG.deeparg	MDTC	NC_002695.1.916586.p01|FEATURES|mdtC|multidrug|mdtC	deeparg_db	2	NC_002695.1.916586.p01	deeparg	1.0.4	gene_presence_detected					multidrug		1	1025				ERZ24875789.83_9															93.6
ERR13598977_binner12_Refined_55.mapping.potential.ARG.deeparg	MDTF	undefined	deeparg_db	2	undefined	deeparg	1.0.4	gene_presence_detected					aminoglycoside:aminocoumarin		1	1038				ERZ24875789.41_37															99.7
ERR13598977_binner12_Refined_55.mapping.potential.ARG.deeparg	MDTF	undefined	deeparg_db	2	undefined	deeparg	1.0.4	gene_presence_detected					peptide		1	1038				ERZ24875789.41_37															99.7
ERR13598977_binner12_Refined_55.mapping.potential.ARG.deeparg	MSBA	undefined	deeparg_db	2	undefined	deeparg	1.0.4	gene_presence_detected					fosfomycin		1	582				ERZ24875789.21_6															95.0
ERR13598977_binner12_Refined_55.mapping.potential.ARG.deeparg	MSBA	undefined	deeparg_db	2	undefined	deeparg	1.0.4	gene_presence_detected					peptide		1	582				ERZ24875789.21_6															95.0
ERR13598977_binner12_Refined_55.mapping.potential.ARG.deeparg	OMPF	undefined	deeparg_db	2	undefined	deeparg	1.0.4	gene_presence_detected					aminoglycoside		2	290				ERZ24875789.1303_10															50.2
ERR13598977_binner12_Refined_55.mapping.potential.ARG.deeparg	OMPF	CP000647.1.gene956.p01|FEATURES|ompF|multidrug|ompF	deeparg_db	2	CP000647.1.gene956.p01	deeparg	1.0.4	gene_presence_detected					multidrug		2	290				ERZ24875789.1303_10															50.2
ERR13598977_binner12_Refined_55.mapping.potential.ARG.deeparg	SERRATIA_MARCESCENS_OMP1	AIA49384.1|FEATURES|Serratia_marcescens_Omp1|multidrug|Serratia_marcescens_Omp1	deeparg_db	2	AIA49384.1	deeparg	1.0.4	gene_presence_detected					beta-lactam		1	374				ERZ24875789.68_43															65.8
ERR13598977_binner12_Refined_55.mapping.potential.ARG.deeparg	SERRATIA_MARCESCENS_OMP1	AIA49384.1|FEATURES|Serratia_marcescens_Omp1|multidrug|Serratia_marcescens_Omp1	deeparg_db	2	AIA49384.1	deeparg	1.0.4	gene_presence_detected					multidrug		1	374				ERZ24875789.68_43															65.8
ERR13598977_binner12_Refined_55.mapping.potential.ARG.deeparg	YOJI	undefined	deeparg_db	2	undefined	deeparg	1.0.4	gene_presence_detected					glycopeptide		1	547				ERZ24875789.297_24															93.1
ERR13598977_binner12_Refined_55.tsv.amrfinderplus	blaCMY-108	class C beta-lactamase CMY-108	NCBI Reference Gene Database	2024-07-22.1	WP_063859673.1	amrfinderplus	3.12.8	gene_presence_detected	CEPHALOSPORIN	100.0			BETA-LACTAM		14116	15258	381			ERZ24875789.453										381				+	100.0
ERR13598977_binner12_Refined_55.tsv.amrfinderplus	qnrB6	quinolone resistance pentapeptide repeat protein QnrB6	NCBI Reference Gene Database	2024-07-22.1	WP_001749994.1	amrfinderplus	3.12.8	gene_presence_detected	QUINOLONE	100.0			QUINOLONE		27687	28328	214			ERZ24875789.75										214				+	100.0
ERR13598977_binner12_Refined_55.txt.rgi	ArnT	pmr phosphoethanolamine transferase	CARD	3.3.0	3005053	rgi	6.0.3	gene_presence_detected		100.18			peptide antibiotic		101512	103170				ERZ24875789.15_98													antibiotic target alteration	-	64.72
ERR13598977_binner12_Refined_55.txt.rgi	CMY-108	CMY beta-lactamase	CARD	3.3.0	3002120	rgi	6.0.3	gene_presence_detected		100.0			cephamycin		14116	15261				ERZ24875789.453_12													antibiotic inactivation	+	100.0
ERR13598977_binner12_Refined_55.txt.rgi	CRP	resistance-nodulation-cell division (RND) antibiotic efflux pump	CARD	3.3.0	3000518	rgi	6.0.3	gene_presence_detected		100.0			macrolide antibiotic; fluoroquinolone antibiotic; penam		72069	72701				ERZ24875789.22_61													antibiotic efflux	-	99.05
ERR13598977_binner12_Refined_55.txt.rgi	Escherichia coli AcrAB-TolC with MarR mutations conferring resistance to ciprofloxacin and tetracycline	resistance-nodulation-cell division (RND) antibiotic efflux pump	CARD	3.3.0	3003378	rgi	6.0.3	protein_variant_detected		100.0			fluoroquinolone antibiotic; cephalosporin; glycylcycline; penam; tetracycline antibiotic; rifamycin antibiotic; phenicol antibiotic; disinfecting agents and antiseptics		10190	10624				ERZ24875789.1080_10					p.Y137H,p. S3N								antibiotic target alteration; antibiotic efflux	+	90.97
ERR13598977_binner12_Refined_55.txt.rgi	Escherichia coli EF-Tu mutants conferring resistance to Pulvomycin	elfamycin resistant EF-Tu	CARD	3.3.0	3003369	rgi	6.0.3	protein_variant_detected		89.49			elfamycin antibiotic		4086	5183				ERZ24875789.4975_5					p.R234F								antibiotic target alteration	+	98.63
ERR13598977_binner12_Refined_55.txt.rgi	Escherichia coli GlpT with mutation conferring resistance to fosfomycin	antibiotic-resistant GlpT	CARD	3.3.0	3003889	rgi	6.0.3	protein_variant_detected		100.0			phosphonic acid antibiotic		11210	12568				ERZ24875789.670_9					p.E448K								antibiotic target alteration	-	94.91
ERR13598977_binner12_Refined_55.txt.rgi	Escherichia coli UhpT with mutation conferring resistance to fosfomycin	antibiotic-resistant UhpT	CARD	3.3.0	3003890	rgi	6.0.3	protein_variant_detected		100.0			phosphonic acid antibiotic		52930	54321				ERZ24875789.25_51					p.E350Q								antibiotic target alteration	-	95.68
ERR13598977_binner12_Refined_55.txt.rgi	Escherichia coli acrA	resistance-nodulation-cell division (RND) antibiotic efflux pump	CARD	3.3.0	3004043	rgi	6.0.3	gene_presence_detected		100.0			fluoroquinolone antibiotic; cephalosporin; glycylcycline; penam; tetracycline antibiotic; rifamycin antibiotic; phenicol antibiotic; disinfecting agents and antiseptics		35151	36344				ERZ24875789.33_32													antibiotic efflux	+	90.18
ERR13598977_binner12_Refined_55.txt.rgi	Escherichia coli soxS with mutation conferring antibiotic resistance	ATP-binding cassette (ABC) antibiotic efflux pump; major facilitator superfamily (MFS) antibiotic efflux pump; resistance-nodulation-cell division (RND) antibiotic efflux pump; General Bacterial Porin with reduced permeability to beta-lactams	CARD	3.3.0	3003511	rgi	6.0.3	protein_variant_detected		100.0			fluoroquinolone antibiotic; monobactam; carbapenem; cephalosporin; glycylcycline; cephamycin; penam; tetracycline antibiotic; rifamycin antibiotic; phenicol antibiotic; penem; disinfecting agents and antiseptics		70751	71074				ERZ24875789.12_64													antibiotic target alteration; antibiotic efflux; reduced permeability to antibiotic	-	93.46
ERR13598977_binner12_Refined_55.txt.rgi	H-NS	major facilitator superfamily (MFS) antibiotic efflux pump; resistance-nodulation-cell division (RND) antibiotic efflux pump	CARD	3.3.0	3000676	rgi	6.0.3	gene_presence_detected		100.0			macrolide antibiotic; fluoroquinolone antibiotic; cephalosporin; cephamycin; penam; tetracycline antibiotic		4974	5387				ERZ24875789.1045_7													antibiotic efflux	-	95.62
ERR13598977_binner12_Refined_55.txt.rgi	Haemophilus influenzae PBP3 conferring resistance to beta-lactam antibiotics	Penicillin-binding protein mutations conferring resistance to beta-lactam antibiotics	CARD	3.3.0	3004446	rgi	6.0.3	protein_variant_detected		96.39			cephalosporin; cephamycin; penam		31634	33400				ERZ24875789.59_28					p.D350N,p. S357N								antibiotic target alteration	+	52.75
ERR13598977_binner12_Refined_55.txt.rgi	Klebsiella pneumoniae KpnE	small multidrug resistance (SMR) antibiotic efflux pump	CARD	3.3.0	3004580	rgi	6.0.3	gene_presence_detected		100.0			macrolide antibiotic; aminoglycoside antibiotic; cephalosporin; tetracycline antibiotic; peptide antibiotic; rifamycin antibiotic; disinfecting agents and antiseptics		8954	9316				ERZ24875789.198_8													antibiotic efflux	+	80.83
ERR13598977_binner12_Refined_55.txt.rgi	Klebsiella pneumoniae KpnF	small multidrug resistance (SMR) antibiotic efflux pump	CARD	3.3.0	3004583	rgi	6.0.3	gene_presence_detected		100.0			macrolide antibiotic; aminoglycoside antibiotic; cephalosporin; tetracycline antibiotic; peptide antibiotic; rifamycin antibiotic; disinfecting agents and antiseptics		9303	9632				ERZ24875789.198_9													antibiotic efflux	+	88.99
ERR13598977_binner12_Refined_55.txt.rgi	PmrF	pmr phosphoethanolamine transferase	CARD	3.3.0	3003578	rgi	6.0.3	gene_presence_detected		101.55			peptide antibiotic		106045	107028				ERZ24875789.15_101													antibiotic target alteration	-	87.85
ERR13598977_binner12_Refined_55.txt.rgi	QnrB6	quinolone resistance protein (qnr)	CARD	3.3.0	3002720	rgi	6.0.3	gene_presence_detected		100.0			fluoroquinolone antibiotic		27651	28331				ERZ24875789.75_34													antibiotic target protection	+	100.0
ERR13598977_binner12_Refined_55.txt.rgi	acrB	resistance-nodulation-cell division (RND) antibiotic efflux pump	CARD	3.3.0	3000216	rgi	6.0.3	gene_presence_detected		100.0			fluoroquinolone antibiotic; cephalosporin; glycylcycline; penam; tetracycline antibiotic; rifamycin antibiotic; phenicol antibiotic; disinfecting agents and antiseptics		36367	39516				ERZ24875789.33_33													antibiotic efflux	+	94.38
ERR13598977_binner12_Refined_55.txt.rgi	bacA	undecaprenyl pyrophosphate related proteins	CARD	3.3.0	3002986	rgi	6.0.3	gene_presence_detected		99.63			peptide antibiotic		16752	17570				ERZ24875789.7_19													antibiotic target alteration	+	93.77
ERR13598977_binner12_Refined_55.txt.rgi	baeR	resistance-nodulation-cell division (RND) antibiotic efflux pump	CARD	3.3.0	3000828	rgi	6.0.3	gene_presence_detected		100.0			aminoglycoside antibiotic; aminocoumarin antibiotic		18767	19489				ERZ24875789.83_12													antibiotic efflux	+	96.25
ERR13598977_binner12_Refined_55.txt.rgi	cpxA	resistance-nodulation-cell division (RND) antibiotic efflux pump	CARD	3.3.0	3000830	rgi	6.0.3	gene_presence_detected		100.0			aminoglycoside antibiotic; aminocoumarin antibiotic		56482	57855				ERZ24875789.20_50													antibiotic efflux	+	98.03
ERR13598977_binner12_Refined_55.txt.rgi	emrA	major facilitator superfamily (MFS) antibiotic efflux pump	CARD	3.3.0	3000027	rgi	6.0.3	gene_presence_detected		100.0			fluoroquinolone antibiotic		13085	14257				ERZ24875789.452_14													antibiotic efflux	+	88.97
ERR13598977_binner12_Refined_55.txt.rgi	emrB	major facilitator superfamily (MFS) antibiotic efflux pump	CARD	3.3.0	3000074	rgi	6.0.3	gene_presence_detected		100.39			fluoroquinolone antibiotic		14274	15818				ERZ24875789.452_15													antibiotic efflux	+	95.02
ERR13598977_binner12_Refined_55.txt.rgi	emrR	major facilitator superfamily (MFS) antibiotic efflux pump	CARD	3.3.0	3000516	rgi	6.0.3	gene_presence_detected		100.0			fluoroquinolone antibiotic		12425	12955				ERZ24875789.452_13													antibiotic efflux	+	94.29
ERR13598977_binner12_Refined_55.txt.rgi	kdpE	kdpDE	CARD	3.3.0	3003841	rgi	6.0.3	gene_presence_detected		100.0			aminoglycoside antibiotic		39693	40370				ERZ24875789.44_37													antibiotic efflux	+	90.18
ERR13598977_binner12_Refined_55.txt.rgi	leuO	major facilitator superfamily (MFS) antibiotic efflux pump	CARD	3.3.0	3003843	rgi	6.0.3	gene_presence_detected		100.32			nucleoside antibiotic; disinfecting agents and antiseptics		24489	25436				ERZ24875789.59_21													antibiotic efflux	+	85.71
ERR13598977_binner12_Refined_55.txt.rgi	marA	resistance-nodulation-cell division (RND) antibiotic efflux pump; General Bacterial Porin with reduced permeability to beta-lactams	CARD	3.3.0	3000263	rgi	6.0.3	gene_presence_detected		100.0			fluoroquinolone antibiotic; monobactam; carbapenem; cephalosporin; glycylcycline; cephamycin; penam; tetracycline antibiotic; rifamycin antibiotic; phenicol antibiotic; penem; disinfecting agents and antiseptics		10643	11026				ERZ24875789.1080_11													antibiotic efflux; reduced permeability to antibiotic	+	93.7
ERR13598977_binner12_Refined_55.txt.rgi	mdtB	resistance-nodulation-cell division (RND) antibiotic efflux pump	CARD	3.3.0	3000793	rgi	6.0.3	gene_presence_detected		100.0			aminocoumarin antibiotic		9755	12877				ERZ24875789.83_8													antibiotic efflux	+	93.08
ERR13598977_binner12_Refined_55.txt.rgi	mdtC	resistance-nodulation-cell division (RND) antibiotic efflux pump	CARD	3.3.0	3000794	rgi	6.0.3	gene_presence_detected		100.1			aminocoumarin antibiotic		12878	15958				ERZ24875789.83_9													antibiotic efflux	+	93.37
ERR13598977_binner12_Refined_55.txt.rgi	mdtG	major facilitator superfamily (MFS) antibiotic efflux pump	CARD	3.3.0	3001329	rgi	6.0.3	gene_presence_detected		99.51			phosphonic acid antibiotic		30812	32032				ERZ24875789.176_34													antibiotic efflux	+	90.64
ERR13598977_binner12_Refined_55.txt.rgi	mdtM	major facilitator superfamily (MFS) antibiotic efflux pump	CARD	3.3.0	3001214	rgi	6.0.3	gene_presence_detected		100.73			fluoroquinolone antibiotic; lincosamide antibiotic; nucleoside antibiotic; phenicol antibiotic; disinfecting agents and antiseptics		7614	8855				ERZ24875789.168_9													antibiotic efflux	-	85.75
ERR13598977_binner12_Refined_55.txt.rgi	msbA	ATP-binding cassette (ABC) antibiotic efflux pump	CARD	3.3.0	3003950	rgi	6.0.3	gene_presence_detected		100.0			nitroimidazole antibiotic		5788	7536				ERZ24875789.21_6													antibiotic efflux	+	95.02
ERR13598977_binner12_Refined_55.txt.rgi	rsmA	resistance-nodulation-cell division (RND) antibiotic efflux pump	CARD	3.3.0	3005069	rgi	6.0.3	gene_presence_detected		100.0			fluoroquinolone antibiotic; diaminopyrimidine antibiotic; phenicol antibiotic		22025	22210				ERZ24875789.389_20													antibiotic efflux	+	85.25
ERR13598977_binner12_Refined_55_retrieved-genes-class_C-hmmsearched.out.fargene	class	class_C_70_centroids-aligned	fargene_hmms	0.1	class_C_70_centroids-aligned	fargene	0.1	gene_presence_detected					class				384	8	383	ERR13598977_binner12_Refined_55_ERZ24875789.453_seq1_1										389	7	387
ERR13598977_binner12_Refined_55_retrieved-genes-qnr-hmmsearched.out.fargene	pmqnr	pmqnr_20120719.pfa	fargene_hmms	0.1	pmqnr_20120719.pfa	fargene	0.1	gene_presence_detected					pmqnr				217	2	217	ERR13598977_binner12_Refined_55_ERZ24875789.75_seq1_1										217	2	217
ERR13598977_binner13_Refined_1.mapping.ARG.deeparg	BACA	NP_745006|FEATURES|bacA|bacitracin|bacA	deeparg_db	2	NP_745006	deeparg	1.0.4	gene_presence_detected					bacitracin		2	277				ERZ24875789.1991_9															83.0
ERR13598977_binner13_Refined_1.mapping.ARG.deeparg	CAMP-REGULATORY_PROTEIN	gi:490367208:ref:WP_004246872.1:|FEATURES|cAMP-regulatory_protein|unclassified|cAMP-regulatory_protein	deeparg_db	2	gi:490367208:ref:WP_004246872.1:	deeparg	1.0.4	gene_presence_detected					unclassified		12	210				ERZ24875789.910_12															64.4
ERR13598977_binner13_Refined_1.mapping.ARG.deeparg	CMEB	gi:488969525:ref:WP_002880478.1:|FEATURES|cmeB|multidrug|cmeB	deeparg_db	2	gi:488969525:ref:WP_002880478.1:	deeparg	1.0.4	gene_presence_detected					multidrug		3	1036				ERZ24875789.89_25															51.3
ERR13598977_binner13_Refined_1.mapping.ARG.deeparg	GOLS	NP_459349.1|FEATURES|golS|multidrug|golS	deeparg_db	2	NP_459349.1	deeparg	1.0.4	gene_presence_detected					multidrug		1	128				ERZ24875789.159_5															51.6
ERR13598977_binner13_Refined_1.mapping.ARG.deeparg	KASUGAMYCIN_RESISTANCE_PROTEIN_KSGA	YP_002396141|FEATURES|kasugamycin_resistance_protein_ksgA|aminoglycoside|kasugamycin_resistance_protein_ksgA	deeparg_db	2	YP_002396141	deeparg	1.0.4	gene_presence_detected					aminoglycoside		5	265				ERZ24875789.374_7															52.9
ERR13598977_binner13_Refined_1.mapping.ARG.deeparg	MEXL	NP_252368.1|FEATURES|MexL|multidrug|MexL	deeparg_db	2	NP_252368.1	deeparg	1.0.4	gene_presence_detected					multidrug		4	210				ERZ24875789.8094_2															62.3
ERR13598977_binner13_Refined_1.mapping.ARG.deeparg	MEXT	gi:1011730119:ref:WP_062573757.1:|FEATURES|mexT|multidrug|mexT	deeparg_db	2	gi:1011730119:ref:WP_062573757.1:	deeparg	1.0.4	gene_presence_detected					multidrug		1	304				ERZ24875789.5136_3															81.3
ERR13598977_binner13_Refined_1.mapping.ARG.deeparg	TETR	gi:501022077:ref:WP_012074742.1:|FEATURES|tetR|tetracycline|tetR	deeparg_db	2	gi:501022077:ref:WP_012074742.1:	deeparg	1.0.4	gene_presence_detected					tetracycline		1	205				ERZ24875789.89_27															63.9
ERR13598977_binner13_Refined_1.mapping.ARG.deeparg	UGD	AAC75089.1|FEATURES|ugd|peptide|ugd	deeparg_db	2	AAC75089.1	deeparg	1.0.4	gene_presence_detected					peptide		1	388				ERZ24875789.362_22															51.7
ERR13598977_binner13_Refined_1.mapping.potential.ARG.deeparg	DFRA3	undefined	deeparg_db	2	undefined	deeparg	1.0.4	gene_presence_detected					aminoglycoside		3	147				ERZ24875789.81_2															55.6
ERR13598977_binner13_Refined_1.mapping.potential.ARG.deeparg	DFRA3	undefined	deeparg_db	2	undefined	deeparg	1.0.4	gene_presence_detected					peptide		3	147				ERZ24875789.81_2															55.6
ERR13598977_binner13_Refined_1.mapping.potential.ARG.deeparg	MDTA	undefined	deeparg_db	2	undefined	deeparg	1.0.4	gene_presence_detected					aminoglycoside		56	408				ERZ24875789.447_3															50.1
ERR13598977_binner13_Refined_1.mapping.potential.ARG.deeparg	MDTA	gi:554917940:ref:WP_023194008.1:|FEATURES|mdtA|multidrug|mdtA	deeparg_db	2	gi:554917940:ref:WP_023194008.1:	deeparg	1.0.4	gene_presence_detected					multidrug		56	408				ERZ24875789.447_3															50.1
ERR13598977_binner13_Refined_1.mapping.potential.ARG.deeparg	MEXE	undefined	deeparg_db	2	undefined	deeparg	1.0.4	gene_presence_detected					aminoglycoside:aminocoumarin		14	410				ERZ24875789.5136_2															77.4
ERR13598977_binner13_Refined_1.mapping.potential.ARG.deeparg	MEXE	undefined	deeparg_db	2	undefined	deeparg	1.0.4	gene_presence_detected					peptide		14	410				ERZ24875789.5136_2															77.4
ERR13598977_binner13_Refined_1.mapping.potential.ARG.deeparg	MEXJ	NP_252367.1|FEATURES|MexJ|multidrug|MexJ	deeparg_db	2	NP_252367.1	deeparg	1.0.4	gene_presence_detected					multidrug		1	367				ERZ24875789.8094_3															67.6
ERR13598977_binner13_Refined_1.mapping.potential.ARG.deeparg	MEXJ	undefined	deeparg_db	2	undefined	deeparg	1.0.4	gene_presence_detected					triclosan		1	367				ERZ24875789.8094_3															67.6
ERR13598977_binner13_Refined_1.mapping.potential.ARG.deeparg	MEXS	undefined	deeparg_db	2	undefined	deeparg	1.0.4	gene_presence_detected					peptide		1	338				ERZ24875789.5136_4															59.0
ERR13598977_binner13_Refined_1.mapping.potential.ARG.deeparg	MEXS	ADT64081.1|FEATURES|MexS|multidrug|MexS	deeparg_db	2	ADT64081.1	deeparg	1.0.4	gene_presence_detected					multidrug		1	338				ERZ24875789.5136_4															59.0
ERR13598977_binner13_Refined_1.mapping.potential.ARG.deeparg	MEXV	undefined	deeparg_db	2	undefined	deeparg	1.0.4	gene_presence_detected					peptide		1	366				ERZ24875789.1099_4															64.2
ERR13598977_binner13_Refined_1.mapping.potential.ARG.deeparg	MEXV	AAG07762.1|FEATURES|MexV|multidrug|MexV	deeparg_db	2	AAG07762.1	deeparg	1.0.4	gene_presence_detected					multidrug		1	366				ERZ24875789.1099_4															64.2
ERR13598977_binner13_Refined_1.mapping.potential.ARG.deeparg	MEXW	undefined	deeparg_db	2	undefined	deeparg	1.0.4	gene_presence_detected					MLS		1	1013				ERZ24875789.1099_3															87.2
ERR13598977_binner13_Refined_1.mapping.potential.ARG.deeparg	MUXB	NP_251217.1|FEATURES|MuxB|multidrug|MuxB	deeparg_db	2	NP_251217.1	deeparg	1.0.4	gene_presence_detected					aminocoumarin		1	1019				ERZ24875789.447_2															68.2
ERR13598977_binner13_Refined_1.mapping.potential.ARG.deeparg	MUXB	NP_251217.1|FEATURES|MuxB|multidrug|MuxB	deeparg_db	2	NP_251217.1	deeparg	1.0.4	gene_presence_detected					multidrug		1	1019				ERZ24875789.447_2															68.2
ERR13598977_binner13_Refined_1.mapping.potential.ARG.deeparg	MVAT	NP_253005.1|FEATURES|MvaT|multidrug|MvaT	deeparg_db	2	NP_253005.1	deeparg	1.0.4	gene_presence_detected					multidrug		2	123				ERZ24875789.4967_5															65.9
ERR13598977_binner13_Refined_1.mapping.potential.ARG.deeparg	MVAT	undefined	deeparg_db	2	undefined	deeparg	1.0.4	gene_presence_detected					peptide		2	123				ERZ24875789.4967_5															65.9
ERR13598977_binner13_Refined_1.mapping.potential.ARG.deeparg	OPMH	undefined	deeparg_db	2	undefined	deeparg	1.0.4	gene_presence_detected					mupirocin		1	479				ERZ24875789.6001_2															73.0
ERR13598977_binner13_Refined_1.mapping.potential.ARG.deeparg	OPMH	undefined	deeparg_db	2	undefined	deeparg	1.0.4	gene_presence_detected					peptide		1	479				ERZ24875789.6001_2															73.0
ERR13598977_binner13_Refined_1.mapping.potential.ARG.deeparg	PSEUDOMONAS_AERUGINOSA_EMRE	undefined	deeparg_db	2	undefined	deeparg	1.0.4	gene_presence_detected					fosfomycin		1	110				ERZ24875789.6001_4															69.1
ERR13598977_binner13_Refined_1.mapping.potential.ARG.deeparg	PSEUDOMONAS_AERUGINOSA_EMRE	undefined	deeparg_db	2	undefined	deeparg	1.0.4	gene_presence_detected					peptide		1	110				ERZ24875789.6001_4															69.1
ERR13598977_binner13_Refined_1.txt.rgi	adeF	resistance-nodulation-cell division (RND) antibiotic efflux pump	CARD	3.3.0	3000777	rgi	6.0.3	gene_presence_detected		98.87			fluoroquinolone antibiotic; tetracycline antibiotic		30902	34045				ERZ24875789.89_25													antibiotic efflux	-	46.99
ERR13598977_binner13_Refined_1.txt.rgi	vanH gene in vanA cluster	vanH; glycopeptide resistance gene cluster	CARD	3.3.0	3002942	rgi	6.0.3	gene_presence_detected		102.17			glycopeptide antibiotic		2362	3351				ERZ24875789.615_4													antibiotic target alteration	-	39.93
ERR13598977_binner13_Refined_25.mapping.ARG.deeparg	EFRA	CDO61513.1|FEATURES|efrA|multidrug|efrA	deeparg_db	2	CDO61513.1	deeparg	1.0.4	gene_presence_detected					multidrug		1	469				ERZ24875789.4196_2															70.9
ERR13598977_binner13_Refined_25.mapping.ARG.deeparg	EFRB	CDO61516.1|FEATURES|efrB|multidrug|efrB	deeparg_db	2	CDO61516.1	deeparg	1.0.4	gene_presence_detected					multidrug		33	362				ERZ24875789.4196_1															71.5
ERR13598977_binner13_Refined_25.mapping.ARG.deeparg	EMRB-QACA_FAMILY_MAJOR_FACILITATOR_TRANSPORTER	CP003583.1.gene510.p01|FEATURES|EmrB-QacA_family_major_facilitator_transporter|multidrug|EmrB-QacA_family_major_facilitator_transporter	deeparg_db	2	CP003583.1.gene510.p01	deeparg	1.0.4	gene_presence_detected					multidrug		3	456				ERZ24875789.238_5															56.6
ERR13598977_binner13_Refined_25.mapping.ARG.deeparg	EMRB-QACA_FAMILY_MAJOR_FACILITATOR_TRANSPORTER	AE016830.1.gene768.p01|FEATURES|EmrB-QacA_family_major_facilitator_transporter|multidrug|EmrB-QacA_family_major_facilitator_transporter	deeparg_db	2	AE016830.1.gene768.p01	deeparg	1.0.4	gene_presence_detected					multidrug		1	475				ERZ24875789.5446_5															58.1
ERR13598977_binner13_Refined_25.mapping.ARG.deeparg	LSA	gi:498397844:ref:WP_010711245.1:|FEATURES|lsa|MLS|lsa	deeparg_db	2	gi:498397844:ref:WP_010711245.1:	deeparg	1.0.4	gene_presence_detected					MLS		1	496				ERZ24875789.16514_2															58.4
ERR13598977_binner13_Refined_25.mapping.ARG.deeparg	MDTG	YP_002740275|FEATURES|mdtG|multidrug|mdtG	deeparg_db	2	YP_002740275	deeparg	1.0.4	gene_presence_detected					multidrug		4	391				ERZ24875789.623_6															50.9
ERR13598977_binner13_Refined_25.mapping.ARG.deeparg	RPOB2	BAD59497.1|FEATURES|rpoB2|multidrug|rpoB2	deeparg_db	2	BAD59497.1	deeparg	1.0.4	gene_presence_detected					multidrug		28	1122				ERZ24875789.461_2															54.6
ERR13598977_binner13_Refined_25.mapping.ARG.deeparg	TETB(60)	ANZ79241.1|FEATURES|tetB(60)|tetracycline|tetB(60)	deeparg_db	2	ANZ79241.1	deeparg	1.0.4	gene_presence_detected					tetracycline		1	577				ERZ24875789.203_34															51.0
ERR13598977_binner13_Refined_25.mapping.ARG.deeparg	TRUNCATED_PUTATIVE_RESPONSE_REGULATOR_ARLR	HE999704.1.gene1528.p01|FEATURES|truncated_putative_response_regulator_ArlR|unclassified|truncated_putative_response_regulator_ArlR	deeparg_db	2	HE999704.1.gene1528.p01	deeparg	1.0.4	gene_presence_detected					unclassified		1	226				ERZ24875789.623_13															78.9
ERR13598977_binner13_Refined_25.mapping.ARG.deeparg	UGD	AAC75089.1|FEATURES|ugd|peptide|ugd	deeparg_db	2	AAC75089.1	deeparg	1.0.4	gene_presence_detected					peptide		1	388				ERZ24875789.10620_1															58.7
ERR13598977_binner13_Refined_25.mapping.potential.ARG.deeparg	ADP-RIBOSYLATING_TRANSFERASE_ARR	undefined	deeparg_db	2	undefined	deeparg	1.0.4	gene_presence_detected					peptide		15	136				ERZ24875789.1138_3															54.9
ERR13598977_binner13_Refined_25.mapping.potential.ARG.deeparg	ADP-RIBOSYLATING_TRANSFERASE_ARR	undefined	deeparg_db	2	undefined	deeparg	1.0.4	gene_presence_detected					multidrug		15	136				ERZ24875789.1138_3															54.9
ERR13598977_binner13_Refined_25.mapping.potential.ARG.deeparg	BACA	undefined	deeparg_db	2	undefined	deeparg	1.0.4	gene_presence_detected					multidrug		13	286				ERZ24875789.9579_2															69.3
ERR13598977_binner13_Refined_25.mapping.potential.ARG.deeparg	BACA	undefined	deeparg_db	2	undefined	deeparg	1.0.4	gene_presence_detected					mupirocin		13	286				ERZ24875789.9579_2															69.3
ERR13598977_binner13_Refined_25.mapping.potential.ARG.deeparg	DFRE	EOD99669.1|FEATURES|dfrE|diaminopyrimidine|dfrE	deeparg_db	2	EOD99669.1	deeparg	1.0.4	gene_presence_detected					multidrug		1	162				ERZ24875789.22590_3															52.1
ERR13598977_binner13_Refined_25.mapping.potential.ARG.deeparg	DFRE	EOD99669.1|FEATURES|dfrE|diaminopyrimidine|dfrE	deeparg_db	2	EOD99669.1	deeparg	1.0.4	gene_presence_detected					peptide		1	162				ERZ24875789.22590_3															52.1
ERR13598977_binner13_Refined_25.mapping.potential.ARG.deeparg	EFRB	undefined	deeparg_db	2	undefined	deeparg	1.0.4	gene_presence_detected					aminoglycoside		33	362				ERZ24875789.4196_1															71.5
ERR13598977_binner13_Refined_25.mapping.potential.ARG.deeparg	MAJOR_FACILITATOR_SUPERFAMILY_TRANSPORTER	undefined	deeparg_db	2	undefined	deeparg	1.0.4	gene_presence_detected					fusaric-acid		14	391				ERZ24875789.398_9															62.4
ERR13598977_binner13_Refined_25.mapping.potential.ARG.deeparg	MAJOR_FACILITATOR_SUPERFAMILY_TRANSPORTER	undefined	deeparg_db	2	undefined	deeparg	1.0.4	gene_presence_detected					peptide		14	391				ERZ24875789.398_9															62.4
ERR13598977_binner13_Refined_25.mapping.potential.ARG.deeparg	PBP-1A	undefined	deeparg_db	2	undefined	deeparg	1.0.4	gene_presence_detected					peptide		28	663				ERZ24875789.9158_1															52.5
ERR13598977_binner13_Refined_25.mapping.potential.ARG.deeparg	PBP-1A	undefined	deeparg_db	2	undefined	deeparg	1.0.4	gene_presence_detected					multidrug		28	663				ERZ24875789.9158_1															52.5
ERR13598977_binner13_Refined_25.mapping.potential.ARG.deeparg	TETB(60)	undefined	deeparg_db	2	undefined	deeparg	1.0.4	gene_presence_detected					aminoglycoside		1	577				ERZ24875789.203_34															51.0
ERR13598977_binner13_Refined_25.txt.rgi	vanT gene in vanG cluster	glycopeptide resistance gene cluster; vanT	CARD	3.3.0	3002972	rgi	6.0.3	gene_presence_detected		51.97			glycopeptide antibiotic		13925	15037				ERZ24875789.206_11													antibiotic target alteration	-	33.7
ERR13598977_binner13_Refined_25.txt.rgi	vanY gene in vanB cluster	vanY; glycopeptide resistance gene cluster	CARD	3.3.0	3002956	rgi	6.0.3	gene_presence_detected		100.37			glycopeptide antibiotic		10157	10966				ERZ24875789.1153_7													antibiotic target alteration	+	27.82
ERR13598977_binner23_Refined_39.mapping.ARG.deeparg	VANR	gi:974603856:ref:WP_059193686.1:|FEATURES|vanR|glycopeptide|vanR	deeparg_db	2	gi:974603856:ref:WP_059193686.1:	deeparg	1.0.4	gene_presence_detected					glycopeptide		1	225				ERZ24875789.7034_4															80.0
ERR13598977_binner23_Refined_39.mapping.potential.ARG.deeparg	VANS	undefined	deeparg_db	2	undefined	deeparg	1.0.4	gene_presence_detected					multidrug		1	341				ERZ24875789.7034_3															52.9
ERR13598977_binner23_Refined_39.mapping.potential.ARG.deeparg	VANS	undefined	deeparg_db	2	undefined	deeparg	1.0.4	gene_presence_detected					aminoglycoside		1	341				ERZ24875789.7034_3															52.9
ERR13598977_concoct_75.mapping.ARG.deeparg	EFRB	CDO61516.1|FEATURES|efrB|multidrug|efrB	deeparg_db	2	CDO61516.1	deeparg	1.0.4	gene_presence_detected					multidrug		33	362				ERZ24875789.9550_3															50.3
ERR13598977_concoct_75.mapping.potential.ARG.deeparg	EFRB	CDO61516.1|FEATURES|efrB|multidrug|efrB	deeparg_db	2	CDO61516.1	deeparg	1.0.4	gene_presence_detected					aminoglycoside		33	362				ERZ24875789.9550_3															50.3
ERR13598977_concoct_75.mapping.potential.ARG.deeparg	TRUNCATED_PUTATIVE_RESPONSE_REGULATOR_ARLR	NC_002745.1124086.p01|FEATURES|truncated_putative_response_regulator_ArlR|unclassified|truncated_putative_response_regulator_ArlR	deeparg_db	2	NC_002745.1124086.p01	deeparg	1.0.4	gene_presence_detected					unclassified		4	123				ERZ24875789.4460_6															50.0
ERR13598977_concoct_75.mapping.potential.ARG.deeparg	TRUNCATED_PUTATIVE_RESPONSE_REGULATOR_ARLR	undefined	deeparg_db	2	undefined	deeparg	1.0.4	gene_presence_detected					aminoglycoside		4	123				ERZ24875789.4460_6															50.0
ERR13598977_concoct_75.mapping.potential.ARG.deeparg	TRUNCATED_PUTATIVE_RESPONSE_REGULATOR_ARLR	undefined	deeparg_db	2	undefined	deeparg	1.0.4	gene_presence_detected					aminoglycoside		1	118				ERZ24875789.8806_3															50.0
ERR13598977_concoct_75.mapping.potential.ARG.deeparg	TRUNCATED_PUTATIVE_RESPONSE_REGULATOR_ARLR	NC_002745.1124086.p01|FEATURES|truncated_putative_response_regulator_ArlR|unclassified|truncated_putative_response_regulator_ArlR	deeparg_db	2	NC_002745.1124086.p01	deeparg	1.0.4	gene_presence_detected					unclassified		1	118				ERZ24875789.8806_3															50.0
ERR13598977_concoct_75.txt.rgi	vanT gene in vanG cluster	glycopeptide resistance gene cluster; vanT	CARD	3.3.0	3002972	rgi	6.0.3	gene_presence_detected		54.07			glycopeptide antibiotic		143	1300				ERZ24875789.19318_2													antibiotic target alteration	+	33.24
ERR13598977_maxbin2_2	mph(E)	Mph(E) family macrolide 2'-phosphotransferase	ncbi	2021-Mar-27	NG_064660.1	abricate	1.0.1	gene_presence_detected		100.0			MACROLIDE		270	1154				ERZ24875789.14524														-	100.0
ERR13598977_maxbin2_2	msr(E)	ABC-F type ribosomal protection protein Msr(E)	ncbi	2021-Mar-27	NG_048007.1	abricate	1.0.1	gene_presence_detected		100.0			MACROLIDE		1210	2685				ERZ24875789.14524														-	100.0
ERR13598977_maxbin2_2.mapping.ARG.deeparg	EFRA	CDO61513.1|FEATURES|efrA|multidrug|efrA	deeparg_db	2	CDO61513.1	deeparg	1.0.4	gene_presence_detected					multidrug		2	469				ERZ24875789.720_7															59.7
ERR13598977_maxbin2_2.mapping.ARG.deeparg	EFRB	CDO61516.1|FEATURES|efrB|multidrug|efrB	deeparg_db	2	CDO61516.1	deeparg	1.0.4	gene_presence_detected					multidrug		12	362				ERZ24875789.720_8															60.7
ERR13598977_maxbin2_2.mapping.ARG.deeparg	LMRD	ABF66027.1|FEATURES|lmrD|MLS|lmrD	deeparg_db	2	ABF66027.1	deeparg	1.0.4	gene_presence_detected					MLS		14	662				ERZ24875789.1100_14															57.9
ERR13598977_maxbin2_2.mapping.ARG.deeparg	MDTG	ZP_02721571|FEATURES|mdtG|multidrug|mdtG	deeparg_db	2	ZP_02721571	deeparg	1.0.4	gene_presence_detected					multidrug		6	399				ERZ24875789.3829_3															60.4
ERR13598977_maxbin2_2.mapping.ARG.deeparg	MEFE	NP_358565.1|FEATURES|mefE|MLS|mefE	deeparg_db	2	NP_358565.1	deeparg	1.0.4	gene_presence_detected					MLS		3	400				ERZ24875789.22023_4															84.2
ERR13598977_maxbin2_2.mapping.ARG.deeparg	MPHD	ANP63073.1|FEATURES|mphD|MLS|mphD	deeparg_db	2	ANP63073.1	deeparg	1.0.4	gene_presence_detected					MLS		1	294				ERZ24875789.14524_2															100.0
ERR13598977_maxbin2_2.mapping.ARG.deeparg	MSRE	YP_724476.1|FEATURES|msrE|MLS|msrE	deeparg_db	2	YP_724476.1	deeparg	1.0.4	gene_presence_detected					MLS		1	491				ERZ24875789.14524_3															100.0
ERR13598977_maxbin2_2.mapping.ARG.deeparg	PATB	NP_358969.1|FEATURES|patB|fluoroquinolone|patB	deeparg_db	2	NP_358969.1	deeparg	1.0.4	gene_presence_detected					fluoroquinolone		1	385				ERZ24875789.977_3															63.4
ERR13598977_maxbin2_2.mapping.ARG.deeparg	PBP-2X	YP_002735431|FEATURES|PBP-2X|beta-lactam|PBP-2X	deeparg_db	2	YP_002735431	deeparg	1.0.4	gene_presence_detected					beta-lactam		6	750				ERZ24875789.2460_3															57.1
ERR13598977_maxbin2_2.mapping.ARG.deeparg	RLMA(II)	AJD73064.1|FEATURES|RlmA(II)|MLS|RlmA(II)	deeparg_db	2	AJD73064.1	deeparg	1.0.4	gene_presence_detected					MLS		8	279				ERZ24875789.10524_3															51.6
ERR13598977_maxbin2_2.mapping.ARG.deeparg	RPOB2	BAD59497.1|FEATURES|rpoB2|multidrug|rpoB2	deeparg_db	2	BAD59497.1	deeparg	1.0.4	gene_presence_detected					multidrug		28	1122				ERZ24875789.2254_1															53.2
ERR13598977_maxbin2_2.mapping.ARG.deeparg	TETA(46)	AET10444.1|FEATURES|tetA(46)|tetracycline|tetA(46)	deeparg_db	2	AET10444.1	deeparg	1.0.4	gene_presence_detected					tetracycline		1	573				ERZ24875789.10584_1															59.5
ERR13598977_maxbin2_2.mapping.ARG.deeparg	TRUNCATED_PUTATIVE_RESPONSE_REGULATOR_ARLR	NC_002745.3251084.p01|FEATURES|truncated_putative_response_regulator_ArlR|unclassified|truncated_putative_response_regulator_ArlR	deeparg_db	2	NC_002745.3251084.p01	deeparg	1.0.4	gene_presence_detected					unclassified		8	81				ERZ24875789.3173_2															55.4
ERR13598977_maxbin2_2.mapping.ARG.deeparg	VANU	DQ212986.1.gene3.p01|FEATURES|vanU|glycopeptide|vanU	deeparg_db	2	DQ212986.1.gene3.p01	deeparg	1.0.4	gene_presence_detected					glycopeptide		1	72				ERZ24875789.22023_3															58.3
ERR13598977_maxbin2_2.mapping.potential.ARG.deeparg	BACA	undefined	deeparg_db	2	undefined	deeparg	1.0.4	gene_presence_detected					multidrug		20	288				ERZ24875789.3149_7															58.7
ERR13598977_maxbin2_2.mapping.potential.ARG.deeparg	BACA	undefined	deeparg_db	2	undefined	deeparg	1.0.4	gene_presence_detected					mupirocin		20	288				ERZ24875789.3149_7															58.7
ERR13598977_maxbin2_2.mapping.potential.ARG.deeparg	EFRB	undefined	deeparg_db	2	undefined	deeparg	1.0.4	gene_presence_detected					aminoglycoside		12	362				ERZ24875789.720_8															60.7
ERR13598977_maxbin2_2.mapping.potential.ARG.deeparg	LMRC	undefined	deeparg_db	2	undefined	deeparg	1.0.4	gene_presence_detected					glycopeptide		1	572				ERZ24875789.1100_13															57.3
ERR13598977_maxbin2_2.mapping.potential.ARG.deeparg	LMRC	undefined	deeparg_db	2	undefined	deeparg	1.0.4	gene_presence_detected					multidrug		1	572				ERZ24875789.1100_13															57.3
ERR13598977_maxbin2_2.mapping.potential.ARG.deeparg	MPHD	undefined	deeparg_db	2	undefined	deeparg	1.0.4	gene_presence_detected					peptide		1	294				ERZ24875789.14524_2															100.0
ERR13598977_maxbin2_2.mapping.potential.ARG.deeparg	PATB	undefined	deeparg_db	2	undefined	deeparg	1.0.4	gene_presence_detected					diaminopyrimidine		1	385				ERZ24875789.977_3															63.4
ERR13598977_maxbin2_2.mapping.potential.ARG.deeparg	PBP-1A	undefined	deeparg_db	2	undefined	deeparg	1.0.4	gene_presence_detected					peptide		13	644				ERZ24875789.9106_2															64.1
ERR13598977_maxbin2_2.mapping.potential.ARG.deeparg	PBP-1A	undefined	deeparg_db	2	undefined	deeparg	1.0.4	gene_presence_detected					multidrug		13	644				ERZ24875789.9106_2															64.1
ERR13598977_maxbin2_2.mapping.potential.ARG.deeparg	PBP-1B	undefined	deeparg_db	2	undefined	deeparg	1.0.4	gene_presence_detected					aminoglycoside		47	792				ERZ24875789.4258_5															58.0
ERR13598977_maxbin2_2.mapping.potential.ARG.deeparg	PBP-1B	undefined	deeparg_db	2	undefined	deeparg	1.0.4	gene_presence_detected					peptide		47	792				ERZ24875789.4258_5															58.0
ERR13598977_maxbin2_2.tsv.amrfinderplus	mph(E)	Mph(E) family macrolide 2'-phosphotransferase	NCBI Reference Gene Database	2024-07-22.1	WP_000155092.1	amrfinderplus	3.12.8	gene_presence_detected	ERYTHROMYCIN	100.0			MACROLIDE		273	1154	294			ERZ24875789.14524										294				-	100.0
ERR13598977_maxbin2_2.tsv.amrfinderplus	msr(E)	ABC-F type ribosomal protection protein Msr(E)	NCBI Reference Gene Database	2024-07-22.1	WP_000052512.1	amrfinderplus	3.12.8	gene_presence_detected	AZITHROMYCIN/ERYTHROMYCIN/STREPTOGRAMIN	100.0			MACROLIDE/STREPTOGRAMIN		1213	2685	491			ERZ24875789.14524										491				-	100.0
ERR13598977_maxbin2_2.txt.rgi	mphE	macrolide phosphotransferase (MPH)	CARD	3.3.0	3003741	rgi	6.0.3	gene_presence_detected		100.0			macrolide antibiotic		270	1154				ERZ24875789.14524_2													antibiotic inactivation	-	100.0
ERR13598977_maxbin2_2.txt.rgi	msrE	msr-type ABC-F protein	CARD	3.3.0	3003109	rgi	6.0.3	gene_presence_detected		100.0			macrolide antibiotic; streptogramin antibiotic		1210	2685				ERZ24875789.14524_3													antibiotic target protection	-	100.0
ERR13598977_maxbin2_2.txt.rgi	patA	ATP-binding cassette (ABC) antibiotic efflux pump	CARD	3.3.0	3000024	rgi	6.0.3	gene_presence_detected		100.71			fluoroquinolone antibiotic		8339	10045				ERZ24875789.1100_13													antibiotic efflux	+	65.96
ERR13598977_maxbin2_2.txt.rgi	patB	ATP-binding cassette (ABC) antibiotic efflux pump	CARD	3.3.0	3000025	rgi	6.0.3	gene_presence_detected		101.02			fluoroquinolone antibiotic		10046	11830				ERZ24875789.1100_14													antibiotic efflux	+	68.18
ERR13598977_maxbin2_2.txt.rgi	tet(O)	tetracycline-resistant ribosomal protection protein	CARD	3.3.0	3000190	rgi	6.0.3	gene_presence_detected		47.1			tetracycline antibiotic		728	1630				ERZ24875789.34453_2													antibiotic target protection	+	99.34
ERR13598977_maxbin2_2.txt.rgi	vanY gene in vanB cluster	vanY; glycopeptide resistance gene cluster	CARD	3.3.0	3002956	rgi	6.0.3	gene_presence_detected		92.16			glycopeptide antibiotic		3196	3939				ERZ24875789.5605_4													antibiotic target alteration	-	42.06
ERR13598977_maxbin2_2_retrieved-genes-tet_rpg-hmmsearched.out.fargene	rpg	rpg_reference_sequences-aligned	fargene_hmms	0.1	rpg_reference_sequences-aligned	fargene	0.1	gene_presence_detected					rpg				301	1	300	ERR13598977_maxbin2_2_ERZ24875789.34453_seq1_1										646	1	303
ERR13598978_binner123_Refined_29	ere(D)	EreD family erythromycin esterase	ncbi	2021-Mar-27	NG_047771.1	abricate	1.0.1	gene_presence_detected		100.0			ERYTHROMYCIN		1431	2657				ERZ24879091.11869														+	98.53
ERR13598978_binner123_Refined_29.tsv.amrfinderplus	ere(D)	EreD family erythromycin esterase	NCBI Reference Gene Database	2024-07-22.1	WP_015345560.1	amrfinderplus	3.12.8	gene_presence_detected	AZITHROMYCIN/ERYTHROMYCIN	100.0			MACROLIDE		1431	2654	408			ERZ24879091.11869										408				+	98.77
ERR13598978_binner123_Refined_29.txt.rgi	EreD	macrolide esterase	CARD	3.3.0	3004608	rgi	6.0.3	gene_presence_detected		100.0			macrolide antibiotic		1431	2657				ERZ24879091.11869_3													antibiotic inactivation	+	98.77
ERR13598978_binner123_Refined_29.txt.rgi	vanT gene in vanG cluster	glycopeptide resistance gene cluster; vanT	CARD	3.3.0	3002972	rgi	6.0.3	gene_presence_detected		114.47			glycopeptide antibiotic		6304	8751				ERZ24879091.168_9													antibiotic target alteration	+	33.51
ERR13598978_binner12_Refined_20.mapping.ARG.deeparg	LSA	gi:488349878:ref:WP_002419263.1:|FEATURES|lsa|MLS|lsa	deeparg_db	2	gi:488349878:ref:WP_002419263.1:	deeparg	1.0.4	gene_presence_detected					MLS		4	496				ERZ24879091.104_29															55.2
ERR13598978_binner12_Refined_20.mapping.ARG.deeparg	MDTG	YP_002740275|FEATURES|mdtG|multidrug|mdtG	deeparg_db	2	YP_002740275	deeparg	1.0.4	gene_presence_detected					multidrug		31	399				ERZ24879091.281_5															55.7
ERR13598978_binner12_Refined_20.mapping.ARG.deeparg	RPOB2	BAD59497.1|FEATURES|rpoB2|multidrug|rpoB2	deeparg_db	2	BAD59497.1	deeparg	1.0.4	gene_presence_detected					multidrug		28	1122				ERZ24879091.603_8															52.5
ERR13598978_binner12_Refined_20.mapping.ARG.deeparg	TETA(48)	APB03214.1|FEATURES|tetA(48)|tetracycline|tetA(48)	deeparg_db	2	APB03214.1	deeparg	1.0.4	gene_presence_detected					tetracycline		15	320				ERZ24879091.13_75															52.9
ERR13598978_binner12_Refined_20.mapping.ARG.deeparg	TRUNCATED_PUTATIVE_RESPONSE_REGULATOR_ARLR	HE999704.1.gene1528.p01|FEATURES|truncated_putative_response_regulator_ArlR|unclassified|truncated_putative_response_regulator_ArlR	deeparg_db	2	HE999704.1.gene1528.p01	deeparg	1.0.4	gene_presence_detected					unclassified		3	225				ERZ24879091.91_19															64.3
ERR13598978_binner12_Refined_20.mapping.ARG.deeparg	UGD	AAC75089.1|FEATURES|ugd|peptide|ugd	deeparg_db	2	AAC75089.1	deeparg	1.0.4	gene_presence_detected					peptide		1	388				ERZ24879091.49_23															53.7
ERR13598978_binner12_Refined_20.mapping.ARG.deeparg	VANU	DQ212986.1.gene3.p01|FEATURES|vanU|glycopeptide|vanU	deeparg_db	2	DQ212986.1.gene3.p01	deeparg	1.0.4	gene_presence_detected					glycopeptide		1	63				ERZ24879091.95_35															52.4
ERR13598978_binner12_Refined_20.mapping.potential.ARG.deeparg	BACA	undefined	deeparg_db	2	undefined	deeparg	1.0.4	gene_presence_detected					multidrug		20	284				ERZ24879091.24_58															62.6
ERR13598978_binner12_Refined_20.mapping.potential.ARG.deeparg	BACA	undefined	deeparg_db	2	undefined	deeparg	1.0.4	gene_presence_detected					mupirocin		20	284				ERZ24879091.24_58															62.6
ERR13598978_binner12_Refined_20.mapping.potential.ARG.deeparg	PBP-1A	undefined	deeparg_db	2	undefined	deeparg	1.0.4	gene_presence_detected					peptide		6	644				ERZ24879091.32_16															55.0
ERR13598978_binner12_Refined_20.mapping.potential.ARG.deeparg	PBP-1A	undefined	deeparg_db	2	undefined	deeparg	1.0.4	gene_presence_detected					multidrug		6	644				ERZ24879091.32_16															55.0
ERR13598978_binner12_Refined_20.mapping.potential.ARG.deeparg	PBP-1B	AF101781.1.gene1.p01|FEATURES|PBP-1B|beta-lactam|PBP-1B	deeparg_db	2	AF101781.1.gene1.p01	deeparg	1.0.4	gene_presence_detected					aminoglycoside		78	789				ERZ24879091.19_59															55.4
ERR13598978_binner12_Refined_20.mapping.potential.ARG.deeparg	PBP-1B	AF101781.1.gene1.p01|FEATURES|PBP-1B|beta-lactam|PBP-1B	deeparg_db	2	AF101781.1.gene1.p01	deeparg	1.0.4	gene_presence_detected					peptide		78	789				ERZ24879091.19_59															55.4
ERR13598978_binner12_Refined_20.txt.rgi	vanY gene in vanG cluster	vanY; glycopeptide resistance gene cluster	CARD	3.3.0	3002959	rgi	6.0.3	gene_presence_detected		98.21			glycopeptide antibiotic		2139	2963				ERZ24879091.2922_3													antibiotic target alteration	+	29.7
ERR13598978_binner12_Refined_23.mapping.ARG.deeparg	ACRA	CAR60299|FEATURES|acrA|multidrug|acrA	deeparg_db	2	CAR60299	deeparg	1.0.4	gene_presence_detected					multidrug		12	378				ERZ24879091.1963_2															55.3
ERR13598978_binner12_Refined_23.mapping.ARG.deeparg	ACRB	gi:695815610:ref:WP_032729455.1:|FEATURES|acrB|multidrug|acrB	deeparg_db	2	gi:695815610:ref:WP_032729455.1:	deeparg	1.0.4	gene_presence_detected					multidrug		153	1034				ERZ24879091.12354_1															68.7
ERR13598978_binner12_Refined_23.mapping.ARG.deeparg	CAMP-REGULATORY_PROTEIN	gi:446164903:ref:WP_000242758.1:|FEATURES|cAMP-regulatory_protein|unclassified|cAMP-regulatory_protein	deeparg_db	2	gi:446164903:ref:WP_000242758.1:	deeparg	1.0.4	gene_presence_detected					unclassified		1	210				ERZ24879091.421_11															90.6
ERR13598978_binner12_Refined_23.mapping.ARG.deeparg	COB(I)ALAMIN_ADENOLSYLTRANSFERASE	gi:485871715:ref:WP_001468640.1:|FEATURES|cob(I)alamin_adenolsyltransferase|unclassified|cob(I)alamin_adenolsyltransferase	deeparg_db	2	gi:485871715:ref:WP_001468640.1:	deeparg	1.0.4	gene_presence_detected					unclassified		4	196				ERZ24879091.506_3															69.9
ERR13598978_binner12_Refined_23.mapping.ARG.deeparg	KASUGAMYCIN_RESISTANCE_PROTEIN_KSGA	A7FMC1|FEATURES|kasugamycin_resistance_protein_ksgA|aminoglycoside|kasugamycin_resistance_protein_ksgA	deeparg_db	2	A7FMC1	deeparg	1.0.4	gene_presence_detected					aminoglycoside		1	265				ERZ24879091.6688_3															63.0
ERR13598978_binner12_Refined_23.mapping.ARG.deeparg	MDTK	NP_934523|FEATURES|mdtK|multidrug|mdtK	deeparg_db	2	NP_934523	deeparg	1.0.4	gene_presence_detected					multidrug		3	439				ERZ24879091.12429_2															52.4
ERR13598978_binner12_Refined_23.mapping.ARG.deeparg	TET34	ZP_01813310|FEATURES|tet34|tetracycline|tet34	deeparg_db	2	ZP_01813310	deeparg	1.0.4	gene_presence_detected					tetracycline		1	154				ERZ24879091.3154_2															64.3
ERR13598978_binner12_Refined_23.mapping.ARG.deeparg	TRANSCRIPTIONAL_REGULATORY_PROTEIN_CPXR_CPXR	CP000675.2.gene1535.p01|FEATURES|transcriptional_regulatory_protein_CpxR_cpxR|unclassified|transcriptional_regulatory_protein_CpxR_cpxR	deeparg_db	2	CP000675.2.gene1535.p01	deeparg	1.0.4	gene_presence_detected					unclassified		5	222				ERZ24879091.658_4															51.6
ERR13598978_binner12_Refined_23.mapping.ARG.deeparg	UGD	AAC75089.1|FEATURES|ugd|peptide|ugd	deeparg_db	2	AAC75089.1	deeparg	1.0.4	gene_presence_detected					peptide		1	388				ERZ24879091.3387_3															75.5
ERR13598978_binner12_Refined_23.mapping.potential.ARG.deeparg	ACRB	undefined	deeparg_db	2	undefined	deeparg	1.0.4	gene_presence_detected					aminoglycoside		153	1034				ERZ24879091.12354_1															68.7
ERR13598978_binner12_Refined_23.mapping.potential.ARG.deeparg	DFRA3	AAA25550.1|FEATURES|dfrA3|diaminopyrimidine|dfrA3	deeparg_db	2	AAA25550.1	deeparg	1.0.4	gene_presence_detected					aminoglycoside		28	160				ERZ24879091.6688_6															66.4
ERR13598978_binner12_Refined_23.mapping.potential.ARG.deeparg	DFRA3	AAA25550.1|FEATURES|dfrA3|diaminopyrimidine|dfrA3	deeparg_db	2	AAA25550.1	deeparg	1.0.4	gene_presence_detected					peptide		28	160				ERZ24879091.6688_6															66.4
ERR13598978_binner12_Refined_23.mapping.potential.ARG.deeparg	EMRB	undefined	deeparg_db	2	undefined	deeparg	1.0.4	gene_presence_detected					fluoroquinolone		10	500				ERZ24879091.1131_4															51.4
ERR13598978_binner12_Refined_23.mapping.potential.ARG.deeparg	EMRB	undefined	deeparg_db	2	undefined	deeparg	1.0.4	gene_presence_detected					peptide		10	500				ERZ24879091.1131_4															51.4
ERR13598978_binner12_Refined_23.mapping.potential.ARG.deeparg	MACB	YP_001453760|FEATURES|macB|MLS|macB	deeparg_db	2	YP_001453760	deeparg	1.0.4	gene_presence_detected					MLS		5	648				ERZ24879091.4047_4															56.5
ERR13598978_binner12_Refined_23.mapping.potential.ARG.deeparg	MACB	undefined	deeparg_db	2	undefined	deeparg	1.0.4	gene_presence_detected					peptide		5	648				ERZ24879091.4047_4															56.5
ERR13598978_binner12_Refined_23.mapping.potential.ARG.deeparg	MSBA	undefined	deeparg_db	2	undefined	deeparg	1.0.4	gene_presence_detected					fosfomycin		8	581				ERZ24879091.753_9															61.5
ERR13598978_binner12_Refined_23.mapping.potential.ARG.deeparg	MSBA	undefined	deeparg_db	2	undefined	deeparg	1.0.4	gene_presence_detected					peptide		8	581				ERZ24879091.753_9															61.5
ERR13598978_binner12_Refined_23.txt.rgi	rsmA	resistance-nodulation-cell division (RND) antibiotic efflux pump	CARD	3.3.0	3005069	rgi	6.0.3	gene_presence_detected		104.92			fluoroquinolone antibiotic; diaminopyrimidine antibiotic; phenicol antibiotic		321	515				ERZ24879091.2453_1													antibiotic efflux	-	87.93
ERR13598978_binner12_Refined_23.txt.rgi	vanY gene in vanB cluster	vanY; glycopeptide resistance gene cluster	CARD	3.3.0	3002956	rgi	6.0.3	gene_presence_detected		85.07			glycopeptide antibiotic		12529	13215				ERZ24879091.593_19													antibiotic target alteration	+	30.87
ERR13598978_concoct_10.mapping.ARG.deeparg	EFRB	CDO61516.1|FEATURES|efrB|multidrug|efrB	deeparg_db	2	CDO61516.1	deeparg	1.0.4	gene_presence_detected					multidrug		33	362				ERZ24879091.6801_2															78.2
ERR13598978_concoct_10.mapping.ARG.deeparg	RPOB2	BAD59497.1|FEATURES|rpoB2|multidrug|rpoB2	deeparg_db	2	BAD59497.1	deeparg	1.0.4	gene_presence_detected					multidrug		28	1122				ERZ24879091.2338_1															55.0
ERR13598978_concoct_10.mapping.ARG.deeparg	TRUNCATED_PUTATIVE_RESPONSE_REGULATOR_ARLR	NC_002745.3251084.p01|FEATURES|truncated_putative_response_regulator_ArlR|unclassified|truncated_putative_response_regulator_ArlR	deeparg_db	2	NC_002745.3251084.p01	deeparg	1.0.4	gene_presence_detected					unclassified		8	81				ERZ24879091.3995_6															63.5
ERR13598978_concoct_10.mapping.potential.ARG.deeparg	EFRB	undefined	deeparg_db	2	undefined	deeparg	1.0.4	gene_presence_detected					aminoglycoside		33	362				ERZ24879091.6801_2															78.2
ERR13598978_concoct_10.mapping.potential.ARG.deeparg	MAJOR_FACILITATOR_SUPERFAMILY_TRANSPORTER	undefined	deeparg_db	2	undefined	deeparg	1.0.4	gene_presence_detected					fusaric-acid		11	391				ERZ24879091.4850_2															77.4
ERR13598978_concoct_10.mapping.potential.ARG.deeparg	MAJOR_FACILITATOR_SUPERFAMILY_TRANSPORTER	undefined	deeparg_db	2	undefined	deeparg	1.0.4	gene_presence_detected					peptide		11	391				ERZ24879091.4850_2															77.4
ERR13598978_concoct_10.mapping.potential.ARG.deeparg	TRUNCATED_PUTATIVE_RESPONSE_REGULATOR_ARLR	undefined	deeparg_db	2	undefined	deeparg	1.0.4	gene_presence_detected					aminoglycoside		1	129				ERZ24879091.3995_5															61.2
ERR13598978_concoct_10.mapping.potential.ARG.deeparg	TRUNCATED_PUTATIVE_RESPONSE_REGULATOR_ARLR	NC_002745.1124086.p01|FEATURES|truncated_putative_response_regulator_ArlR|unclassified|truncated_putative_response_regulator_ArlR	deeparg_db	2	NC_002745.1124086.p01	deeparg	1.0.4	gene_presence_detected					unclassified		1	129				ERZ24879091.3995_5															61.2
ERR13598978_concoct_12.mapping.potential.ARG.deeparg	TRUNCATED_PUTATIVE_RESPONSE_REGULATOR_ARLR	NC_002745.1124086.p01|FEATURES|truncated_putative_response_regulator_ArlR|unclassified|truncated_putative_response_regulator_ArlR	deeparg_db	2	NC_002745.1124086.p01	deeparg	1.0.4	gene_presence_detected					multidrug		3	118				ERZ24879091.967_7															52.6
ERR13598978_concoct_12.mapping.potential.ARG.deeparg	TRUNCATED_PUTATIVE_RESPONSE_REGULATOR_ARLR	NC_002745.1124086.p01|FEATURES|truncated_putative_response_regulator_ArlR|unclassified|truncated_putative_response_regulator_ArlR	deeparg_db	2	NC_002745.1124086.p01	deeparg	1.0.4	gene_presence_detected					peptide		3	118				ERZ24879091.967_7															52.6
ERR13598978_concoct_74.txt.rgi	vanT gene in vanG cluster	glycopeptide resistance gene cluster; vanT	CARD	3.3.0	3002972	rgi	6.0.3	gene_presence_detected		70.08			glycopeptide antibiotic		2	1501				ERZ24879091.24298_1													antibiotic target alteration	+	35.76
ERR13598979_concoct_48.mapping.potential.ARG.deeparg	BACA	undefined	deeparg_db	2	undefined	deeparg	1.0.4	gene_presence_detected					multidrug		1	280				ERZ24879090.191_12															50.8
ERR13598979_concoct_48.mapping.potential.ARG.deeparg	BACA	undefined	deeparg_db	2	undefined	deeparg	1.0.4	gene_presence_detected					peptide		1	280				ERZ24879090.191_12															50.8
ERR13598979_concoct_48.mapping.potential.ARG.deeparg	METALLO-BETA-LACTAMASE	BAC06841|FEATURES|metallo-beta-lactamase|beta-lactam|metallo-beta-lactamase	deeparg_db	2	BAC06841	deeparg	1.0.4	gene_presence_detected					beta-lactam		7	239				ERZ24879090.1566_3															50.2
ERR13598979_concoct_48.mapping.potential.ARG.deeparg	METALLO-BETA-LACTAMASE	BAC06841|FEATURES|metallo-beta-lactamase|beta-lactam|metallo-beta-lactamase	deeparg_db	2	BAC06841	deeparg	1.0.4	gene_presence_detected					aminoglycoside		7	239				ERZ24879090.1566_3															50.2
ERR13598979_concoct_48.txt.rgi	vanT gene in vanG cluster	glycopeptide resistance gene cluster; vanT	CARD	3.3.0	3002972	rgi	6.0.3	gene_presence_detected		115.17			glycopeptide antibiotic		2362	4824				ERZ24879090.1346_4													antibiotic target alteration	-	37.46
ERR13598979_concoct_48_retrieved-genes-class_B_1_2-hmmsearched.out.fargene	b1	b1_b2_70_centroids-aligned	fargene_hmms	0.1	b1_b2_70_centroids-aligned	fargene	0.1	gene_presence_detected					b1				246	9	244	ERR13598979_concoct_48_ERZ24879090.1566_seq1_1										248	7	242
ERR13598980_binner123_Refined_15.mapping.ARG.deeparg	AAC(2')-I	YP_001848841|FEATURES|aac(2')-I|aminoglycoside|aac(2')-I	deeparg_db	2	YP_001848841	deeparg	1.0.4	gene_presence_detected					aminoglycoside		1	181				ERZ24879089.10_21															65.2
ERR13598980_binner123_Refined_15.mapping.ARG.deeparg	EFPA	NP_217362.1|FEATURES|efpA|multidrug|efpA	deeparg_db	2	NP_217362.1	deeparg	1.0.4	gene_presence_detected					multidrug		54	530				ERZ24879089.625_5															60.0
ERR13598980_binner123_Refined_15.mapping.ARG.deeparg	EFPA	NP_217362.1|FEATURES|efpA|multidrug|efpA	deeparg_db	2	NP_217362.1	deeparg	1.0.4	gene_presence_detected					multidrug		1	530				ERZ24879089.625_4															75.2
ERR13598980_binner123_Refined_15.mapping.ARG.deeparg	KDPE	NP_415222.1|FEATURES|kdpE|aminoglycoside|kdpE	deeparg_db	2	NP_415222.1	deeparg	1.0.4	gene_presence_detected					aminoglycoside		2	223				ERZ24879089.2142_4															51.1
ERR13598980_binner123_Refined_15.mapping.ARG.deeparg	RPOB2	BAD59497.1|FEATURES|rpoB2|multidrug|rpoB2	deeparg_db	2	BAD59497.1	deeparg	1.0.4	gene_presence_detected					multidrug		137	1160				ERZ24879089.825_1															84.5
ERR13598980_binner123_Refined_15.mapping.ARG.deeparg	TRUNCATED_PUTATIVE_RESPONSE_REGULATOR_ARLR	NC_002745.3251084.p01|FEATURES|truncated_putative_response_regulator_ArlR|unclassified|truncated_putative_response_regulator_ArlR	deeparg_db	2	NC_002745.3251084.p01	deeparg	1.0.4	gene_presence_detected					unclassified		3	81				ERZ24879089.156_19															51.9
ERR13598980_binner123_Refined_15.mapping.potential.ARG.deeparg	MTRA	CCP46065.1|FEATURES|mtrA|multidrug|mtrA	deeparg_db	2	CCP46065.1	deeparg	1.0.4	gene_presence_detected					multidrug		7	224				ERZ24879089.558_2															50.0
ERR13598980_binner123_Refined_15.mapping.potential.ARG.deeparg	MTRA	undefined	deeparg_db	2	undefined	deeparg	1.0.4	gene_presence_detected					aminoglycoside		7	224				ERZ24879089.558_2															50.0
ERR13598980_binner123_Refined_15.mapping.potential.ARG.deeparg	MTRA	CCP46065.1|FEATURES|mtrA|multidrug|mtrA	deeparg_db	2	CCP46065.1	deeparg	1.0.4	gene_presence_detected					multidrug		1	228				ERZ24879089.31_23															94.7
ERR13598980_binner123_Refined_15.mapping.potential.ARG.deeparg	MTRA	undefined	deeparg_db	2	undefined	deeparg	1.0.4	gene_presence_detected					aminoglycoside		1	228				ERZ24879089.31_23															94.7
ERR13598980_binner123_Refined_15.mapping.potential.ARG.deeparg	RBPA	undefined	deeparg_db	2	undefined	deeparg	1.0.4	gene_presence_detected					multidrug		1	111				ERZ24879089.980_3															91.0
ERR13598980_binner123_Refined_15.mapping.potential.ARG.deeparg	RBPA	undefined	deeparg_db	2	undefined	deeparg	1.0.4	gene_presence_detected					peptide		1	111				ERZ24879089.980_3															91.0
ERR13598980_concoct_13.mapping.ARG.deeparg	EFRB	CDO61516.1|FEATURES|efrB|multidrug|efrB	deeparg_db	2	CDO61516.1	deeparg	1.0.4	gene_presence_detected					multidrug		33	362				ERZ24879089.3119_1															50.3
ERR13598980_concoct_13.mapping.ARG.deeparg	LSA	gi:651595894:ref:WP_026590859.1:|FEATURES|lsa|MLS|lsa	deeparg_db	2	gi:651595894:ref:WP_026590859.1:	deeparg	1.0.4	gene_presence_detected					MLS		1	492				ERZ24879089.19605_1															57.7
ERR13598980_concoct_13.mapping.ARG.deeparg	RPOB2	BAD59497.1|FEATURES|rpoB2|multidrug|rpoB2	deeparg_db	2	BAD59497.1	deeparg	1.0.4	gene_presence_detected					multidrug		24	1119				ERZ24879089.5981_1															55.1
ERR13598980_concoct_13.mapping.potential.ARG.deeparg	BACA	undefined	deeparg_db	2	undefined	deeparg	1.0.4	gene_presence_detected					mupirocin		1	275				ERZ24879089.23490_3															66.9
ERR13598980_concoct_13.mapping.potential.ARG.deeparg	BACA	undefined	deeparg_db	2	undefined	deeparg	1.0.4	gene_presence_detected					multidrug		1	275				ERZ24879089.23490_3															66.9
ERR13598980_concoct_13.mapping.potential.ARG.deeparg	EFRB	undefined	deeparg_db	2	undefined	deeparg	1.0.4	gene_presence_detected					aminoglycoside		33	362				ERZ24879089.3119_1															50.3
ERR13598980_concoct_13.mapping.potential.ARG.deeparg	TRUNCATED_PUTATIVE_RESPONSE_REGULATOR_ARLR	undefined	deeparg_db	2	undefined	deeparg	1.0.4	gene_presence_detected					aminoglycoside		4	123				ERZ24879089.25557_2															50.0
ERR13598980_concoct_13.mapping.potential.ARG.deeparg	TRUNCATED_PUTATIVE_RESPONSE_REGULATOR_ARLR	NC_002745.1124086.p01|FEATURES|truncated_putative_response_regulator_ArlR|unclassified|truncated_putative_response_regulator_ArlR	deeparg_db	2	NC_002745.1124086.p01	deeparg	1.0.4	gene_presence_detected					unclassified		4	123				ERZ24879089.25557_2															50.0
ERR13598980_concoct_13.txt.rgi	vanT gene in vanG cluster	glycopeptide resistance gene cluster; vanT	CARD	3.3.0	3002972	rgi	6.0.3	gene_presence_detected		49.58			glycopeptide antibiotic		1	1059				ERZ24879089.18809_1													antibiotic target alteration	-	34.11
ERR13598980_concoct_13.txt.rgi	vanW gene in vanI cluster	vanW; glycopeptide resistance gene cluster	CARD	3.3.0	3003724	rgi	6.0.3	gene_presence_detected		105.36			glycopeptide antibiotic		495	1676				ERZ24879089.30447_2													antibiotic target alteration	-	32.73
ERR13598980_concoct_50.mapping.ARG.deeparg	LLMA_23S_RIBOSOMAL_RNA_METHYLTRANSFERASE	APB03216.1|FEATURES|LlmA_23S_ribosomal_RNA_methyltransferase|MLS|LlmA_23S_ribosomal_RNA_methyltransferase	deeparg_db	2	APB03216.1	deeparg	1.0.4	gene_presence_detected					MLS		1	286				ERZ24879089.25364_3															64.8
ERR13598980_concoct_50.mapping.ARG.deeparg	TRUNCATED_PUTATIVE_RESPONSE_REGULATOR_ARLR	HE999704.1.gene1528.p01|FEATURES|truncated_putative_response_regulator_ArlR|unclassified|truncated_putative_response_regulator_ArlR	deeparg_db	2	HE999704.1.gene1528.p01	deeparg	1.0.4	gene_presence_detected					unclassified		3	219				ERZ24879089.25555_2															52.0
ERR13598980_concoct_50.mapping.potential.ARG.deeparg	BACA	undefined	deeparg_db	2	undefined	deeparg	1.0.4	gene_presence_detected					multidrug		14	285				ERZ24879089.13764_1															63.6
ERR13598980_concoct_50.mapping.potential.ARG.deeparg	BACA	undefined	deeparg_db	2	undefined	deeparg	1.0.4	gene_presence_detected					peptide		14	285				ERZ24879089.13764_1															63.6
ERR13598980_concoct_50.mapping.potential.ARG.deeparg	TAEA	undefined	deeparg_db	2	undefined	deeparg	1.0.4	gene_presence_detected					aminoglycoside		23	546				ERZ24879089.34257_1															55.2
ERR13598980_concoct_50.mapping.potential.ARG.deeparg	TAEA	undefined	deeparg_db	2	undefined	deeparg	1.0.4	gene_presence_detected					multidrug		23	546				ERZ24879089.34257_1															55.2
ERR13598980_concoct_50.mapping.potential.ARG.deeparg	TRUNCATED_PUTATIVE_RESPONSE_REGULATOR_ARLR	NC_002745.1124086.p01|FEATURES|truncated_putative_response_regulator_ArlR|unclassified|truncated_putative_response_regulator_ArlR	deeparg_db	2	NC_002745.1124086.p01	deeparg	1.0.4	gene_presence_detected					unclassified		3	119				ERZ24879089.8075_2															51.3
ERR13598980_concoct_50.mapping.potential.ARG.deeparg	TRUNCATED_PUTATIVE_RESPONSE_REGULATOR_ARLR	undefined	deeparg_db	2	undefined	deeparg	1.0.4	gene_presence_detected					aminoglycoside		3	119				ERZ24879089.8075_2															51.3
ERR13598980_concoct_50.mapping.potential.ARG.deeparg	TRUNCATED_PUTATIVE_RESPONSE_REGULATOR_ARLR	NC_002745.1124086.p01|FEATURES|truncated_putative_response_regulator_ArlR|unclassified|truncated_putative_response_regulator_ArlR	deeparg_db	2	NC_002745.1124086.p01	deeparg	1.0.4	gene_presence_detected					unclassified		3	127				ERZ24879089.18788_2															50.0
ERR13598980_concoct_50.mapping.potential.ARG.deeparg	TRUNCATED_PUTATIVE_RESPONSE_REGULATOR_ARLR	undefined	deeparg_db	2	undefined	deeparg	1.0.4	gene_presence_detected					aminoglycoside		3	127				ERZ24879089.18788_2															50.0
ERR13598980_concoct_50.mapping.potential.ARG.deeparg	TRUNCATED_PUTATIVE_RESPONSE_REGULATOR_ARLR	NC_002745.1124086.p01|FEATURES|truncated_putative_response_regulator_ArlR|unclassified|truncated_putative_response_regulator_ArlR	deeparg_db	2	NC_002745.1124086.p01	deeparg	1.0.4	gene_presence_detected					unclassified		1	118				ERZ24879089.16998_2															50.0
ERR13598980_concoct_50.mapping.potential.ARG.deeparg	TRUNCATED_PUTATIVE_RESPONSE_REGULATOR_ARLR	undefined	deeparg_db	2	undefined	deeparg	1.0.4	gene_presence_detected					aminoglycoside		1	118				ERZ24879089.16998_2															50.0
ERR13598980_concoct_50.txt.rgi	vanT gene in vanG cluster	glycopeptide resistance gene cluster; vanT	CARD	3.3.0	3002972	rgi	6.0.3	gene_presence_detected		53.93			glycopeptide antibiotic		595	1749				ERZ24879089.3877_2													antibiotic target alteration	+	33.15
ERR13598980_concoct_50.txt.rgi	vanW gene in vanI cluster	vanW; glycopeptide resistance gene cluster	CARD	3.3.0	3003724	rgi	6.0.3	gene_presence_detected		61.93			glycopeptide antibiotic		2	694				ERZ24879089.33686_1													antibiotic target alteration	-	28.95
ERR13598980_metabat2_18.mapping.potential.ARG.deeparg	TRUNCATED_PUTATIVE_RESPONSE_REGULATOR_ARLR	NC_002745.1124086.p01|FEATURES|truncated_putative_response_regulator_ArlR|unclassified|truncated_putative_response_regulator_ArlR	deeparg_db	2	NC_002745.1124086.p01	deeparg	1.0.4	gene_presence_detected					multidrug		3	119				ERZ24879089.16819_3															50.8
ERR13598980_metabat2_18.mapping.potential.ARG.deeparg	TRUNCATED_PUTATIVE_RESPONSE_REGULATOR_ARLR	NC_002745.1124086.p01|FEATURES|truncated_putative_response_regulator_ArlR|unclassified|truncated_putative_response_regulator_ArlR	deeparg_db	2	NC_002745.1124086.p01	deeparg	1.0.4	gene_presence_detected					peptide		3	119				ERZ24879089.16819_3															50.8
ERR13598980_metabat2_18.txt.rgi	vanT gene in vanG cluster	glycopeptide resistance gene cluster; vanT	CARD	3.3.0	3002972	rgi	6.0.3	gene_presence_detected		53.37			glycopeptide antibiotic		4177	5319				ERZ24879089.3165_5													antibiotic target alteration	+	32.53
ERR13598980_metabat2_18.txt.rgi	vanY gene in vanB cluster	vanY; glycopeptide resistance gene cluster	CARD	3.3.0	3002956	rgi	6.0.3	gene_presence_detected		120.9			glycopeptide antibiotic		1244	2218				ERZ24879089.12267_3													antibiotic target alteration	-	37.7
ERR13598981_binner123_Refined_17.mapping.ARG.deeparg	LLMA_23S_RIBOSOMAL_RNA_METHYLTRANSFERASE	APB03216.1|FEATURES|LlmA_23S_ribosomal_RNA_methyltransferase|MLS|LlmA_23S_ribosomal_RNA_methyltransferase	deeparg_db	2	APB03216.1	deeparg	1.0.4	gene_presence_detected					MLS		1	286				ERZ24879088.1223_3															60.1
ERR13598981_binner123_Refined_17.mapping.ARG.deeparg	RPOB2	BAD59497.1|FEATURES|rpoB2|multidrug|rpoB2	deeparg_db	2	BAD59497.1	deeparg	1.0.4	gene_presence_detected					multidrug		24	1137				ERZ24879088.209_2															55.2
ERR13598981_binner123_Refined_17.mapping.potential.ARG.deeparg	TRUNCATED_PUTATIVE_RESPONSE_REGULATOR_ARLR	undefined	deeparg_db	2	undefined	deeparg	1.0.4	gene_presence_detected					aminoglycoside		5	118				ERZ24879088.1104_3															50.9
ERR13598981_binner123_Refined_17.mapping.potential.ARG.deeparg	TRUNCATED_PUTATIVE_RESPONSE_REGULATOR_ARLR	NC_002745.1124086.p01|FEATURES|truncated_putative_response_regulator_ArlR|unclassified|truncated_putative_response_regulator_ArlR	deeparg_db	2	NC_002745.1124086.p01	deeparg	1.0.4	gene_presence_detected					unclassified		5	118				ERZ24879088.1104_3															50.9
ERR13598981_binner123_Refined_17.mapping.potential.ARG.deeparg	TRUNCATED_PUTATIVE_RESPONSE_REGULATOR_ARLR	undefined	deeparg_db	2	undefined	deeparg	1.0.4	gene_presence_detected					aminoglycoside		3	122				ERZ24879088.169_20															51.7
ERR13598981_binner123_Refined_17.mapping.potential.ARG.deeparg	TRUNCATED_PUTATIVE_RESPONSE_REGULATOR_ARLR	NC_002745.1124086.p01|FEATURES|truncated_putative_response_regulator_ArlR|unclassified|truncated_putative_response_regulator_ArlR	deeparg_db	2	NC_002745.1124086.p01	deeparg	1.0.4	gene_presence_detected					unclassified		3	122				ERZ24879088.169_20															51.7
ERR13598981_binner123_Refined_17.mapping.potential.ARG.deeparg	TRUNCATED_PUTATIVE_RESPONSE_REGULATOR_ARLR	undefined	deeparg_db	2	undefined	deeparg	1.0.4	gene_presence_detected					aminoglycoside		3	121				ERZ24879088.5647_2															50.0
ERR13598981_binner123_Refined_17.mapping.potential.ARG.deeparg	TRUNCATED_PUTATIVE_RESPONSE_REGULATOR_ARLR	NC_002745.1124086.p01|FEATURES|truncated_putative_response_regulator_ArlR|unclassified|truncated_putative_response_regulator_ArlR	deeparg_db	2	NC_002745.1124086.p01	deeparg	1.0.4	gene_presence_detected					unclassified		3	121				ERZ24879088.5647_2															50.0
ERR13598981_binner123_Refined_17.txt.rgi	nimA	nitroimidazole reductase	CARD	3.3.0	3007104	rgi	6.0.3	gene_presence_detected		89.77			nitroimidazole antibiotic		1704	2180				ERZ24879088.17270_3													antibiotic inactivation	-	48.72
ERR13598981_binner123_Refined_17.txt.rgi	vanT gene in vanG cluster	glycopeptide resistance gene cluster; vanT	CARD	3.3.0	3002972	rgi	6.0.3	gene_presence_detected		53.23			glycopeptide antibiotic		5305	6444				ERZ24879088.1218_5													antibiotic target alteration	+	35.58
ERR13598981_binner123_Refined_17.txt.rgi	vanW gene in vanI cluster	vanW; glycopeptide resistance gene cluster	CARD	3.3.0	3003724	rgi	6.0.3	gene_presence_detected		158.18			glycopeptide antibiotic		279	2051				ERZ24879088.3399_2													antibiotic target alteration	+	40.12
ERR13598981_binner12_Refined_50.mapping.ARG.deeparg	BACA	Q6HLG8|FEATURES|bacA|bacitracin|bacA	deeparg_db	2	Q6HLG8	deeparg	1.0.4	gene_presence_detected					bacitracin		1	261				ERZ24879088.1516_6															51.0
ERR13598981_binner12_Refined_50.mapping.ARG.deeparg	RPOB2	BAD59497.1|FEATURES|rpoB2|multidrug|rpoB2	deeparg_db	2	BAD59497.1	deeparg	1.0.4	gene_presence_detected					multidrug		22	1137				ERZ24879088.2_31															58.5
ERR13598981_binner12_Refined_50.mapping.potential.ARG.deeparg	TAEA	undefined	deeparg_db	2	undefined	deeparg	1.0.4	gene_presence_detected					aminoglycoside		3	640				ERZ24879088.514_1															50.2
ERR13598981_binner12_Refined_50.mapping.potential.ARG.deeparg	TAEA	undefined	deeparg_db	2	undefined	deeparg	1.0.4	gene_presence_detected					multidrug		3	640				ERZ24879088.514_1															50.2
ERR13598981_binner12_Refined_50.txt.rgi	adeF	resistance-nodulation-cell division (RND) antibiotic efflux pump	CARD	3.3.0	3000777	rgi	6.0.3	gene_presence_detected		98.49			fluoroquinolone antibiotic; tetracycline antibiotic		6633	9764				ERZ24879088.521_5													antibiotic efflux	-	43.13
ERR13598981_binner12_Refined_50.txt.rgi	vanT gene in vanG cluster	glycopeptide resistance gene cluster; vanT	CARD	3.3.0	3002972	rgi	6.0.3	gene_presence_detected		51.97			glycopeptide antibiotic		22288	23400				ERZ24879088.31_21													antibiotic target alteration	-	38.52
ERR13598981_binner12_Refined_50.txt.rgi	vanW gene in vanI cluster	vanW; glycopeptide resistance gene cluster	CARD	3.3.0	3003724	rgi	6.0.3	gene_presence_detected		107.51			glycopeptide antibiotic		2	1204				ERZ24879088.11566_1													antibiotic target alteration	-	29.67
ERR13598981_concoct_53.mapping.ARG.deeparg	ACRB	gi:727178815:ref:WP_033642107.1:|FEATURES|acrB|multidrug|acrB	deeparg_db	2	gi:727178815:ref:WP_033642107.1:	deeparg	1.0.4	gene_presence_detected					multidrug		1	1038				ERZ24879088.2312_2															57.8
ERR13598981_concoct_53.mapping.ARG.deeparg	CTX-M	AY822595.1.gene1.p01|FEATURES|CTX-M-38|beta-lactam|CTX-M	deeparg_db	2	AY822595.1.gene1.p01	deeparg	1.0.4	gene_presence_detected					beta-lactam		35	288				ERZ24879088.19077_2															51.8
ERR13598981_concoct_53.mapping.ARG.deeparg	MEXA	gi:730400588:ref:WP_034007400.1:|FEATURES|mexA|multidrug|mexA	deeparg_db	2	gi:730400588:ref:WP_034007400.1:	deeparg	1.0.4	gene_presence_detected					multidrug		23	362				ERZ24879088.2312_3															58.5
ERR13598981_concoct_53.mapping.ARG.deeparg	OPRM	NC_008702.1.4606278.p01|FEATURES|oprM|multidrug|oprM	deeparg_db	2	NC_008702.1.4606278.p01	deeparg	1.0.4	gene_presence_detected					multidrug		3	464				ERZ24879088.2312_1															54.5
ERR13598981_concoct_53.mapping.ARG.deeparg	PMRF	AAC75314.1|FEATURES|PmrF|peptide|PmrF	deeparg_db	2	AAC75314.1	deeparg	1.0.4	gene_presence_detected					peptide		10	315				ERZ24879088.1432_9															54.5
ERR13598981_concoct_53.mapping.potential.ARG.deeparg	MDTC	gi:486603784:ref:WP_001618699.1:|FEATURES|mdtC|multidrug|mdtC	deeparg_db	2	gi:486603784:ref:WP_001618699.1:	deeparg	1.0.4	gene_presence_detected					aminocoumarin		7	1014				ERZ24879088.6_21															57.7
ERR13598981_concoct_53.mapping.potential.ARG.deeparg	MDTC	gi:486603784:ref:WP_001618699.1:|FEATURES|mdtC|multidrug|mdtC	deeparg_db	2	gi:486603784:ref:WP_001618699.1:	deeparg	1.0.4	gene_presence_detected					multidrug		7	1014				ERZ24879088.6_21															57.7
ERR13598981_concoct_53.mapping.potential.ARG.deeparg	MUXB	NP_251217.1|FEATURES|MuxB|multidrug|MuxB	deeparg_db	2	NP_251217.1	deeparg	1.0.4	gene_presence_detected					multidrug		1	1019				ERZ24879088.6_22															65.8
ERR13598981_concoct_53.mapping.potential.ARG.deeparg	MUXB	NP_251217.1|FEATURES|MuxB|multidrug|MuxB	deeparg_db	2	NP_251217.1	deeparg	1.0.4	gene_presence_detected					aminocoumarin		1	1019				ERZ24879088.6_22															65.8
ERR13598981_concoct_53.mapping.potential.ARG.deeparg	OPRM	undefined	deeparg_db	2	undefined	deeparg	1.0.4	gene_presence_detected					aminoglycoside		3	464				ERZ24879088.2312_1															54.5
ERR13598981_concoct_53.txt.rgi	vanT gene in vanG cluster	glycopeptide resistance gene cluster; vanT	CARD	3.3.0	3002972	rgi	6.0.3	gene_presence_detected		52.39			glycopeptide antibiotic		12475	13596				ERZ24879088.348_13													antibiotic target alteration	+	33.24
ERR13598981_concoct_53_retrieved-genes-class_A-hmmsearched.out.fargene	classA	classA_70_centroids-aligned	fargene_hmms	0.1	classA_70_centroids-aligned	fargene	0.1	gene_presence_detected					classA				283	19	281	ERR13598981_concoct_53_ERZ24879088.19077_seq1_4										295	31	293
ERR13598981_concoct_74.mapping.potential.ARG.deeparg	ABES	NC_010410.6003348.p01|FEATURES|abeS|multidrug|abeS	deeparg_db	2	NC_010410.6003348.p01	deeparg	1.0.4	gene_presence_detected					multidrug		2	105				ERZ24879088.4179_5															51.0
ERR13598981_concoct_74.mapping.potential.ARG.deeparg	ABES	NC_010410.6003348.p01|FEATURES|abeS|multidrug|abeS	deeparg_db	2	NC_010410.6003348.p01	deeparg	1.0.4	gene_presence_detected					peptide		2	105				ERZ24879088.4179_5															51.0
ERR13598981_concoct_74.txt.rgi	vanT gene in vanG cluster	glycopeptide resistance gene cluster; vanT	CARD	3.3.0	3002972	rgi	6.0.3	gene_presence_detected		51.54			glycopeptide antibiotic		2122	3225				ERZ24879088.808_3													antibiotic target alteration	+	33.07
ERR13598982_binner23_Refined_12.mapping.potential.ARG.deeparg	FEZ-1	undefined	deeparg_db	2	undefined	deeparg	1.0.4	gene_presence_detected					multidrug		4	282				ERZ24879087.5009_1															57.4
ERR13598982_binner23_Refined_12.mapping.potential.ARG.deeparg	FEZ-1	undefined	deeparg_db	2	undefined	deeparg	1.0.4	gene_presence_detected					aminoglycoside		4	282				ERZ24879087.5009_1															57.4
ERR13598982_binner23_Refined_12.mapping.potential.ARG.deeparg	TRUNCATED_PUTATIVE_RESPONSE_REGULATOR_ARLR	NC_002745.1124086.p01|FEATURES|truncated_putative_response_regulator_ArlR|unclassified|truncated_putative_response_regulator_ArlR	deeparg_db	2	NC_002745.1124086.p01	deeparg	1.0.4	gene_presence_detected					aminoglycoside		3	120				ERZ24879087.4891_3															51.3
ERR13598982_binner23_Refined_12.mapping.potential.ARG.deeparg	TRUNCATED_PUTATIVE_RESPONSE_REGULATOR_ARLR	NC_002745.1124086.p01|FEATURES|truncated_putative_response_regulator_ArlR|unclassified|truncated_putative_response_regulator_ArlR	deeparg_db	2	NC_002745.1124086.p01	deeparg	1.0.4	gene_presence_detected					unclassified		3	120				ERZ24879087.4891_3															51.3
ERR13598982_binner23_Refined_12.mapping.potential.ARG.deeparg	TRUNCATED_PUTATIVE_RESPONSE_REGULATOR_ARLR	undefined	deeparg_db	2	undefined	deeparg	1.0.4	gene_presence_detected					aminoglycoside		3	118				ERZ24879087.403_13															50.4
ERR13598982_binner23_Refined_12.mapping.potential.ARG.deeparg	TRUNCATED_PUTATIVE_RESPONSE_REGULATOR_ARLR	NC_002745.1124086.p01|FEATURES|truncated_putative_response_regulator_ArlR|unclassified|truncated_putative_response_regulator_ArlR	deeparg_db	2	NC_002745.1124086.p01	deeparg	1.0.4	gene_presence_detected					unclassified		3	118				ERZ24879087.403_13															50.4
ERR13598982_binner23_Refined_12.txt.rgi	vanT gene in vanG cluster	glycopeptide resistance gene cluster; vanT	CARD	3.3.0	3002972	rgi	6.0.3	gene_presence_detected		52.95			glycopeptide antibiotic		5940	7073				ERZ24879087.1374_9													antibiotic target alteration	+	35.87
ERR13598982_binner23_Refined_12_retrieved-genes-class_A-hmmsearched.out.fargene	classA	classA_70_centroids-aligned	fargene_hmms	0.1	classA_70_centroids-aligned	fargene	0.1	gene_presence_detected					classA				302	9	300	ERR13598982_binner23_Refined_12_ERZ24879087.383_seq1_4										295	8	293
ERR13598982_binner23_Refined_12_retrieved-genes-class_A-hmmsearched.out.fargene	classA	classA_70_centroids-aligned	fargene_hmms	0.1	classA_70_centroids-aligned	fargene	0.1	gene_presence_detected					classA				120	5	119	ERR13598982_binner23_Refined_12_ERZ24879087.461_seq1_4										295	178	293
ERR13598982_binner23_Refined_12_retrieved-genes-class_B_3-hmmsearched.out.fargene	b3	b3_70_centroids-aligned	fargene_hmms	0.1	b3_70_centroids-aligned	fargene	0.1	gene_presence_detected					b3				300	30	298	ERR13598982_binner23_Refined_12_ERZ24879087.5009_seq1_1										300	30	298
ERR13598982_concoct_31.mapping.ARG.deeparg	CMEB	gi:488898721:ref:WP_002809818.1:|FEATURES|cmeB|multidrug|cmeB	deeparg_db	2	gi:488898721:ref:WP_002809818.1:	deeparg	1.0.4	gene_presence_detected					multidrug		34	1040				ERZ24879087.3349_1															55.0
ERR13598982_concoct_31.mapping.potential.ARG.deeparg	VATG	GQ205627.2.gene3.p01|FEATURES|vatG|MLS|vatG	deeparg_db	2	GQ205627.2.gene3.p01	deeparg	1.0.4	gene_presence_detected					MLS		20	214				ERZ24879087.485_13															50.0
ERR13598982_concoct_31.mapping.potential.ARG.deeparg	VATG	GQ205627.2.gene3.p01|FEATURES|vatG|MLS|vatG	deeparg_db	2	GQ205627.2.gene3.p01	deeparg	1.0.4	gene_presence_detected					peptide		20	214				ERZ24879087.485_13															50.0
ERR13598982_concoct_31.txt.rgi	adeF	resistance-nodulation-cell division (RND) antibiotic efflux pump	CARD	3.3.0	3000777	rgi	6.0.3	gene_presence_detected		95.28			fluoroquinolone antibiotic; tetracycline antibiotic		1	3030				ERZ24879087.3349_1													antibiotic efflux	+	44.71
ERR13598982_concoct_31_retrieved-genes-class_D_2-hmmsearched.out.fargene	oxa	oxa_g2_70_centroids-aligned	fargene_hmms	0.1	oxa_g2_70_centroids-aligned	fargene	0.1	gene_presence_detected					oxa				268	21	267	ERR13598982_concoct_31_ERZ24879087.1380_seq1_1										270	19	269
ERR13598982_concoct_38.mapping.ARG.deeparg	BACA	YP_001563294|FEATURES|bacA|bacitracin|bacA	deeparg_db	2	YP_001563294	deeparg	1.0.4	gene_presence_detected					bacitracin		5	272				ERZ24879087.223_9															77.3
ERR13598982_concoct_38.mapping.ARG.deeparg	MEXD	YP_001668663|FEATURES|mexD|multidrug|mexD	deeparg_db	2	YP_001668663	deeparg	1.0.4	gene_presence_detected					multidrug		2	1027				ERZ24879087.397_3															61.1
ERR13598982_concoct_38.mapping.ARG.deeparg	TRIC	NP_248848.1|FEATURES|TriC|triclosan|TriC	deeparg_db	2	NP_248848.1	deeparg	1.0.4	gene_presence_detected					triclosan		4	1005				ERZ24879087.2738_2															50.7
ERR13598982_concoct_38.mapping.potential.ARG.deeparg	EMRB	gi:908735593:ref:WP_049858177.1:|FEATURES|emrB|multidrug|emrB	deeparg_db	2	gi:908735593:ref:WP_049858177.1:	deeparg	1.0.4	gene_presence_detected					fluoroquinolone		6	512				ERZ24879087.51_48															54.8
ERR13598982_concoct_38.mapping.potential.ARG.deeparg	EMRB	gi:908735593:ref:WP_049858177.1:|FEATURES|emrB|multidrug|emrB	deeparg_db	2	gi:908735593:ref:WP_049858177.1:	deeparg	1.0.4	gene_presence_detected					multidrug		6	512				ERZ24879087.51_48															54.8
ERR13598982_concoct_38.mapping.potential.ARG.deeparg	FARA	undefined	deeparg_db	2	undefined	deeparg	1.0.4	gene_presence_detected					tetracycline		49	374				ERZ24879087.51_47															51.0
ERR13598982_concoct_38.mapping.potential.ARG.deeparg	FARA	undefined	deeparg_db	2	undefined	deeparg	1.0.4	gene_presence_detected					peptide		49	374				ERZ24879087.51_47															51.0
ERR13598982_concoct_38.mapping.potential.ARG.deeparg	MEXC	undefined	deeparg_db	2	undefined	deeparg	1.0.4	gene_presence_detected					aminoglycoside		38	365				ERZ24879087.397_4															50.2
ERR13598982_concoct_38.mapping.potential.ARG.deeparg	MEXC	gi:730552397:ref:WP_034045676.1:|FEATURES|mexC|multidrug|mexC	deeparg_db	2	gi:730552397:ref:WP_034045676.1:	deeparg	1.0.4	gene_presence_detected					multidrug		38	365				ERZ24879087.397_4															50.2
ERR13598982_concoct_38.txt.rgi	adeF	resistance-nodulation-cell division (RND) antibiotic efflux pump	CARD	3.3.0	3000777	rgi	6.0.3	gene_presence_detected		99.72			fluoroquinolone antibiotic; tetracycline antibiotic		1884	5054				ERZ24879087.397_3													antibiotic efflux	-	42.84
ERR13598982_concoct_38_retrieved-genes-class_A-hmmsearched.out.fargene	classA	classA_70_centroids-aligned	fargene_hmms	0.1	classA_70_centroids-aligned	fargene	0.1	gene_presence_detected					classA				300	32	299	ERR13598982_concoct_38_ERZ24879087.8_seq1_1										295	27	294
ERR13598982_concoct_47.mapping.ARG.deeparg	TRUNCATED_PUTATIVE_RESPONSE_REGULATOR_ARLR	NC_002745.3251084.p01|FEATURES|truncated_putative_response_regulator_ArlR|unclassified|truncated_putative_response_regulator_ArlR	deeparg_db	2	NC_002745.3251084.p01	deeparg	1.0.4	gene_presence_detected					unclassified		5	80				ERZ24879087.12245_3															50.0
ERR13598982_concoct_47.mapping.potential.ARG.deeparg	TRUNCATED_PUTATIVE_RESPONSE_REGULATOR_ARLR	undefined	deeparg_db	2	undefined	deeparg	1.0.4	gene_presence_detected					aminoglycoside		4	118				ERZ24879087.7007_2															51.7
ERR13598982_concoct_47.mapping.potential.ARG.deeparg	TRUNCATED_PUTATIVE_RESPONSE_REGULATOR_ARLR	NC_002745.1124086.p01|FEATURES|truncated_putative_response_regulator_ArlR|unclassified|truncated_putative_response_regulator_ArlR	deeparg_db	2	NC_002745.1124086.p01	deeparg	1.0.4	gene_presence_detected					unclassified		4	118				ERZ24879087.7007_2															51.7
ERR13598982_concoct_47.txt.rgi	vanT gene in vanG cluster	glycopeptide resistance gene cluster; vanT	CARD	3.3.0	3002972	rgi	6.0.3	gene_presence_detected		53.09			glycopeptide antibiotic		447	1583				ERZ24879087.16165_2													antibiotic target alteration	-	34.13
ERR13598982_concoct_59.mapping.potential.ARG.deeparg	ADP-RIBOSYLATING_TRANSFERASE_ARR	AF001493.1.orf0.gene.p01|FEATURES|ADP-ribosylating_transferase_arr|rifamycin|ADP-ribosylating_transferase_arr	deeparg_db	2	AF001493.1.orf0.gene.p01	deeparg	1.0.4	gene_presence_detected					peptide		17	143				ERZ24879087.6427_2															57.5
ERR13598982_concoct_59.mapping.potential.ARG.deeparg	ADP-RIBOSYLATING_TRANSFERASE_ARR	AF001493.1.orf0.gene.p01|FEATURES|ADP-ribosylating_transferase_arr|rifamycin|ADP-ribosylating_transferase_arr	deeparg_db	2	AF001493.1.orf0.gene.p01	deeparg	1.0.4	gene_presence_detected					multidrug		17	143				ERZ24879087.6427_2															57.5
ERR13598982_concoct_59.mapping.potential.ARG.deeparg	JOHN-1	undefined	deeparg_db	2	undefined	deeparg	1.0.4	gene_presence_detected					multidrug		14	236				ERZ24879087.2741_4															52.5
ERR13598982_concoct_59.mapping.potential.ARG.deeparg	JOHN-1	undefined	deeparg_db	2	undefined	deeparg	1.0.4	gene_presence_detected					aminoglycoside		14	236				ERZ24879087.2741_4															52.5
ERR13598982_concoct_59.txt.rgi	vanT gene in vanG cluster	glycopeptide resistance gene cluster; vanT	CARD	3.3.0	3002972	rgi	6.0.3	gene_presence_detected		114.75			glycopeptide antibiotic		174	2627				ERZ24879087.2465_2													antibiotic target alteration	+	33.79
ERR13598982_concoct_59.txt.rgi	vanY gene in vanM cluster	vanY; glycopeptide resistance gene cluster	CARD	3.3.0	3002961	rgi	6.0.3	gene_presence_detected		108.58			glycopeptide antibiotic		1941	2702				ERZ24879087.2627_3													antibiotic target alteration	+	29.88
ERR13598982_concoct_59_retrieved-genes-class_B_1_2-hmmsearched.out.fargene	b1	b1_b2_70_centroids-aligned	fargene_hmms	0.1	b1_b2_70_centroids-aligned	fargene	0.1	gene_presence_detected					b1				254	31	250	ERR13598982_concoct_59_ERZ24879087.2741_seq1_4										248	25	245
ERR13598982_concoct_59_retrieved-genes-class_D_2-hmmsearched.out.fargene	oxa	oxa_g2_70_centroids-aligned	fargene_hmms	0.1	oxa_g2_70_centroids-aligned	fargene	0.1	gene_presence_detected					oxa				273	10	270	ERR13598982_concoct_59_ERZ24879087.2741_seq1_4										270	11	268
ERR13598982_concoct_60.txt.rgi	vanT gene in vanG cluster	glycopeptide resistance gene cluster; vanT	CARD	3.3.0	3002972	rgi	6.0.3	gene_presence_detected		52.53			glycopeptide antibiotic		2226	3350				ERZ24879087.4919_4													antibiotic target alteration	+	37.74
ERR13598982_concoct_8.txt.rgi	vanT gene in vanG cluster	glycopeptide resistance gene cluster; vanT	CARD	3.3.0	3002972	rgi	6.0.3	gene_presence_detected		49.72			glycopeptide antibiotic		1485	2549				ERZ24879087.9568_3													antibiotic target alteration	-	35.51
ERR13598982_metabat2_3.mapping.ARG.deeparg	CAMP-REGULATORY_PROTEIN	gi:490367208:ref:WP_004246872.1:|FEATURES|cAMP-regulatory_protein|unclassified|cAMP-regulatory_protein	deeparg_db	2	gi:490367208:ref:WP_004246872.1:	deeparg	1.0.4	gene_presence_detected					unclassified		11	210				ERZ24879087.2977_6															53.2
ERR13598982_metabat2_3.mapping.ARG.deeparg	KDPE	NP_415222.1|FEATURES|kdpE|aminoglycoside|kdpE	deeparg_db	2	NP_415222.1	deeparg	1.0.4	gene_presence_detected					aminoglycoside		4	223				ERZ24879087.15032_2															56.4
ERR13598982_metabat2_3.mapping.ARG.deeparg	ROSA	ZP_04621517|FEATURES|rosA|fosmidomycin|rosA	deeparg_db	2	ZP_04621517	deeparg	1.0.4	gene_presence_detected					fosmidomycin		3	377				ERZ24879087.794_11															63.2
ERR13598982_metabat2_3.mapping.ARG.deeparg	ROSB	AAS61092|FEATURES|rosB|fosmidomycin|rosB	deeparg_db	2	AAS61092	deeparg	1.0.4	gene_presence_detected					fosmidomycin		1	543				ERZ24879087.5797_2															55.4
ERR13598982_metabat2_3.mapping.potential.ARG.deeparg	OPRM	NC_008702.1.4607681.p01|FEATURES|oprM|multidrug|oprM	deeparg_db	2	NC_008702.1.4607681.p01	deeparg	1.0.4	gene_presence_detected					aminoglycoside		8	460				ERZ24879087.5348_2															60.6
ERR13598982_metabat2_3.mapping.potential.ARG.deeparg	OPRM	NC_008702.1.4607681.p01|FEATURES|oprM|multidrug|oprM	deeparg_db	2	NC_008702.1.4607681.p01	deeparg	1.0.4	gene_presence_detected					multidrug		8	460				ERZ24879087.5348_2															60.6
ERR13598982_metabat2_3.mapping.potential.ARG.deeparg	OPRM	undefined	deeparg_db	2	undefined	deeparg	1.0.4	gene_presence_detected					aminoglycoside		8	460				ERZ24879087.4971_2															62.6
ERR13598982_metabat2_3.mapping.potential.ARG.deeparg	OPRM	NC_008702.1.4607681.p01|FEATURES|oprM|multidrug|oprM	deeparg_db	2	NC_008702.1.4607681.p01	deeparg	1.0.4	gene_presence_detected					multidrug		8	460				ERZ24879087.4971_2															62.6
ERR13598982_metabat2_3.txt.rgi	rsmA	resistance-nodulation-cell division (RND) antibiotic efflux pump	CARD	3.3.0	3005069	rgi	6.0.3	gene_presence_detected		111.48			fluoroquinolone antibiotic; diaminopyrimidine antibiotic; phenicol antibiotic		251	457				ERZ24879087.6689_2													antibiotic efflux	-	85.45
ERR13598982_metabat2_3.txt.rgi	vanY gene in vanB cluster	vanY; glycopeptide resistance gene cluster	CARD	3.3.0	3002956	rgi	6.0.3	gene_presence_detected		69.78			glycopeptide antibiotic		2438	3001				ERZ24879087.3329_3													antibiotic target alteration	+	30.83
ERR13598983_binner12_Refined_45.mapping.potential.ARG.deeparg	UGD	AAC75089.1|FEATURES|ugd|peptide|ugd	deeparg_db	2	AAC75089.1	deeparg	1.0.4	gene_presence_detected					multidrug		60	388				ERZ24879086.4183_6															74.5
ERR13598983_binner12_Refined_45.mapping.potential.ARG.deeparg	UGD	AAC75089.1|FEATURES|ugd|peptide|ugd	deeparg_db	2	AAC75089.1	deeparg	1.0.4	gene_presence_detected					peptide		60	388				ERZ24879086.4183_6															74.5
ERR13598983_binner12_Refined_45.txt.rgi	vanT gene in vanG cluster	glycopeptide resistance gene cluster; vanT	CARD	3.3.0	3002972	rgi	6.0.3	gene_presence_detected		114.47			glycopeptide antibiotic		8131	10578				ERZ24879086.40_7													antibiotic target alteration	-	33.24
ERR13598983_binner12_Refined_5.mapping.ARG.deeparg	BACA	YP_294981|FEATURES|bacA|bacitracin|bacA	deeparg_db	2	YP_294981	deeparg	1.0.4	gene_presence_detected					bacitracin		1	293				ERZ24879086.68_28															55.1
ERR13598983_binner12_Refined_5.mapping.ARG.deeparg	KASUGAMYCIN_RESISTANCE_PROTEIN_KSGA	YP_002396141|FEATURES|kasugamycin_resistance_protein_ksgA|aminoglycoside|kasugamycin_resistance_protein_ksgA	deeparg_db	2	YP_002396141	deeparg	1.0.4	gene_presence_detected					aminoglycoside		9	264				ERZ24879086.126_11															52.0
ERR13598983_binner12_Refined_5.mapping.ARG.deeparg	MTRD	NP_274718.1|FEATURES|mtrD|multidrug|mtrD	deeparg_db	2	NP_274718.1	deeparg	1.0.4	gene_presence_detected					multidrug		1	1060				ERZ24879086.38_10															61.7
ERR13598983_binner12_Refined_5.mapping.ARG.deeparg	MTRE	gi:488170688:ref:WP_002241896.1:|FEATURES|mtrE|multidrug|mtrE	deeparg_db	2	gi:488170688:ref:WP_002241896.1:	deeparg	1.0.4	gene_presence_detected					multidrug		5	463				ERZ24879086.38_9															53.3
ERR13598983_binner12_Refined_5.mapping.potential.ARG.deeparg	MACB	AAV85982.1|FEATURES|macB|MLS|macB	deeparg_db	2	AAV85982.1	deeparg	1.0.4	gene_presence_detected					MLS		2	644				ERZ24879086.25_36															54.0
ERR13598983_binner12_Refined_5.mapping.potential.ARG.deeparg	MACB	undefined	deeparg_db	2	undefined	deeparg	1.0.4	gene_presence_detected					peptide		2	644				ERZ24879086.25_36															54.0
ERR13598983_binner12_Refined_5.mapping.potential.ARG.deeparg	MTRC	undefined	deeparg_db	2	undefined	deeparg	1.0.4	gene_presence_detected					aminoglycoside		11	408				ERZ24879086.38_11															50.1
ERR13598983_binner12_Refined_5.mapping.potential.ARG.deeparg	MTRC	undefined	deeparg_db	2	undefined	deeparg	1.0.4	gene_presence_detected					peptide		11	408				ERZ24879086.38_11															50.1
ERR13598983_binner12_Refined_5.txt.rgi	FosH	fosfomycin thiol transferase	CARD	3.3.0	3007369	rgi	6.0.3	gene_presence_detected		103.01			phosphonic acid antibiotic		10761	11174				ERZ24879086.82_11													antibiotic inactivation	+	59.54
ERR13598983_binner12_Refined_5.txt.rgi	adeF	resistance-nodulation-cell division (RND) antibiotic efflux pump	CARD	3.3.0	3000777	rgi	6.0.3	gene_presence_detected		102.55			fluoroquinolone antibiotic; tetracycline antibiotic		7963	11223				ERZ24879086.38_10													antibiotic efflux	-	42.01
ERR13598983_binner23_Refined_5.mapping.ARG.deeparg	UGD	AAC75089.1|FEATURES|ugd|peptide|ugd	deeparg_db	2	AAC75089.1	deeparg	1.0.4	gene_presence_detected					peptide		2	388				ERZ24879086.630_3															63.0
ERR13598983_binner23_Refined_5.mapping.potential.ARG.deeparg	RBPA	ADV91011.1|FEATURES|RbpA|rifamycin|RbpA	deeparg_db	2	ADV91011.1	deeparg	1.0.4	gene_presence_detected					multidrug		1	106				ERZ24879086.1480_5															51.4
ERR13598983_binner23_Refined_5.mapping.potential.ARG.deeparg	RBPA	ADV91011.1|FEATURES|RbpA|rifamycin|RbpA	deeparg_db	2	ADV91011.1	deeparg	1.0.4	gene_presence_detected					peptide		1	106				ERZ24879086.1480_5															51.4
ERR13598983_binner23_Refined_5.txt.rgi	vanT gene in vanG cluster	glycopeptide resistance gene cluster; vanT	CARD	3.3.0	3002972	rgi	6.0.3	gene_presence_detected		52.67			glycopeptide antibiotic		4780	5907				ERZ24879086.151_5													antibiotic target alteration	+	32.3
ERR13598983_binner23_Refined_5.txt.rgi	vanW gene in vanI cluster	vanW; glycopeptide resistance gene cluster	CARD	3.3.0	3003724	rgi	6.0.3	gene_presence_detected		157.64			glycopeptide antibiotic		2305	4071				ERZ24879086.724_2													antibiotic target alteration	+	33.04
ERR13598983_binner23_Refined_5.txt.rgi	vanY gene in vanM cluster	vanY; glycopeptide resistance gene cluster	CARD	3.3.0	3002961	rgi	6.0.3	gene_presence_detected		94.42			glycopeptide antibiotic		3	665				ERZ24879086.9096_1													antibiotic target alteration	+	39.71
ERR13598983_concoct_48.mapping.ARG.deeparg	MEXF	CP000675.2.gene2298.p01|FEATURES|mexF|multidrug|mexF	deeparg_db	2	CP000675.2.gene2298.p01	deeparg	1.0.4	gene_presence_detected					multidrug		157	1041				ERZ24879086.6457_1															53.6
ERR13598983_concoct_48.mapping.potential.ARG.deeparg	BACA	undefined	deeparg_db	2	undefined	deeparg	1.0.4	gene_presence_detected					multidrug		7	258				ERZ24879086.9136_2															50.0
ERR13598983_concoct_48.mapping.potential.ARG.deeparg	BACA	undefined	deeparg_db	2	undefined	deeparg	1.0.4	gene_presence_detected					peptide		7	258				ERZ24879086.9136_2															50.0
ERR13598983_concoct_48.mapping.potential.ARG.deeparg	DFRA3	undefined	deeparg_db	2	undefined	deeparg	1.0.4	gene_presence_detected					aminoglycoside		3	160				ERZ24879086.31081_2															50.6
ERR13598983_concoct_48.mapping.potential.ARG.deeparg	DFRA3	undefined	deeparg_db	2	undefined	deeparg	1.0.4	gene_presence_detected					peptide		3	160				ERZ24879086.31081_2															50.6
ERR13598983_concoct_48.txt.rgi	adeF	resistance-nodulation-cell division (RND) antibiotic efflux pump	CARD	3.3.0	3000777	rgi	6.0.3	gene_presence_detected		92.92			fluoroquinolone antibiotic; tetracycline antibiotic		2	2953				ERZ24879086.6457_1													antibiotic efflux	-	53.05
ERR13598984_binner123_Refined_39.mapping.ARG.deeparg	BACA	YP_002092118|FEATURES|bacA|bacitracin|bacA	deeparg_db	2	YP_002092118	deeparg	1.0.4	gene_presence_detected					bacitracin		14	289				ERZ24879085.17_36															62.8
ERR13598984_binner123_Refined_39.mapping.ARG.deeparg	KASUGAMYCIN_RESISTANCE_PROTEIN_KSGA	A7FMC1|FEATURES|kasugamycin_resistance_protein_ksgA|aminoglycoside|kasugamycin_resistance_protein_ksgA	deeparg_db	2	A7FMC1	deeparg	1.0.4	gene_presence_detected					aminoglycoside		9	267				ERZ24879085.84_17															51.0
ERR13598984_binner123_Refined_39.mapping.ARG.deeparg	MTRD	NP_274718.1|FEATURES|mtrD|multidrug|mtrD	deeparg_db	2	NP_274718.1	deeparg	1.0.4	gene_presence_detected					multidrug		1	1060				ERZ24879085.69_3															62.1
ERR13598984_binner123_Refined_39.mapping.ARG.deeparg	MTRE	gi:488170688:ref:WP_002241896.1:|FEATURES|mtrE|multidrug|mtrE	deeparg_db	2	gi:488170688:ref:WP_002241896.1:	deeparg	1.0.4	gene_presence_detected					multidrug		13	459				ERZ24879085.69_4															54.8
ERR13598984_binner123_Refined_39.mapping.ARG.deeparg	SMER	AAD51348.1|FEATURES|smeR|multidrug|smeR	deeparg_db	2	AAD51348.1	deeparg	1.0.4	gene_presence_detected					multidrug		9	229				ERZ24879085.12_79															50.4
ERR13598984_binner123_Refined_39.mapping.potential.ARG.deeparg	MACB	AAV85982.1|FEATURES|macB|MLS|macB	deeparg_db	2	AAV85982.1	deeparg	1.0.4	gene_presence_detected					MLS		3	644				ERZ24879085.520_4															54.1
ERR13598984_binner123_Refined_39.mapping.potential.ARG.deeparg	MACB	undefined	deeparg_db	2	undefined	deeparg	1.0.4	gene_presence_detected					peptide		3	644				ERZ24879085.520_4															54.1
ERR13598984_binner123_Refined_39.mapping.potential.ARG.deeparg	MTRC	undefined	deeparg_db	2	undefined	deeparg	1.0.4	gene_presence_detected					aminoglycoside		7	385				ERZ24879085.69_2															52.4
ERR13598984_binner123_Refined_39.mapping.potential.ARG.deeparg	MTRC	undefined	deeparg_db	2	undefined	deeparg	1.0.4	gene_presence_detected					peptide		7	385				ERZ24879085.69_2															52.4
ERR13598984_binner123_Refined_39.txt.rgi	vanY gene in vanB cluster	vanY; glycopeptide resistance gene cluster	CARD	3.3.0	3002956	rgi	6.0.3	gene_presence_detected		102.99			glycopeptide antibiotic		464	1294				ERZ24879085.235_2													antibiotic target alteration	+	31.54
ERR13598984_binner123_Refined_42.mapping.ARG.deeparg	BACA	Q8Y1I9|FEATURES|bacA|bacitracin|bacA	deeparg_db	2	Q8Y1I9	deeparg	1.0.4	gene_presence_detected					bacitracin		1	293				ERZ24879085.122_14															64.2
ERR13598984_binner123_Refined_42.mapping.ARG.deeparg	KASUGAMYCIN_RESISTANCE_PROTEIN_KSGA	YP_001175338|FEATURES|kasugamycin_resistance_protein_ksgA|aminoglycoside|kasugamycin_resistance_protein_ksgA	deeparg_db	2	YP_001175338	deeparg	1.0.4	gene_presence_detected					aminoglycoside		7	265				ERZ24879085.16_15															53.7
ERR13598984_binner123_Refined_42.mapping.ARG.deeparg	KDPE	NP_415222.1|FEATURES|kdpE|aminoglycoside|kdpE	deeparg_db	2	NP_415222.1	deeparg	1.0.4	gene_presence_detected					aminoglycoside		3	224				ERZ24879085.49_15															58.1
ERR13598984_binner123_Refined_42.mapping.ARG.deeparg	OXA	U63835.1.gene1.p01|FEATURES|OXA-15|beta-lactam|OXA	deeparg_db	2	U63835.1.gene1.p01	deeparg	1.0.4	gene_presence_detected					beta-lactam		8	266				ERZ24879085.8_20															65.8
ERR13598984_binner123_Refined_42.mapping.ARG.deeparg	ROSB	YP_001477377|FEATURES|rosB|fosmidomycin|rosB	deeparg_db	2	YP_001477377	deeparg	1.0.4	gene_presence_detected					fosmidomycin		1	543				ERZ24879085.23_6															52.1
ERR13598984_binner123_Refined_42.mapping.potential.ARG.deeparg	DFRA3	undefined	deeparg_db	2	undefined	deeparg	1.0.4	gene_presence_detected					aminoglycoside		5	141				ERZ24879085.20_48															50.0
ERR13598984_binner123_Refined_42.mapping.potential.ARG.deeparg	DFRA3	undefined	deeparg_db	2	undefined	deeparg	1.0.4	gene_presence_detected					peptide		5	141				ERZ24879085.20_48															50.0
ERR13598984_binner123_Refined_42.mapping.potential.ARG.deeparg	MEXK	AAG07064.1|FEATURES|MexK|multidrug|MexK	deeparg_db	2	AAG07064.1	deeparg	1.0.4	gene_presence_detected					multidrug		3	1021				ERZ24879085.73_27															56.0
ERR13598984_binner123_Refined_42.mapping.potential.ARG.deeparg	MEXK	AAG07064.1|FEATURES|MexK|multidrug|MexK	deeparg_db	2	AAG07064.1	deeparg	1.0.4	gene_presence_detected					triclosan		3	1021				ERZ24879085.73_27															56.0
ERR13598984_binner123_Refined_42.txt.rgi	adeF	resistance-nodulation-cell division (RND) antibiotic efflux pump	CARD	3.3.0	3000777	rgi	6.0.3	gene_presence_detected		98.21			fluoroquinolone antibiotic; tetracycline antibiotic		138808	141930				ERZ24879085.5_130													antibiotic efflux	-	45.8
ERR13598984_binner123_Refined_42_retrieved-genes-class_D_2-hmmsearched.out.fargene	oxa	oxa_g2_70_centroids-aligned	fargene_hmms	0.1	oxa_g2_70_centroids-aligned	fargene	0.1	gene_presence_detected					oxa				266	8	265	ERR13598984_binner123_Refined_42_ERZ24879085.8_seq1_1										270	5	269
ERR13598984_concoct_39.mapping.ARG.deeparg	ACRA	gi:524234431:emb:CDA04526.1:|FEATURES|acrA|multidrug|acrA	deeparg_db	2	gi:524234431:emb:CDA04526.1:	deeparg	1.0.4	gene_presence_detected					multidrug		42	338				ERZ24879085.9363_2															58.4
ERR13598984_concoct_39.mapping.ARG.deeparg	BACA	YP_001898234|FEATURES|bacA|bacitracin|bacA	deeparg_db	2	YP_001898234	deeparg	1.0.4	gene_presence_detected					bacitracin		1	293				ERZ24879085.22502_1															65.5
ERR13598984_concoct_39.mapping.ARG.deeparg	EMRB	gi:740320277:ref:WP_038157443.1:|FEATURES|emrB|multidrug|emrB	deeparg_db	2	gi:740320277:ref:WP_038157443.1:	deeparg	1.0.4	gene_presence_detected					multidrug		6	489				ERZ24879085.11687_1															56.2
ERR13598984_concoct_39.mapping.ARG.deeparg	KDPE	NP_415222.1|FEATURES|kdpE|aminoglycoside|kdpE	deeparg_db	2	NP_415222.1	deeparg	1.0.4	gene_presence_detected					aminoglycoside		4	223				ERZ24879085.15381_3															56.4
ERR13598984_concoct_39.mapping.ARG.deeparg	OPRM	NC_008702.1.4606278.p01|FEATURES|oprM|multidrug|oprM	deeparg_db	2	NC_008702.1.4606278.p01	deeparg	1.0.4	gene_presence_detected					multidrug		2	467				ERZ24879085.12031_2															51.7
ERR13598984_concoct_39.mapping.ARG.deeparg	TRANSCRIPTIONAL_REGULATORY_PROTEIN_CPXR_CPXR	CP000675.2.gene1535.p01|FEATURES|transcriptional_regulatory_protein_CpxR_cpxR|unclassified|transcriptional_regulatory_protein_CpxR_cpxR	deeparg_db	2	CP000675.2.gene1535.p01	deeparg	1.0.4	gene_presence_detected					unclassified		5	222				ERZ24879085.20605_1															54.1
ERR13598984_concoct_39.mapping.ARG.deeparg	VATF	AAF63432|FEATURES|vatF|MLS|vatF	deeparg_db	2	AAF63432	deeparg	1.0.4	gene_presence_detected					MLS		8	215				ERZ24879085.11756_3															75.0
ERR13598984_concoct_39.mapping.potential.ARG.deeparg	ACRA	undefined	deeparg_db	2	undefined	deeparg	1.0.4	gene_presence_detected					aminoglycoside		42	338				ERZ24879085.9363_2															58.4
ERR13598984_concoct_49.txt.rgi	vanY gene in vanG cluster	vanY; glycopeptide resistance gene cluster	CARD	3.3.0	3002959	rgi	6.0.3	gene_presence_detected		88.53			glycopeptide antibiotic		11258	12001				ERZ24879085.293_11													antibiotic target alteration	-	34.01
ERR13598984_metabat2_9.mapping.ARG.deeparg	ADEB	gi:446910353:ref:WP_000987609.1:|FEATURES|adeB|multidrug|adeB	deeparg_db	2	gi:446910353:ref:WP_000987609.1:	deeparg	1.0.4	gene_presence_detected					multidrug		2	1033				ERZ24879085.50_42															57.7
ERR13598984_metabat2_9.mapping.ARG.deeparg	KDPE	NP_415222.1|FEATURES|kdpE|aminoglycoside|kdpE	deeparg_db	2	NP_415222.1	deeparg	1.0.4	gene_presence_detected					aminoglycoside		4	223				ERZ24879085.566_4															50.9
ERR13598984_metabat2_9.mapping.ARG.deeparg	MULTIDRUG_ABC_TRANSPORTER	gi:496018010:ref:WP_008742581.1:|FEATURES|multidrug_ABC_transporter|multidrug|multidrug_ABC_transporter	deeparg_db	2	gi:496018010:ref:WP_008742581.1:	deeparg	1.0.4	gene_presence_detected					multidrug		29	597				ERZ24879085.50_39															55.2
ERR13598984_metabat2_9.mapping.ARG.deeparg	ROSA	YP_001401993|FEATURES|rosA|fosmidomycin|rosA	deeparg_db	2	YP_001401993	deeparg	1.0.4	gene_presence_detected					fosmidomycin		22	403				ERZ24879085.6412_2															54.7
ERR13598984_metabat2_9.mapping.ARG.deeparg	UGD	AAC75089.1|FEATURES|ugd|peptide|ugd	deeparg_db	2	AAC75089.1	deeparg	1.0.4	gene_presence_detected					peptide		1	388				ERZ24879085.119_23															69.1
ERR13598984_metabat2_9.mapping.potential.ARG.deeparg	ACRB	undefined	deeparg_db	2	undefined	deeparg	1.0.4	gene_presence_detected					tetracycline		1	1035				ERZ24879085.10_88															51.5
ERR13598984_metabat2_9.mapping.potential.ARG.deeparg	ACRB	gi:754968546:ref:WP_042324453.1:|FEATURES|acrB|multidrug|acrB	deeparg_db	2	gi:754968546:ref:WP_042324453.1:	deeparg	1.0.4	gene_presence_detected					multidrug		1	1035				ERZ24879085.10_88															51.5
ERR13598984_metabat2_9.mapping.potential.ARG.deeparg	ACRB	undefined	deeparg_db	2	undefined	deeparg	1.0.4	gene_presence_detected					aminoglycoside		1	1041				ERZ24879085.199_22															56.6
ERR13598984_metabat2_9.mapping.potential.ARG.deeparg	ACRB	CP002695.1.gene992.p01|FEATURES|acrB|multidrug|acrB	deeparg_db	2	CP002695.1.gene992.p01	deeparg	1.0.4	gene_presence_detected					multidrug		1	1041				ERZ24879085.199_22															56.6
ERR13598984_metabat2_9.mapping.potential.ARG.deeparg	BACA	undefined	deeparg_db	2	undefined	deeparg	1.0.4	gene_presence_detected					peptide		31	294				ERZ24879085.313_5															67.8
ERR13598984_metabat2_9.mapping.potential.ARG.deeparg	BACA	undefined	deeparg_db	2	undefined	deeparg	1.0.4	gene_presence_detected					fluoroquinolone		31	294				ERZ24879085.313_5															67.8
ERR13598984_metabat2_9.mapping.potential.ARG.deeparg	MACB	undefined	deeparg_db	2	undefined	deeparg	1.0.4	gene_presence_detected					fluoroquinolone		1	647				ERZ24879085.114_27															53.1
ERR13598984_metabat2_9.mapping.potential.ARG.deeparg	MACB	gi:639225329:ref:WP_024561799.1:|FEATURES|macB|MLS|macB	deeparg_db	2	gi:639225329:ref:WP_024561799.1:	deeparg	1.0.4	gene_presence_detected					MLS		1	647				ERZ24879085.114_27															53.1
ERR13598985_concoct_27.mapping.ARG.deeparg	TRUNCATED_PUTATIVE_RESPONSE_REGULATOR_ARLR	NC_002745.3251084.p01|FEATURES|truncated_putative_response_regulator_ArlR|unclassified|truncated_putative_response_regulator_ArlR	deeparg_db	2	NC_002745.3251084.p01	deeparg	1.0.4	gene_presence_detected					unclassified		8	81				ERZ24875791.13782_2															50.0
ERR13598985_concoct_27.mapping.potential.ARG.deeparg	ABES	undefined	deeparg_db	2	undefined	deeparg	1.0.4	gene_presence_detected					peptide		9	107				ERZ24875791.15239_3															55.6
ERR13598985_concoct_27.mapping.potential.ARG.deeparg	ABES	NC_010410.6003348.p01|FEATURES|abeS|multidrug|abeS	deeparg_db	2	NC_010410.6003348.p01	deeparg	1.0.4	gene_presence_detected					fluoroquinolone		9	107				ERZ24875791.15239_3															55.6
ERR13598985_concoct_27.mapping.potential.ARG.deeparg	SUL4	undefined	deeparg_db	2	undefined	deeparg	1.0.4	gene_presence_detected					peptide		7	286				ERZ24875791.9407_2															59.1
ERR13598985_concoct_27.mapping.potential.ARG.deeparg	SUL4	undefined	deeparg_db	2	undefined	deeparg	1.0.4	gene_presence_detected					multidrug		7	286				ERZ24875791.9407_2															59.1
ERR13598985_concoct_27.mapping.potential.ARG.deeparg	TRUNCATED_PUTATIVE_RESPONSE_REGULATOR_ARLR	NC_002745.1124086.p01|FEATURES|truncated_putative_response_regulator_ArlR|unclassified|truncated_putative_response_regulator_ArlR	deeparg_db	2	NC_002745.1124086.p01	deeparg	1.0.4	gene_presence_detected					aminoglycoside		3	118				ERZ24875791.19414_2															52.6
ERR13598985_concoct_27.mapping.potential.ARG.deeparg	TRUNCATED_PUTATIVE_RESPONSE_REGULATOR_ARLR	NC_002745.1124086.p01|FEATURES|truncated_putative_response_regulator_ArlR|unclassified|truncated_putative_response_regulator_ArlR	deeparg_db	2	NC_002745.1124086.p01	deeparg	1.0.4	gene_presence_detected					unclassified		3	118				ERZ24875791.19414_2															52.6
ERR13598985_concoct_27.txt.rgi	qacG	small multidrug resistance (SMR) antibiotic efflux pump	CARD	3.3.0	3007015	rgi	6.0.3	gene_presence_detected		102.8			disinfecting agents and antiseptics		773	1105				ERZ24875791.15239_3													antibiotic efflux	-	41.18
ERR13598985_concoct_46.mapping.potential.ARG.deeparg	TRUNCATED_PUTATIVE_RESPONSE_REGULATOR_ARLR	NC_002745.1124086.p01|FEATURES|truncated_putative_response_regulator_ArlR|unclassified|truncated_putative_response_regulator_ArlR	deeparg_db	2	NC_002745.1124086.p01	deeparg	1.0.4	gene_presence_detected					multidrug		3	121				ERZ24875791.15710_3															50.8
ERR13598985_concoct_46.mapping.potential.ARG.deeparg	TRUNCATED_PUTATIVE_RESPONSE_REGULATOR_ARLR	NC_002745.1124086.p01|FEATURES|truncated_putative_response_regulator_ArlR|unclassified|truncated_putative_response_regulator_ArlR	deeparg_db	2	NC_002745.1124086.p01	deeparg	1.0.4	gene_presence_detected					peptide		3	121				ERZ24875791.15710_3															50.8
ERR13598986_binner12_Refined_25.mapping.ARG.deeparg	BACA	NP_840140|FEATURES|bacA|bacitracin|bacA	deeparg_db	2	NP_840140	deeparg	1.0.4	gene_presence_detected					bacitracin		1	271				ERZ24875792.10436_2															61.7
ERR13598986_binner12_Refined_25.mapping.ARG.deeparg	MEXT	gi:490841007:ref:WP_004703082.1:|FEATURES|mexT|multidrug|mexT	deeparg_db	2	gi:490841007:ref:WP_004703082.1:	deeparg	1.0.4	gene_presence_detected					multidrug		1	318				ERZ24875792.3167_2															84.9
ERR13598986_binner12_Refined_25.mapping.ARG.deeparg	VGAC	AMP35312.1|FEATURES|vgaC|MLS|vgaC	deeparg_db	2	AMP35312.1	deeparg	1.0.4	gene_presence_detected					MLS		1	75				ERZ24875792.3703_4															60.0
ERR13598987_concoct_61.mapping.ARG.deeparg	LLMA_23S_RIBOSOMAL_RNA_METHYLTRANSFERASE	APB03216.1|FEATURES|LlmA_23S_ribosomal_RNA_methyltransferase|MLS|LlmA_23S_ribosomal_RNA_methyltransferase	deeparg_db	2	APB03216.1	deeparg	1.0.4	gene_presence_detected					MLS		1	287				ERZ24875794.1977_2															58.2
ERR13598987_concoct_61.mapping.ARG.deeparg	OPRM	NC_008702.1.4606278.p01|FEATURES|oprM|multidrug|oprM	deeparg_db	2	NC_008702.1.4606278.p01	deeparg	1.0.4	gene_presence_detected					multidrug		3	465				ERZ24875794.1759_3															51.5
ERR13598987_concoct_61.mapping.potential.ARG.deeparg	ACRB	undefined	deeparg_db	2	undefined	deeparg	1.0.4	gene_presence_detected					aminoglycoside		1	880				ERZ24875794.6939_2															59.6
ERR13598987_concoct_61.mapping.potential.ARG.deeparg	ACRB	ABW72062|FEATURES|acrB|multidrug|acrB	deeparg_db	2	ABW72062	deeparg	1.0.4	gene_presence_detected					multidrug		1	880				ERZ24875794.6939_2															59.6
ERR13598987_concoct_61.mapping.potential.ARG.deeparg	OPRM	NC_008702.1.4606278.p01|FEATURES|oprM|multidrug|oprM	deeparg_db	2	NC_008702.1.4606278.p01	deeparg	1.0.4	gene_presence_detected					aminoglycoside		3	465				ERZ24875794.1759_3															51.5
ERR13598987_concoct_61.mapping.potential.ARG.deeparg	TRUNCATED_PUTATIVE_RESPONSE_REGULATOR_ARLR	undefined	deeparg_db	2	undefined	deeparg	1.0.4	gene_presence_detected					aminoglycoside		3	119				ERZ24875794.25724_2															50.8
ERR13598987_concoct_61.mapping.potential.ARG.deeparg	TRUNCATED_PUTATIVE_RESPONSE_REGULATOR_ARLR	NC_002745.1124086.p01|FEATURES|truncated_putative_response_regulator_ArlR|unclassified|truncated_putative_response_regulator_ArlR	deeparg_db	2	NC_002745.1124086.p01	deeparg	1.0.4	gene_presence_detected					unclassified		3	119				ERZ24875794.25724_2															50.8
ERR13598987_concoct_61.txt.rgi	vanY gene in vanB cluster	vanY; glycopeptide resistance gene cluster	CARD	3.3.0	3002956	rgi	6.0.3	gene_presence_detected		52.61			glycopeptide antibiotic		1	426				ERZ24875794.24039_1													antibiotic target alteration	+	34.81
ERR13598988_binner12_Refined_17.mapping.ARG.deeparg	BACA	YP_001797193|FEATURES|bacA|bacitracin|bacA	deeparg_db	2	YP_001797193	deeparg	1.0.4	gene_presence_detected					bacitracin		1	281				ERZ24875795.1455_1															87.2
ERR13598988_binner12_Refined_17.mapping.ARG.deeparg	MEXF	gi:769989475:ref:WP_045105425.1:|FEATURES|mexF|multidrug|mexF	deeparg_db	2	gi:769989475:ref:WP_045105425.1:	deeparg	1.0.4	gene_presence_detected					multidrug		1	1052				ERZ24875795.1857_3															53.7
ERR13598988_binner12_Refined_17.txt.rgi	adeF	resistance-nodulation-cell division (RND) antibiotic efflux pump	CARD	3.3.0	3000777	rgi	6.0.3	gene_presence_detected		98.49			fluoroquinolone antibiotic; tetracycline antibiotic		2961	6092				ERZ24875795.1857_3													antibiotic efflux	+	42.55
ERR13598988_concoct_14.mapping.potential.ARG.deeparg	UGD	AAC75089.1|FEATURES|ugd|peptide|ugd	deeparg_db	2	AAC75089.1	deeparg	1.0.4	gene_presence_detected					multidrug		2	388				ERZ24875795.17243_2															57.3
ERR13598988_concoct_14.mapping.potential.ARG.deeparg	UGD	AAC75089.1|FEATURES|ugd|peptide|ugd	deeparg_db	2	AAC75089.1	deeparg	1.0.4	gene_presence_detected					peptide		2	388				ERZ24875795.17243_2															57.3
ERR13598988_concoct_14_retrieved-genes-class_A-hmmsearched.out.fargene	classA	classA_70_centroids-aligned	fargene_hmms	0.1	classA_70_centroids-aligned	fargene	0.1	gene_presence_detected					classA				291	10	288	ERR13598988_concoct_14_ERZ24875795.4808_seq1_1										295	17	292
ERR13598988_concoct_29.mapping.ARG.deeparg	MACB	AAV85982.1|FEATURES|macB|MLS|macB	deeparg_db	2	AAV85982.1	deeparg	1.0.4	gene_presence_detected					MLS		3	633				ERZ24875795.2117_6															55.8
ERR13598988_concoct_29.mapping.ARG.deeparg	MCR-2	WP_065419574.1|FEATURES|MCR-2|peptide|MCR-2	deeparg_db	2	WP_065419574.1	deeparg	1.0.4	gene_presence_detected					peptide		15	538				ERZ24875795.13181_2															64.7
ERR13598988_concoct_29.mapping.ARG.deeparg	UGD	AAC75089.1|FEATURES|ugd|peptide|ugd	deeparg_db	2	AAC75089.1	deeparg	1.0.4	gene_presence_detected					peptide		7	386				ERZ24875795.5224_2															51.0
ERR13598988_concoct_29.mapping.potential.ARG.deeparg	BACA	undefined	deeparg_db	2	undefined	deeparg	1.0.4	gene_presence_detected					aminoglycoside		1	271				ERZ24875795.1195_10															64.5
ERR13598988_concoct_29.mapping.potential.ARG.deeparg	BACA	undefined	deeparg_db	2	undefined	deeparg	1.0.4	gene_presence_detected					multidrug		1	271				ERZ24875795.1195_10															64.5
ERR13598988_concoct_29.mapping.potential.ARG.deeparg	EMRB	gi:924501662:ref:WP_053509023.1:|FEATURES|emrB|multidrug|emrB	deeparg_db	2	gi:924501662:ref:WP_053509023.1:	deeparg	1.0.4	gene_presence_detected					MLS		1	502				ERZ24875795.1376_4															57.2
ERR13598988_concoct_29.mapping.potential.ARG.deeparg	EMRB	gi:924501662:ref:WP_053509023.1:|FEATURES|emrB|multidrug|emrB	deeparg_db	2	gi:924501662:ref:WP_053509023.1:	deeparg	1.0.4	gene_presence_detected					tetracycline		1	502				ERZ24875795.1376_4															57.2
ERR13598988_concoct_29.txt.rgi	ICR-Mo	intrinsic colistin resistant phosphoethanolamine transferase	CARD	3.3.0	3004569	rgi	6.0.3	gene_presence_detected		100.9			peptide antibiotic		694	2385				ERZ24875795.13181_2													antibiotic target alteration	+	95.91
ERR13598988_metabat2_9.mapping.ARG.deeparg	EMRB-QACA_FAMILY_MAJOR_FACILITATOR_TRANSPORTER	CP003583.1.gene510.p01|FEATURES|EmrB-QacA_family_major_facilitator_transporter|multidrug|EmrB-QacA_family_major_facilitator_transporter	deeparg_db	2	CP003583.1.gene510.p01	deeparg	1.0.4	gene_presence_detected					multidrug		3	444				ERZ24875795.39_52															54.5
ERR13598988_metabat2_9.mapping.ARG.deeparg	LMRD	ABF66027.1|FEATURES|lmrD|MLS|lmrD	deeparg_db	2	ABF66027.1	deeparg	1.0.4	gene_presence_detected					MLS		9	662				ERZ24875795.66_17															61.9
ERR13598988_metabat2_9.mapping.ARG.deeparg	LSA	gi:498524203:ref:WP_010823919.1:|FEATURES|lsa|MLS|lsa	deeparg_db	2	gi:498524203:ref:WP_010823919.1:	deeparg	1.0.4	gene_presence_detected					MLS		4	497				ERZ24875795.2_73															50.2
ERR13598988_metabat2_9.mapping.ARG.deeparg	MDTG	YP_002740275|FEATURES|mdtG|multidrug|mdtG	deeparg_db	2	YP_002740275	deeparg	1.0.4	gene_presence_detected					multidrug		3	399				ERZ24875795.75_21															55.0
ERR13598988_metabat2_9.mapping.ARG.deeparg	PATB	NP_358969.1|FEATURES|patB|fluoroquinolone|patB	deeparg_db	2	NP_358969.1	deeparg	1.0.4	gene_presence_detected					fluoroquinolone		1	387				ERZ24875795.27_40															57.5
ERR13598988_metabat2_9.mapping.ARG.deeparg	RPOB2	BAD59497.1|FEATURES|rpoB2|multidrug|rpoB2	deeparg_db	2	BAD59497.1	deeparg	1.0.4	gene_presence_detected					multidrug		28	1137				ERZ24875795.37_37															52.0
ERR13598988_metabat2_9.mapping.ARG.deeparg	TRUNCATED_PUTATIVE_RESPONSE_REGULATOR_ARLR	HE999704.1.gene1528.p01|FEATURES|truncated_putative_response_regulator_ArlR|unclassified|truncated_putative_response_regulator_ArlR	deeparg_db	2	HE999704.1.gene1528.p01	deeparg	1.0.4	gene_presence_detected					unclassified		3	225				ERZ24875795.1_139															62.9
ERR13598988_metabat2_9.mapping.ARG.deeparg	UGD	AAC75089.1|FEATURES|ugd|peptide|ugd	deeparg_db	2	AAC75089.1	deeparg	1.0.4	gene_presence_detected					peptide		1	385				ERZ24875795.161_14															63.6
ERR13598988_metabat2_9.mapping.potential.ARG.deeparg	BACA	undefined	deeparg_db	2	undefined	deeparg	1.0.4	gene_presence_detected					mupirocin		20	284				ERZ24875795.3_92															62.6
ERR13598988_metabat2_9.mapping.potential.ARG.deeparg	BACA	undefined	deeparg_db	2	undefined	deeparg	1.0.4	gene_presence_detected					multidrug		20	284				ERZ24875795.3_92															62.6
ERR13598988_metabat2_9.mapping.potential.ARG.deeparg	LMRC	undefined	deeparg_db	2	undefined	deeparg	1.0.4	gene_presence_detected					glycopeptide		1	572				ERZ24875795.66_16															58.7
ERR13598988_metabat2_9.mapping.potential.ARG.deeparg	LMRC	undefined	deeparg_db	2	undefined	deeparg	1.0.4	gene_presence_detected					multidrug		1	572				ERZ24875795.66_16															58.7
ERR13598988_metabat2_9.mapping.potential.ARG.deeparg	MAJOR_FACILITATOR_SUPERFAMILY_TRANSPORTER	undefined	deeparg_db	2	undefined	deeparg	1.0.4	gene_presence_detected					fusaric-acid		2	392				ERZ24875795.137_1															74.0
ERR13598988_metabat2_9.mapping.potential.ARG.deeparg	MAJOR_FACILITATOR_SUPERFAMILY_TRANSPORTER	undefined	deeparg_db	2	undefined	deeparg	1.0.4	gene_presence_detected					peptide		2	392				ERZ24875795.137_1															74.0
ERR13598988_metabat2_9.mapping.potential.ARG.deeparg	PATB	NP_358969.1|FEATURES|patB|fluoroquinolone|patB	deeparg_db	2	NP_358969.1	deeparg	1.0.4	gene_presence_detected					diaminopyrimidine		1	387				ERZ24875795.27_40															57.5
ERR13598988_metabat2_9.mapping.potential.ARG.deeparg	PBP-1A	undefined	deeparg_db	2	undefined	deeparg	1.0.4	gene_presence_detected					peptide		9	644				ERZ24875795.27_7															56.1
ERR13598988_metabat2_9.mapping.potential.ARG.deeparg	PBP-1A	undefined	deeparg_db	2	undefined	deeparg	1.0.4	gene_presence_detected					multidrug		9	644				ERZ24875795.27_7															56.1
ERR13598988_metabat2_9.mapping.potential.ARG.deeparg	PBP-1B	undefined	deeparg_db	2	undefined	deeparg	1.0.4	gene_presence_detected					aminoglycoside		36	790				ERZ24875795.1_230															54.0
ERR13598988_metabat2_9.mapping.potential.ARG.deeparg	PBP-1B	undefined	deeparg_db	2	undefined	deeparg	1.0.4	gene_presence_detected					peptide		36	790				ERZ24875795.1_230															54.0
ERR13598988_metabat2_9.txt.rgi	vanY gene in vanF cluster	vanY; glycopeptide resistance gene cluster	CARD	3.3.0	3002958	rgi	6.0.3	gene_presence_detected		91.47			glycopeptide antibiotic		5110	5916				ERZ24875795.6_7													antibiotic target alteration	-	32.37
ERR13598989_binner12_Refined_28.mapping.ARG.deeparg	RPOB2	BAD59497.1|FEATURES|rpoB2|multidrug|rpoB2	deeparg_db	2	BAD59497.1	deeparg	1.0.4	gene_presence_detected					multidrug		28	1122				ERZ24875797.112_2															51.9
ERR13598989_binner12_Refined_28.mapping.ARG.deeparg	TRUNCATED_PUTATIVE_RESPONSE_REGULATOR_ARLR	HE999704.1.gene1528.p01|FEATURES|truncated_putative_response_regulator_ArlR|unclassified|truncated_putative_response_regulator_ArlR	deeparg_db	2	HE999704.1.gene1528.p01	deeparg	1.0.4	gene_presence_detected					unclassified		1	225				ERZ24875797.95_29															70.1
ERR13598989_binner12_Refined_28.mapping.potential.ARG.deeparg	MDTG	HE999704.1.gene3084.p01|FEATURES|mdtG|multidrug|mdtG	deeparg_db	2	HE999704.1.gene3084.p01	deeparg	1.0.4	gene_presence_detected					multidrug		26	214				ERZ24875797.1981_3															52.1
ERR13598989_binner12_Refined_28.mapping.potential.ARG.deeparg	MDTG	undefined	deeparg_db	2	undefined	deeparg	1.0.4	gene_presence_detected					peptide		26	214				ERZ24875797.1981_3															52.1
ERR13598989_binner13_Refined_33.mapping.ARG.deeparg	EMRB-QACA_FAMILY_MAJOR_FACILITATOR_TRANSPORTER	AE016830.1.gene424.p01|FEATURES|EmrB-QacA_family_major_facilitator_transporter|multidrug|EmrB-QacA_family_major_facilitator_transporter	deeparg_db	2	AE016830.1.gene424.p01	deeparg	1.0.4	gene_presence_detected					multidrug		59	492				ERZ24875797.2538_7															62.2
ERR13598989_binner13_Refined_33.mapping.ARG.deeparg	TRUNCATED_PUTATIVE_RESPONSE_REGULATOR_ARLR	HE999704.1.gene1528.p01|FEATURES|truncated_putative_response_regulator_ArlR|unclassified|truncated_putative_response_regulator_ArlR	deeparg_db	2	HE999704.1.gene1528.p01	deeparg	1.0.4	gene_presence_detected					unclassified		1	225				ERZ24875797.1371_4															69.3
ERR13598989_binner13_Refined_33.mapping.potential.ARG.deeparg	MDTG	HE999704.1.gene3084.p01|FEATURES|mdtG|multidrug|mdtG	deeparg_db	2	HE999704.1.gene3084.p01	deeparg	1.0.4	gene_presence_detected					multidrug		4	230				ERZ24875797.584_14															50.4
ERR13598989_binner13_Refined_33.mapping.potential.ARG.deeparg	MDTG	undefined	deeparg_db	2	undefined	deeparg	1.0.4	gene_presence_detected					peptide		4	230				ERZ24875797.584_14															50.4
ERR13598989_concoct_1	blaCTX-M-62	class A extended-spectrum beta-lactamase CTX-M-62	ncbi	2021-Mar-27	NG_049013.1	abricate	1.0.1	gene_presence_detected		100.0			CEPHALOSPORIN		1024	1899				ERZ24875797.3032														-	99.54
ERR13598989_concoct_1.mapping.ARG.deeparg	ACRB	gi:446414955:ref:WP_000492810.1:|FEATURES|acrB|multidrug|acrB	deeparg_db	2	gi:446414955:ref:WP_000492810.1:	deeparg	1.0.4	gene_presence_detected					multidrug		1	1033				ERZ24875797.5250_2															87.4
ERR13598989_concoct_1.mapping.ARG.deeparg	BAER	YP_490321.1|FEATURES|baeR|multidrug|baeR	deeparg_db	2	YP_490321.1	deeparg	1.0.4	gene_presence_detected					multidrug		1	239				ERZ24875797.5732_5															90.8
ERR13598989_concoct_1.mapping.ARG.deeparg	CAMP-REGULATORY_PROTEIN	gi:446164903:ref:WP_000242758.1:|FEATURES|cAMP-regulatory_protein|unclassified|cAMP-regulatory_protein	deeparg_db	2	gi:446164903:ref:WP_000242758.1:	deeparg	1.0.4	gene_presence_detected					unclassified		1	210				ERZ24875797.14718_2															99.5
ERR13598989_concoct_1.mapping.ARG.deeparg	CPXA	NP_312864.1|FEATURES|cpxA|aminoglycoside:aminocoumarin|cpxA	deeparg_db	2	NP_312864.1	deeparg	1.0.4	gene_presence_detected					aminoglycoside:aminocoumarin		1	457				ERZ24875797.3357_3															91.0
ERR13598989_concoct_1.mapping.ARG.deeparg	CTX-M	gi:649725609:gb:AIC64327.1:|FEATURES|CTX-M|beta-lactam|CTX-M	deeparg_db	2	gi:649725609:gb:AIC64327.1:	deeparg	1.0.4	gene_presence_detected					beta-lactam		1	291				ERZ24875797.3032_4															100.0
ERR13598989_concoct_1.mapping.ARG.deeparg	EMRB	gi:917770481:ref:WP_052284485.1:|FEATURES|emrB|multidrug|emrB	deeparg_db	2	gi:917770481:ref:WP_052284485.1:	deeparg	1.0.4	gene_presence_detected					multidrug		1	512				ERZ24875797.17469_2															98.2
ERR13598989_concoct_1.mapping.ARG.deeparg	EMRD	CP001138.1.gene3995.p01|FEATURES|emrD|multidrug|emrD	deeparg_db	2	CP001138.1.gene3995.p01	deeparg	1.0.4	gene_presence_detected					multidrug		1	394				ERZ24875797.1522_2															90.4
ERR13598989_concoct_1.mapping.ARG.deeparg	EMRR	NP_417169.1|FEATURES|emrR|fluoroquinolone|emrR	deeparg_db	2	NP_417169.1	deeparg	1.0.4	gene_presence_detected					fluoroquinolone		1	175				ERZ24875797.16266_2															90.9
ERR13598989_concoct_1.mapping.ARG.deeparg	ESCHERICHIA_COLI_MIPA	NP_310518|FEATURES|Escherichia_coli_mipA|multidrug|Escherichia_coli_mipA	deeparg_db	2	NP_310518	deeparg	1.0.4	gene_presence_detected					multidrug		43	248				ERZ24875797.26983_1															76.7
ERR13598989_concoct_1.mapping.ARG.deeparg	FOSA4	BAP18892.1|FEATURES|FosA4|fosfomycin|FosA4	deeparg_db	2	BAP18892.1	deeparg	1.0.4	gene_presence_detected					fosfomycin		1	138				ERZ24875797.8619_2															80.4
ERR13598989_concoct_1.mapping.ARG.deeparg	KDPE	NP_415222.1|FEATURES|kdpE|aminoglycoside|kdpE	deeparg_db	2	NP_415222.1	deeparg	1.0.4	gene_presence_detected					aminoglycoside		1	212				ERZ24875797.26898_2															85.8
ERR13598989_concoct_1.mapping.ARG.deeparg	MDTK	gi:754964131:ref:WP_042320052.1:|FEATURES|mdtK|multidrug|mdtK	deeparg_db	2	gi:754964131:ref:WP_042320052.1:	deeparg	1.0.4	gene_presence_detected					multidrug		1	457				ERZ24875797.23291_2															88.2
ERR13598989_concoct_1.mapping.ARG.deeparg	MDTL	gi:391322939:gb:EIQ79610.1:|FEATURES|mdtL|multidrug|mdtL	deeparg_db	2	gi:391322939:gb:EIQ79610.1:	deeparg	1.0.4	gene_presence_detected					multidrug		1	393				ERZ24875797.2670_5															92.4
ERR13598989_concoct_1.mapping.ARG.deeparg	OMPR	CP000034.1.gene3672.p01|FEATURES|ompR|multidrug|ompR	deeparg_db	2	CP000034.1.gene3672.p01	deeparg	1.0.4	gene_presence_detected					multidrug		1	449				ERZ24875797.6633_4															93.3
ERR13598989_concoct_1.mapping.ARG.deeparg	PATA	NP_417544.5|FEATURES|patA|fluoroquinolone|patA	deeparg_db	2	NP_417544.5	deeparg	1.0.4	gene_presence_detected					fluoroquinolone		83	455				ERZ24875797.20393_2															93.8
ERR13598989_concoct_1.mapping.ARG.deeparg	PMRF	AAC75314.1|FEATURES|PmrF|peptide|PmrF	deeparg_db	2	AAC75314.1	deeparg	1.0.4	gene_presence_detected					peptide		1	322				ERZ24875797.7123_4															82.6
ERR13598989_concoct_1.mapping.ARG.deeparg	SERRATIA_MARCESCENS_OMP1	AIA49384.1|FEATURES|Serratia_marcescens_Omp1|multidrug|Serratia_marcescens_Omp1	deeparg_db	2	AIA49384.1	deeparg	1.0.4	gene_presence_detected					multidrug		1	374				ERZ24875797.3652_4															71.0
ERR13598989_concoct_1.mapping.ARG.deeparg	TET34	YP_001444376|FEATURES|tet34|tetracycline|tet34	deeparg_db	2	YP_001444376	deeparg	1.0.4	gene_presence_detected					tetracycline		1	152				ERZ24875797.3299_4															65.1
ERR13598989_concoct_1.mapping.ARG.deeparg	TRANSCRIPTIONAL_REGULATORY_PROTEIN_CPXR_CPXR	CP001138.1.gene4273.p01|FEATURES|transcriptional_regulatory_protein_CpxR_cpxR|unclassified|transcriptional_regulatory_protein_CpxR_cpxR	deeparg_db	2	CP001138.1.gene4273.p01	deeparg	1.0.4	gene_presence_detected					unclassified		1	232				ERZ24875797.33259_2															98.7
ERR13598989_concoct_1.mapping.ARG.deeparg	TRANSCRIPTIONAL_REGULATORY_PROTEIN_CPXR_CPXR	CP000647.1.gene4257.p01|FEATURES|transcriptional_regulatory_protein_CpxR_cpxR|unclassified|transcriptional_regulatory_protein_CpxR_cpxR	deeparg_db	2	CP000647.1.gene4257.p01	deeparg	1.0.4	gene_presence_detected					unclassified		1	232				ERZ24875797.3357_2															95.7
ERR13598989_concoct_1.mapping.potential.ARG.deeparg	ARNA	undefined	deeparg_db	2	undefined	deeparg	1.0.4	gene_presence_detected					fosfomycin		19	657				ERZ24875797.4713_1															79.5
ERR13598989_concoct_1.mapping.potential.ARG.deeparg	ARNA	undefined	deeparg_db	2	undefined	deeparg	1.0.4	gene_presence_detected					peptide		19	657				ERZ24875797.4713_1															79.5
ERR13598989_concoct_1.mapping.potential.ARG.deeparg	CTX-M	undefined	deeparg_db	2	undefined	deeparg	1.0.4	gene_presence_detected					aminoglycoside		1	291				ERZ24875797.3032_4															100.0
ERR13598989_concoct_1.mapping.potential.ARG.deeparg	DFRA3	undefined	deeparg_db	2	undefined	deeparg	1.0.4	gene_presence_detected					aminoglycoside		2	161				ERZ24875797.22568_2															53.8
ERR13598989_concoct_1.mapping.potential.ARG.deeparg	DFRA3	undefined	deeparg_db	2	undefined	deeparg	1.0.4	gene_presence_detected					peptide		2	161				ERZ24875797.22568_2															53.8
ERR13598989_concoct_1.mapping.potential.ARG.deeparg	FOSA4	undefined	deeparg_db	2	undefined	deeparg	1.0.4	gene_presence_detected					peptide		1	138				ERZ24875797.8619_2															80.4
ERR13598989_concoct_1.mapping.potential.ARG.deeparg	KLEBSIELLA_PNEUMONIAE_OMPK35	undefined	deeparg_db	2	undefined	deeparg	1.0.4	gene_presence_detected					peptide		30	227				ERZ24875797.3299_1															52.7
ERR13598989_concoct_1.mapping.potential.ARG.deeparg	KLEBSIELLA_PNEUMONIAE_OMPK35	YP_005226137.1|FEATURES|Klebsiella_pneumoniae_OmpK35|beta-lactam|Klebsiella_pneumoniae_OmpK35	deeparg_db	2	YP_005226137.1	deeparg	1.0.4	gene_presence_detected					beta-lactam		30	227				ERZ24875797.3299_1															52.7
ERR13598989_concoct_1.mapping.potential.ARG.deeparg	KLEBSIELLA_PNEUMONIAE_OMPK37	CAA09666.1|FEATURES|Klebsiella_pneumoniae_OmpK37|beta-lactam|Klebsiella_pneumoniae_OmpK37	deeparg_db	2	CAA09666.1	deeparg	1.0.4	gene_presence_detected					beta-lactam		1	374				ERZ24875797.3652_4															71.0
ERR13598989_concoct_1.mapping.potential.ARG.deeparg	MDTB	gi:754987988:ref:WP_042343210.1:|FEATURES|mdtB|multidrug|mdtB	deeparg_db	2	gi:754987988:ref:WP_042343210.1:	deeparg	1.0.4	gene_presence_detected					multidrug		1	983				ERZ24875797.7985_2															90.3
ERR13598989_concoct_1.mapping.potential.ARG.deeparg	MDTB	gi:754987988:ref:WP_042343210.1:|FEATURES|mdtB|multidrug|mdtB	deeparg_db	2	gi:754987988:ref:WP_042343210.1:	deeparg	1.0.4	gene_presence_detected					aminocoumarin		1	983				ERZ24875797.7985_2															90.3
ERR13598989_concoct_1.mapping.potential.ARG.deeparg	MDTN	undefined	deeparg_db	2	undefined	deeparg	1.0.4	gene_presence_detected					peptide		64	323				ERZ24875797.35733_2															83.1
ERR13598989_concoct_1.mapping.potential.ARG.deeparg	MDTN	gi:650091297:gb:KDU12832.1:|FEATURES|mdtN|multidrug|mdtN	deeparg_db	2	gi:650091297:gb:KDU12832.1:	deeparg	1.0.4	gene_presence_detected					multidrug		64	323				ERZ24875797.35733_2															83.1
ERR13598989_concoct_1.mapping.potential.ARG.deeparg	MSBA	NP_415434.1|FEATURES|msbA|nitroimidazole|msbA	deeparg_db	2	NP_415434.1	deeparg	1.0.4	gene_presence_detected					fosfomycin		1	582				ERZ24875797.4080_2															92.3
ERR13598989_concoct_1.mapping.potential.ARG.deeparg	MSBA	NP_415434.1|FEATURES|msbA|nitroimidazole|msbA	deeparg_db	2	NP_415434.1	deeparg	1.0.4	gene_presence_detected					peptide		1	582				ERZ24875797.4080_2															92.3
ERR13598989_concoct_1.tsv.amrfinderplus	blaCTX-M-3	extended-spectrum class A beta-lactamase CTX-M-3	NCBI Reference Gene Database	2024-07-22.1	WP_011091028.1	amrfinderplus	3.12.8	gene_presence_detected	CEPHALOSPORIN	100.0			BETA-LACTAM		1027	1899	291			ERZ24875797.3032										291				-	100.0
ERR13598989_concoct_1.txt.rgi	ArnT	pmr phosphoethanolamine transferase	CARD	3.3.0	3005053	rgi	6.0.3	gene_presence_detected		100.0			peptide antibiotic		2829	4484				ERZ24875797.4713_3													antibiotic target alteration	+	76.77
ERR13598989_concoct_1.txt.rgi	CRP	resistance-nodulation-cell division (RND) antibiotic efflux pump	CARD	3.3.0	3000518	rgi	6.0.3	gene_presence_detected		100.0			macrolide antibiotic; fluoroquinolone antibiotic; penam		1930	2562				ERZ24875797.14718_2													antibiotic efflux	-	98.57
ERR13598989_concoct_1.txt.rgi	CTX-M-3	CTX-M beta-lactamase	CARD	3.3.0	3001866	rgi	6.0.3	gene_presence_detected		100.0			cephalosporin; cephamycin; penam		1024	1899				ERZ24875797.3032_4													antibiotic inactivation	-	100.0
ERR13598989_concoct_1.txt.rgi	FosA4	fosfomycin thiol transferase	CARD	3.3.0	3003210	rgi	6.0.3	gene_presence_detected		100.72			phosphonic acid antibiotic		1198	1617				ERZ24875797.8619_2													antibiotic inactivation	-	80.43
ERR13598989_concoct_1.txt.rgi	Haemophilus influenzae PBP3 conferring resistance to beta-lactam antibiotics	Penicillin-binding protein mutations conferring resistance to beta-lactam antibiotics	CARD	3.3.0	3004446	rgi	6.0.3	protein_variant_detected		96.39			cephalosporin; cephamycin; penam		885	2651				ERZ24875797.9405_3					p.D350N,p. S357N								antibiotic target alteration	+	52.93
ERR13598989_concoct_1.txt.rgi	Morganella morganii gyrB conferring resistance to fluoroquinolones	fluoroquinolone resistant gyrB	CARD	3.3.0	3003306	rgi	6.0.3	protein_variant_detected		100.0			fluoroquinolone antibiotic		1805	4219				ERZ24875797.4484_4					p.S463A								antibiotic target alteration	-	81.22
ERR13598989_concoct_1.txt.rgi	PmrF	pmr phosphoethanolamine transferase	CARD	3.3.0	3003578	rgi	6.0.3	gene_presence_detected		101.24			peptide antibiotic		2711	3691				ERZ24875797.7123_4													antibiotic target alteration	+	82.61
ERR13598989_concoct_1.txt.rgi	emrB	major facilitator superfamily (MFS) antibiotic efflux pump	CARD	3.3.0	3000074	rgi	6.0.3	gene_presence_detected		100.0			fluoroquinolone antibiotic		334	1872				ERZ24875797.17469_2													antibiotic efflux	-	92.43
ERR13598989_concoct_1.txt.rgi	emrR	major facilitator superfamily (MFS) antibiotic efflux pump	CARD	3.3.0	3000516	rgi	6.0.3	gene_presence_detected		100.0			fluoroquinolone antibiotic		946	1476				ERZ24875797.16266_2													antibiotic efflux	-	90.86
ERR13598989_concoct_1.txt.rgi	msbA	ATP-binding cassette (ABC) antibiotic efflux pump	CARD	3.3.0	3003950	rgi	6.0.3	gene_presence_detected		100.0			nitroimidazole antibiotic		384	2132				ERZ24875797.4080_2													antibiotic efflux	+	92.27
ERR13598989_concoct_1.txt.rgi	vanG	glycopeptide resistance gene cluster; Van ligase	CARD	3.3.0	3002909	rgi	6.0.3	gene_presence_detected		104.3			glycopeptide antibiotic		1	1092				ERZ24875797.35200_1													antibiotic target alteration	-	38.51
ERR13598989_concoct_1_retrieved-genes-class_A-hmmsearched.out.fargene	classA	classA_70_centroids-aligned	fargene_hmms	0.1	classA_70_centroids-aligned	fargene	0.1	gene_presence_detected					classA				291	6	289	ERR13598989_concoct_1_ERZ24875797.3032_seq1_4										295	6	292
ERR13598989_concoct_49.mapping.ARG.deeparg	RPOB2	BAD59497.1|FEATURES|rpoB2|multidrug|rpoB2	deeparg_db	2	BAD59497.1	deeparg	1.0.4	gene_presence_detected					multidrug		28	1151				ERZ24875797.123_19															68.8
ERR13598989_concoct_49.mapping.ARG.deeparg	TETQ	Z21523.gene.p01|FEATURES|tetQ|tetracycline|tetQ	deeparg_db	2	Z21523.gene.p01	deeparg	1.0.4	gene_presence_detected					tetracycline		1	307				ERZ24875797.126_31															50.6
ERR13598989_concoct_49.mapping.ARG.deeparg	VANR	gi:943641831:ref:WP_055470667.1:|FEATURES|vanR|glycopeptide|vanR	deeparg_db	2	gi:943641831:ref:WP_055470667.1:	deeparg	1.0.4	gene_presence_detected					glycopeptide		1	219				ERZ24875797.480_21															90.4
ERR13598989_concoct_49.mapping.potential.ARG.deeparg	MEF(B)	undefined	deeparg_db	2	undefined	deeparg	1.0.4	gene_presence_detected					aminoglycoside		7	385				ERZ24875797.2345_2															57.8
ERR13598989_concoct_49.mapping.potential.ARG.deeparg	MEF(B)	undefined	deeparg_db	2	undefined	deeparg	1.0.4	gene_presence_detected					multidrug		7	385				ERZ24875797.2345_2															57.8
ERR13598989_concoct_49.mapping.potential.ARG.deeparg	OLEC	AAA26793|FEATURES|oleC|MLS|oleC	deeparg_db	2	AAA26793	deeparg	1.0.4	gene_presence_detected					MLS		1	307				ERZ24875797.126_31															50.6
ERR13598989_concoct_49.mapping.potential.ARG.deeparg	VANS	undefined	deeparg_db	2	undefined	deeparg	1.0.4	gene_presence_detected					multidrug		1	338				ERZ24875797.480_20															58.9
ERR13598989_concoct_49.mapping.potential.ARG.deeparg	VANS	undefined	deeparg_db	2	undefined	deeparg	1.0.4	gene_presence_detected					aminoglycoside		1	338				ERZ24875797.480_20															58.9
ERR13598989_concoct_49.txt.rgi	vanT gene in vanG cluster	glycopeptide resistance gene cluster; vanT	CARD	3.3.0	3002972	rgi	6.0.3	gene_presence_detected		55.62			glycopeptide antibiotic		15544	16734				ERZ24875797.393_18													antibiotic target alteration	+	31.02
ERR13598989_concoct_49.txt.rgi	vanY gene in vanB cluster	vanY; glycopeptide resistance gene cluster	CARD	3.3.0	3002956	rgi	6.0.3	gene_presence_detected		73.88			glycopeptide antibiotic		17070	17663				ERZ24875797.480_22													antibiotic target alteration	+	29.37
ERR13598989_concoct_62.txt.rgi	adeF	resistance-nodulation-cell division (RND) antibiotic efflux pump	CARD	3.3.0	3000777	rgi	6.0.3	gene_presence_detected		97.26			fluoroquinolone antibiotic; tetracycline antibiotic		189	3278				ERZ24875797.9712_2													antibiotic efflux	+	41.36
ERR13598989_concoct_62.txt.rgi	vanT gene in vanG cluster	glycopeptide resistance gene cluster; vanT	CARD	3.3.0	3002972	rgi	6.0.3	gene_presence_detected		55.06			glycopeptide antibiotic		452	1630				ERZ24875797.34211_2													antibiotic target alteration	-	37.95
ERR13598989_concoct_62_retrieved-genes-class_A-hmmsearched.out.fargene	classA	classA_70_centroids-aligned	fargene_hmms	0.1	classA_70_centroids-aligned	fargene	0.1	gene_presence_detected					classA				146	8	146	ERR13598989_concoct_62_ERZ24875797.5679_seq1_4										295	8	149
ERR13598990_concoct_14	aadS	aminoglycoside 6-adenylyltransferase AadS	ncbi	2021-Mar-27	NG_047380.1	abricate	1.0.1	gene_presence_detected		100.0			STREPTOMYCIN		2115	2978				ERZ24875798.2461														-	99.88
ERR13598990_concoct_14	erm(F)	23S rRNA (adenine(2058)-N(6))-methyltransferase Erm(F)	ncbi	2021-Mar-27	NG_047825.1	abricate	1.0.1	gene_presence_detected		100.0			MACROLIDE		72	872				ERZ24875798.2461														+	100.0
ERR13598990_concoct_14.mapping.ARG.deeparg	EFRA	CDO61513.1|FEATURES|efrA|multidrug|efrA	deeparg_db	2	CDO61513.1	deeparg	1.0.4	gene_presence_detected					multidrug		71	469				ERZ24875798.9264_2															63.5
ERR13598990_concoct_14.mapping.ARG.deeparg	ERMF	AAA27431|FEATURES|ermF|MLS|ermF	deeparg_db	2	AAA27431	deeparg	1.0.4	gene_presence_detected					MLS		1	266				ERZ24875798.2461_1															100.0
ERR13598990_concoct_14.mapping.ARG.deeparg	RPOB2	BAD59497.1|FEATURES|rpoB2|multidrug|rpoB2	deeparg_db	2	BAD59497.1	deeparg	1.0.4	gene_presence_detected					multidrug		28	1122				ERZ24875798.719_3															54.4
ERR13598990_concoct_14.mapping.ARG.deeparg	TRUNCATED_PUTATIVE_RESPONSE_REGULATOR_ARLR	HE999704.1.gene1528.p01|FEATURES|truncated_putative_response_regulator_ArlR|unclassified|truncated_putative_response_regulator_ArlR	deeparg_db	2	HE999704.1.gene1528.p01	deeparg	1.0.4	gene_presence_detected					unclassified		3	226				ERZ24875798.8689_1															75.7
ERR13598990_concoct_14.mapping.ARG.deeparg	VANU	DQ212986.1.gene3.p01|FEATURES|vanU|glycopeptide|vanU	deeparg_db	2	DQ212986.1.gene3.p01	deeparg	1.0.4	gene_presence_detected					glycopeptide		1	62				ERZ24875798.15167_2															50.0
ERR13598990_concoct_14.mapping.potential.ARG.deeparg	ADP-RIBOSYLATING_TRANSFERASE_ARR	undefined	deeparg_db	2	undefined	deeparg	1.0.4	gene_presence_detected					peptide		15	136				ERZ24875798.6134_4															63.9
ERR13598990_concoct_14.mapping.potential.ARG.deeparg	ADP-RIBOSYLATING_TRANSFERASE_ARR	undefined	deeparg_db	2	undefined	deeparg	1.0.4	gene_presence_detected					multidrug		15	136				ERZ24875798.6134_4															63.9
ERR13598990_concoct_14.mapping.potential.ARG.deeparg	BACA	undefined	deeparg_db	2	undefined	deeparg	1.0.4	gene_presence_detected					multidrug		13	287				ERZ24875798.9954_2															58.2
ERR13598990_concoct_14.mapping.potential.ARG.deeparg	BACA	undefined	deeparg_db	2	undefined	deeparg	1.0.4	gene_presence_detected					mupirocin		13	287				ERZ24875798.9954_2															58.2
ERR13598990_concoct_14.mapping.potential.ARG.deeparg	DFRE	undefined	deeparg_db	2	undefined	deeparg	1.0.4	gene_presence_detected					multidrug		1	161				ERZ24875798.1217_4															50.9
ERR13598990_concoct_14.mapping.potential.ARG.deeparg	DFRE	undefined	deeparg_db	2	undefined	deeparg	1.0.4	gene_presence_detected					peptide		1	161				ERZ24875798.1217_4															50.9
ERR13598990_concoct_14.mapping.potential.ARG.deeparg	SUL4	undefined	deeparg_db	2	undefined	deeparg	1.0.4	gene_presence_detected					peptide		1	287				ERZ24875798.1991_7															50.3
ERR13598990_concoct_14.mapping.potential.ARG.deeparg	SUL4	undefined	deeparg_db	2	undefined	deeparg	1.0.4	gene_presence_detected					multidrug		1	287				ERZ24875798.1991_7															50.3
ERR13598990_concoct_14.tsv.amrfinderplus	aadS	aminoglycoside 6-adenylyltransferase AadS	NCBI Reference Gene Database	2024-07-22.1	WP_003013318.1	amrfinderplus	3.12.8	gene_presence_detected	STREPTOMYCIN	100.0			AMINOGLYCOSIDE		2118	2978	287			ERZ24875798.2461										287				-	100.0
ERR13598990_concoct_14.tsv.amrfinderplus	erm(F)	23S rRNA (adenine(2058)-N(6))-methyltransferase Erm(F)	NCBI Reference Gene Database	2024-07-22.1	WP_002682030.1	amrfinderplus	3.12.8	gene_presence_detected	CLINDAMYCIN/MACROLIDE/STREPTOGRAMIN	100.0			LINCOSAMIDE/MACROLIDE/STREPTOGRAMIN		72	869	266			ERZ24875798.2461										266				+	100.0
ERR13598990_concoct_14.txt.rgi	ErmF	Erm 23S ribosomal RNA methyltransferase	CARD	3.3.0	3000498	rgi	6.0.3	gene_presence_detected		100.0			macrolide antibiotic; lincosamide antibiotic; streptogramin antibiotic; streptogramin A antibiotic; streptogramin B antibiotic		72	872				ERZ24875798.2461_1													antibiotic target alteration	+	99.62
ERR13598990_concoct_14.txt.rgi	aadS	ANT(6)	CARD	3.3.0	3004683	rgi	6.0.3	gene_presence_detected		100.0			aminoglycoside antibiotic		2115	2978				ERZ24875798.2461_3													antibiotic inactivation	-	100.0
ERR13598990_concoct_14.txt.rgi	vanY gene in vanB cluster	vanY; glycopeptide resistance gene cluster	CARD	3.3.0	3002956	rgi	6.0.3	gene_presence_detected		105.6			glycopeptide antibiotic		1263	2114				ERZ24875798.11282_2													antibiotic target alteration	+	41.27
ERR13598990_concoct_24.mapping.ARG.deeparg	CAMP-REGULATORY_PROTEIN	gi:446164903:ref:WP_000242758.1:|FEATURES|cAMP-regulatory_protein|unclassified|cAMP-regulatory_protein	deeparg_db	2	gi:446164903:ref:WP_000242758.1:	deeparg	1.0.4	gene_presence_detected					unclassified		1	210				ERZ24875798.15512_3															90.1
ERR13598990_concoct_24.mapping.ARG.deeparg	COB(I)ALAMIN_ADENOLSYLTRANSFERASE	gi:1021747353:gb:KZO85247.1:|FEATURES|cob(I)alamin_adenolsyltransferase|unclassified|cob(I)alamin_adenolsyltransferase	deeparg_db	2	gi:1021747353:gb:KZO85247.1:	deeparg	1.0.4	gene_presence_detected					unclassified		5	196				ERZ24875798.12884_3															68.2
ERR13598990_concoct_24.mapping.ARG.deeparg	ESCHERICHIA_COLI_LAMB	BAB38442|FEATURES|Escherichia_coli_LamB|multidrug|Escherichia_coli_LamB	deeparg_db	2	BAB38442	deeparg	1.0.4	gene_presence_detected					multidrug		1	446				ERZ24875798.4154_2															61.1
ERR13598990_concoct_24.mapping.ARG.deeparg	OMPR	NC_008702.1.4607594.p01|FEATURES|ompR|multidrug|ompR	deeparg_db	2	NC_008702.1.4607594.p01	deeparg	1.0.4	gene_presence_detected					multidrug		7	243				ERZ24875798.10632_1															56.1
ERR13598990_concoct_24.mapping.ARG.deeparg	TET34	ZP_00990220|FEATURES|tet34|tetracycline|tet34	deeparg_db	2	ZP_00990220	deeparg	1.0.4	gene_presence_detected					tetracycline		1	154				ERZ24875798.22529_2															63.6
ERR13598990_concoct_24.mapping.ARG.deeparg	UGD	AAC75089.1|FEATURES|ugd|peptide|ugd	deeparg_db	2	AAC75089.1	deeparg	1.0.4	gene_presence_detected					peptide		66	388				ERZ24875798.2790_1															76.8
ERR13598990_concoct_24.mapping.potential.ARG.deeparg	BACA	undefined	deeparg_db	2	undefined	deeparg	1.0.4	gene_presence_detected					multidrug		46	304				ERZ24875798.6398_1															51.4
ERR13598990_concoct_24.mapping.potential.ARG.deeparg	BACA	undefined	deeparg_db	2	undefined	deeparg	1.0.4	gene_presence_detected					peptide		46	304				ERZ24875798.6398_1															51.4
ERR13598990_concoct_36.mapping.ARG.deeparg	BCRA	gi:500448961:gb:EOP61695.1:|FEATURES|bcrA|bacitracin|bcrA	deeparg_db	2	gi:500448961:gb:EOP61695.1:	deeparg	1.0.4	gene_presence_detected					bacitracin		11	311				ERZ24875798.1016_9															54.2
ERR13598990_concoct_36.mapping.ARG.deeparg	EMRB-QACA_FAMILY_MAJOR_FACILITATOR_TRANSPORTER	gi:409744629:gb:EKN43141.1:|FEATURES|EmrB-QacA_family_major_facilitator_transporter|multidrug|EmrB-QacA_family_major_facilitator_transporter	deeparg_db	2	gi:409744629:gb:EKN43141.1:	deeparg	1.0.4	gene_presence_detected					multidrug		7	466				ERZ24875798.236_12															57.4
ERR13598990_concoct_36.mapping.ARG.deeparg	RPOB2	BAD59497.1|FEATURES|rpoB2|multidrug|rpoB2	deeparg_db	2	BAD59497.1	deeparg	1.0.4	gene_presence_detected					multidrug		260	1155				ERZ24875798.4302_2															57.1
ERR13598990_concoct_36.mapping.ARG.deeparg	TRUNCATED_PUTATIVE_RESPONSE_REGULATOR_ARLR	NC_002745.3251084.p01|FEATURES|truncated_putative_response_regulator_ArlR|unclassified|truncated_putative_response_regulator_ArlR	deeparg_db	2	NC_002745.3251084.p01	deeparg	1.0.4	gene_presence_detected					unclassified		4	78				ERZ24875798.104_13															50.7
ERR13598990_concoct_36.mapping.ARG.deeparg	TRUNCATED_PUTATIVE_RESPONSE_REGULATOR_ARLR	NC_002745.3251084.p01|FEATURES|truncated_putative_response_regulator_ArlR|unclassified|truncated_putative_response_regulator_ArlR	deeparg_db	2	NC_002745.3251084.p01	deeparg	1.0.4	gene_presence_detected					unclassified		4	81				ERZ24875798.1473_2															50.0
ERR13598990_concoct_36.mapping.ARG.deeparg	VANRI	WP_011461303.1|FEATURES|vanRI|glycopeptide|vanRI	deeparg_db	2	WP_011461303.1	deeparg	1.0.4	gene_presence_detected					glycopeptide		3	232				ERZ24875798.2495_5															54.3
ERR13598990_concoct_36.mapping.ARG.deeparg	VANU	DQ212986.1.gene3.p01|FEATURES|vanU|glycopeptide|vanU	deeparg_db	2	DQ212986.1.gene3.p01	deeparg	1.0.4	gene_presence_detected					glycopeptide		1	63				ERZ24875798.3616_5															54.0
ERR13598990_concoct_36.mapping.potential.ARG.deeparg	BACA	undefined	deeparg_db	2	undefined	deeparg	1.0.4	gene_presence_detected					multidrug		1	254				ERZ24875798.17650_1															83.9
ERR13598990_concoct_36.mapping.potential.ARG.deeparg	BACA	YP_001308137|FEATURES|bacA|bacitracin|bacA	deeparg_db	2	YP_001308137	deeparg	1.0.4	gene_presence_detected					bacitracin		1	254				ERZ24875798.17650_1															83.9
ERR13598990_concoct_36.mapping.potential.ARG.deeparg	SUL4	undefined	deeparg_db	2	undefined	deeparg	1.0.4	gene_presence_detected					peptide		8	287				ERZ24875798.153_17															50.9
ERR13598990_concoct_36.mapping.potential.ARG.deeparg	SUL4	undefined	deeparg_db	2	undefined	deeparg	1.0.4	gene_presence_detected					multidrug		8	287				ERZ24875798.153_17															50.9
ERR13598990_concoct_36.mapping.potential.ARG.deeparg	TRUNCATED_PUTATIVE_RESPONSE_REGULATOR_ARLR	undefined	deeparg_db	2	undefined	deeparg	1.0.4	gene_presence_detected					peptide		4	78				ERZ24875798.104_13															50.7
ERR13598990_concoct_36.mapping.potential.ARG.deeparg	VANR	undefined	deeparg_db	2	undefined	deeparg	1.0.4	gene_presence_detected					peptide		5	213				ERZ24875798.21990_1															53.5
ERR13598990_concoct_36.mapping.potential.ARG.deeparg	VANR	DQ212986.1.gene4.p01|FEATURES|vanR|glycopeptide|vanR	deeparg_db	2	DQ212986.1.gene4.p01	deeparg	1.0.4	gene_presence_detected					glycopeptide		5	213				ERZ24875798.21990_1															53.5
ERR13598990_concoct_36.txt.rgi	vanT gene in vanG cluster	glycopeptide resistance gene cluster; vanT	CARD	3.3.0	3002972	rgi	6.0.3	gene_presence_detected		48.31			glycopeptide antibiotic		1	1035				ERZ24875798.22880_1													antibiotic target alteration	+	35.57
ERR13598990_concoct_36.txt.rgi	vanW gene in vanI cluster	vanW; glycopeptide resistance gene cluster	CARD	3.3.0	3003724	rgi	6.0.3	gene_presence_detected		134.58			glycopeptide antibiotic		737	2245				ERZ24875798.2495_2													antibiotic target alteration	-	32.55
ERR13598990_concoct_48.mapping.potential.ARG.deeparg	ROSA	ZP_04621517|FEATURES|rosA|fosmidomycin|rosA	deeparg_db	2	ZP_04621517	deeparg	1.0.4	gene_presence_detected					multidrug		19	404				ERZ24875798.7437_1															59.5
ERR13598990_concoct_48.mapping.potential.ARG.deeparg	ROSA	ZP_04621517|FEATURES|rosA|fosmidomycin|rosA	deeparg_db	2	ZP_04621517	deeparg	1.0.4	gene_presence_detected					peptide		19	404				ERZ24875798.7437_1															59.5
ERR13598991_binner13_Refined_36.mapping.potential.ARG.deeparg	BACA	ZP_04055725|FEATURES|bacA|bacitracin|bacA	deeparg_db	2	ZP_04055725	deeparg	1.0.4	gene_presence_detected					multidrug		1	280				ERZ24875800.111_7															60.8
ERR13598991_binner13_Refined_36.mapping.potential.ARG.deeparg	BACA	ZP_04055725|FEATURES|bacA|bacitracin|bacA	deeparg_db	2	ZP_04055725	deeparg	1.0.4	gene_presence_detected					peptide		1	280				ERZ24875800.111_7															60.8
ERR13598991_binner13_Refined_36.txt.rgi	vanT gene in vanG cluster	glycopeptide resistance gene cluster; vanT	CARD	3.3.0	3002972	rgi	6.0.3	gene_presence_detected		48.03			glycopeptide antibiotic		3	1031				ERZ24875800.11538_1													antibiotic target alteration	+	34.0
ERR13598991_concoct_21.mapping.potential.ARG.deeparg	BACA	undefined	deeparg_db	2	undefined	deeparg	1.0.4	gene_presence_detected					multidrug		15	282				ERZ24875800.6294_4															54.6
ERR13598991_concoct_21.mapping.potential.ARG.deeparg	BACA	undefined	deeparg_db	2	undefined	deeparg	1.0.4	gene_presence_detected					mupirocin		15	282				ERZ24875800.6294_4															54.6
ERR13598991_concoct_21.mapping.potential.ARG.deeparg	TRUNCATED_PUTATIVE_RESPONSE_REGULATOR_ARLR	NC_002745.1124086.p01|FEATURES|truncated_putative_response_regulator_ArlR|unclassified|truncated_putative_response_regulator_ArlR	deeparg_db	2	NC_002745.1124086.p01	deeparg	1.0.4	gene_presence_detected					aminoglycoside		4	118				ERZ24875800.22111_2															52.1
ERR13598991_concoct_21.mapping.potential.ARG.deeparg	TRUNCATED_PUTATIVE_RESPONSE_REGULATOR_ARLR	NC_002745.1124086.p01|FEATURES|truncated_putative_response_regulator_ArlR|unclassified|truncated_putative_response_regulator_ArlR	deeparg_db	2	NC_002745.1124086.p01	deeparg	1.0.4	gene_presence_detected					unclassified		4	118				ERZ24875800.22111_2															52.1
ERR13598991_concoct_74.mapping.ARG.deeparg	EFRB	CDO61516.1|FEATURES|efrB|multidrug|efrB	deeparg_db	2	CDO61516.1	deeparg	1.0.4	gene_presence_detected					multidrug		33	362				ERZ24875800.1433_3															50.3
ERR13598991_concoct_74.mapping.ARG.deeparg	LLMA_23S_RIBOSOMAL_RNA_METHYLTRANSFERASE	APB03216.1|FEATURES|LlmA_23S_ribosomal_RNA_methyltransferase|MLS|LlmA_23S_ribosomal_RNA_methyltransferase	deeparg_db	2	APB03216.1	deeparg	1.0.4	gene_presence_detected					MLS		1	287				ERZ24875800.1562_6															60.8
ERR13598991_concoct_74.mapping.ARG.deeparg	LSA	gi:651595894:ref:WP_026590859.1:|FEATURES|lsa|MLS|lsa	deeparg_db	2	gi:651595894:ref:WP_026590859.1:	deeparg	1.0.4	gene_presence_detected					MLS		1	490				ERZ24875800.11636_3															58.8
ERR13598991_concoct_74.mapping.ARG.deeparg	RPOB2	BAD59497.1|FEATURES|rpoB2|multidrug|rpoB2	deeparg_db	2	BAD59497.1	deeparg	1.0.4	gene_presence_detected					multidrug		24	1123				ERZ24875800.95_35															55.0
ERR13598991_concoct_74.mapping.ARG.deeparg	TRUNCATED_PUTATIVE_RESPONSE_REGULATOR_ARLR	NC_002745.3251084.p01|FEATURES|truncated_putative_response_regulator_ArlR|unclassified|truncated_putative_response_regulator_ArlR	deeparg_db	2	NC_002745.3251084.p01	deeparg	1.0.4	gene_presence_detected					unclassified		4	78				ERZ24875800.376_12															50.7
ERR13598991_concoct_74.mapping.potential.ARG.deeparg	BACA	undefined	deeparg_db	2	undefined	deeparg	1.0.4	gene_presence_detected					mupirocin		1	275				ERZ24875800.413_13															67.3
ERR13598991_concoct_74.mapping.potential.ARG.deeparg	BACA	undefined	deeparg_db	2	undefined	deeparg	1.0.4	gene_presence_detected					multidrug		1	275				ERZ24875800.413_13															67.3
ERR13598991_concoct_74.mapping.potential.ARG.deeparg	EFRB	undefined	deeparg_db	2	undefined	deeparg	1.0.4	gene_presence_detected					aminoglycoside		33	362				ERZ24875800.1433_3															50.3
ERR13598991_concoct_74.mapping.potential.ARG.deeparg	TRUNCATED_PUTATIVE_RESPONSE_REGULATOR_ARLR	NC_002745.1124086.p01|FEATURES|truncated_putative_response_regulator_ArlR|unclassified|truncated_putative_response_regulator_ArlR	deeparg_db	2	NC_002745.1124086.p01	deeparg	1.0.4	gene_presence_detected					unclassified		4	123				ERZ24875800.2191_4															50.0
ERR13598991_concoct_74.mapping.potential.ARG.deeparg	TRUNCATED_PUTATIVE_RESPONSE_REGULATOR_ARLR	undefined	deeparg_db	2	undefined	deeparg	1.0.4	gene_presence_detected					aminoglycoside		4	123				ERZ24875800.2191_4															50.0
ERR13598991_concoct_74.mapping.potential.ARG.deeparg	TRUNCATED_PUTATIVE_RESPONSE_REGULATOR_ARLR	undefined	deeparg_db	2	undefined	deeparg	1.0.4	gene_presence_detected					aminoglycoside		1	118				ERZ24875800.413_5															50.0
ERR13598991_concoct_74.mapping.potential.ARG.deeparg	TRUNCATED_PUTATIVE_RESPONSE_REGULATOR_ARLR	NC_002745.1124086.p01|FEATURES|truncated_putative_response_regulator_ArlR|unclassified|truncated_putative_response_regulator_ArlR	deeparg_db	2	NC_002745.1124086.p01	deeparg	1.0.4	gene_presence_detected					unclassified		1	118				ERZ24875800.413_5															50.0
ERR13598991_concoct_74.txt.rgi	vanG	glycopeptide resistance gene cluster; Van ligase	CARD	3.3.0	3002909	rgi	6.0.3	gene_presence_detected		99.14			glycopeptide antibiotic		10782	11822				ERZ24875800.232_12													antibiotic target alteration	-	40.0
ERR13598991_concoct_74.txt.rgi	vanT gene in vanG cluster	glycopeptide resistance gene cluster; vanT	CARD	3.3.0	3002972	rgi	6.0.3	gene_presence_detected		54.07			glycopeptide antibiotic		6929	8086				ERZ24875800.375_12													antibiotic target alteration	+	33.24
ERR13598991_concoct_74.txt.rgi	vanW gene in vanI cluster	vanW; glycopeptide resistance gene cluster	CARD	3.3.0	3003724	rgi	6.0.3	gene_presence_detected		118.23			glycopeptide antibiotic		2770	4095				ERZ24875800.2334_5													antibiotic target alteration	-	32.27
ERR13598991_concoct_87.mapping.ARG.deeparg	EFRB	CDO61516.1|FEATURES|efrB|multidrug|efrB	deeparg_db	2	CDO61516.1	deeparg	1.0.4	gene_presence_detected					multidrug		33	362				ERZ24875800.17065_1															50.6
ERR13598991_concoct_87.mapping.potential.ARG.deeparg	BACA	undefined	deeparg_db	2	undefined	deeparg	1.0.4	gene_presence_detected					mupirocin		3	278				ERZ24875800.8908_2															59.4
ERR13598991_concoct_87.mapping.potential.ARG.deeparg	BACA	undefined	deeparg_db	2	undefined	deeparg	1.0.4	gene_presence_detected					multidrug		3	278				ERZ24875800.8908_2															59.4
ERR13598991_concoct_87.mapping.potential.ARG.deeparg	EFRB	CDO61516.1|FEATURES|efrB|multidrug|efrB	deeparg_db	2	CDO61516.1	deeparg	1.0.4	gene_presence_detected					aminoglycoside		33	362				ERZ24875800.17065_1															50.6
ERR13598992_binner123_Refined_17.mapping.potential.ARG.deeparg	BACA	ZP_04055725|FEATURES|bacA|bacitracin|bacA	deeparg_db	2	ZP_04055725	deeparg	1.0.4	gene_presence_detected					multidrug		1	282				ERZ24875802.15_41															56.1
ERR13598992_binner123_Refined_17.mapping.potential.ARG.deeparg	BACA	ZP_04055725|FEATURES|bacA|bacitracin|bacA	deeparg_db	2	ZP_04055725	deeparg	1.0.4	gene_presence_detected					peptide		1	282				ERZ24875802.15_41															56.1
ERR13598992_binner123_Refined_17.txt.rgi	vanT gene in vanG cluster	glycopeptide resistance gene cluster; vanT	CARD	3.3.0	3002972	rgi	6.0.3	gene_presence_detected		97.05			glycopeptide antibiotic		3	2078				ERZ24875802.5033_1													antibiotic target alteration	+	35.48
ERR13598992_binner123_Refined_17.txt.rgi	vanW gene in vanG cluster	vanW; glycopeptide resistance gene cluster	CARD	3.3.0	3002965	rgi	6.0.3	gene_presence_detected		96.09			glycopeptide antibiotic		30011	30823				ERZ24875802.92_27													antibiotic target alteration	-	38.65
ERR13598992_binner12_Refined_15.mapping.potential.ARG.deeparg	ABES	NC_010410.6003348.p01|FEATURES|abeS|multidrug|abeS	deeparg_db	2	NC_010410.6003348.p01	deeparg	1.0.4	gene_presence_detected					multidrug		1	106				ERZ24875802.1756_7															59.8
ERR13598992_binner12_Refined_15.mapping.potential.ARG.deeparg	ABES	NC_010410.6003348.p01|FEATURES|abeS|multidrug|abeS	deeparg_db	2	NC_010410.6003348.p01	deeparg	1.0.4	gene_presence_detected					peptide		1	106				ERZ24875802.1756_7															59.8
ERR13598992_binner12_Refined_15.txt.rgi	qacG	small multidrug resistance (SMR) antibiotic efflux pump	CARD	3.3.0	3007015	rgi	6.0.3	gene_presence_detected		102.8			disinfecting agents and antiseptics		2579	2911				ERZ24875802.1756_7													antibiotic efflux	-	39.25
ERR13598992_concoct_53.mapping.ARG.deeparg	BACA	YP_932216|FEATURES|bacA|bacitracin|bacA	deeparg_db	2	YP_932216	deeparg	1.0.4	gene_presence_detected					bacitracin		1	261				ERZ24875802.3368_2															61.7
ERR13598992_concoct_53.mapping.ARG.deeparg	KDPE	NP_415222.1|FEATURES|kdpE|aminoglycoside|kdpE	deeparg_db	2	NP_415222.1	deeparg	1.0.4	gene_presence_detected					aminoglycoside		1	223				ERZ24875802.7136_1															54.3
ERR13598992_concoct_53.mapping.ARG.deeparg	MEXX	gi:446082478:ref:WP_000160333.1:|FEATURES|mexX|multidrug|mexX	deeparg_db	2	gi:446082478:ref:WP_000160333.1:	deeparg	1.0.4	gene_presence_detected					multidrug		59	381				ERZ24875802.4029_1															57.7
ERR13598992_concoct_53.mapping.potential.ARG.deeparg	ACRB	undefined	deeparg_db	2	undefined	deeparg	1.0.4	gene_presence_detected					aminoglycoside		1	1043				ERZ24875802.4029_2															68.4
ERR13598992_concoct_53.mapping.potential.ARG.deeparg	ACRB	gi:495735716:ref:WP_008460295.1:|FEATURES|acrB|multidrug|acrB	deeparg_db	2	gi:495735716:ref:WP_008460295.1:	deeparg	1.0.4	gene_presence_detected					multidrug		1	1043				ERZ24875802.4029_2															68.4
ERR13598992_concoct_53.mapping.potential.ARG.deeparg	OPRM	undefined	deeparg_db	2	undefined	deeparg	1.0.4	gene_presence_detected					aminoglycoside		13	348				ERZ24875802.4029_3															54.1
ERR13598992_concoct_53.mapping.potential.ARG.deeparg	OPRM	gi:573999612:gb:ETU76469.1:|FEATURES|oprM|multidrug|oprM	deeparg_db	2	gi:573999612:gb:ETU76469.1:	deeparg	1.0.4	gene_presence_detected					multidrug		13	348				ERZ24875802.4029_3															54.1
ERR13598992_concoct_53.mapping.potential.ARG.deeparg	TRANSCRIPTIONAL_REGULATORY_PROTEIN_CPXR_CPXR	CP000675.2.gene1535.p01|FEATURES|transcriptional_regulatory_protein_CpxR_cpxR|unclassified|transcriptional_regulatory_protein_CpxR_cpxR	deeparg_db	2	CP000675.2.gene1535.p01	deeparg	1.0.4	gene_presence_detected					unclassified		5	224				ERZ24875802.6518_2															53.6
ERR13598992_concoct_53.mapping.potential.ARG.deeparg	TRANSCRIPTIONAL_REGULATORY_PROTEIN_CPXR_CPXR	undefined	deeparg_db	2	undefined	deeparg	1.0.4	gene_presence_detected					peptide		5	224				ERZ24875802.6518_2															53.6
ERR13598992_concoct_53.txt.rgi	adeF	resistance-nodulation-cell division (RND) antibiotic efflux pump	CARD	3.3.0	3000777	rgi	6.0.3	gene_presence_detected		98.96			fluoroquinolone antibiotic; tetracycline antibiotic		1045	4191				ERZ24875802.4029_2													antibiotic efflux	+	41.77
ERR13598992_concoct_76.mapping.ARG.deeparg	GOLS	NP_459349.1|FEATURES|golS|multidrug|golS	deeparg_db	2	NP_459349.1	deeparg	1.0.4	gene_presence_detected					multidrug		1	126				ERZ24875802.1537_3															55.6
ERR13598992_concoct_76.mapping.ARG.deeparg	OPRM	NC_008702.1.4606278.p01|FEATURES|oprM|multidrug|oprM	deeparg_db	2	NC_008702.1.4606278.p01	deeparg	1.0.4	gene_presence_detected					multidrug		84	465				ERZ24875802.7013_4															51.3
ERR13598992_concoct_76.tsv.amrfinderplus	qacG2	quaternary ammonium compound efflux SMR transporter QacG2	NCBI Reference Gene Database	2024-07-22.1	WP_003830719.1	amrfinderplus	3.12.8	gene_presence_detected	QUATERNARY AMMONIUM	100.0			QUATERNARY AMMONIUM		1028	1357	110			ERZ24875802.21263										110				+	100.0
ERR13598993_concoct_30.mapping.ARG.deeparg	ACRB	gi:495735716:ref:WP_008460295.1:|FEATURES|acrB|multidrug|acrB	deeparg_db	2	gi:495735716:ref:WP_008460295.1:	deeparg	1.0.4	gene_presence_detected					multidrug		143	1034				ERZ24875803.10501_2															57.5
ERR13598993_concoct_30.mapping.ARG.deeparg	KASUGAMYCIN_RESISTANCE_PROTEIN_KSGA	YP_001175338|FEATURES|kasugamycin_resistance_protein_ksgA|aminoglycoside|kasugamycin_resistance_protein_ksgA	deeparg_db	2	YP_001175338	deeparg	1.0.4	gene_presence_detected					aminoglycoside		11	261				ERZ24875803.15996_2															60.2
ERR13598993_concoct_30.mapping.potential.ARG.deeparg	ACRB	undefined	deeparg_db	2	undefined	deeparg	1.0.4	gene_presence_detected					aminoglycoside		143	1034				ERZ24875803.10501_2															57.5
ERR13598993_concoct_34.mapping.ARG.deeparg	RPOB2	BAD59497.1|FEATURES|rpoB2|multidrug|rpoB2	deeparg_db	2	BAD59497.1	deeparg	1.0.4	gene_presence_detected					multidrug		141	1122				ERZ24875803.2626_3															54.4
ERR13598993_concoct_34.mapping.potential.ARG.deeparg	BACA	undefined	deeparg_db	2	undefined	deeparg	1.0.4	gene_presence_detected					fluoroquinolone		1	289				ERZ24875803.16104_2															98.6
ERR13598993_concoct_34.mapping.potential.ARG.deeparg	BACA	undefined	deeparg_db	2	undefined	deeparg	1.0.4	gene_presence_detected					multidrug		1	289				ERZ24875803.16104_2															98.6
ERR13598993_concoct_34.mapping.potential.ARG.deeparg	OPTRA	AKA86814|FEATURES|optrA|oxazolidinone|optrA	deeparg_db	2	AKA86814	deeparg	1.0.4	gene_presence_detected					pleuromutilin		19	550				ERZ24875803.10120_2															53.8
ERR13598993_concoct_34.mapping.potential.ARG.deeparg	OPTRA	AKA86814|FEATURES|optrA|oxazolidinone|optrA	deeparg_db	2	AKA86814	deeparg	1.0.4	gene_presence_detected					unclassified		19	550				ERZ24875803.10120_2															53.8
ERR13598994_binner12_Refined_7.mapping.ARG.deeparg	UGD	AAC75089.1|FEATURES|ugd|peptide|ugd	deeparg_db	2	AAC75089.1	deeparg	1.0.4	gene_presence_detected					peptide		1	388				ERZ24875805.18789_2															60.4
ERR13598994_binner12_Refined_7.mapping.potential.ARG.deeparg	BACA	undefined	deeparg_db	2	undefined	deeparg	1.0.4	gene_presence_detected					aminoglycoside		17	286				ERZ24875805.566_11															50.2
ERR13598994_binner12_Refined_7.mapping.potential.ARG.deeparg	BACA	undefined	deeparg_db	2	undefined	deeparg	1.0.4	gene_presence_detected					multidrug		17	286				ERZ24875805.566_11															50.2
ERR13598994_concoct_28.mapping.ARG.deeparg	ROSA	YP_001477378|FEATURES|rosA|fosmidomycin|rosA	deeparg_db	2	YP_001477378	deeparg	1.0.4	gene_presence_detected					fosmidomycin		11	404				ERZ24875805.441_1															56.1
ERR13598994_concoct_28.mapping.potential.ARG.deeparg	BACA	ZP_04055725|FEATURES|bacA|bacitracin|bacA	deeparg_db	2	ZP_04055725	deeparg	1.0.4	gene_presence_detected					multidrug		1	280				ERZ24875805.56_8															57.5
ERR13598994_concoct_28.mapping.potential.ARG.deeparg	BACA	ZP_04055725|FEATURES|bacA|bacitracin|bacA	deeparg_db	2	ZP_04055725	deeparg	1.0.4	gene_presence_detected					peptide		1	280				ERZ24875805.56_8															57.5
ERR13598994_concoct_28.txt.rgi	vanT gene in vanG cluster	glycopeptide resistance gene cluster; vanT	CARD	3.3.0	3002972	rgi	6.0.3	gene_presence_detected		72.75			glycopeptide antibiotic		1630	3186				ERZ24875805.10284_3													antibiotic target alteration	-	35.77
ERR13598994_concoct_37.txt.rgi	adeF	resistance-nodulation-cell division (RND) antibiotic efflux pump	CARD	3.3.0	3000777	rgi	6.0.3	gene_presence_detected		99.34			fluoroquinolone antibiotic; tetracycline antibiotic		4284	7442				ERZ24875805.1227_6													antibiotic efflux	-	42.02
ERR13598994_concoct_37.txt.rgi	tetB(P)	tetracycline-resistant ribosomal protection protein	CARD	3.3.0	3000195	rgi	6.0.3	gene_presence_detected		107.98			tetracycline antibiotic		635	2749				ERZ24875805.1950_2													antibiotic target protection	+	36.71
ERR13598994_concoct_37_retrieved-genes-tet_rpg-hmmsearched.out.fargene	rpg	rpg_reference_sequences-aligned	fargene_hmms	0.1	rpg_reference_sequences-aligned	fargene	0.1	gene_presence_detected					rpg				651	3	648	ERR13598994_concoct_37_ERZ24875805.1950_seq1_1										646	3	642
ERR13598994_concoct_48.txt.rgi	vanT gene in vanG cluster	glycopeptide resistance gene cluster; vanT	CARD	3.3.0	3002972	rgi	6.0.3	gene_presence_detected		88.06			glycopeptide antibiotic		15953	17836				ERZ24875805.95_13													antibiotic target alteration	-	31.71
ERR13598994_maxbin2_4	blaOXA-464	class D beta-lactamase OXA-464	ncbi	2021-Mar-27	NG_049748.1	abricate	1.0.1	gene_presence_detected		91.47			BETA-LACTAM		1	703				ERZ24875805.25213														-	80.8
ERR13598994_maxbin2_4.mapping.potential.ARG.deeparg	ACRB	gi:446414960:ref:WP_000492815.1:|FEATURES|acrB|multidrug|acrB	deeparg_db	2	gi:446414960:ref:WP_000492815.1:	deeparg	1.0.4	gene_presence_detected					multidrug		1	1034				ERZ24875805.1604_3															59.4
ERR13598994_maxbin2_4.mapping.potential.ARG.deeparg	ACRB	gi:446414960:ref:WP_000492815.1:|FEATURES|acrB|multidrug|acrB	deeparg_db	2	gi:446414960:ref:WP_000492815.1:	deeparg	1.0.4	gene_presence_detected					peptide		1	1034				ERZ24875805.1604_3															59.4
ERR13598994_maxbin2_4.txt.rgi	adeF	resistance-nodulation-cell division (RND) antibiotic efflux pump	CARD	3.3.0	3000777	rgi	6.0.3	gene_presence_detected		98.11			fluoroquinolone antibiotic; tetracycline antibiotic		6380	9499				ERZ24875805.756_8													antibiotic efflux	-	41.21
ERR13598994_maxbin2_4_retrieved-genes-class_D_2-hmmsearched.out.fargene	oxa	oxa_g2_70_centroids-aligned	fargene_hmms	0.1	oxa_g2_70_centroids-aligned	fargene	0.1	gene_presence_detected					oxa				252	17	251	ERR13598994_maxbin2_4_ERZ24875805.35680_seq1_1										270	30	269
ERR13598994_maxbin2_4_retrieved-genes-class_D_2-hmmsearched.out.fargene	oxa	oxa_g2_70_centroids-aligned	fargene_hmms	0.1	oxa_g2_70_centroids-aligned	fargene	0.1	gene_presence_detected					oxa				260	21	259	ERR13598994_maxbin2_4_ERZ24875805.12612_seq1_4										270	30	269
ERR13598994_maxbin2_4_retrieved-genes-class_D_2-hmmsearched.out.fargene	oxa	oxa_g2_70_centroids-aligned	fargene_hmms	0.1	oxa_g2_70_centroids-aligned	fargene	0.1	gene_presence_detected					oxa				240	22	239	ERR13598994_maxbin2_4_ERZ24875805.25213_seq1_5										270	27	249
ERR13598995_binner13_Refined_3.mapping.ARG.deeparg	KASUGAMYCIN_RESISTANCE_PROTEIN_KSGA	YP_001439344|FEATURES|kasugamycin_resistance_protein_ksgA|aminoglycoside|kasugamycin_resistance_protein_ksgA	deeparg_db	2	YP_001439344	deeparg	1.0.4	gene_presence_detected					aminoglycoside		8	261				ERZ24875807.1048_8															54.3
ERR13598995_binner13_Refined_3.mapping.ARG.deeparg	MEXD	gi:852273548:ref:WP_048328542.1:|FEATURES|mexD|multidrug|mexD	deeparg_db	2	gi:852273548:ref:WP_048328542.1:	deeparg	1.0.4	gene_presence_detected					multidrug		113	1035				ERZ24875807.5188_1															58.7
ERR13598995_concoct_10.mapping.potential.ARG.deeparg	TRUNCATED_PUTATIVE_RESPONSE_REGULATOR_ARLR	NC_002745.1124086.p01|FEATURES|truncated_putative_response_regulator_ArlR|unclassified|truncated_putative_response_regulator_ArlR	deeparg_db	2	NC_002745.1124086.p01	deeparg	1.0.4	gene_presence_detected					multidrug		3	118				ERZ24875807.17759_2															51.3
ERR13598995_concoct_10.mapping.potential.ARG.deeparg	TRUNCATED_PUTATIVE_RESPONSE_REGULATOR_ARLR	NC_002745.1124086.p01|FEATURES|truncated_putative_response_regulator_ArlR|unclassified|truncated_putative_response_regulator_ArlR	deeparg_db	2	NC_002745.1124086.p01	deeparg	1.0.4	gene_presence_detected					peptide		3	118				ERZ24875807.17759_2															51.3
ERR13598995_concoct_2.mapping.ARG.deeparg	EMRB-QACA_FAMILY_MAJOR_FACILITATOR_TRANSPORTER	AE016830.1.gene768.p01|FEATURES|EmrB-QacA_family_major_facilitator_transporter|multidrug|EmrB-QacA_family_major_facilitator_transporter	deeparg_db	2	AE016830.1.gene768.p01	deeparg	1.0.4	gene_presence_detected					multidrug		3	475				ERZ24875807.7315_2															62.2
ERR13598995_concoct_2.mapping.ARG.deeparg	LSA	ZP_04437889|FEATURES|lsa|MLS|lsa	deeparg_db	2	ZP_04437889	deeparg	1.0.4	gene_presence_detected					MLS		1	408				ERZ24875807.26577_2															57.8
ERR13598995_concoct_2.mapping.potential.ARG.deeparg	BLAI	undefined	deeparg_db	2	undefined	deeparg	1.0.4	gene_presence_detected					aminoglycoside		4	123				ERZ24875807.40360_3															50.8
ERR13598995_concoct_2.mapping.potential.ARG.deeparg	BLAI	undefined	deeparg_db	2	undefined	deeparg	1.0.4	gene_presence_detected					peptide		4	123				ERZ24875807.40360_3															50.8
ERR13598995_concoct_2.mapping.potential.ARG.deeparg	TRUNCATED_PUTATIVE_RESPONSE_REGULATOR_ARLR	undefined	deeparg_db	2	undefined	deeparg	1.0.4	gene_presence_detected					aminoglycoside		1	129				ERZ24875807.24269_2															61.2
ERR13598995_concoct_2.mapping.potential.ARG.deeparg	TRUNCATED_PUTATIVE_RESPONSE_REGULATOR_ARLR	NC_002745.1124086.p01|FEATURES|truncated_putative_response_regulator_ArlR|unclassified|truncated_putative_response_regulator_ArlR	deeparg_db	2	NC_002745.1124086.p01	deeparg	1.0.4	gene_presence_detected					unclassified		1	129				ERZ24875807.24269_2															61.2
ERR13598996_binner13_Refined_12	blaMOX-9	CMY-1/MOX family class C beta-lactamase MOX-9	ncbi	2021-Mar-27	NG_049322.1	abricate	1.0.1	gene_presence_detected		100.0			CEPHALOSPORIN		957	2108				ERZ24875808.12097														+	99.91
ERR13598996_binner13_Refined_12	blaOXA-427	class D beta-lactamase OXA-427	ncbi	2021-Mar-27	NG_055581.1	abricate	1.0.1	gene_presence_detected		100.0			BETA-LACTAM		1889	2683				ERZ24875808.3464														-	99.5
ERR13598996_binner13_Refined_12.mapping.ARG.deeparg	ACRA	CAC35724|FEATURES|acrA|multidrug|acrA	deeparg_db	2	CAC35724	deeparg	1.0.4	gene_presence_detected					multidrug		1	377				ERZ24875808.7367_4															57.7
ERR13598996_binner13_Refined_12.mapping.ARG.deeparg	ACRB	YP_002240037|FEATURES|acrB|multidrug|acrB	deeparg_db	2	YP_002240037	deeparg	1.0.4	gene_presence_detected					multidrug		54	1042				ERZ24875808.4059_1															70.1
ERR13598996_binner13_Refined_12.mapping.ARG.deeparg	BACA	A0KQI1|FEATURES|bacA|bacitracin|bacA	deeparg_db	2	A0KQI1	deeparg	1.0.4	gene_presence_detected					bacitracin		1	271				ERZ24875808.7888_2															93.0
ERR13598996_binner13_Refined_12.mapping.ARG.deeparg	CAMP-REGULATORY_PROTEIN	gi:490367208:ref:WP_004246872.1:|FEATURES|cAMP-regulatory_protein|unclassified|cAMP-regulatory_protein	deeparg_db	2	gi:490367208:ref:WP_004246872.1:	deeparg	1.0.4	gene_presence_detected					unclassified		1	183				ERZ24875808.2097_11															88.6
ERR13598996_binner13_Refined_12.mapping.ARG.deeparg	DNA-BINDING_PROTEIN_H-NS	CP001485.1.gene2287.p01|FEATURES|DNA-binding_protein_H-NS|unclassified|DNA-binding_protein_H-NS	deeparg_db	2	CP001485.1.gene2287.p01	deeparg	1.0.4	gene_presence_detected					unclassified		3	137				ERZ24875808.2881_5															56.3
ERR13598996_binner13_Refined_12.mapping.ARG.deeparg	GOLS	NP_459349.1|FEATURES|golS|multidrug|golS	deeparg_db	2	NP_459349.1	deeparg	1.0.4	gene_presence_detected					multidrug		1	126				ERZ24875808.5054_2															50.8
ERR13598996_binner13_Refined_12.mapping.ARG.deeparg	KASUGAMYCIN_RESISTANCE_PROTEIN_KSGA	Q7N8V7|FEATURES|kasugamycin_resistance_protein_ksgA|aminoglycoside|kasugamycin_resistance_protein_ksgA	deeparg_db	2	Q7N8V7	deeparg	1.0.4	gene_presence_detected					aminoglycoside		2	267				ERZ24875808.4944_4															68.4
ERR13598996_binner13_Refined_12.mapping.ARG.deeparg	MACA	gi:823309641:ref:WP_047064289.1:|FEATURES|macA|MLS|macA	deeparg_db	2	gi:823309641:ref:WP_047064289.1:	deeparg	1.0.4	gene_presence_detected					MLS		38	367				ERZ24875808.6824_3															53.8
ERR13598996_binner13_Refined_12.mapping.ARG.deeparg	MACB	gi:1001720867:ref:WP_061274204.1:|FEATURES|macB|MLS|macB	deeparg_db	2	gi:1001720867:ref:WP_061274204.1:	deeparg	1.0.4	gene_presence_detected					MLS		4	648				ERZ24875808.6824_2															53.9
ERR13598996_binner13_Refined_12.mapping.ARG.deeparg	MDTH	gi:491048996:ref:WP_004910648.1:|FEATURES|mdtH|multidrug|mdtH	deeparg_db	2	gi:491048996:ref:WP_004910648.1:	deeparg	1.0.4	gene_presence_detected					multidrug		4	390				ERZ24875808.15549_1															60.7
ERR13598996_binner13_Refined_12.mapping.ARG.deeparg	MDTK	ZP_02903251|FEATURES|mdtK|multidrug|mdtK	deeparg_db	2	ZP_02903251	deeparg	1.0.4	gene_presence_detected					multidrug		1	443				ERZ24875808.8771_1															56.4
ERR13598996_binner13_Refined_12.mapping.ARG.deeparg	OPRM	YP_002083353|FEATURES|oprM|multidrug|oprM	deeparg_db	2	YP_002083353	deeparg	1.0.4	gene_presence_detected					multidrug		1	467				ERZ24875808.4059_2															51.8
ERR13598996_binner13_Refined_12.mapping.ARG.deeparg	ROSA	YP_001477378|FEATURES|rosA|fosmidomycin|rosA	deeparg_db	2	YP_001477378	deeparg	1.0.4	gene_presence_detected					fosmidomycin		20	404				ERZ24875808.16328_2															65.5
ERR13598996_binner13_Refined_12.mapping.ARG.deeparg	TET34	YP_001444376|FEATURES|tet34|tetracycline|tet34	deeparg_db	2	YP_001444376	deeparg	1.0.4	gene_presence_detected					tetracycline		1	149				ERZ24875808.465_10															60.9
ERR13598996_binner13_Refined_12.mapping.potential.ARG.deeparg	DFRA3	undefined	deeparg_db	2	undefined	deeparg	1.0.4	gene_presence_detected					aminoglycoside		1	161				ERZ24875808.29086_3															60.1
ERR13598996_binner13_Refined_12.mapping.potential.ARG.deeparg	DFRA3	undefined	deeparg_db	2	undefined	deeparg	1.0.4	gene_presence_detected					peptide		1	161				ERZ24875808.29086_3															60.1
ERR13598996_binner13_Refined_12.mapping.potential.ARG.deeparg	MOX	undefined	deeparg_db	2	undefined	deeparg	1.0.4	gene_presence_detected					aminoglycoside		1	383				ERZ24875808.12097_2															100.0
ERR13598996_binner13_Refined_12.mapping.potential.ARG.deeparg	MOX	WP_042649345|FEATURES|MOX-9|beta-lactam|MOX	deeparg_db	2	WP_042649345	deeparg	1.0.4	gene_presence_detected					beta-lactam		1	383				ERZ24875808.12097_2															100.0
ERR13598996_binner13_Refined_12.mapping.potential.ARG.deeparg	MSBA	undefined	deeparg_db	2	undefined	deeparg	1.0.4	gene_presence_detected					fosfomycin		1	581				ERZ24875808.5691_4															60.6
ERR13598996_binner13_Refined_12.mapping.potential.ARG.deeparg	MSBA	undefined	deeparg_db	2	undefined	deeparg	1.0.4	gene_presence_detected					peptide		1	581				ERZ24875808.5691_4															60.6
ERR13598996_binner13_Refined_12.mapping.potential.ARG.deeparg	OXA	undefined	deeparg_db	2	undefined	deeparg	1.0.4	gene_presence_detected					peptide		1	264				ERZ24875808.3464_3															78.0
ERR13598996_binner13_Refined_12.mapping.potential.ARG.deeparg	OXA	undefined	deeparg_db	2	undefined	deeparg	1.0.4	gene_presence_detected					aminoglycoside		1	264				ERZ24875808.3464_3															78.0
ERR13598996_binner13_Refined_12.mapping.potential.ARG.deeparg	QNRB22	undefined	deeparg_db	2	undefined	deeparg	1.0.4	gene_presence_detected					multidrug		30	214				ERZ24875808.6694_1															53.5
ERR13598996_binner13_Refined_12.mapping.potential.ARG.deeparg	QNRB22	undefined	deeparg_db	2	undefined	deeparg	1.0.4	gene_presence_detected					peptide		30	214				ERZ24875808.6694_1															53.5
ERR13598996_binner13_Refined_12.tsv.amrfinderplus	blaMOX-9	CMY-1/MOX family class C beta-lactamase MOX-9	NCBI Reference Gene Database	2024-07-22.1	WP_042649345.1	amrfinderplus	3.12.8	gene_presence_detected	CEPHALOSPORIN	100.0			BETA-LACTAM		957	2105	383			ERZ24875808.12097										383				+	100.0
ERR13598996_binner13_Refined_12.tsv.amrfinderplus	blaOXA-917	OXA-427 family carbapenem-hydrolyzing class D beta-lactamase OXA-917	NCBI Reference Gene Database	2024-07-22.1	WP_161507793.1	amrfinderplus	3.12.8	gene_presence_detected	CARBAPENEM	100.0			BETA-LACTAM		1892	2683	264			ERZ24875808.3464										264				-	100.0
ERR13598996_binner13_Refined_12.txt.rgi	MOX-9	MOX beta-lactamase	CARD	3.3.0	3002191	rgi	6.0.3	gene_presence_detected		100.0			cephalosporin; cephamycin; penam		957	2108				ERZ24875808.12097_2													antibiotic inactivation	+	100.0
ERR13598996_binner13_Refined_12.txt.rgi	OXA-917	OXA beta-lactamase	CARD	3.3.0	3006103	rgi	6.0.3	gene_presence_detected		100.0			carbapenem; cephalosporin; penam		1889	2683				ERZ24875808.3464_3													antibiotic inactivation	-	100.0
ERR13598996_binner13_Refined_12.txt.rgi	adeF	resistance-nodulation-cell division (RND) antibiotic efflux pump	CARD	3.3.0	3000777	rgi	6.0.3	gene_presence_detected		94.15			fluoroquinolone antibiotic; tetracycline antibiotic		3	2996				ERZ24875808.4059_1													antibiotic efflux	+	43.65
ERR13598996_binner13_Refined_12_retrieved-genes-class_C-hmmsearched.out.fargene	class	class_C_70_centroids-aligned	fargene_hmms	0.1	class_C_70_centroids-aligned	fargene	0.1	gene_presence_detected					class				385	7	384	ERR13598996_binner13_Refined_12_ERZ24875808.12097_seq1_1										389	8	388
ERR13598996_binner13_Refined_12_retrieved-genes-class_D_1-hmmsearched.out.fargene	oxa	oxa_g1_70_centroids-aligned	fargene_hmms	0.1	oxa_g1_70_centroids-aligned	fargene	0.1	gene_presence_detected					oxa				266	5	265	ERR13598996_binner13_Refined_12_ERZ24875808.3464_seq1_4										270	5	269
ERR13598996_binner13_Refined_12_retrieved-genes-qnr-hmmsearched.out.fargene	pmqnr	pmqnr_20120719.pfa	fargene_hmms	0.1	pmqnr_20120719.pfa	fargene	0.1	gene_presence_detected					pmqnr				217	6	217	ERR13598996_binner13_Refined_12_ERZ24875808.6694_seq1_4										217	6	217
ERR13598996_binner13_Refined_16.txt.rgi	adeF	resistance-nodulation-cell division (RND) antibiotic efflux pump	CARD	3.3.0	3000777	rgi	6.0.3	gene_presence_detected		97.54			fluoroquinolone antibiotic; tetracycline antibiotic		8028	11129				ERZ24875808.228_6													antibiotic efflux	-	41.86
ERR13598996_binner13_Refined_16.txt.rgi	vanT gene in vanG cluster	glycopeptide resistance gene cluster; vanT	CARD	3.3.0	3002972	rgi	6.0.3	gene_presence_detected		115.31			glycopeptide antibiotic		8542	11007				ERZ24875808.75_7													antibiotic target alteration	-	35.73
ERR13598996_binner13_Refined_16_retrieved-genes-class_A-hmmsearched.out.fargene	classA	classA_70_centroids-aligned	fargene_hmms	0.1	classA_70_centroids-aligned	fargene	0.1	gene_presence_detected					classA				251	13	249	ERR13598996_binner13_Refined_16_ERZ24875808.1004_seq1_1										295	14	244
ERR13598996_binner13_Refined_9	iri	rifampin monooxygenase Iri	ncbi	2021-Mar-27	NG_047911.1	abricate	1.0.1	gene_presence_detected		99.79			RIFAMPIN		2086	3522				ERZ24875808.3022														+	91.53
ERR13598996_binner13_Refined_9.mapping.ARG.deeparg	EFPA	NP_217362.1|FEATURES|efpA|multidrug|efpA	deeparg_db	2	NP_217362.1	deeparg	1.0.4	gene_presence_detected					multidrug		85	524				ERZ24875808.31408_1															53.4
ERR13598996_binner13_Refined_9.mapping.ARG.deeparg	EFRB	CDO61516.1|FEATURES|efrB|multidrug|efrB	deeparg_db	2	CDO61516.1	deeparg	1.0.4	gene_presence_detected					multidrug		33	362				ERZ24875808.4640_1															50.0
ERR13598996_binner13_Refined_9.mapping.ARG.deeparg	MULTIDRUG_ABC_TRANSPORTER	AF170880.4.gene1.p01|FEATURES|multidrug_ABC_transporter|multidrug|multidrug_ABC_transporter	deeparg_db	2	AF170880.4.gene1.p01	deeparg	1.0.4	gene_presence_detected					multidrug		20	601				ERZ24875808.18358_1															58.9
ERR13598996_binner13_Refined_9.mapping.ARG.deeparg	OLED	DQ195536.2.orf0.gene.p01|FEATURES|oleD|MLS|oleD	deeparg_db	2	DQ195536.2.orf0.gene.p01	deeparg	1.0.4	gene_presence_detected					MLS		6	399				ERZ24875808.2844_4															52.4
ERR13598996_binner13_Refined_9.mapping.ARG.deeparg	RIFAMPIN_MONOOXYGENASE	gi:518577471:ref:WP_019747678.1:|FEATURES|rifampin_monooxygenase|rifamycin|rifampin_monooxygenase	deeparg_db	2	gi:518577471:ref:WP_019747678.1:	deeparg	1.0.4	gene_presence_detected					rifamycin		1	478				ERZ24875808.3022_3															95.6
ERR13598996_binner13_Refined_9.mapping.ARG.deeparg	TRUNCATED_PUTATIVE_RESPONSE_REGULATOR_ARLR	NC_002745.3251084.p01|FEATURES|truncated_putative_response_regulator_ArlR|unclassified|truncated_putative_response_regulator_ArlR	deeparg_db	2	NC_002745.3251084.p01	deeparg	1.0.4	gene_presence_detected					unclassified		3	81				ERZ24875808.34397_2															51.9
ERR13598996_binner13_Refined_9.mapping.potential.ARG.deeparg	EFRB	undefined	deeparg_db	2	undefined	deeparg	1.0.4	gene_presence_detected					aminoglycoside		33	362				ERZ24875808.4640_1															50.0
ERR13598996_binner13_Refined_9.mapping.potential.ARG.deeparg	MTRA	CCP46065.1|FEATURES|mtrA|multidrug|mtrA	deeparg_db	2	CCP46065.1	deeparg	1.0.4	gene_presence_detected					multidrug		4	228				ERZ24875808.14437_1															89.3
ERR13598996_binner13_Refined_9.mapping.potential.ARG.deeparg	MTRA	CCP46065.1|FEATURES|mtrA|multidrug|mtrA	deeparg_db	2	CCP46065.1	deeparg	1.0.4	gene_presence_detected					aminoglycoside		4	228				ERZ24875808.14437_1															89.3
ERR13598996_binner13_Refined_9.mapping.potential.ARG.deeparg	OLEC	AAA26793|FEATURES|oleC|MLS|oleC	deeparg_db	2	AAA26793	deeparg	1.0.4	gene_presence_detected					MLS		1	310				ERZ24875808.1096_9															52.4
ERR13598996_binner13_Refined_9.mapping.potential.ARG.deeparg	OLEC	undefined	deeparg_db	2	undefined	deeparg	1.0.4	gene_presence_detected					tetracycline		1	310				ERZ24875808.1096_9															52.4
ERR13598996_binner13_Refined_9.mapping.potential.ARG.deeparg	RBPA	undefined	deeparg_db	2	undefined	deeparg	1.0.4	gene_presence_detected					multidrug		1	111				ERZ24875808.14633_1															85.6
ERR13598996_binner13_Refined_9.mapping.potential.ARG.deeparg	RBPA	undefined	deeparg_db	2	undefined	deeparg	1.0.4	gene_presence_detected					peptide		1	111				ERZ24875808.14633_1															85.6
ERR13598996_binner13_Refined_9.tsv.amrfinderplus	iri	rifampin monooxygenase Iri	NCBI Reference Gene Database	2024-07-22.1	WP_063851318.1	amrfinderplus	3.12.8	gene_presence_detected	RIFAMPIN	100.0			RIFAMYCIN		2086	3519	478			ERZ24875808.3022										479				+	92.9
ERR13598996_binner13_Refined_9.txt.rgi	Streptomyces venezuelae rox	rifampin monooxygenase	CARD	3.3.0	3007209	rgi	6.0.3	gene_presence_detected		104.2			rifamycin antibiotic		2086	3576				ERZ24875808.3022_3													antibiotic inactivation	+	67.09
ERR13598996_binner13_Refined_9.txt.rgi	vanW gene in vanI cluster	vanW; glycopeptide resistance gene cluster	CARD	3.3.0	3003724	rgi	6.0.3	gene_presence_detected		113.67			glycopeptide antibiotic		3	1277				ERZ24875808.13262_1													antibiotic target alteration	+	33.14
ERR13598996_binner13_Refined_9.txt.rgi	vanY gene in vanB cluster	vanY; glycopeptide resistance gene cluster	CARD	3.3.0	3002956	rgi	6.0.3	gene_presence_detected		73.13			glycopeptide antibiotic		1129	1719				ERZ24875808.7293_3													antibiotic target alteration	+	29.92
ERR13598996_concoct_78.mapping.ARG.deeparg	RPOB2	BAD59497.1|FEATURES|rpoB2|multidrug|rpoB2	deeparg_db	2	BAD59497.1	deeparg	1.0.4	gene_presence_detected					multidrug		28	1122				ERZ24875808.2822_3															54.9
ERR13598996_concoct_78.mapping.potential.ARG.deeparg	DFRE	undefined	deeparg_db	2	undefined	deeparg	1.0.4	gene_presence_detected					multidrug		1	161				ERZ24875808.27819_2															64.6
ERR13598996_concoct_78.mapping.potential.ARG.deeparg	DFRE	undefined	deeparg_db	2	undefined	deeparg	1.0.4	gene_presence_detected					peptide		1	161				ERZ24875808.27819_2															64.6
ERR13598996_concoct_78.mapping.potential.ARG.deeparg	MAJOR_FACILITATOR_SUPERFAMILY_TRANSPORTER	undefined	deeparg_db	2	undefined	deeparg	1.0.4	gene_presence_detected					fusaric-acid		11	391				ERZ24875808.8131_4															77.2
ERR13598996_concoct_78.mapping.potential.ARG.deeparg	MAJOR_FACILITATOR_SUPERFAMILY_TRANSPORTER	undefined	deeparg_db	2	undefined	deeparg	1.0.4	gene_presence_detected					peptide		11	391				ERZ24875808.8131_4															77.2
ERR13598997_binner123_Refined_34.mapping.ARG.deeparg	BACA	NP_840140|FEATURES|bacA|bacitracin|bacA	deeparg_db	2	NP_840140	deeparg	1.0.4	gene_presence_detected					bacitracin		1	272				ERZ24875810.5_148															65.7
ERR13598997_binner123_Refined_34.mapping.ARG.deeparg	BAER	YP_490321.1|FEATURES|baeR|multidrug|baeR	deeparg_db	2	YP_490321.1	deeparg	1.0.4	gene_presence_detected					multidrug		13	233				ERZ24875810.242_11															55.7
ERR13598997_binner123_Refined_34.mapping.ARG.deeparg	KASUGAMYCIN_RESISTANCE_PROTEIN_KSGA	A7FMC1|FEATURES|kasugamycin_resistance_protein_ksgA|aminoglycoside|kasugamycin_resistance_protein_ksgA	deeparg_db	2	A7FMC1	deeparg	1.0.4	gene_presence_detected					aminoglycoside		11	264				ERZ24875810.95_46															50.4
ERR13598997_binner123_Refined_34.mapping.ARG.deeparg	QACH	AAZ42322.1|FEATURES|qacH|fluoroquinolone|qacH	deeparg_db	2	AAZ42322.1	deeparg	1.0.4	gene_presence_detected					fluoroquinolone		1	106				ERZ24875810.34_85															50.9
ERR13598997_binner123_Refined_34.mapping.ARG.deeparg	UGD	AAC75089.1|FEATURES|ugd|peptide|ugd	deeparg_db	2	AAC75089.1	deeparg	1.0.4	gene_presence_detected					peptide		1	388				ERZ24875810.6_199															73.5
ERR13598997_binner123_Refined_34.mapping.ARG.deeparg	VGAC	AMP35312.1|FEATURES|vgaC|MLS|vgaC	deeparg_db	2	AMP35312.1	deeparg	1.0.4	gene_presence_detected					MLS		3	67				ERZ24875810.72_9															53.8
ERR13598997_binner123_Refined_34.mapping.potential.ARG.deeparg	DFRA3	undefined	deeparg_db	2	undefined	deeparg	1.0.4	gene_presence_detected					aminoglycoside		21	160				ERZ24875810.13_98															55.7
ERR13598997_binner123_Refined_34.mapping.potential.ARG.deeparg	DFRA3	undefined	deeparg_db	2	undefined	deeparg	1.0.4	gene_presence_detected					peptide		21	160				ERZ24875810.13_98															55.7
ERR13598997_binner123_Refined_34.mapping.potential.ARG.deeparg	MEXK	AAG07064.1|FEATURES|MexK|multidrug|MexK	deeparg_db	2	AAG07064.1	deeparg	1.0.4	gene_presence_detected					multidrug		1	1024				ERZ24875810.158_7															55.9
ERR13598997_binner123_Refined_34.mapping.potential.ARG.deeparg	MEXK	undefined	deeparg_db	2	undefined	deeparg	1.0.4	gene_presence_detected					triclosan		1	1024				ERZ24875810.158_7															55.9
ERR13598997_binner123_Refined_34.txt.rgi	qacG	small multidrug resistance (SMR) antibiotic efflux pump	CARD	3.3.0	3007015	rgi	6.0.3	gene_presence_detected		102.8			disinfecting agents and antiseptics		84587	84919				ERZ24875810.34_85													antibiotic efflux	+	43.27
ERR13598997_binner13_Refined_11.mapping.ARG.deeparg	BACA	YP_002890644|FEATURES|bacA|bacitracin|bacA	deeparg_db	2	YP_002890644	deeparg	1.0.4	gene_presence_detected					bacitracin		1	272				ERZ24875810.269_17															72.8
ERR13598997_binner13_Refined_11.mapping.ARG.deeparg	KASUGAMYCIN_RESISTANCE_PROTEIN_KSGA	YP_001175338|FEATURES|kasugamycin_resistance_protein_ksgA|aminoglycoside|kasugamycin_resistance_protein_ksgA	deeparg_db	2	YP_001175338	deeparg	1.0.4	gene_presence_detected					aminoglycoside		7	265				ERZ24875810.288_20															52.1
ERR13598997_binner13_Refined_11.mapping.ARG.deeparg	KDPE	NP_415222.1|FEATURES|kdpE|aminoglycoside|kdpE	deeparg_db	2	NP_415222.1	deeparg	1.0.4	gene_presence_detected					aminoglycoside		4	224				ERZ24875810.273_22															59.0
ERR13598997_binner13_Refined_11.mapping.ARG.deeparg	ROSB	AAS61092|FEATURES|rosB|fosmidomycin|rosB	deeparg_db	2	AAS61092	deeparg	1.0.4	gene_presence_detected					fosmidomycin		1	547				ERZ24875810.9061_2															53.1
ERR13598997_binner13_Refined_11.mapping.potential.ARG.deeparg	MEXK	AAG07064.1|FEATURES|MexK|multidrug|MexK	deeparg_db	2	AAG07064.1	deeparg	1.0.4	gene_presence_detected					multidrug		3	1023				ERZ24875810.119_22															55.6
ERR13598997_binner13_Refined_11.mapping.potential.ARG.deeparg	MEXK	undefined	deeparg_db	2	undefined	deeparg	1.0.4	gene_presence_detected					triclosan		3	1023				ERZ24875810.119_22															55.6
ERR13598997_binner13_Refined_11.mapping.potential.ARG.deeparg	TRANSCRIPTIONAL_REGULATORY_PROTEIN_CPXR_CPXR	CP000675.2.gene1535.p01|FEATURES|transcriptional_regulatory_protein_CpxR_cpxR|unclassified|transcriptional_regulatory_protein_CpxR_cpxR	deeparg_db	2	CP000675.2.gene1535.p01	deeparg	1.0.4	gene_presence_detected					unclassified		3	222				ERZ24875810.122_37															50.2
ERR13598997_binner13_Refined_11.mapping.potential.ARG.deeparg	TRANSCRIPTIONAL_REGULATORY_PROTEIN_CPXR_CPXR	undefined	deeparg_db	2	undefined	deeparg	1.0.4	gene_presence_detected					peptide		3	222				ERZ24875810.122_37															50.2
ERR13598997_binner13_Refined_11.txt.rgi	adeF	resistance-nodulation-cell division (RND) antibiotic efflux pump	CARD	3.3.0	3000777	rgi	6.0.3	gene_presence_detected		98.3			fluoroquinolone antibiotic; tetracycline antibiotic		10732	13857				ERZ24875810.309_12													antibiotic efflux	-	44.86
ERR13598997_binner13_Refined_28.mapping.ARG.deeparg	KDPE	NP_415222.1|FEATURES|kdpE|aminoglycoside|kdpE	deeparg_db	2	NP_415222.1	deeparg	1.0.4	gene_presence_detected					aminoglycoside		4	223				ERZ24875810.4539_2															55.2
ERR13598997_binner13_Refined_28.mapping.ARG.deeparg	KDPE	NP_415222.1|FEATURES|kdpE|aminoglycoside|kdpE	deeparg_db	2	NP_415222.1	deeparg	1.0.4	gene_presence_detected					aminoglycoside		4	223				ERZ24875810.760_4															60.5
ERR13598997_binner13_Refined_28.mapping.potential.ARG.deeparg	ACRB	undefined	deeparg_db	2	undefined	deeparg	1.0.4	gene_presence_detected					aminoglycoside		1	1037				ERZ24875810.7325_1															65.0
ERR13598997_binner13_Refined_28.mapping.potential.ARG.deeparg	ACRB	gi:495735716:ref:WP_008460295.1:|FEATURES|acrB|multidrug|acrB	deeparg_db	2	gi:495735716:ref:WP_008460295.1:	deeparg	1.0.4	gene_presence_detected					multidrug		1	1037				ERZ24875810.7325_1															65.0
ERR13598997_binner13_Refined_28.mapping.potential.ARG.deeparg	TRANSCRIPTIONAL_REGULATORY_PROTEIN_CPXR_CPXR	CP000675.2.gene1535.p01|FEATURES|transcriptional_regulatory_protein_CpxR_cpxR|unclassified|transcriptional_regulatory_protein_CpxR_cpxR	deeparg_db	2	CP000675.2.gene1535.p01	deeparg	1.0.4	gene_presence_detected					unclassified		48	226				ERZ24875810.8358_1															50.3
ERR13598997_binner13_Refined_28.mapping.potential.ARG.deeparg	TRANSCRIPTIONAL_REGULATORY_PROTEIN_CPXR_CPXR	undefined	deeparg_db	2	undefined	deeparg	1.0.4	gene_presence_detected					peptide		48	226				ERZ24875810.8358_1															50.3
ERR13598997_binner13_Refined_28.txt.rgi	vanT gene in vanG cluster	glycopeptide resistance gene cluster; vanT	CARD	3.3.0	3002972	rgi	6.0.3	gene_presence_detected		58.99			glycopeptide antibiotic		2391	3653				ERZ24875810.4486_5													antibiotic target alteration	+	33.7
ERR13598997_binner13_Refined_28.txt.rgi	vanW gene in vanI cluster	vanW; glycopeptide resistance gene cluster	CARD	3.3.0	3003724	rgi	6.0.3	gene_presence_detected		143.43			glycopeptide antibiotic		645	2252				ERZ24875810.5626_2													antibiotic target alteration	-	27.79
ERR13598997_binner13_Refined_28.txt.rgi	vanY gene in vanG cluster	vanY; glycopeptide resistance gene cluster	CARD	3.3.0	3002959	rgi	6.0.3	gene_presence_detected		58.78			glycopeptide antibiotic		705	1199				ERZ24875810.30550_3													antibiotic target alteration	+	35.35
ERR13598997_binner13_Refined_30.mapping.ARG.deeparg	KASUGAMYCIN_RESISTANCE_PROTEIN_KSGA	A7FMC1|FEATURES|kasugamycin_resistance_protein_ksgA|aminoglycoside|kasugamycin_resistance_protein_ksgA	deeparg_db	2	A7FMC1	deeparg	1.0.4	gene_presence_detected					aminoglycoside		9	267				ERZ24875810.4656_5															52.9
ERR13598997_binner13_Refined_30.mapping.ARG.deeparg	ROSB	gi:544012122:gb:ERK10884.1:|FEATURES|rosB|fosmidomycin|rosB	deeparg_db	2	gi:544012122:gb:ERK10884.1:	deeparg	1.0.4	gene_presence_detected					fosmidomycin		3	521				ERZ24875810.2187_4															51.6
ERR13598997_binner13_Refined_30.mapping.potential.ARG.deeparg	MUXB	NP_251217.1|FEATURES|MuxB|multidrug|MuxB	deeparg_db	2	NP_251217.1	deeparg	1.0.4	gene_presence_detected					multidrug		117	1019				ERZ24875810.10557_1															71.0
ERR13598997_binner13_Refined_30.mapping.potential.ARG.deeparg	MUXB	NP_251217.1|FEATURES|MuxB|multidrug|MuxB	deeparg_db	2	NP_251217.1	deeparg	1.0.4	gene_presence_detected					aminocoumarin		117	1019				ERZ24875810.10557_1															71.0
ERR13598997_binner13_Refined_30.txt.rgi	adeF	resistance-nodulation-cell division (RND) antibiotic efflux pump	CARD	3.3.0	3000777	rgi	6.0.3	gene_presence_detected		97.92			fluoroquinolone antibiotic; tetracycline antibiotic		6228	9338				ERZ24875810.1028_6													antibiotic efflux	+	43.15
ERR13598997_concoct_13.mapping.potential.ARG.deeparg	TRUNCATED_PUTATIVE_RESPONSE_REGULATOR_ARLR	NC_002745.1124086.p01|FEATURES|truncated_putative_response_regulator_ArlR|unclassified|truncated_putative_response_regulator_ArlR	deeparg_db	2	NC_002745.1124086.p01	deeparg	1.0.4	gene_presence_detected					multidrug		4	118				ERZ24875810.12861_2															52.1
ERR13598997_concoct_13.mapping.potential.ARG.deeparg	TRUNCATED_PUTATIVE_RESPONSE_REGULATOR_ARLR	NC_002745.1124086.p01|FEATURES|truncated_putative_response_regulator_ArlR|unclassified|truncated_putative_response_regulator_ArlR	deeparg_db	2	NC_002745.1124086.p01	deeparg	1.0.4	gene_presence_detected					peptide		4	118				ERZ24875810.12861_2															52.1
ERR13598997_concoct_20.mapping.potential.ARG.deeparg	LRA	EU408351.1.gene26.p01|FEATURES|LRA-12|beta-lactam|LRA	deeparg_db	2	EU408351.1.gene26.p01	deeparg	1.0.4	gene_presence_detected					multidrug		5	290				ERZ24875810.17872_2															66.6
ERR13598997_concoct_20.mapping.potential.ARG.deeparg	LRA	EU408351.1.gene26.p01|FEATURES|LRA-12|beta-lactam|LRA	deeparg_db	2	EU408351.1.gene26.p01	deeparg	1.0.4	gene_presence_detected					peptide		5	290				ERZ24875810.17872_2															66.6
[truncated: 409 more rows]
