# Supplementary material for: Urban Wastewater Metagenomics Reveals the Antibiotic Resistance Gene Distribution Across Latvian Municipalities
Source: Microorganisms. 2026 Jan 9;14(1):145. doi: 10.3390/microorganisms14010145 (PMC12843809; doi:10.3390/microorganisms14010145)
Supplement: Supplementary file 1 [file microorganisms-14-00145-s001.zip › waste_water.biome]

{"id": "None","format": "Biological Observation Matrix 1.0.0","format_url": "http://biom-format.org","generated_by": "kraken-biom v1.0.1 (http://github.com/smdabdoub/kraken-biom)","date": "2024-12-18T21:38:08.613754","matrix_element_type": "float","shape": [12425, 57],"type": "OTU table","matrix_type": "sparse","data": [[0,0,936.000000],[0,1,806.000000],[0,2,917.000000],[0,3,1033.000000],[0,4,1848.000000],[0,5,1888.000000],[0,6,1987.000000],[0,7,1882.000000],[0,8,858.000000],[0,9,1139.000000],[0,10,1533.000000],[0,11,896.000000],[0,12,1968.000000],[0,13,1728.000000],[0,14,2713.000000],[0,15,1165.000000],[0,16,1267.000000],[0,17,2086.000000],[0,18,1123.000000],[0,19,1110.000000],[0,20,991.000000],[0,21,1695.000000],[0,22,604.000000],[0,23,1221.000000],[0,24,1422.000000],[0,25,1285.000000],[0,26,1715.000000],[0,27,1432.000000],[0,28,494.000000],[0,29,962.000000],[0,30,1398.000000],[0,31,1751.000000],[0,32,1535.000000],[0,33,704.000000],[0,34,1015.000000],[0,35,758.000000],[0,36,1153.000000],[0,37,1266.000000],[0,38,1178.000000],[0,39,1318.000000],[0,40,1497.000000],[0,41,823.000000],[0,42,1016.000000],[0,43,438.000000],[0,44,575.000000],[0,45,988.000000],[0,46,1050.000000],[0,47,877.000000],[0,48,1271.000000],[0,49,1577.000000],[0,50,1442.000000],[0,51,1527.000000],[0,52,719.000000],[0,53,2136.000000],[0,54,947.000000],[0,55,676.000000],[0,56,1248.000000],[1,0,1554.000000],[1,1,1329.000000],[1,2,1475.000000],[1,3,1538.000000],[1,4,2782.000000],[1,5,2687.000000],[1,6,2462.000000],[1,7,2757.000000],[1,8,1434.000000],[1,9,2029.000000],[1,10,2184.000000],[1,11,1515.000000],[1,12,2840.000000],[1,13,3109.000000],[1,14,3569.000000],[1,15,1700.000000],[1,16,2184.000000],[1,17,3053.000000],[1,18,1739.000000],[1,19,1646.000000],[1,20,1455.000000],[1,21,2272.000000],[1,22,740.000000],[1,23,1635.000000],[1,24,2130.000000],[1,25,2267.000000],[1,26,2723.000000],[1,27,2003.000000],[1,28,819.000000],[1,29,1390.000000],[1,30,2080.000000],[1,31,2907.000000],[1,32,2241.000000],[1,33,886.000000],[1,34,1403.000000],[1,35,1208.000000],[1,36,1557.000000],[1,37,1870.000000],[1,38,1345.000000],[1,39,2081.000000],[1,40,1459.000000],[1,41,1215.000000],[1,42,1405.000000],[1,43,624.000000],[1,44,859.000000],[1,45,1379.000000],[1,46,1508.000000],[1,47,1283.000000],[1,48,1682.000000],[1,49,1985.000000],[1,50,2303.000000],[1,51,2102.000000],[1,52,960.000000],[1,53,3109.000000],[1,54,1411.000000],[1,55,892.000000],[1,56,1822.000000],[2,0,25521.000000],[2,1,19301.000000],[2,2,19695.000000],[2,3,24020.000000],[2,4,47379.000000],[2,5,50375.000000],[2,6,44427.000000],[2,7,48953.000000],[2,8,46829.000000],[2,9,18304.000000],[2,10,34219.000000],[2,11,15036.000000],[2,12,51804.000000],[2,13,30044.000000],[2,14,76341.000000],[2,15,75290.000000],[2,16,23426.000000],[2,17,56815.000000],[2,18,73263.000000],[2,19,73877.000000],[2,20,67987.000000],[2,21,137515.000000],[2,22,42121.000000],[2,23,79372.000000],[2,24,82225.000000],[2,25,64550.000000],[2,26,60158.000000],[2,27,120797.000000],[2,28,16585.000000],[2,29,49507.000000],[2,30,82785.000000],[2,31,75554.000000],[2,32,115189.000000],[2,33,47406.000000],[2,34,50310.000000],[2,35,28852.000000],[2,36,49557.000000],[2,37,88045.000000],[2,38,80395.000000],[2,39,95308.000000],[2,40,70744.000000],[2,41,57908.000000],[2,42,55232.000000],[2,43,29056.000000],[2,44,38893.000000],[2,45,61352.000000],[2,46,89115.000000],[2,47,64235.000000],[2,48,100420.000000],[2,49,99930.000000],[2,50,81786.000000],[2,51,112531.000000],[2,52,56435.000000],[2,53,90836.000000],[2,54,80329.000000],[2,55,33683.000000],[2,56,95579.000000],[3,0,411548.000000],[3,1,381280.000000],[3,2,370882.000000],[3,3,555502.000000],[3,4,1139064.000000],[3,5,880012.000000],[3,6,1038787.000000],[3,7,938202.000000],[3,8,848200.000000],[3,9,390147.000000],[3,10,743737.000000],[3,11,294867.000000],[3,12,935696.000000],[3,13,647028.000000],[3,14,1651131.000000],[3,15,1402481.000000],[3,16,513643.000000],[3,17,1053608.000000],[3,18,1187185.000000],[3,19,1028763.000000],[3,20,1138035.000000],[3,21,1777889.000000],[3,22,1130479.000000],[3,23,2074710.000000],[3,24,1919265.000000],[3,25,966980.000000],[3,26,1229549.000000],[3,27,914865.000000],[3,28,392586.000000],[3,29,1312260.000000],[3,30,1961708.000000],[3,31,1430378.000000],[3,32,1547145.000000],[3,33,1313401.000000],[3,34,1206461.000000],[3,35,703910.000000],[3,36,926697.000000],[3,37,787218.000000],[3,38,638969.000000],[3,39,750574.000000],[3,40,631728.000000],[3,41,413752.000000],[3,42,1496625.000000],[3,43,408827.000000],[3,44,497326.000000],[3,45,1665762.000000],[3,46,613464.000000],[3,47,612361.000000],[3,48,859431.000000],[3,49,2425673.000000],[3,50,1155547.000000],[3,51,2278575.000000],[3,52,1414933.000000],[3,53,1720533.000000],[3,54,683179.000000],[3,55,667308.000000],[3,56,708242.000000],[4,0,53856.000000],[4,1,32702.000000],[4,2,40878.000000],[4,3,45560.000000],[4,4,72646.000000],[4,5,99716.000000],[4,6,67114.000000],[4,7,87984.000000],[4,8,66743.000000],[4,9,28633.000000],[4,10,53826.000000],[4,11,27850.000000],[4,12,99076.000000],[4,13,53480.000000],[4,14,134944.000000],[4,15,188495.000000],[4,16,28636.000000],[4,17,103734.000000],[4,18,199096.000000],[4,19,203335.000000],[4,20,181942.000000],[4,21,427933.000000],[4,22,60637.000000],[4,23,146610.000000],[4,24,112387.000000],[4,25,165960.000000],[4,26,107639.000000],[4,27,442549.000000],[4,28,30594.000000],[4,29,59933.000000],[4,30,117181.000000],[4,31,164314.000000],[4,32,348771.000000],[4,33,63311.000000],[4,34,88482.000000],[4,35,55675.000000],[4,36,103497.000000],[4,37,310713.000000],[4,38,222951.000000],[4,39,327555.000000],[4,40,170461.000000],[4,41,181278.000000],[4,42,61397.000000],[4,43,76610.000000],[4,44,107962.000000],[4,45,76440.000000],[4,46,362054.000000],[4,47,174662.000000],[4,48,278769.000000],[4,49,162761.000000],[4,50,221753.000000],[4,51,290307.000000],[4,52,90847.000000],[4,53,189399.000000],[4,54,246956.000000],[4,55,71311.000000],[4,56,258530.000000],[5,0,34042.000000],[5,1,32943.000000],[5,2,31477.000000],[5,3,39072.000000],[5,4,69465.000000],[5,5,57490.000000],[5,6,60823.000000],[5,7,60465.000000],[5,8,45464.000000],[5,9,28408.000000],[5,10,44291.000000],[5,11,19930.000000],[5,12,60875.000000],[5,13,43611.000000],[5,14,97057.000000],[5,15,75405.000000],[5,16,34196.000000],[5,17,66390.000000],[5,18,68044.000000],[5,19,63186.000000],[5,20,62330.000000],[5,21,107967.000000],[5,22,52249.000000],[5,23,97130.000000],[5,24,100101.000000],[5,25,65567.000000],[5,26,77378.000000],[5,27,96554.000000],[5,28,20904.000000],[5,29,69682.000000],[5,30,96008.000000],[5,31,84552.000000],[5,32,98011.000000],[5,33,63288.000000],[5,34,59391.000000],[5,35,36442.000000],[5,36,61597.000000],[5,37,71403.000000],[5,38,56591.000000],[5,39,75846.000000],[5,40,52709.000000],[5,41,46527.000000],[5,42,77496.000000],[5,43,26156.000000],[5,44,34291.000000],[5,45,88538.000000],[5,46,56739.000000],[5,47,52823.000000],[5,48,72520.000000],[5,49,122350.000000],[5,50,79330.000000],[5,51,120524.000000],[5,52,68690.000000],[5,53,111284.000000],[5,54,62271.000000],[5,55,38809.000000],[5,56,67469.000000],[6,0,33054.000000],[6,1,30368.000000],[6,2,28470.000000],[6,3,42078.000000],[6,4,86319.000000],[6,5,70046.000000],[6,6,81897.000000],[6,7,74227.000000],[6,8,73826.000000],[6,9,30295.000000],[6,10,58177.000000],[6,11,23048.000000],[6,12,74071.000000],[6,13,50503.000000],[6,14,129734.000000],[6,15,117258.000000],[6,16,39823.000000],[6,17,82569.000000],[6,18,101477.000000],[6,19,88716.000000],[6,20,96636.000000],[6,21,155705.000000],[6,22,93728.000000],[6,23,173487.000000],[6,24,162049.000000],[6,25,85869.000000],[6,26,100195.000000],[6,27,81657.000000],[6,28,33057.000000],[6,29,105981.000000],[6,30,165456.000000],[6,31,124411.000000],[6,32,137576.000000],[6,33,108402.000000],[6,34,101797.000000],[6,35,59701.000000],[6,36,74411.000000],[6,37,75350.000000],[6,38,60740.000000],[6,39,73499.000000],[6,40,60105.000000],[6,41,37608.000000],[6,42,120564.000000],[6,43,35635.000000],[6,44,43515.000000],[6,45,136440.000000],[6,46,59652.000000],[6,47,58846.000000],[6,48,81511.000000],[6,49,207346.000000],[6,50,102215.000000],[6,51,195296.000000],[6,52,118300.000000],[6,53,142254.000000],[6,54,61392.000000],[6,55,57718.000000],[6,56,68428.000000],[7,0,30896.000000],[7,1,45683.000000],[7,2,40367.000000],[7,3,31520.000000],[7,4,65397.000000],[7,5,51336.000000],[7,6,41218.000000],[7,7,53073.000000],[7,8,22928.000000],[7,9,29762.000000],[7,10,39945.000000],[7,11,23996.000000],[7,12,56430.000000],[7,13,41447.000000],[7,14,82088.000000],[7,15,44669.000000],[7,16,88201.000000],[7,17,68526.000000],[7,18,45445.000000],[7,19,45704.000000],[7,20,40258.000000],[7,21,81398.000000],[7,22,22759.000000],[7,23,41812.000000],[7,24,43910.000000],[7,25,49309.000000],[7,26,44753.000000],[7,27,79829.000000],[7,28,9001.000000],[7,29,28445.000000],[7,30,43961.000000],[7,31,48993.000000],[7,32,66474.000000],[7,33,25636.000000],[7,34,25971.000000],[7,35,15965.000000],[7,36,38228.000000],[7,37,56865.000000],[7,38,54831.000000],[7,39,61786.000000],[7,40,46371.000000],[7,41,37248.000000],[7,42,29546.000000],[7,43,18503.000000],[7,44,25257.000000],[7,45,34361.000000],[7,46,57788.000000],[7,47,41086.000000],[7,48,68341.000000],[7,49,55519.000000],[7,50,55548.000000],[7,51,65921.000000],[7,52,31519.000000],[7,53,65397.000000],[7,54,54524.000000],[7,55,19804.000000],[7,56,64270.000000],[8,0,30578.000000],[8,1,27391.000000],[8,2,31359.000000],[8,3,44702.000000],[8,4,56691.000000],[8,5,48891.000000],[8,6,46885.000000],[8,7,49746.000000],[8,8,48838.000000],[8,9,24356.000000],[8,10,37619.000000],[8,11,23945.000000],[8,12,51721.000000],[8,13,44678.000000],[8,14,80547.000000],[8,15,70377.000000],[8,16,39897.000000],[8,17,58462.000000],[8,18,64707.000000],[8,19,60023.000000],[8,20,57512.000000],[8,21,99475.000000],[8,22,35510.000000],[8,23,64551.000000],[8,24,65885.000000],[8,25,46889.000000],[8,26,57392.000000],[8,27,75825.000000],[8,28,12140.000000],[8,29,40164.000000],[8,30,63826.000000],[8,31,55956.000000],[8,32,77898.000000],[8,33,96717.000000],[8,34,38274.000000],[8,35,21553.000000],[8,36,47322.000000],[8,37,51946.000000],[8,38,47731.000000],[8,39,57042.000000],[8,40,42752.000000],[8,41,36843.000000],[8,42,45244.000000],[8,43,20100.000000],[8,44,27788.000000],[8,45,48526.000000],[8,46,56288.000000],[8,47,38829.000000],[8,48,59504.000000],[8,49,80556.000000],[8,50,55540.000000],[8,51,82280.000000],[8,52,48976.000000],[8,53,79186.000000],[8,54,50536.000000],[8,55,23319.000000],[8,56,58072.000000],[9,0,26916.000000],[9,1,15150.000000],[9,2,18595.000000],[9,3,20629.000000],[9,4,40053.000000],[9,5,52673.000000],[9,6,37623.000000],[9,7,47948.000000],[9,8,35965.000000],[9,9,14056.000000],[9,10,28222.000000],[9,11,13666.000000],[9,12,52599.000000],[9,13,25651.000000],[9,14,73339.000000],[9,15,85473.000000],[9,16,16291.000000],[9,17,55934.000000],[9,18,89561.000000],[9,19,95848.000000],[9,20,81131.000000],[9,21,204783.000000],[9,22,31104.000000],[9,23,64904.000000],[9,24,61705.000000],[9,25,79421.000000],[9,26,58812.000000],[9,27,208027.000000],[9,28,14605.000000],[9,29,33286.000000],[9,30,62288.000000],[9,31,83932.000000],[9,32,158144.000000],[9,33,32503.000000],[9,34,42065.000000],[9,35,26205.000000],[9,36,51264.000000],[9,37,151471.000000],[9,38,117892.000000],[9,39,166979.000000],[9,40,100267.000000],[9,41,92517.000000],[9,42,35288.000000],[9,43,36841.000000],[9,44,53810.000000],[9,45,43591.000000],[9,46,175647.000000],[9,47,97978.000000],[9,48,147729.000000],[9,49,81178.000000],[9,50,111810.000000],[9,51,126260.000000],[9,52,47481.000000],[9,53,103364.000000],[9,54,120574.000000],[9,55,35095.000000],[9,56,145409.000000],[10,0,17381.000000],[10,1,13951.000000],[10,2,12960.000000],[10,3,15613.000000],[10,4,33737.000000],[10,5,37998.000000],[10,6,33614.000000],[10,7,35022.000000],[10,8,21999.000000],[10,9,10386.000000],[10,10,22508.000000],[10,11,8592.000000],[10,12,39504.000000],[10,13,17203.000000],[10,14,57402.000000],[10,15,42184.000000],[10,16,13998.000000],[10,17,45707.000000],[10,18,41559.000000],[10,19,42975.000000],[10,20,37249.000000],[10,21,76713.000000],[10,22,20289.000000],[10,23,39590.000000],[10,24,41452.000000],[10,25,36613.000000],[10,26,33221.000000],[10,27,74139.000000],[10,28,8462.000000],[10,29,24249.000000],[10,30,40423.000000],[10,31,39265.000000],[10,32,63770.000000],[10,33,27352.000000],[10,34,24679.000000],[10,35,14781.000000],[10,36,28803.000000],[10,37,51900.000000],[10,38,51753.000000],[10,39,57295.000000],[10,40,44327.000000],[10,41,33636.000000],[10,42,27358.000000],[10,43,16837.000000],[10,44,23223.000000],[10,45,31304.000000],[10,46,53305.000000],[10,47,38682.000000],[10,48,64365.000000],[10,49,51820.000000],[10,50,46316.000000],[10,51,62655.000000],[10,52,28655.000000],[10,53,53072.000000],[10,54,49441.000000],[10,55,18606.000000],[10,56,58911.000000],[11,0,8961.000000],[11,1,6374.000000],[11,2,6794.000000],[11,3,7419.000000],[11,4,15073.000000],[11,5,17148.000000],[11,6,12920.000000],[11,7,15779.000000],[11,8,13427.000000],[11,9,5206.000000],[11,10,10161.000000],[11,11,4731.000000],[11,12,17698.000000],[11,13,8954.000000],[11,14,23681.000000],[11,15,23063.000000],[11,16,7676.000000],[11,17,19201.000000],[11,18,23223.000000],[11,19,24745.000000],[11,20,21031.000000],[11,21,46369.000000],[11,22,10253.000000],[11,23,20254.000000],[11,24,22938.000000],[11,25,21312.000000],[11,26,17991.000000],[11,27,42976.000000],[11,28,4300.000000],[11,29,12702.000000],[11,30,22048.000000],[11,31,22403.000000],[11,32,38385.000000],[11,33,11054.000000],[11,34,13383.000000],[11,35,7445.000000],[11,36,15735.000000],[11,37,31157.000000],[11,38,31843.000000],[11,39,35490.000000],[11,40,26451.000000],[11,41,20621.000000],[11,42,13984.000000],[11,43,9732.000000],[11,44,13453.000000],[11,45,16393.000000],[11,46,34257.000000],[11,47,23359.000000],[11,48,38867.000000],[11,49,27591.000000],[11,50,27181.000000],[11,51,33760.000000],[11,52,14756.000000],[11,53,29135.000000],[11,54,29654.000000],[11,55,10084.000000],[11,56,36482.000000],[12,0,7399.000000],[12,1,6443.000000],[12,2,5572.000000],[12,3,7479.000000],[12,4,14014.000000],[12,5,11912.000000],[12,6,12687.000000],[12,7,12303.000000],[12,8,11783.000000],[12,9,5648.000000],[12,10,9148.000000],[12,11,3975.000000],[12,12,12401.000000],[12,13,8547.000000],[12,14,20523.000000],[12,15,18674.000000],[12,16,7000.000000],[12,17,13933.000000],[12,18,16656.000000],[12,19,14848.000000],[12,20,15492.000000],[12,21,26432.000000],[12,22,13343.000000],[12,23,24774.000000],[12,24,24553.000000],[12,25,14125.000000],[12,26,15866.000000],[12,27,17460.000000],[12,28,4689.000000],[12,29,15105.000000],[12,30,24736.000000],[12,31,18888.000000],[12,32,22985.000000],[12,33,15600.000000],[12,34,15043.000000],[12,35,8553.000000],[12,36,12263.000000],[12,37,13756.000000],[12,38,12193.000000],[12,39,14521.000000],[12,40,11329.000000],[12,41,8319.000000],[12,42,17129.000000],[12,43,5803.000000],[12,44,7530.000000],[12,45,19296.000000],[12,46,12982.000000],[12,47,11136.000000],[12,48,15512.000000],[12,49,29535.000000],[12,50,16800.000000],[12,51,29027.000000],[12,52,17076.000000],[12,53,22193.000000],[12,54,12019.000000],[12,55,8399.000000],[12,56,14024.000000],[13,0,5353.000000],[13,1,4442.000000],[13,2,4598.000000],[13,3,5730.000000],[13,4,12224.000000],[13,5,11206.000000],[13,6,10692.000000],[13,7,11071.000000],[13,8,8985.000000],[13,9,3950.000000],[13,10,7476.000000],[13,11,3368.000000],[13,12,11421.000000],[13,13,7392.000000],[13,14,18632.000000],[13,15,16142.000000],[13,16,6676.000000],[13,17,12983.000000],[13,18,15420.000000],[13,19,15250.000000],[13,20,14160.000000],[13,21,28236.000000],[13,22,10403.000000],[13,23,19114.000000],[13,24,17905.000000],[13,25,13446.000000],[13,26,13943.000000],[13,27,23821.000000],[13,28,3986.000000],[13,29,11957.000000],[13,30,18440.000000],[13,31,16829.000000],[13,32,23126.000000],[13,33,12423.000000],[13,34,11491.000000],[13,35,7100.000000],[13,36,10194.000000],[13,37,17427.000000],[13,38,15783.000000],[13,39,19000.000000],[13,40,14058.000000],[13,41,11335.000000],[13,42,13333.000000],[13,43,6297.000000],[13,44,8404.000000],[13,45,15760.000000],[13,46,17349.000000],[13,47,12737.000000],[13,48,19856.000000],[13,49,23820.000000],[13,50,18023.000000],[13,51,26096.000000],[13,52,13975.000000],[13,53,21025.000000],[13,54,16564.000000],[13,55,7985.000000],[13,56,19138.000000],[14,0,5210.000000],[14,1,3652.000000],[14,2,4125.000000],[14,3,4911.000000],[14,4,10262.000000],[14,5,11211.000000],[14,6,9134.000000],[14,7,10930.000000],[14,8,9723.000000],[14,9,3723.000000],[14,10,6933.000000],[14,11,3092.000000],[14,12,11025.000000],[14,13,5984.000000],[14,14,15483.000000],[14,15,15360.000000],[14,16,4576.000000],[14,17,12346.000000],[14,18,15196.000000],[14,19,16000.000000],[14,20,13492.000000],[14,21,30025.000000],[14,22,7859.000000],[14,23,15091.000000],[14,24,16860.000000],[14,25,14727.000000],[14,26,13575.000000],[14,27,28825.000000],[14,28,3293.000000],[14,29,10124.000000],[14,30,16484.000000],[14,31,16428.000000],[14,32,25208.000000],[14,33,8848.000000],[14,34,10017.000000],[14,35,5697.000000],[14,36,10729.000000],[14,37,20935.000000],[14,38,20544.000000],[14,39,23990.000000],[14,40,18385.000000],[14,41,16194.000000],[14,42,11256.000000],[14,43,6641.000000],[14,44,9011.000000],[14,45,12652.000000],[14,46,20698.000000],[14,47,16263.000000],[14,48,25232.000000],[14,49,20070.000000],[14,50,18805.000000],[14,51,23902.000000],[14,52,11224.000000],[14,53,20572.000000],[14,54,20097.000000],[14,55,7235.000000],[14,56,24522.000000],[15,0,4549.000000],[15,1,3740.000000],[15,2,3654.000000],[15,3,4635.000000],[15,4,8530.000000],[15,5,7982.000000],[15,6,7932.000000],[15,7,7977.000000],[15,8,8301.000000],[15,9,3377.000000],[15,10,5643.000000],[15,11,2702.000000],[15,12,8534.000000],[15,13,5352.000000],[15,14,13457.000000],[15,15,12488.000000],[15,16,4334.000000],[15,17,9233.000000],[15,18,11672.000000],[15,19,11395.000000],[15,20,10732.000000],[15,21,20160.000000],[15,22,7502.000000],[15,23,14330.000000],[15,24,15471.000000],[15,25,10321.000000],[15,26,9881.000000],[15,27,16387.000000],[15,28,2854.000000],[15,29,8745.000000],[15,30,14706.000000],[15,31,12624.000000],[15,32,17478.000000],[15,33,9101.000000],[15,34,8726.000000],[15,35,5151.000000],[15,36,7820.000000],[15,37,12256.000000],[15,38,11456.000000],[15,39,13423.000000],[15,40,10429.000000],[15,41,8096.000000],[15,42,9962.000000],[15,43,4453.000000],[15,44,5897.000000],[15,45,11229.000000],[15,46,12333.000000],[15,47,9514.000000],[15,48,13799.000000],[15,49,19007.000000],[15,50,12822.000000],[15,51,18548.000000],[15,52,9723.000000],[15,53,14878.000000],[15,54,11428.000000],[15,55,5584.000000],[15,56,13675.000000],[16,0,4073.000000],[16,1,3410.000000],[16,2,3471.000000],[16,3,4705.000000],[16,4,9482.000000],[16,5,7900.000000],[16,6,8627.000000],[16,7,8164.000000],[16,8,7892.000000],[16,9,3286.000000],[16,10,6104.000000],[16,11,2550.000000],[16,12,8108.000000],[16,13,5428.000000],[16,14,13792.000000],[16,15,11962.000000],[16,16,4542.000000],[16,17,9110.000000],[16,18,10812.000000],[16,19,10006.000000],[16,20,9898.000000],[16,21,18194.000000],[16,22,8413.000000],[16,23,16331.000000],[16,24,16237.000000],[16,25,9634.000000],[16,26,10467.000000],[16,27,11894.000000],[16,28,3208.000000],[16,29,10568.000000],[16,30,16197.000000],[16,31,12877.000000],[16,32,15962.000000],[16,33,9971.000000],[16,34,9901.000000],[16,35,5758.000000],[16,36,8139.000000],[16,37,10404.000000],[16,38,8550.000000],[16,39,10667.000000],[16,40,8162.000000],[16,41,5929.000000],[16,42,11968.000000],[16,43,4052.000000],[16,44,5170.000000],[16,45,13684.000000],[16,46,9203.000000],[16,47,7849.000000],[16,48,10904.000000],[16,49,20294.000000],[16,50,11913.000000],[16,51,19970.000000],[16,52,11475.000000],[16,53,15285.000000],[16,54,8708.000000],[16,55,6002.000000],[16,56,10164.000000],[17,0,3520.000000],[17,1,2155.000000],[17,2,2449.000000],[17,3,2720.000000],[17,4,6070.000000],[17,5,7307.000000],[17,6,5702.000000],[17,7,6869.000000],[17,8,7031.000000],[17,9,1998.000000],[17,10,4029.000000],[17,11,1826.000000],[17,12,7286.000000],[17,13,3615.000000],[17,14,9842.000000],[17,15,10101.000000],[17,16,2708.000000],[17,17,7986.000000],[17,18,10636.000000],[17,19,11575.000000],[17,20,9530.000000],[17,21,23764.000000],[17,22,4819.000000],[17,23,9423.000000],[17,24,11326.000000],[17,25,10907.000000],[17,26,9013.000000],[17,27,22424.000000],[17,28,1919.000000],[17,29,5819.000000],[17,30,10482.000000],[17,31,11895.000000],[17,32,19408.000000],[17,33,5020.000000],[17,34,6202.000000],[17,35,3434.000000],[17,36,7144.000000],[17,37,16673.000000],[17,38,16201.000000],[17,39,19527.000000],[17,40,14446.000000],[17,41,12931.000000],[17,42,6851.000000],[17,43,4652.000000],[17,44,6197.000000],[17,45,7701.000000],[17,46,18105.000000],[17,47,12639.000000],[17,48,19484.000000],[17,49,13098.000000],[17,50,14553.000000],[17,51,16143.000000],[17,52,7356.000000],[17,53,14081.000000],[17,54,15396.000000],[17,55,4866.000000],[17,56,19041.000000],[18,0,2648.000000],[18,1,1642.000000],[18,2,1959.000000],[18,3,2247.000000],[18,4,4467.000000],[18,5,5746.000000],[18,6,4746.000000],[18,7,5032.000000],[18,8,5002.000000],[18,9,1694.000000],[18,10,3280.000000],[18,11,1433.000000],[18,12,5519.000000],[18,13,2858.000000],[18,14,8209.000000],[18,15,7182.000000],[18,16,2204.000000],[18,17,6055.000000],[18,18,7233.000000],[18,19,7826.000000],[18,20,6719.000000],[18,21,16459.000000],[18,22,3183.000000],[18,23,6571.000000],[18,24,7976.000000],[18,25,7484.000000],[18,26,6207.000000],[18,27,14556.000000],[18,28,1434.000000],[18,29,4004.000000],[18,30,7537.000000],[18,31,8129.000000],[18,32,13159.000000],[18,33,3522.000000],[18,34,4441.000000],[18,35,2437.000000],[18,36,5006.000000],[18,37,11008.000000],[18,38,10452.000000],[18,39,12776.000000],[18,40,9069.000000],[18,41,8138.000000],[18,42,4618.000000],[18,43,3236.000000],[18,44,4248.000000],[18,45,5121.000000],[18,46,11805.000000],[18,47,8296.000000],[18,48,12453.000000],[18,49,9164.000000],[18,50,9490.000000],[18,51,10799.000000],[18,52,4996.000000],[18,53,9490.000000],[18,54,10144.000000],[18,55,3485.000000],[18,56,12440.000000],[19,0,2599.000000],[19,1,1933.000000],[19,2,2083.000000],[19,3,2347.000000],[19,4,4823.000000],[19,5,5598.000000],[19,6,4798.000000],[19,7,5395.000000],[19,8,4722.000000],[19,9,1779.000000],[19,10,3349.000000],[19,11,1623.000000],[19,12,5725.000000],[19,13,3165.000000],[19,14,8213.000000],[19,15,7528.000000],[19,16,2504.000000],[19,17,6370.000000],[19,18,7220.000000],[19,19,7599.000000],[19,20,6618.000000],[19,21,15137.000000],[19,22,3713.000000],[19,23,7153.000000],[19,24,8003.000000],[19,25,7172.000000],[19,26,6333.000000],[19,27,13252.000000],[19,28,1468.000000],[19,29,4631.000000],[19,30,7744.000000],[19,31,8002.000000],[19,32,12533.000000],[19,33,3945.000000],[19,34,4477.000000],[19,35,2707.000000],[19,36,5062.000000],[19,37,9742.000000],[19,38,9925.000000],[19,39,11404.000000],[19,40,8820.000000],[19,41,7248.000000],[19,42,5044.000000],[19,43,3027.000000],[19,44,4252.000000],[19,45,5898.000000],[19,46,10738.000000],[19,47,7774.000000],[19,48,11864.000000],[19,49,9608.000000],[19,50,9227.000000],[19,51,11308.000000],[19,52,5368.000000],[19,53,9529.000000],[19,54,9615.000000],[19,55,3411.000000],[19,56,11587.000000],[20,0,1837.000000],[20,1,1230.000000],[20,2,1385.000000],[20,3,1576.000000],[20,4,3155.000000],[20,5,3654.000000],[20,6,3111.000000],[20,7,3434.000000],[20,8,3277.000000],[20,9,1173.000000],[20,10,2263.000000],[20,11,1021.000000],[20,12,3767.000000],[20,13,2099.000000],[20,14,5386.000000],[20,15,4805.000000],[20,16,1543.000000],[20,17,4082.000000],[20,18,4880.000000],[20,19,5083.000000],[20,20,4429.000000],[20,21,10063.000000],[20,22,2288.000000],[20,23,4506.000000],[20,24,5439.000000],[20,25,4858.000000],[20,26,4136.000000],[20,27,8792.000000],[20,28,1016.000000],[20,29,2888.000000],[20,30,5313.000000],[20,31,5380.000000],[20,32,8332.000000],[20,33,2497.000000],[20,34,3067.000000],[20,35,1748.000000],[20,36,3369.000000],[20,37,6969.000000],[20,38,6910.000000],[20,39,7850.000000],[20,40,6017.000000],[20,41,5034.000000],[20,42,3411.000000],[20,43,2163.000000],[20,44,2900.000000],[20,45,3811.000000],[20,46,7244.000000],[20,47,5493.000000],[20,48,8163.000000],[20,49,6555.000000],[20,50,6339.000000],[20,51,7333.000000],[20,52,3449.000000],[20,53,6499.000000],[20,54,6431.000000],[20,55,2248.000000],[20,56,8101.000000],[21,0,1834.000000],[21,1,1315.000000],[21,2,1340.000000],[21,3,1567.000000],[21,4,3157.000000],[21,5,3595.000000],[21,6,3114.000000],[21,7,3377.000000],[21,8,3385.000000],[21,9,1239.000000],[21,10,2154.000000],[21,11,1034.000000],[21,12,3630.000000],[21,13,2028.000000],[21,14,5131.000000],[21,15,4782.000000],[21,16,1671.000000],[21,17,4080.000000],[21,18,4768.000000],[21,19,4902.000000],[21,20,4244.000000],[21,21,9407.000000],[21,22,2197.000000],[21,23,4564.000000],[21,24,5470.000000],[21,25,4806.000000],[21,26,4027.000000],[21,27,8155.000000],[21,28,973.000000],[21,29,2829.000000],[21,30,5203.000000],[21,31,5040.000000],[21,32,8100.000000],[21,33,2535.000000],[21,34,3026.000000],[21,35,1709.000000],[21,36,3269.000000],[21,37,6122.000000],[21,38,6315.000000],[21,39,7186.000000],[21,40,5751.000000],[21,41,4288.000000],[21,42,3304.000000],[21,43,1943.000000],[21,44,2599.000000],[21,45,3701.000000],[21,46,6534.000000],[21,47,4930.000000],[21,48,7614.000000],[21,49,6279.000000],[21,50,5892.000000],[21,51,7173.000000],[21,52,3348.000000],[21,53,6427.000000],[21,54,5820.000000],[21,55,2270.000000],[21,56,7427.000000],[22,0,1466.000000],[22,1,1039.000000],[22,2,1158.000000],[22,3,1280.000000],[22,4,2580.000000],[22,5,2835.000000],[22,6,2717.000000],[22,7,2740.000000],[22,8,2458.000000],[22,9,1050.000000],[22,10,1820.000000],[22,11,825.000000],[22,12,2973.000000],[22,13,1717.000000],[22,14,4417.000000],[22,15,3671.000000],[22,16,1289.000000],[22,17,3202.000000],[22,18,3592.000000],[22,19,3695.000000],[22,20,3227.000000],[22,21,7436.000000],[22,22,1709.000000],[22,23,3618.000000],[22,24,4176.000000],[22,25,3592.000000],[22,26,3146.000000],[22,27,6493.000000],[22,28,710.000000],[22,29,2303.000000],[22,30,3919.000000],[22,31,4021.000000],[22,32,6284.000000],[22,33,1988.000000],[22,34,2307.000000],[22,35,1386.000000],[22,36,2645.000000],[22,37,4943.000000],[22,38,4633.000000],[22,39,5591.000000],[22,40,4237.000000],[22,41,3610.000000],[22,42,2577.000000],[22,43,1456.000000],[22,44,2059.000000],[22,45,2870.000000],[22,46,5283.000000],[22,47,3832.000000],[22,48,5544.000000],[22,49,4841.000000],[22,50,4543.000000],[22,51,5479.000000],[22,52,2613.000000],[22,53,4946.000000],[22,54,4603.000000],[22,55,1715.000000],[22,56,5562.000000],[23,0,1159.000000],[23,1,849.000000],[23,2,903.000000],[23,3,1075.000000],[23,4,2222.000000],[23,5,2340.000000],[23,6,2150.000000],[23,7,2207.000000],[23,8,2115.000000],[23,9,794.000000],[23,10,1532.000000],[23,11,727.000000],[23,12,2401.000000],[23,13,1341.000000],[23,14,3649.000000],[23,15,3117.000000],[23,16,985.000000],[23,17,2600.000000],[23,18,3178.000000],[23,19,3215.000000],[23,20,2839.000000],[23,21,6194.000000],[23,22,1831.000000],[23,23,3335.000000],[23,24,3506.000000],[23,25,2877.000000],[23,26,2803.000000],[23,27,5174.000000],[23,28,745.000000],[23,29,2085.000000],[23,30,3580.000000],[23,31,3549.000000],[23,32,5194.000000],[23,33,1947.000000],[23,34,2098.000000],[23,35,1355.000000],[23,36,2225.000000],[23,37,4038.000000],[23,38,4022.000000],[23,39,4421.000000],[23,40,3516.000000],[23,41,2744.000000],[23,42,2345.000000],[23,43,1230.000000],[23,44,1759.000000],[23,45,2665.000000],[23,46,3975.000000],[23,47,3034.000000],[23,48,4865.000000],[23,49,4220.000000],[23,50,3810.000000],[23,51,4900.000000],[23,52,2421.000000],[23,53,4271.000000],[23,54,3745.000000],[23,55,1597.000000],[23,56,4721.000000],[24,0,1033.000000],[24,1,614.000000],[24,2,683.000000],[24,3,799.000000],[24,4,2017.000000],[24,5,2259.000000],[24,6,1790.000000],[24,7,2175.000000],[24,8,2090.000000],[24,9,665.000000],[24,10,1356.000000],[24,11,555.000000],[24,12,2300.000000],[24,13,1200.000000],[24,14,2990.000000],[24,15,3022.000000],[24,16,840.000000],[24,17,2450.000000],[24,18,3006.000000],[24,19,3122.000000],[24,20,2747.000000],[24,21,6487.000000],[24,22,1665.000000],[24,23,3161.000000],[24,24,3623.000000],[24,25,3153.000000],[24,26,2920.000000],[24,27,5802.000000],[24,28,646.000000],[24,29,2093.000000],[24,30,3416.000000],[24,31,3570.000000],[24,32,5373.000000],[24,33,1998.000000],[24,34,2031.000000],[24,35,1089.000000],[24,36,2299.000000],[24,37,4300.000000],[24,38,4511.000000],[24,39,4962.000000],[24,40,3960.000000],[24,41,3537.000000],[24,42,2416.000000],[24,43,1290.000000],[24,44,1790.000000],[24,45,2748.000000],[24,46,4438.000000],[24,47,3435.000000],[24,48,5223.000000],[24,49,4143.000000],[24,50,3969.000000],[24,51,5081.000000],[24,52,2562.000000],[24,53,4405.000000],[24,54,4001.000000],[24,55,1496.000000],[24,56,4955.000000],[25,0,962.000000],[25,1,650.000000],[25,2,738.000000],[25,3,891.000000],[25,4,1793.000000],[25,5,1861.000000],[25,6,1669.000000],[25,7,1888.000000],[25,8,1848.000000],[25,9,691.000000],[25,10,1222.000000],[25,11,579.000000],[25,12,1975.000000],[25,13,1114.000000],[25,14,2806.000000],[25,15,2615.000000],[25,16,836.000000],[25,17,2217.000000],[25,18,2703.000000],[25,19,2742.000000],[25,20,2405.000000],[25,21,5129.000000],[25,22,1365.000000],[25,23,2612.000000],[25,24,2894.000000],[25,25,2620.000000],[25,26,2490.000000],[25,27,4714.000000],[25,28,563.000000],[25,29,1676.000000],[25,30,2814.000000],[25,31,2928.000000],[25,32,4494.000000],[25,33,1525.000000],[25,34,1742.000000],[25,35,1049.000000],[25,36,1828.000000],[25,37,3652.000000],[25,38,3524.000000],[25,39,4232.000000],[25,40,3123.000000],[25,41,2735.000000],[25,42,1910.000000],[25,43,1085.000000],[25,44,1496.000000],[25,45,2179.000000],[25,46,3713.000000],[25,47,2797.000000],[25,48,4267.000000],[25,49,3564.000000],[25,50,3419.000000],[25,51,4093.000000],[25,52,2021.000000],[25,53,3622.000000],[25,54,3242.000000],[25,55,1230.000000],[25,56,4127.000000],[26,0,61284.000000],[26,1,37019.000000],[26,2,40416.000000],[26,3,51639.000000],[26,4,227042.000000],[26,5,248435.000000],[26,6,168726.000000],[26,7,259645.000000],[26,8,80347.000000],[26,9,45967.000000],[26,10,133561.000000],[26,11,39705.000000],[26,12,251014.000000],[26,13,84154.000000],[26,14,244195.000000],[26,15,118202.000000],[26,16,70707.000000],[26,17,257850.000000],[26,18,143517.000000],[26,19,159583.000000],[26,20,117363.000000],[26,21,298048.000000],[26,22,67587.000000],[26,23,138517.000000],[26,24,157040.000000],[26,25,188652.000000],[26,26,294884.000000],[26,27,379349.000000],[26,28,26923.000000],[26,29,118517.000000],[26,30,153146.000000],[26,31,238955.000000],[26,32,265022.000000],[26,33,92574.000000],[26,34,93578.000000],[26,35,44354.000000],[26,36,193639.000000],[26,37,302411.000000],[26,38,401772.000000],[26,39,371197.000000],[26,40,349622.000000],[26,41,274139.000000],[26,42,136234.000000],[26,43,69734.000000],[26,44,92502.000000],[26,45,156851.000000],[26,46,226378.000000],[26,47,257700.000000],[26,48,403333.000000],[26,49,181355.000000],[26,50,256830.000000],[26,51,240144.000000],[26,52,118762.000000],[26,53,408113.000000],[26,54,252665.000000],[26,55,76785.000000],[26,56,284243.000000],[27,0,51.000000],[27,1,33.000000],[27,2,40.000000],[27,3,42.000000],[27,4,74.000000],[27,5,73.000000],[27,6,99.000000],[27,7,79.000000],[27,8,70.000000],[27,9,17.000000],[27,10,56.000000],[27,11,27.000000],[27,12,87.000000],[27,13,39.000000],[27,14,141.000000],[27,15,116.000000],[27,16,40.000000],[27,17,115.000000],[27,18,101.000000],[27,19,110.000000],[27,20,95.000000],[27,21,207.000000],[27,22,103.000000],[27,23,165.000000],[27,24,201.000000],[27,25,118.000000],[27,26,117.000000],[27,27,105.000000],[27,28,34.000000],[27,29,101.000000],[27,30,155.000000],[27,31,166.000000],[27,32,190.000000],[27,33,116.000000],[27,34,130.000000],[27,35,60.000000],[27,36,93.000000],[27,37,123.000000],[27,38,109.000000],[27,39,139.000000],[27,40,95.000000],[27,41,62.000000],[27,42,150.000000],[27,43,39.000000],[27,44,56.000000],[27,45,174.000000],[27,46,112.000000],[27,47,82.000000],[27,48,119.000000],[27,49,226.000000],[27,50,148.000000],[27,51,201.000000],[27,52,131.000000],[27,53,146.000000],[27,54,101.000000],[27,55,79.000000],[27,56,109.000000],[28,0,10922.000000],[28,1,9521.000000],[28,2,8946.000000],[28,3,12617.000000],[28,4,24969.000000],[28,5,19705.000000],[28,6,22209.000000],[28,7,20898.000000],[28,8,20983.000000],[28,9,9008.000000],[28,10,16273.000000],[28,11,6586.000000],[28,12,21125.000000],[28,13,14342.000000],[28,14,34765.000000],[28,15,31114.000000],[28,16,11537.000000],[28,17,23367.000000],[28,18,27635.000000],[28,19,24742.000000],[28,20,25970.000000],[28,21,42046.000000],[28,22,23474.000000],[28,23,42988.000000],[28,24,41474.000000],[28,25,23580.000000],[28,26,28589.000000],[28,27,26848.000000],[28,28,9152.000000],[28,29,28721.000000],[28,30,42952.000000],[28,31,33300.000000],[28,32,38274.000000],[28,33,27771.000000],[28,34,26055.000000],[28,35,15606.000000],[28,36,21115.000000],[28,37,24475.000000],[28,38,18602.000000],[28,39,24813.000000],[28,40,18090.000000],[28,41,12258.000000],[28,42,32279.000000],[28,43,9779.000000],[28,44,12700.000000],[28,45,38211.000000],[28,46,20051.000000],[28,47,18455.000000],[28,48,24209.000000],[28,49,55383.000000],[28,50,29692.000000],[28,51,52462.000000],[28,52,30193.000000],[28,53,40642.000000],[28,54,20188.000000],[28,55,16114.000000],[28,56,22735.000000],[29,0,5375.000000],[29,1,4818.000000],[29,2,4794.000000],[29,3,6703.000000],[29,4,13839.000000],[29,5,10719.000000],[29,6,12502.000000],[29,7,11508.000000],[29,8,10123.000000],[29,9,4686.000000],[29,10,8823.000000],[29,11,3568.000000],[29,12,11661.000000],[29,13,7869.000000],[29,14,19569.000000],[29,15,15964.000000],[29,16,6405.000000],[29,17,12402.000000],[29,18,14070.000000],[29,19,12460.000000],[29,20,13113.000000],[29,21,22107.000000],[29,22,12781.000000],[29,23,23059.000000],[29,24,22265.000000],[29,25,12148.000000],[29,26,15337.000000],[29,27,13692.000000],[29,28,4790.000000],[29,29,15642.000000],[29,30,23218.000000],[29,31,17434.000000],[29,32,20012.000000],[29,33,15623.000000],[29,34,13834.000000],[29,35,8320.000000],[29,36,11232.000000],[29,37,11575.000000],[29,38,9287.000000],[29,39,11740.000000],[29,40,9198.000000],[29,41,6527.000000],[29,42,17821.000000],[29,43,5174.000000],[29,44,6582.000000],[29,45,20518.000000],[29,46,9733.000000],[29,47,9071.000000],[29,48,12190.000000],[29,49,30129.000000],[29,50,15142.000000],[29,51,27101.000000],[29,52,16633.000000],[29,53,21884.000000],[29,54,10078.000000],[29,55,8678.000000],[29,56,11181.000000],[30,0,2234.000000],[30,1,2159.000000],[30,2,2292.000000],[30,3,2314.000000],[30,4,5073.000000],[30,5,4967.000000],[30,6,4423.000000],[30,7,4613.000000],[30,8,3071.000000],[30,9,1679.000000],[30,10,3070.000000],[30,11,1499.000000],[30,12,5010.000000],[30,13,3096.000000],[30,14,7905.000000],[30,15,4575.000000],[30,16,3497.000000],[30,17,5928.000000],[30,18,4508.000000],[30,19,4460.000000],[30,20,4042.000000],[30,21,9513.000000],[30,22,2414.000000],[30,23,5020.000000],[30,24,5392.000000],[30,25,4524.000000],[30,26,4679.000000],[30,27,9455.000000],[30,28,939.000000],[30,29,3038.000000],[30,30,5433.000000],[30,31,5199.000000],[30,32,7947.000000],[30,33,3096.000000],[30,34,3022.000000],[30,35,1729.000000],[30,36,3707.000000],[30,37,5700.000000],[30,38,5703.000000],[30,39,6274.000000],[30,40,4899.000000],[30,41,4605.000000],[30,42,3662.000000],[30,43,1824.000000],[30,44,2532.000000],[30,45,4001.000000],[30,46,6177.000000],[30,47,4183.000000],[30,48,6908.000000],[30,49,6963.000000],[30,50,5818.000000],[30,51,7797.000000],[30,52,3410.000000],[30,53,6863.000000],[30,54,5835.000000],[30,55,2042.000000],[30,56,6484.000000],[31,0,786.000000],[31,1,488.000000],[31,2,535.000000],[31,3,652.000000],[31,4,1507.000000],[31,5,1685.000000],[31,6,1466.000000],[31,7,1625.000000],[31,8,1590.000000],[31,9,460.000000],[31,10,1093.000000],[31,11,440.000000],[31,12,1803.000000],[31,13,874.000000],[31,14,2371.000000],[31,15,2108.000000],[31,16,683.000000],[31,17,1837.000000],[31,18,2161.000000],[31,19,2251.000000],[31,20,1907.000000],[31,21,4541.000000],[31,22,1172.000000],[31,23,2347.000000],[31,24,2809.000000],[31,25,2501.000000],[31,26,2276.000000],[31,27,3935.000000],[31,28,492.000000],[31,29,1548.000000],[31,30,2770.000000],[31,31,2961.000000],[31,32,3874.000000],[31,33,1396.000000],[31,34,1575.000000],[31,35,946.000000],[31,36,1749.000000],[31,37,3521.000000],[31,38,3140.000000],[31,39,4271.000000],[31,40,3115.000000],[31,41,2820.000000],[31,42,1866.000000],[31,43,932.000000],[31,44,1262.000000],[31,45,2124.000000],[31,46,3392.000000],[31,47,2853.000000],[31,48,3760.000000],[31,49,3274.000000],[31,50,3355.000000],[31,51,3603.000000],[31,52,1934.000000],[31,53,3621.000000],[31,54,2992.000000],[31,55,1281.000000],[31,56,3882.000000],[32,0,20.000000],[32,1,16.000000],[32,2,20.000000],[32,3,19.000000],[32,4,28.000000],[32,5,35.000000],[32,6,37.000000],[32,7,52.000000],[32,8,36.000000],[32,9,19.000000],[32,10,34.000000],[32,11,18.000000],[32,12,51.000000],[32,13,32.000000],[32,14,72.000000],[32,15,56.000000],[32,16,23.000000],[32,17,49.000000],[32,18,40.000000],[32,19,54.000000],[32,20,59.000000],[32,21,103.000000],[32,22,22.000000],[32,23,37.000000],[32,24,78.000000],[32,25,67.000000],[32,26,50.000000],[32,27,81.000000],[32,28,13.000000],[32,29,38.000000],[32,30,47.000000],[32,31,68.000000],[32,32,90.000000],[32,33,29.000000],[32,34,39.000000],[32,35,24.000000],[32,36,31.000000],[32,37,73.000000],[32,38,66.000000],[32,39,88.000000],[32,40,61.000000],[32,41,44.000000],[32,42,32.000000],[32,43,31.000000],[32,44,26.000000],[32,45,38.000000],[32,46,63.000000],[32,47,44.000000],[32,48,73.000000],[32,49,62.000000],[32,50,61.000000],[32,51,79.000000],[32,52,34.000000],[32,53,70.000000],[32,54,62.000000],[32,55,20.000000],[32,56,88.000000],[33,0,1344.000000],[33,1,883.000000],[33,2,1051.000000],[33,3,1179.000000],[33,4,2354.000000],[33,5,2579.000000],[33,6,2425.000000],[33,7,2506.000000],[33,8,2315.000000],[33,9,893.000000],[33,10,1683.000000],[33,11,756.000000],[33,12,2804.000000],[33,13,1570.000000],[33,14,3964.000000],[33,15,3147.000000],[33,16,1110.000000],[33,17,2907.000000],[33,18,3320.000000],[33,19,3423.000000],[33,20,2789.000000],[33,21,6547.000000],[33,22,1493.000000],[33,23,2958.000000],[33,24,3777.000000],[33,25,3246.000000],[33,26,2949.000000],[33,27,6543.000000],[33,28,650.000000],[33,29,1967.000000],[33,30,3544.000000],[33,31,3605.000000],[33,32,5557.000000],[33,33,1674.000000],[33,34,2054.000000],[33,35,1232.000000],[33,36,2299.000000],[33,37,4471.000000],[33,38,4554.000000],[33,39,5116.000000],[33,40,4171.000000],[33,41,4061.000000],[33,42,2298.000000],[33,43,1371.000000],[33,44,1891.000000],[33,45,2620.000000],[33,46,4663.000000],[33,47,3559.000000],[33,48,5440.000000],[33,49,4284.000000],[33,50,4198.000000],[33,51,4808.000000],[33,52,2248.000000],[33,53,4400.000000],[33,54,4726.000000],[33,55,1594.000000],[33,56,5365.000000],[34,0,1278.000000],[34,1,882.000000],[34,2,944.000000],[34,3,1092.000000],[34,4,2086.000000],[34,5,2366.000000],[34,6,2213.000000],[34,7,2225.000000],[34,8,1779.000000],[34,9,824.000000],[34,10,1501.000000],[34,11,670.000000],[34,12,2494.000000],[34,13,1482.000000],[34,14,3773.000000],[34,15,2623.000000],[34,16,1046.000000],[34,17,2666.000000],[34,18,2602.000000],[34,19,2714.000000],[34,20,2365.000000],[34,21,5659.000000],[34,22,1284.000000],[34,23,2543.000000],[34,24,2948.000000],[34,25,2618.000000],[34,26,2551.000000],[34,27,4775.000000],[34,28,621.000000],[34,29,1537.000000],[34,30,2868.000000],[34,31,3005.000000],[34,32,4516.000000],[34,33,1343.000000],[34,34,1705.000000],[34,35,1129.000000],[34,36,1938.000000],[34,37,3774.000000],[34,38,3562.000000],[34,39,4475.000000],[34,40,3258.000000],[34,41,2483.000000],[34,42,1775.000000],[34,43,1094.000000],[34,44,1502.000000],[34,45,2040.000000],[34,46,4172.000000],[34,47,2891.000000],[34,48,4223.000000],[34,49,3427.000000],[34,50,3383.000000],[34,51,3942.000000],[34,52,1879.000000],[34,53,3699.000000],[34,54,3385.000000],[34,55,1249.000000],[34,56,4284.000000],[35,0,7363.000000],[35,1,6978.000000],[35,2,7053.000000],[35,3,7193.000000],[35,4,11070.000000],[35,5,9289.000000],[35,6,7366.000000],[35,7,9485.000000],[35,8,4575.000000],[35,9,10563.000000],[35,10,8524.000000],[35,11,8850.000000],[35,12,10023.000000],[35,13,17441.000000],[35,14,9693.000000],[35,15,5223.000000],[35,16,11362.000000],[35,17,10881.000000],[35,18,4767.000000],[35,19,4430.000000],[35,20,3864.000000],[35,21,4653.000000],[35,22,1442.000000],[35,23,4188.000000],[35,24,6705.000000],[35,25,12049.000000],[35,26,11221.000000],[35,27,3401.000000],[35,28,2971.000000],[35,29,4291.000000],[35,30,5887.000000],[35,31,15419.000000],[35,32,5384.000000],[35,33,1736.000000],[35,34,4666.000000],[35,35,3634.000000],[35,36,5338.000000],[35,37,4218.000000],[35,38,1701.000000],[35,39,5087.000000],[35,40,2443.000000],[35,41,2240.000000],[35,42,3875.000000],[35,43,1144.000000],[35,44,1810.000000],[35,45,3358.000000],[35,46,2775.000000],[35,47,2488.000000],[35,48,1780.000000],[35,49,4615.000000],[35,50,10604.000000],[35,51,3838.000000],[35,52,1426.000000],[35,53,11791.000000],[35,54,2063.000000],[35,55,2261.000000],[35,56,3364.000000],[36,0,81128.000000],[36,1,76026.000000],[36,2,67995.000000],[36,3,41193.000000],[36,4,18269.000000],[36,5,14357.000000],[36,6,13622.000000],[36,7,17232.000000],[36,8,4091.000000],[36,9,43823.000000],[36,10,16264.000000],[36,11,111658.000000],[36,12,16749.000000],[36,13,208043.000000],[36,14,20050.000000],[36,15,5215.000000],[36,16,158758.000000],[36,17,27054.000000],[36,18,4585.000000],[36,19,4242.000000],[36,20,4107.000000],[36,21,4105.000000],[36,22,2570.000000],[36,23,3329.000000],[36,24,6542.000000],[36,25,58937.000000],[36,26,44283.000000],[36,27,2667.000000],[36,28,68445.000000],[36,29,4064.000000],[36,30,6700.000000],[36,31,56559.000000],[36,32,3409.000000],[36,33,1847.000000],[36,34,3151.000000],[36,35,50890.000000],[36,36,11752.000000],[36,37,2256.000000],[36,38,1740.000000],[36,39,2575.000000],[36,40,1889.000000],[36,41,1625.000000],[36,42,4143.000000],[36,43,1103.000000],[36,44,1543.000000],[36,45,3456.000000],[36,46,1936.000000],[36,47,1398.000000],[36,48,1848.000000],[36,49,4362.000000],[36,50,39992.000000],[36,51,2657.000000],[36,52,1222.000000],[36,53,48934.000000],[36,54,1432.000000],[36,55,50632.000000],[36,56,3149.000000],[37,0,21679.000000],[37,1,20625.000000],[37,2,24944.000000],[37,3,18050.000000],[37,4,21701.000000],[37,5,24997.000000],[37,6,35226.000000],[37,7,26824.000000],[37,8,9607.000000],[37,9,28282.000000],[37,10,22147.000000],[37,11,41451.000000],[37,12,25739.000000],[37,13,53955.000000],[37,14,53320.000000],[37,15,13246.000000],[37,16,38359.000000],[37,17,25261.000000],[37,18,11666.000000],[37,19,10636.000000],[37,20,9914.000000],[37,21,15193.000000],[37,22,8108.000000],[37,23,8737.000000],[37,24,13067.000000],[37,25,48440.000000],[37,26,42965.000000],[37,27,7913.000000],[37,28,17609.000000],[37,29,10824.000000],[37,30,12367.000000],[37,31,57499.000000],[37,32,13286.000000],[37,33,4963.000000],[37,34,8874.000000],[37,35,24093.000000],[37,36,12819.000000],[37,37,12689.000000],[37,38,2590.000000],[37,39,13210.000000],[37,40,3695.000000],[37,41,4577.000000],[37,42,8840.000000],[37,43,2373.000000],[37,44,3914.000000],[37,45,6780.000000],[37,46,8764.000000],[37,47,5603.000000],[37,48,3126.000000],[37,49,10999.000000],[37,50,41980.000000],[37,51,8003.000000],[37,52,4291.000000],[37,53,53270.000000],[37,54,4642.000000],[37,55,18665.000000],[37,56,5887.000000],[38,0,3574.000000],[38,1,3435.000000],[38,2,3443.000000],[38,3,3487.000000],[38,4,4891.000000],[38,5,4109.000000],[38,6,3579.000000],[38,7,4339.000000],[38,8,2331.000000],[38,9,4954.000000],[38,10,3851.000000],[38,11,4437.000000],[38,12,4452.000000],[38,13,8613.000000],[38,14,4797.000000],[38,15,3162.000000],[38,16,5527.000000],[38,17,4770.000000],[38,18,2824.000000],[38,19,2662.000000],[38,20,2405.000000],[38,21,5683.000000],[38,22,963.000000],[38,23,2516.000000],[38,24,3478.000000],[38,25,11853.000000],[38,26,5509.000000],[38,27,1855.000000],[38,28,1439.000000],[38,29,1954.000000],[38,30,3302.000000],[38,31,14903.000000],[38,32,4593.000000],[38,33,1178.000000],[38,34,2584.000000],[38,35,1777.000000],[38,36,2674.000000],[38,37,3178.000000],[38,38,864.000000],[38,39,3614.000000],[38,40,1147.000000],[38,41,1152.000000],[38,42,1880.000000],[38,43,619.000000],[38,44,987.000000],[38,45,1649.000000],[38,46,4344.000000],[38,47,1579.000000],[38,48,1053.000000],[38,49,2744.000000],[38,50,12105.000000],[38,51,2400.000000],[38,52,987.000000],[38,53,5946.000000],[38,54,1141.000000],[38,55,1223.000000],[38,56,1831.000000],[39,0,2255.000000],[39,1,2127.000000],[39,2,1967.000000],[39,3,1700.000000],[39,4,2520.000000],[39,5,1898.000000],[39,6,1650.000000],[39,7,2043.000000],[39,8,732.000000],[39,9,1994.000000],[39,10,1738.000000],[39,11,2642.000000],[39,12,2079.000000],[39,13,5375.000000],[39,14,2229.000000],[39,15,779.000000],[39,16,3800.000000],[39,17,2069.000000],[39,18,662.000000],[39,19,630.000000],[39,20,547.000000],[39,21,712.000000],[39,22,235.000000],[39,23,804.000000],[39,24,1096.000000],[39,25,2644.000000],[39,26,2452.000000],[39,27,565.000000],[39,28,690.000000],[39,29,860.000000],[39,30,1072.000000],[39,31,3453.000000],[39,32,952.000000],[39,33,260.000000],[39,34,923.000000],[39,35,764.000000],[39,36,1119.000000],[39,37,796.000000],[39,38,283.000000],[39,39,904.000000],[39,40,362.000000],[39,41,420.000000],[39,42,782.000000],[39,43,209.000000],[39,44,344.000000],[39,45,672.000000],[39,46,492.000000],[39,47,426.000000],[39,48,259.000000],[39,49,898.000000],[39,50,2425.000000],[39,51,757.000000],[39,52,224.000000],[39,53,2378.000000],[39,54,389.000000],[39,55,550.000000],[39,56,612.000000],[40,0,250.000000],[40,1,214.000000],[40,2,197.000000],[40,3,169.000000],[40,4,303.000000],[40,5,248.000000],[40,6,207.000000],[40,7,280.000000],[40,8,110.000000],[40,9,238.000000],[40,10,222.000000],[40,11,268.000000],[40,12,299.000000],[40,13,516.000000],[40,14,348.000000],[40,15,205.000000],[40,16,356.000000],[40,17,306.000000],[40,18,149.000000],[40,19,207.000000],[40,20,124.000000],[40,21,230.000000],[40,22,78.000000],[40,23,178.000000],[40,24,206.000000],[40,25,447.000000],[40,26,299.000000],[40,27,162.000000],[40,28,85.000000],[40,29,146.000000],[40,30,227.000000],[40,31,558.000000],[40,32,213.000000],[40,33,78.000000],[40,34,166.000000],[40,35,132.000000],[40,36,195.000000],[40,37,215.000000],[40,38,117.000000],[40,39,213.000000],[40,40,125.000000],[40,41,103.000000],[40,42,144.000000],[40,43,55.000000],[40,44,98.000000],[40,45,162.000000],[40,46,184.000000],[40,47,109.000000],[40,48,103.000000],[40,49,214.000000],[40,50,431.000000],[40,51,194.000000],[40,52,104.000000],[40,53,368.000000],[40,54,135.000000],[40,55,136.000000],[40,56,187.000000],[41,0,38.000000],[41,1,35.000000],[41,2,35.000000],[41,3,39.000000],[41,4,41.000000],[41,5,40.000000],[41,6,23.000000],[41,7,39.000000],[41,8,16.000000],[41,9,35.000000],[41,10,36.000000],[41,11,37.000000],[41,12,40.000000],[41,13,86.000000],[41,14,44.000000],[41,15,32.000000],[41,16,64.000000],[41,17,45.000000],[41,18,34.000000],[41,19,26.000000],[41,20,24.000000],[41,21,82.000000],[41,22,7.000000],[41,23,28.000000],[41,24,32.000000],[41,25,118.000000],[41,26,42.000000],[41,27,10.000000],[41,28,8.000000],[41,29,12.000000],[41,30,36.000000],[41,31,175.000000],[41,32,75.000000],[41,33,11.000000],[41,34,19.000000],[41,35,17.000000],[41,36,32.000000],[41,37,32.000000],[41,38,7.000000],[41,39,27.000000],[41,40,10.000000],[41,41,10.000000],[41,42,9.000000],[41,43,3.000000],[41,44,10.000000],[41,45,10.000000],[41,46,111.000000],[41,47,13.000000],[41,48,6.000000],[41,49,30.000000],[41,50,121.000000],[41,51,28.000000],[41,52,12.000000],[41,53,52.000000],[41,54,4.000000],[41,55,11.000000],[41,56,10.000000],[42,0,36.000000],[42,1,55.000000],[42,2,56.000000],[42,3,52.000000],[42,4,78.000000],[42,5,73.000000],[42,6,57.000000],[42,7,79.000000],[42,8,30.000000],[42,9,80.000000],[42,10,52.000000],[42,11,70.000000],[42,12,72.000000],[42,13,114.000000],[42,14,72.000000],[42,15,43.000000],[42,16,94.000000],[42,17,87.000000],[42,18,37.000000],[42,19,44.000000],[42,20,40.000000],[42,21,84.000000],[42,22,14.000000],[42,23,45.000000],[42,24,64.000000],[42,25,124.000000],[42,26,82.000000],[42,27,26.000000],[42,28,52.000000],[42,29,48.000000],[42,30,55.000000],[42,31,167.000000],[42,32,83.000000],[42,33,16.000000],[42,34,38.000000],[42,35,44.000000],[42,36,44.000000],[42,37,33.000000],[42,38,13.000000],[42,39,36.000000],[42,40,18.000000],[42,41,18.000000],[42,42,39.000000],[42,43,12.000000],[42,44,11.000000],[42,45,26.000000],[42,46,96.000000],[42,47,17.000000],[42,48,13.000000],[42,49,34.000000],[42,50,150.000000],[42,51,30.000000],[42,52,16.000000],[42,53,78.000000],[42,54,19.000000],[42,55,18.000000],[42,56,22.000000],[43,0,18189.000000],[43,1,16672.000000],[43,2,17849.000000],[43,3,20126.000000],[43,4,31376.000000],[43,5,21580.000000],[43,6,12319.000000],[43,7,23079.000000],[43,8,10467.000000],[43,9,25166.000000],[43,10,20092.000000],[43,11,21542.000000],[43,12,21774.000000],[43,13,49302.000000],[43,14,15256.000000],[43,15,10403.000000],[43,16,27164.000000],[43,17,30316.000000],[43,18,6830.000000],[43,19,6483.000000],[43,20,7103.000000],[43,21,9310.000000],[43,22,2228.000000],[43,23,9916.000000],[43,24,14043.000000],[43,25,20978.000000],[43,26,33638.000000],[43,27,4389.000000],[43,28,3234.000000],[43,29,9994.000000],[43,30,13429.000000],[43,31,24950.000000],[43,32,18392.000000],[43,33,3263.000000],[43,34,13856.000000],[43,35,4533.000000],[43,36,16360.000000],[43,37,6423.000000],[43,38,2710.000000],[43,39,8274.000000],[43,40,3195.000000],[43,41,2763.000000],[43,42,8680.000000],[43,43,1727.000000],[43,44,2997.000000],[43,45,7345.000000],[43,46,3503.000000],[43,47,5049.000000],[43,48,2527.000000],[43,49,10066.000000],[43,50,12459.000000],[43,51,10708.000000],[43,52,2187.000000],[43,53,25534.000000],[43,54,2622.000000],[43,55,3031.000000],[43,56,4209.000000],[44,0,10510.000000],[44,1,9817.000000],[44,2,10305.000000],[44,3,11400.000000],[44,4,18746.000000],[44,5,14006.000000],[44,6,10098.000000],[44,7,15215.000000],[44,8,6023.000000],[44,9,15429.000000],[44,10,13287.000000],[44,11,11669.000000],[44,12,14730.000000],[44,13,24505.000000],[44,14,12754.000000],[44,15,6927.000000],[44,16,15344.000000],[44,17,18199.000000],[44,18,5687.000000],[44,19,5485.000000],[44,20,4999.000000],[44,21,5396.000000],[44,22,1642.000000],[44,23,6512.000000],[44,24,9050.000000],[44,25,12372.000000],[44,26,16846.000000],[44,27,3973.000000],[44,28,2939.000000],[44,29,6711.000000],[44,30,8296.000000],[44,31,15625.000000],[44,32,8018.000000],[44,33,2211.000000],[44,34,7607.000000],[44,35,4247.000000],[44,36,7931.000000],[44,37,4558.000000],[44,38,2277.000000],[44,39,5629.000000],[44,40,2823.000000],[44,41,2676.000000],[44,42,5728.000000],[44,43,1383.000000],[44,44,2219.000000],[44,45,4896.000000],[44,46,2588.000000],[44,47,3009.000000],[44,48,2129.000000],[44,49,6125.000000],[44,50,8595.000000],[44,51,5938.000000],[44,52,1608.000000],[44,53,15550.000000],[44,54,2399.000000],[44,55,2526.000000],[44,56,3526.000000],[45,0,8202.000000],[45,1,7174.000000],[45,2,7611.000000],[45,3,7742.000000],[45,4,10486.000000],[45,5,9293.000000],[45,6,7928.000000],[45,7,9283.000000],[45,8,5642.000000],[45,9,10751.000000],[45,10,8324.000000],[45,11,10892.000000],[45,12,9754.000000],[45,13,20115.000000],[45,14,11191.000000],[45,15,6925.000000],[45,16,12661.000000],[45,17,10388.000000],[45,18,6242.000000],[45,19,6114.000000],[45,20,5446.000000],[45,21,9060.000000],[45,22,2079.000000],[45,23,6124.000000],[45,24,11371.000000],[45,25,19092.000000],[45,26,11951.000000],[45,27,5099.000000],[45,28,3853.000000],[45,29,4041.000000],[45,30,7863.000000],[45,31,24488.000000],[45,32,8826.000000],[45,33,2544.000000],[45,34,6281.000000],[45,35,4122.000000],[45,36,5980.000000],[45,37,6519.000000],[45,38,2704.000000],[45,39,7642.000000],[45,40,3318.000000],[45,41,2848.000000],[45,42,3821.000000],[45,43,1525.000000],[45,44,2496.000000],[45,45,3550.000000],[45,46,5602.000000],[45,47,4026.000000],[45,48,3239.000000],[45,49,6543.000000],[45,50,17884.000000],[45,51,6365.000000],[45,52,2347.000000],[45,53,13075.000000],[45,54,3306.000000],[45,55,3188.000000],[45,56,4602.000000],[46,0,6148.000000],[46,1,5471.000000],[46,2,5933.000000],[46,3,6673.000000],[46,4,8555.000000],[46,5,7630.000000],[46,6,6390.000000],[46,7,7556.000000],[46,8,4712.000000],[46,9,9336.000000],[46,10,6819.000000],[46,11,9079.000000],[46,12,7937.000000],[46,13,16756.000000],[46,14,9227.000000],[46,15,5435.000000],[46,16,9467.000000],[46,17,8573.000000],[46,18,5056.000000],[46,19,4695.000000],[46,20,4498.000000],[46,21,6794.000000],[46,22,1474.000000],[46,23,4730.000000],[46,24,9273.000000],[46,25,17784.000000],[46,26,9885.000000],[46,27,3558.000000],[46,28,2715.000000],[46,29,3077.000000],[46,30,6233.000000],[46,31,22401.000000],[46,32,6869.000000],[46,33,1930.000000],[46,34,5205.000000],[46,35,2986.000000],[46,36,4828.000000],[46,37,5154.000000],[46,38,1431.000000],[46,39,5927.000000],[46,40,2039.000000],[46,41,2040.000000],[46,42,3116.000000],[46,43,1018.000000],[46,44,1687.000000],[46,45,2688.000000],[46,46,4177.000000],[46,47,3070.000000],[46,48,1618.000000],[46,49,5118.000000],[46,50,16295.000000],[46,51,4824.000000],[46,52,1690.000000],[46,53,10976.000000],[46,54,1932.000000],[46,55,2147.000000],[46,56,2881.000000],[47,0,1258.000000],[47,1,1174.000000],[47,2,1074.000000],[47,3,1190.000000],[47,4,2312.000000],[47,5,2099.000000],[47,6,2131.000000],[47,7,2138.000000],[47,8,1176.000000],[47,9,1533.000000],[47,10,1976.000000],[47,11,1064.000000],[47,12,2315.000000],[47,13,2084.000000],[47,14,2924.000000],[47,15,1333.000000],[47,16,1501.000000],[47,17,2384.000000],[47,18,1366.000000],[47,19,1313.000000],[47,20,1257.000000],[47,21,1388.000000],[47,22,814.000000],[47,23,1249.000000],[47,24,1505.000000],[47,25,1392.000000],[47,26,1863.000000],[47,27,1211.000000],[47,28,639.000000],[47,29,1189.000000],[47,30,1617.000000],[47,31,1927.000000],[47,32,1430.000000],[47,33,970.000000],[47,34,1220.000000],[47,35,919.000000],[47,36,1337.000000],[47,37,1271.000000],[47,38,877.000000],[47,39,1280.000000],[47,40,1156.000000],[47,41,844.000000],[47,42,1413.000000],[47,43,604.000000],[47,44,698.000000],[47,45,1245.000000],[47,46,907.000000],[47,47,948.000000],[47,48,951.000000],[47,49,1506.000000],[47,50,1318.000000],[47,51,1350.000000],[47,52,915.000000],[47,53,2096.000000],[47,54,794.000000],[47,55,709.000000],[47,56,1186.000000],[48,0,174.000000],[48,1,109.000000],[48,2,122.000000],[48,3,124.000000],[48,4,215.000000],[48,5,207.000000],[48,6,165.000000],[48,7,235.000000],[48,8,123.000000],[48,9,151.000000],[48,10,166.000000],[48,11,112.000000],[48,12,256.000000],[48,13,244.000000],[48,14,258.000000],[48,15,146.000000],[48,16,148.000000],[48,17,223.000000],[48,18,130.000000],[48,19,125.000000],[48,20,126.000000],[48,21,99.000000],[48,22,61.000000],[48,23,110.000000],[48,24,130.000000],[48,25,152.000000],[48,26,200.000000],[48,27,100.000000],[48,28,47.000000],[48,29,113.000000],[48,30,172.000000],[48,31,186.000000],[48,32,138.000000],[48,33,58.000000],[48,34,113.000000],[48,35,74.000000],[48,36,147.000000],[48,37,83.000000],[48,38,79.000000],[48,39,105.000000],[48,40,103.000000],[48,41,63.000000],[48,42,118.000000],[48,43,53.000000],[48,44,60.000000],[48,45,100.000000],[48,46,62.000000],[48,47,63.000000],[48,48,159.000000],[48,49,111.000000],[48,50,122.000000],[48,51,102.000000],[48,52,48.000000],[48,53,198.000000],[48,54,73.000000],[48,55,43.000000],[48,56,98.000000],[49,0,138.000000],[49,1,127.000000],[49,2,98.000000],[49,3,118.000000],[49,4,181.000000],[49,5,197.000000],[49,6,170.000000],[49,7,216.000000],[49,8,128.000000],[49,9,169.000000],[49,10,192.000000],[49,11,111.000000],[49,12,196.000000],[49,13,189.000000],[49,14,257.000000],[49,15,129.000000],[49,16,164.000000],[49,17,209.000000],[49,18,134.000000],[49,19,124.000000],[49,20,124.000000],[49,21,166.000000],[49,22,94.000000],[49,23,133.000000],[49,24,151.000000],[49,25,149.000000],[49,26,213.000000],[49,27,104.000000],[49,28,55.000000],[49,29,111.000000],[49,30,130.000000],[49,31,199.000000],[49,32,161.000000],[49,33,98.000000],[49,34,117.000000],[49,35,93.000000],[49,36,121.000000],[49,37,111.000000],[49,38,101.000000],[49,39,124.000000],[49,40,140.000000],[49,41,91.000000],[49,42,119.000000],[49,43,68.000000],[49,44,65.000000],[49,45,118.000000],[49,46,78.000000],[49,47,80.000000],[49,48,104.000000],[49,49,120.000000],[49,50,138.000000],[49,51,127.000000],[49,52,112.000000],[49,53,226.000000],[49,54,68.000000],[49,55,69.000000],[49,56,104.000000],[50,0,133.000000],[50,1,138.000000],[50,2,110.000000],[50,3,137.000000],[50,4,212.000000],[50,5,201.000000],[50,6,203.000000],[50,7,225.000000],[50,8,89.000000],[50,9,140.000000],[50,10,179.000000],[50,11,122.000000],[50,12,224.000000],[50,13,208.000000],[50,14,238.000000],[50,15,107.000000],[50,16,154.000000],[50,17,243.000000],[50,18,99.000000],[50,19,91.000000],[50,20,91.000000],[50,21,97.000000],[50,22,58.000000],[50,23,108.000000],[50,24,123.000000],[50,25,112.000000],[50,26,174.000000],[50,27,71.000000],[50,28,50.000000],[50,29,97.000000],[50,30,130.000000],[50,31,158.000000],[50,32,108.000000],[50,33,75.000000],[50,34,100.000000],[50,35,91.000000],[50,36,96.000000],[50,37,122.000000],[50,38,49.000000],[50,39,97.000000],[50,40,101.000000],[50,41,75.000000],[50,42,117.000000],[50,43,40.000000],[50,44,59.000000],[50,45,102.000000],[50,46,73.000000],[50,47,81.000000],[50,48,70.000000],[50,49,110.000000],[50,50,95.000000],[50,51,106.000000],[50,52,49.000000],[50,53,182.000000],[50,54,57.000000],[50,55,52.000000],[50,56,98.000000],[51,0,86.000000],[51,1,61.000000],[51,2,77.000000],[51,3,87.000000],[51,4,136.000000],[51,5,125.000000],[51,6,112.000000],[51,7,118.000000],[51,8,81.000000],[51,9,98.000000],[51,10,117.000000],[51,11,49.000000],[51,12,151.000000],[51,13,136.000000],[51,14,182.000000],[51,15,111.000000],[51,16,83.000000],[51,17,134.000000],[51,18,92.000000],[51,19,80.000000],[51,20,96.000000],[51,21,111.000000],[51,22,30.000000],[51,23,79.000000],[51,24,114.000000],[51,25,106.000000],[51,26,124.000000],[51,27,121.000000],[51,28,48.000000],[51,29,69.000000],[51,30,92.000000],[51,31,140.000000],[51,32,117.000000],[51,33,49.000000],[51,34,59.000000],[51,35,62.000000],[51,36,78.000000],[51,37,111.000000],[51,38,59.000000],[51,39,91.000000],[51,40,73.000000],[51,41,61.000000],[51,42,84.000000],[51,43,37.000000],[51,44,51.000000],[51,45,70.000000],[51,46,118.000000],[51,47,68.000000],[51,48,84.000000],[51,49,92.000000],[51,50,120.000000],[51,51,77.000000],[51,52,31.000000],[51,53,138.000000],[51,54,64.000000],[51,55,46.000000],[51,56,95.000000],[52,0,72.000000],[52,1,56.000000],[52,2,62.000000],[52,3,64.000000],[52,4,115.000000],[52,5,89.000000],[52,6,104.000000],[52,7,92.000000],[52,8,64.000000],[52,9,67.000000],[52,10,84.000000],[52,11,62.000000],[52,12,100.000000],[52,13,94.000000],[52,14,152.000000],[52,15,75.000000],[52,16,80.000000],[52,17,111.000000],[52,18,88.000000],[52,19,61.000000],[52,20,68.000000],[52,21,131.000000],[52,22,40.000000],[52,23,56.000000],[52,24,69.000000],[52,25,88.000000],[52,26,104.000000],[52,27,86.000000],[52,28,33.000000],[52,29,49.000000],[52,30,91.000000],[52,31,110.000000],[52,32,118.000000],[52,33,46.000000],[52,34,49.000000],[52,35,45.000000],[52,36,65.000000],[52,37,86.000000],[52,38,66.000000],[52,39,114.000000],[52,40,90.000000],[52,41,49.000000],[52,42,56.000000],[52,43,32.000000],[52,44,38.000000],[52,45,42.000000],[52,46,108.000000],[52,47,59.000000],[52,48,94.000000],[52,49,82.000000],[52,50,83.000000],[52,51,82.000000],[52,52,40.000000],[52,53,130.000000],[52,54,41.000000],[52,55,34.000000],[52,56,80.000000],[53,0,70.000000],[53,1,61.000000],[53,2,71.000000],[53,3,62.000000],[53,4,104.000000],[53,5,99.000000],[53,6,106.000000],[53,7,109.000000],[53,8,51.000000],[53,9,74.000000],[53,10,101.000000],[53,11,56.000000],[53,12,122.000000],[53,13,121.000000],[53,14,133.000000],[53,15,77.000000],[53,16,82.000000],[53,17,125.000000],[53,18,75.000000],[53,19,72.000000],[53,20,66.000000],[53,21,67.000000],[53,22,36.000000],[53,23,74.000000],[53,24,81.000000],[53,25,78.000000],[53,26,104.000000],[53,27,48.000000],[53,28,32.000000],[53,29,70.000000],[53,30,85.000000],[53,31,109.000000],[53,32,103.000000],[53,33,45.000000],[53,34,65.000000],[53,35,49.000000],[53,36,69.000000],[53,37,48.000000],[53,38,53.000000],[53,39,69.000000],[53,40,56.000000],[53,41,43.000000],[53,42,71.000000],[53,43,30.000000],[53,44,38.000000],[53,45,57.000000],[53,46,46.000000],[53,47,51.000000],[53,48,48.000000],[53,49,86.000000],[53,50,57.000000],[53,51,94.000000],[53,52,51.000000],[53,53,124.000000],[53,54,36.000000],[53,55,41.000000],[53,56,62.000000],[54,0,61.000000],[54,1,58.000000],[54,2,57.000000],[54,3,60.000000],[54,4,89.000000],[54,5,89.000000],[54,6,95.000000],[54,7,98.000000],[54,8,47.000000],[54,9,60.000000],[54,10,79.000000],[54,11,55.000000],[54,12,91.000000],[54,13,99.000000],[54,14,140.000000],[54,15,50.000000],[54,16,65.000000],[54,17,111.000000],[54,18,55.000000],[54,19,47.000000],[54,20,46.000000],[54,21,72.000000],[54,22,40.000000],[54,23,49.000000],[54,24,61.000000],[54,25,75.000000],[54,26,100.000000],[54,27,49.000000],[54,28,31.000000],[54,29,56.000000],[54,30,79.000000],[54,31,90.000000],[54,32,71.000000],[54,33,34.000000],[54,34,53.000000],[54,35,46.000000],[54,36,54.000000],[54,37,42.000000],[54,38,41.000000],[54,39,77.000000],[54,40,70.000000],[54,41,36.000000],[54,42,50.000000],[54,43,28.000000],[54,44,27.000000],[54,45,49.000000],[54,46,43.000000],[54,47,48.000000],[54,48,68.000000],[54,49,63.000000],[54,50,57.000000],[54,51,61.000000],[54,52,37.000000],[54,53,102.000000],[54,54,35.000000],[54,55,32.000000],[54,56,44.000000],[55,0,40.000000],[55,1,47.000000],[55,2,35.000000],[55,3,43.000000],[55,4,87.000000],[55,5,66.000000],[55,6,78.000000],[55,7,61.000000],[55,8,38.000000],[55,9,47.000000],[55,10,66.000000],[55,11,32.000000],[55,12,90.000000],[55,13,65.000000],[55,14,90.000000],[55,15,54.000000],[55,16,59.000000],[55,17,77.000000],[55,18,41.000000],[55,19,43.000000],[55,20,40.000000],[55,21,50.000000],[55,22,18.000000],[55,23,31.000000],[55,24,52.000000],[55,25,39.000000],[55,26,66.000000],[55,27,45.000000],[55,28,27.000000],[55,29,41.000000],[55,30,53.000000],[55,31,74.000000],[55,32,60.000000],[55,33,34.000000],[55,34,42.000000],[55,35,36.000000],[55,36,52.000000],[55,37,47.000000],[55,38,43.000000],[55,39,53.000000],[55,40,40.000000],[55,41,40.000000],[55,42,38.000000],[55,43,17.000000],[55,44,26.000000],[55,45,31.000000],[55,46,27.000000],[55,47,28.000000],[55,48,37.000000],[55,49,48.000000],[55,50,40.000000],[55,51,35.000000],[55,52,33.000000],[55,53,95.000000],[55,54,31.000000],[55,55,28.000000],[55,56,40.000000],[56,0,1.000000],[56,6,1.000000],[56,12,1.000000],[56,22,1.000000],[56,50,1.000000],[57,0,1.000000],[57,3,1.000000],[57,18,1.000000],[57,21,3.000000],[57,23,1.000000],[57,49,1.000000],[58,0,455.000000],[58,1,405.000000],[58,2,361.000000],[58,3,403.000000],[58,4,700.000000],[58,5,635.000000],[58,6,612.000000],[58,7,645.000000],[58,8,520.000000],[58,9,540.000000],[58,10,603.000000],[58,11,339.000000],[58,12,652.000000],[58,13,752.000000],[58,14,741.000000],[58,15,516.000000],[58,16,540.000000],[58,17,703.000000],[58,18,520.000000],[58,19,458.000000],[58,20,422.000000],[58,21,483.000000],[58,22,342.000000],[58,23,447.000000],[58,24,530.000000],[58,25,494.000000],[58,26,623.000000],[58,27,488.000000],[58,28,230.000000],[58,29,476.000000],[58,30,581.000000],[58,31,743.000000],[58,32,561.000000],[58,33,413.000000],[58,34,442.000000],[58,35,377.000000],[58,36,477.000000],[58,37,400.000000],[58,38,323.000000],[58,39,433.000000],[58,40,430.000000],[58,41,293.000000],[58,42,553.000000],[58,43,211.000000],[58,44,256.000000],[58,45,489.000000],[58,46,356.000000],[58,47,314.000000],[58,48,387.000000],[58,49,578.000000],[58,50,568.000000],[58,51,459.000000],[58,52,390.000000],[58,53,754.000000],[58,54,306.000000],[58,55,253.000000],[58,56,443.000000],[59,0,433.000000],[59,1,334.000000],[59,2,318.000000],[59,3,371.000000],[59,4,652.000000],[59,5,566.000000],[59,6,506.000000],[59,7,607.000000],[59,8,408.000000],[59,9,419.000000],[59,10,488.000000],[59,11,331.000000],[59,12,611.000000],[59,13,697.000000],[59,14,808.000000],[59,15,411.000000],[59,16,482.000000],[59,17,671.000000],[59,18,462.000000],[59,19,449.000000],[59,20,408.000000],[59,21,559.000000],[59,22,319.000000],[59,23,565.000000],[59,24,627.000000],[59,25,532.000000],[59,26,639.000000],[59,27,499.000000],[59,28,229.000000],[59,29,426.000000],[59,30,608.000000],[59,31,708.000000],[59,32,584.000000],[59,33,373.000000],[59,34,430.000000],[59,35,284.000000],[59,36,440.000000],[59,37,434.000000],[59,38,335.000000],[59,39,464.000000],[59,40,398.000000],[59,41,308.000000],[59,42,476.000000],[59,43,202.000000],[59,44,244.000000],[59,45,481.000000],[59,46,294.000000],[59,47,320.000000],[59,48,391.000000],[59,49,663.000000],[59,50,494.000000],[59,51,605.000000],[59,52,367.000000],[59,53,720.000000],[59,54,329.000000],[59,55,239.000000],[59,56,444.000000],[60,0,325.000000],[60,1,331.000000],[60,2,317.000000],[60,3,343.000000],[60,4,574.000000],[60,5,509.000000],[60,6,493.000000],[60,7,524.000000],[60,8,682.000000],[60,9,408.000000],[60,10,474.000000],[60,11,311.000000],[60,12,600.000000],[60,13,575.000000],[60,14,657.000000],[60,15,383.000000],[60,16,414.000000],[60,17,573.000000],[60,18,355.000000],[60,19,321.000000],[60,20,304.000000],[60,21,313.000000],[60,22,234.000000],[60,23,299.000000],[60,24,379.000000],[60,25,355.000000],[60,26,511.000000],[60,27,344.000000],[60,28,181.000000],[60,29,333.000000],[60,30,436.000000],[60,31,470.000000],[60,32,383.000000],[60,33,245.000000],[60,34,308.000000],[60,35,320.000000],[60,36,314.000000],[60,37,284.000000],[60,38,241.000000],[60,39,291.000000],[60,40,317.000000],[60,41,243.000000],[60,42,395.000000],[60,43,147.000000],[60,44,194.000000],[60,45,352.000000],[60,46,218.000000],[60,47,216.000000],[60,48,254.000000],[60,49,370.000000],[60,50,327.000000],[60,51,343.000000],[60,52,252.000000],[60,53,499.000000],[60,54,253.000000],[60,55,191.000000],[60,56,318.000000],[61,0,323.000000],[61,1,291.000000],[61,2,249.000000],[61,3,307.000000],[61,4,495.000000],[61,5,418.000000],[61,6,366.000000],[61,7,445.000000],[61,8,281.000000],[61,9,366.000000],[61,10,414.000000],[61,11,275.000000],[61,12,545.000000],[61,13,531.000000],[61,14,561.000000],[61,15,358.000000],[61,16,383.000000],[61,17,527.000000],[61,18,344.000000],[61,19,310.000000],[61,20,301.000000],[61,21,391.000000],[61,22,175.000000],[61,23,325.000000],[61,24,393.000000],[61,25,501.000000],[61,26,451.000000],[61,27,319.000000],[61,28,196.000000],[61,29,263.000000],[61,30,403.000000],[61,31,753.000000],[61,32,378.000000],[61,33,202.000000],[61,34,299.000000],[61,35,223.000000],[61,36,296.000000],[61,37,353.000000],[61,38,251.000000],[61,39,354.000000],[61,40,324.000000],[61,41,217.000000],[61,43,139.000000],[61,44,160.000000],[61,45,288.000000],[61,46,263.000000],[61,47,282.000000],[61,48,317.000000],[61,49,397.000000],[61,50,456.000000],[61,51,305.000000],[61,52,196.000000],[61,53,484.000000],[61,54,240.000000],[61,55,196.000000],[61,56,344.000000],[62,0,311.000000],[62,1,313.000000],[62,2,269.000000],[62,3,307.000000],[62,4,474.000000],[62,5,456.000000],[62,6,402.000000],[62,7,412.000000],[62,8,275.000000],[62,9,319.000000],[62,10,371.000000],[62,11,248.000000],[62,12,467.000000],[62,13,435.000000],[62,14,569.000000],[62,15,307.000000],[62,16,318.000000],[62,17,494.000000],[62,18,291.000000],[62,19,303.000000],[62,20,273.000000],[62,21,344.000000],[62,22,178.000000],[62,23,312.000000],[62,24,315.000000],[62,25,349.000000],[62,26,412.000000],[62,27,255.000000],[62,28,149.000000],[62,29,222.000000],[62,30,349.000000],[62,31,409.000000],[62,32,358.000000],[62,33,209.000000],[62,34,263.000000],[62,35,191.000000],[62,36,252.000000],[62,37,249.000000],[62,38,232.000000],[62,39,257.000000],[62,40,288.000000],[62,41,211.000000],[62,43,150.000000],[62,44,155.000000],[62,45,261.000000],[62,46,211.000000],[62,47,183.000000],[62,48,241.000000],[62,49,308.000000],[62,50,318.000000],[62,51,332.000000],[62,52,211.000000],[62,53,459.000000],[62,54,215.000000],[62,55,169.000000],[62,56,297.000000],[63,0,302.000000],[63,1,273.000000],[63,2,281.000000],[63,3,295.000000],[63,4,691.000000],[63,5,446.000000],[63,6,460.000000],[63,7,499.000000],[63,8,284.000000],[63,9,398.000000],[63,10,414.000000],[63,11,303.000000],[63,12,527.000000],[63,13,551.000000],[63,14,579.000000],[63,15,345.000000],[63,16,399.000000],[63,17,547.000000],[63,18,301.000000],[63,19,318.000000],[63,20,310.000000],[63,21,329.000000],[63,22,183.000000],[63,23,309.000000],[63,24,401.000000],[63,25,378.000000],[63,26,488.000000],[63,27,294.000000],[63,28,155.000000],[63,29,286.000000],[63,30,398.000000],[63,31,520.000000],[63,32,357.000000],[63,33,216.000000],[63,34,289.000000],[63,35,218.000000],[63,36,266.000000],[63,37,335.000000],[63,38,218.000000],[63,39,278.000000],[63,40,284.000000],[63,41,192.000000],[63,42,348.000000],[63,43,115.000000],[63,44,155.000000],[63,45,291.000000],[63,46,210.000000],[63,47,251.000000],[63,48,235.000000],[63,49,353.000000],[63,50,386.000000],[63,51,340.000000],[63,52,246.000000],[63,53,565.000000],[63,54,191.000000],[63,55,177.000000],[63,56,277.000000],[64,0,285.000000],[64,1,224.000000],[64,2,245.000000],[64,3,267.000000],[64,4,442.000000],[64,5,415.000000],[64,6,450.000000],[64,7,539.000000],[64,8,217.000000],[64,9,301.000000],[64,10,363.000000],[64,11,209.000000],[64,12,475.000000],[64,13,428.000000],[64,14,697.000000],[64,15,293.000000],[64,16,313.000000],[64,17,502.000000],[64,18,271.000000],[64,19,276.000000],[64,20,249.000000],[64,21,323.000000],[64,22,167.000000],[64,23,301.000000],[64,24,325.000000],[64,25,310.000000],[64,26,367.000000],[64,27,334.000000],[64,28,133.000000],[64,29,273.000000],[64,30,333.000000],[64,31,387.000000],[64,32,325.000000],[64,33,209.000000],[64,34,238.000000],[64,35,176.000000],[64,36,295.000000],[64,37,255.000000],[64,38,233.000000],[64,39,287.000000],[64,40,292.000000],[64,41,208.000000],[64,43,130.000000],[64,44,154.000000],[64,45,276.000000],[64,46,211.000000],[64,47,235.000000],[64,48,224.000000],[64,49,322.000000],[64,50,281.000000],[64,51,354.000000],[64,52,174.000000],[64,53,464.000000],[64,54,228.000000],[64,55,163.000000],[64,56,254.000000],[65,0,263.000000],[65,1,203.000000],[65,2,197.000000],[65,3,221.000000],[65,4,396.000000],[65,5,341.000000],[65,6,339.000000],[65,7,373.000000],[65,8,184.000000],[65,9,252.000000],[65,10,311.000000],[65,11,184.000000],[65,12,405.000000],[65,13,379.000000],[65,14,496.000000],[65,15,261.000000],[65,16,299.000000],[65,17,420.000000],[65,18,241.000000],[65,19,225.000000],[65,20,208.000000],[65,21,399.000000],[65,22,166.000000],[65,23,279.000000],[65,24,364.000000],[65,25,252.000000],[65,26,353.000000],[65,27,280.000000],[65,28,104.000000],[65,29,220.000000],[65,30,321.000000],[65,31,391.000000],[65,32,382.000000],[65,33,175.000000],[65,34,268.000000],[65,35,166.000000],[65,36,218.000000],[65,37,245.000000],[65,38,222.000000],[65,39,293.000000],[65,40,262.000000],[65,41,207.000000],[65,43,142.000000],[65,44,152.000000],[65,45,253.000000],[65,46,277.000000],[65,47,197.000000],[65,48,240.000000],[65,49,343.000000],[65,50,309.000000],[65,51,347.000000],[65,52,198.000000],[65,53,448.000000],[65,54,192.000000],[65,55,146.000000],[65,56,237.000000],[66,0,252.000000],[66,1,214.000000],[66,2,225.000000],[66,3,211.000000],[66,4,396.000000],[66,5,353.000000],[66,6,343.000000],[66,7,364.000000],[66,8,223.000000],[66,9,259.000000],[66,10,296.000000],[66,11,229.000000],[66,12,385.000000],[66,13,377.000000],[66,14,481.000000],[66,15,278.000000],[66,16,310.000000],[66,17,406.000000],[66,18,279.000000],[66,19,278.000000],[66,20,247.000000],[66,21,303.000000],[66,22,191.000000],[66,23,296.000000],[66,24,329.000000],[66,25,289.000000],[66,26,369.000000],[66,27,238.000000],[66,28,131.000000],[66,29,212.000000],[66,30,345.000000],[66,31,397.000000],[66,32,332.000000],[66,33,161.000000],[66,34,255.000000],[66,35,167.000000],[66,36,263.000000],[66,37,250.000000],[66,38,201.000000],[66,39,247.000000],[66,40,254.000000],[66,41,184.000000],[66,43,114.000000],[66,44,141.000000],[66,45,273.000000],[66,46,220.000000],[66,47,188.000000],[66,48,248.000000],[66,49,373.000000],[66,50,318.000000],[66,51,320.000000],[66,52,198.000000],[66,53,423.000000],[66,54,167.000000],[66,55,146.000000],[66,56,235.000000],[67,0,229.000000],[67,1,250.000000],[67,2,224.000000],[67,3,262.000000],[67,4,523.000000],[67,5,443.000000],[67,6,539.000000],[67,7,437.000000],[67,8,349.000000],[67,9,291.000000],[67,10,376.000000],[67,11,234.000000],[67,12,473.000000],[67,13,459.000000],[67,14,691.000000],[67,15,374.000000],[67,16,356.000000],[67,17,473.000000],[67,18,361.000000],[67,19,351.000000],[67,20,305.000000],[67,21,378.000000],[67,22,198.000000],[67,23,367.000000],[67,24,416.000000],[67,25,325.000000],[67,26,470.000000],[67,27,668.000000],[67,28,120.000000],[67,29,314.000000],[67,30,446.000000],[67,31,421.000000],[67,32,421.000000],[67,33,245.000000],[67,34,305.000000],[67,35,198.000000],[67,36,287.000000],[67,37,285.000000],[67,38,230.000000],[67,39,351.000000],[67,40,282.000000],[67,41,379.000000],[67,43,117.000000],[67,44,178.000000],[67,45,367.000000],[67,46,240.000000],[67,47,279.000000],[67,48,349.000000],[67,49,471.000000],[67,50,366.000000],[67,51,427.000000],[67,52,290.000000],[67,53,539.000000],[67,54,287.000000],[67,55,159.000000],[67,56,318.000000],[68,0,204.000000],[68,1,176.000000],[68,2,172.000000],[68,3,192.000000],[68,4,303.000000],[68,5,318.000000],[68,6,277.000000],[68,7,296.000000],[68,8,236.000000],[68,9,186.000000],[68,10,260.000000],[68,11,172.000000],[68,12,334.000000],[68,13,287.000000],[68,14,360.000000],[68,15,255.000000],[68,16,227.000000],[68,17,318.000000],[68,18,210.000000],[68,19,221.000000],[68,20,187.000000],[68,21,255.000000],[68,22,137.000000],[68,23,194.000000],[68,24,281.000000],[68,25,265.000000],[68,26,315.000000],[68,27,228.000000],[68,28,81.000000],[68,29,190.000000],[68,30,265.000000],[68,31,296.000000],[68,32,271.000000],[68,33,155.000000],[68,34,208.000000],[68,35,142.000000],[68,36,190.000000],[68,37,191.000000],[68,38,194.000000],[68,39,249.000000],[68,40,218.000000],[68,41,153.000000],[68,43,104.000000],[68,44,100.000000],[68,45,203.000000],[68,46,187.000000],[68,47,145.000000],[68,48,224.000000],[68,49,272.000000],[68,50,263.000000],[68,51,274.000000],[68,52,143.000000],[68,53,311.000000],[68,54,158.000000],[68,55,110.000000],[68,56,230.000000],[69,0,189.000000],[69,1,156.000000],[69,2,142.000000],[69,3,206.000000],[69,4,317.000000],[69,5,295.000000],[69,6,283.000000],[69,7,310.000000],[69,8,157.000000],[69,9,200.000000],[69,10,255.000000],[69,11,156.000000],[69,12,328.000000],[69,13,319.000000],[69,14,412.000000],[69,15,160.000000],[69,16,250.000000],[69,17,368.000000],[69,18,152.000000],[69,19,154.000000],[69,20,149.000000],[69,21,168.000000],[69,22,121.000000],[69,23,134.000000],[69,24,188.000000],[69,25,199.000000],[69,26,253.000000],[69,27,166.000000],[69,28,99.000000],[69,29,144.000000],[69,30,191.000000],[69,31,271.000000],[69,32,199.000000],[69,33,100.000000],[69,34,167.000000],[69,35,115.000000],[69,36,149.000000],[69,37,127.000000],[69,38,104.000000],[69,39,179.000000],[69,40,131.000000],[69,41,113.000000],[69,43,100.000000],[69,44,93.000000],[69,45,126.000000],[69,46,107.000000],[69,47,94.000000],[69,48,111.000000],[69,49,155.000000],[69,50,182.000000],[69,51,159.000000],[69,52,93.000000],[69,53,293.000000],[69,54,103.000000],[69,55,90.000000],[69,56,157.000000],[70,0,174.000000],[70,1,122.000000],[70,2,140.000000],[70,3,160.000000],[70,4,274.000000],[70,5,275.000000],[70,6,256.000000],[70,7,255.000000],[70,8,144.000000],[70,9,204.000000],[70,10,250.000000],[70,11,146.000000],[70,12,334.000000],[70,13,310.000000],[70,14,378.000000],[70,15,158.000000],[70,16,228.000000],[70,17,282.000000],[70,18,190.000000],[70,19,187.000000],[70,20,180.000000],[70,21,165.000000],[70,22,109.000000],[70,23,172.000000],[70,24,207.000000],[70,25,183.000000],[70,26,253.000000],[70,27,152.000000],[70,28,83.000000],[70,29,158.000000],[70,30,203.000000],[70,31,409.000000],[70,32,159.000000],[70,33,101.000000],[70,34,132.000000],[70,35,132.000000],[70,36,166.000000],[70,37,204.000000],[70,38,144.000000],[70,39,166.000000],[70,40,168.000000],[70,41,107.000000],[70,43,89.000000],[70,44,112.000000],[70,45,134.000000],[70,46,108.000000],[70,47,119.000000],[70,48,140.000000],[70,49,165.000000],[70,50,199.000000],[70,51,168.000000],[70,52,96.000000],[70,53,313.000000],[70,54,117.000000],[70,55,92.000000],[70,56,188.000000],[71,0,148.000000],[71,1,129.000000],[71,2,107.000000],[71,3,112.000000],[71,4,210.000000],[71,5,189.000000],[71,6,205.000000],[71,7,187.000000],[71,8,151.000000],[71,9,152.000000],[71,10,175.000000],[71,11,114.000000],[71,12,237.000000],[71,13,251.000000],[71,14,248.000000],[71,15,153.000000],[71,16,161.000000],[71,17,226.000000],[71,18,119.000000],[71,19,126.000000],[71,20,123.000000],[71,21,196.000000],[71,22,106.000000],[71,23,161.000000],[71,24,161.000000],[71,25,164.000000],[71,26,197.000000],[71,27,172.000000],[71,28,68.000000],[71,29,148.000000],[71,30,206.000000],[71,31,222.000000],[71,32,211.000000],[71,33,116.000000],[71,34,125.000000],[71,35,99.000000],[71,36,128.000000],[71,37,180.000000],[71,38,153.000000],[71,39,199.000000],[71,40,146.000000],[71,41,111.000000],[71,43,70.000000],[71,44,86.000000],[71,45,155.000000],[71,46,136.000000],[71,47,146.000000],[71,48,132.000000],[71,49,228.000000],[71,50,194.000000],[71,51,208.000000],[71,52,101.000000],[71,53,229.000000],[71,54,117.000000],[71,55,91.000000],[71,56,163.000000],[72,0,145.000000],[72,1,135.000000],[72,2,146.000000],[72,3,148.000000],[72,4,196.000000],[72,5,199.000000],[72,6,186.000000],[72,7,203.000000],[72,8,137.000000],[72,9,162.000000],[72,10,183.000000],[72,11,133.000000],[72,12,242.000000],[72,13,212.000000],[72,14,226.000000],[72,15,124.000000],[72,16,181.000000],[72,17,194.000000],[72,18,130.000000],[72,19,137.000000],[72,20,125.000000],[72,21,103.000000],[72,22,82.000000],[72,23,118.000000],[72,24,128.000000],[72,25,150.000000],[72,26,184.000000],[72,27,98.000000],[72,28,119.000000],[72,29,118.000000],[72,30,147.000000],[72,31,178.000000],[72,32,109.000000],[72,33,78.000000],[72,34,124.000000],[72,35,126.000000],[72,36,130.000000],[72,37,130.000000],[72,38,102.000000],[72,39,95.000000],[72,40,105.000000],[72,41,91.000000],[72,43,79.000000],[72,44,97.000000],[72,45,95.000000],[72,46,51.000000],[72,47,87.000000],[72,48,112.000000],[72,49,121.000000],[72,50,106.000000],[72,51,89.000000],[72,52,65.000000],[72,53,181.000000],[72,54,74.000000],[72,55,101.000000],[72,56,124.000000],[73,0,136.000000],[73,1,132.000000],[73,2,134.000000],[73,3,144.000000],[73,4,225.000000],[73,5,209.000000],[73,6,178.000000],[73,7,219.000000],[73,8,148.000000],[73,9,150.000000],[73,10,211.000000],[73,11,124.000000],[73,12,248.000000],[73,13,266.000000],[73,14,235.000000],[73,15,132.000000],[73,16,187.000000],[73,17,252.000000],[73,18,137.000000],[73,19,130.000000],[73,20,123.000000],[73,21,133.000000],[73,22,96.000000],[73,23,126.000000],[73,24,167.000000],[73,25,162.000000],[73,26,226.000000],[73,27,144.000000],[73,28,79.000000],[73,29,147.000000],[73,30,175.000000],[73,31,171.000000],[73,32,147.000000],[73,33,117.000000],[73,34,140.000000],[73,35,85.000000],[73,36,141.000000],[73,37,112.000000],[73,38,111.000000],[73,39,132.000000],[73,40,109.000000],[73,41,105.000000],[73,43,69.000000],[73,44,76.000000],[73,45,112.000000],[73,46,79.000000],[73,47,98.000000],[73,48,104.000000],[73,49,168.000000],[73,50,170.000000],[73,51,141.000000],[73,52,106.000000],[73,53,196.000000],[73,54,85.000000],[73,55,90.000000],[73,56,135.000000],[74,0,133.000000],[74,1,120.000000],[74,2,109.000000],[74,3,140.000000],[74,4,225.000000],[74,5,226.000000],[74,6,185.000000],[74,7,212.000000],[74,8,131.000000],[74,9,156.000000],[74,10,177.000000],[74,11,125.000000],[74,12,232.000000],[74,13,251.000000],[74,14,284.000000],[74,15,151.000000],[74,16,183.000000],[74,17,241.000000],[74,18,142.000000],[74,19,173.000000],[74,20,145.000000],[74,21,146.000000],[74,22,86.000000],[74,23,129.000000],[74,24,159.000000],[74,25,172.000000],[74,26,222.000000],[74,27,150.000000],[74,28,78.000000],[74,29,118.000000],[74,30,180.000000],[74,31,201.000000],[74,32,194.000000],[74,33,116.000000],[74,34,134.000000],[74,35,116.000000],[74,36,123.000000],[74,37,141.000000],[74,38,160.000000],[74,39,147.000000],[74,40,160.000000],[74,41,129.000000],[74,43,77.000000],[74,44,71.000000],[74,45,122.000000],[74,46,98.000000],[74,47,122.000000],[74,48,141.000000],[74,49,150.000000],[74,50,201.000000],[74,51,175.000000],[74,52,95.000000],[74,53,219.000000],[74,54,109.000000],[74,55,82.000000],[74,56,162.000000],[75,0,131.000000],[75,1,106.000000],[75,2,103.000000],[75,3,126.000000],[75,4,209.000000],[75,5,188.000000],[75,6,192.000000],[75,7,184.000000],[75,8,111.000000],[75,9,157.000000],[75,10,155.000000],[75,11,127.000000],[75,12,202.000000],[75,13,243.000000],[75,14,284.000000],[75,15,133.000000],[75,16,160.000000],[75,17,218.000000],[75,18,120.000000],[75,19,125.000000],[75,20,108.000000],[75,21,186.000000],[75,22,85.000000],[75,23,118.000000],[75,24,189.000000],[75,25,165.000000],[75,26,173.000000],[75,27,172.000000],[75,28,57.000000],[75,29,119.000000],[75,30,161.000000],[75,31,227.000000],[75,32,171.000000],[75,33,72.000000],[75,34,135.000000],[75,35,80.000000],[75,36,96.000000],[75,37,124.000000],[75,38,92.000000],[75,39,157.000000],[75,40,129.000000],[75,41,107.000000],[75,43,56.000000],[75,44,62.000000],[75,45,112.000000],[75,46,96.000000],[75,47,85.000000],[75,48,86.000000],[75,49,152.000000],[75,50,147.000000],[75,51,176.000000],[75,52,94.000000],[75,53,168.000000],[75,54,103.000000],[75,55,70.000000],[75,56,126.000000],[76,0,122.000000],[76,1,141.000000],[76,2,126.000000],[76,3,115.000000],[76,4,198.000000],[76,5,192.000000],[76,6,168.000000],[76,7,191.000000],[76,8,156.000000],[76,9,151.000000],[76,10,184.000000],[76,11,122.000000],[76,12,204.000000],[76,13,179.000000],[76,14,224.000000],[76,15,163.000000],[76,16,148.000000],[76,17,183.000000],[76,18,138.000000],[76,19,131.000000],[76,20,134.000000],[76,21,150.000000],[76,22,100.000000],[76,23,162.000000],[76,24,162.000000],[76,25,149.000000],[76,26,156.000000],[76,27,128.000000],[76,28,68.000000],[76,29,121.000000],[76,30,206.000000],[76,31,171.000000],[76,32,162.000000],[76,33,115.000000],[76,34,125.000000],[76,35,115.000000],[76,36,135.000000],[76,37,88.000000],[76,38,114.000000],[76,39,124.000000],[76,40,120.000000],[76,41,112.000000],[76,43,55.000000],[76,44,61.000000],[76,45,147.000000],[76,46,84.000000],[76,47,78.000000],[76,48,114.000000],[76,49,201.000000],[76,50,136.000000],[76,51,159.000000],[76,52,112.000000],[76,53,218.000000],[76,54,86.000000],[76,55,80.000000],[76,56,133.000000],[77,0,119.000000],[77,1,94.000000],[77,2,98.000000],[77,3,113.000000],[77,4,176.000000],[77,5,189.000000],[77,6,160.000000],[77,7,166.000000],[77,8,107.000000],[77,9,151.000000],[77,10,131.000000],[77,11,104.000000],[77,12,187.000000],[77,13,233.000000],[77,14,227.000000],[77,15,156.000000],[77,16,146.000000],[77,17,146.000000],[77,18,142.000000],[77,19,129.000000],[77,20,124.000000],[77,21,125.000000],[77,22,74.000000],[77,23,136.000000],[77,24,145.000000],[77,25,142.000000],[77,26,178.000000],[77,27,114.000000],[77,28,60.000000],[77,29,131.000000],[77,30,158.000000],[77,31,203.000000],[77,32,122.000000],[77,33,64.000000],[77,34,126.000000],[77,35,77.000000],[77,36,142.000000],[77,37,103.000000],[77,38,74.000000],[77,39,110.000000],[77,40,98.000000],[77,41,79.000000],[77,43,59.000000],[77,44,63.000000],[77,45,129.000000],[77,46,74.000000],[77,47,120.000000],[77,48,106.000000],[77,49,141.000000],[77,50,112.000000],[77,51,135.000000],[77,52,71.000000],[77,53,228.000000],[77,54,94.000000],[77,55,77.000000],[77,56,113.000000],[78,0,111.000000],[78,1,117.000000],[78,2,102.000000],[78,3,123.000000],[78,4,165.000000],[78,5,138.000000],[78,6,153.000000],[78,7,150.000000],[78,8,87.000000],[78,9,124.000000],[78,10,158.000000],[78,11,119.000000],[78,12,159.000000],[78,13,173.000000],[78,14,187.000000],[78,15,123.000000],[78,16,131.000000],[78,17,151.000000],[78,18,118.000000],[78,19,106.000000],[78,20,84.000000],[78,21,97.000000],[78,22,80.000000],[78,23,91.000000],[78,24,108.000000],[78,25,109.000000],[78,26,146.000000],[78,27,84.000000],[78,28,76.000000],[78,29,106.000000],[78,30,128.000000],[78,31,139.000000],[78,32,99.000000],[78,33,79.000000],[78,34,110.000000],[78,35,99.000000],[78,36,133.000000],[78,37,116.000000],[78,38,88.000000],[78,39,87.000000],[78,40,104.000000],[78,41,89.000000],[78,43,69.000000],[78,44,92.000000],[78,45,88.000000],[78,46,67.000000],[78,47,101.000000],[78,48,88.000000],[78,49,102.000000],[78,50,83.000000],[78,51,101.000000],[78,52,57.000000],[78,53,139.000000],[78,54,83.000000],[78,55,88.000000],[78,56,102.000000],[79,0,110.000000],[79,1,94.000000],[79,2,94.000000],[79,3,95.000000],[79,4,136.000000],[79,5,140.000000],[79,6,131.000000],[79,7,127.000000],[79,8,83.000000],[79,9,92.000000],[79,10,111.000000],[79,11,73.000000],[79,12,147.000000],[79,13,159.000000],[79,14,157.000000],[79,15,93.000000],[79,16,121.000000],[79,17,158.000000],[79,18,102.000000],[79,19,101.000000],[79,20,69.000000],[79,21,139.000000],[79,22,69.000000],[79,23,91.000000],[79,24,131.000000],[79,25,117.000000],[79,26,146.000000],[79,27,134.000000],[79,28,48.000000],[79,29,70.000000],[79,30,133.000000],[79,31,145.000000],[79,32,128.000000],[79,33,79.000000],[79,34,72.000000],[79,35,102.000000],[79,36,82.000000],[79,37,99.000000],[79,38,95.000000],[79,39,116.000000],[79,40,88.000000],[79,41,94.000000],[79,43,48.000000],[79,44,67.000000],[79,45,92.000000],[79,46,109.000000],[79,47,82.000000],[79,48,135.000000],[79,49,132.000000],[79,50,120.000000],[79,51,105.000000],[79,52,75.000000],[79,53,176.000000],[79,54,98.000000],[79,55,73.000000],[79,56,103.000000],[80,0,107.000000],[80,1,80.000000],[80,2,83.000000],[80,3,86.000000],[80,4,159.000000],[80,5,144.000000],[80,6,121.000000],[80,7,139.000000],[80,8,74.000000],[80,9,97.000000],[80,10,127.000000],[80,11,66.000000],[80,12,165.000000],[80,13,147.000000],[80,14,183.000000],[80,15,109.000000],[80,16,108.000000],[80,17,159.000000],[80,18,101.000000],[80,19,76.000000],[80,20,79.000000],[80,21,121.000000],[80,22,28.000000],[80,23,98.000000],[80,24,101.000000],[80,25,103.000000],[80,26,116.000000],[80,27,106.000000],[80,28,40.000000],[80,29,78.000000],[80,30,108.000000],[80,31,132.000000],[80,32,107.000000],[80,33,55.000000],[80,34,62.000000],[80,35,57.000000],[80,36,84.000000],[80,37,95.000000],[80,38,87.000000],[80,39,107.000000],[80,40,81.000000],[80,41,82.000000],[80,43,48.000000],[80,44,57.000000],[80,45,73.000000],[80,46,65.000000],[80,47,74.000000],[80,48,66.000000],[80,49,79.000000],[80,50,102.000000],[80,51,96.000000],[80,52,52.000000],[80,53,154.000000],[80,54,75.000000],[80,55,43.000000],[80,56,84.000000],[81,0,106.000000],[81,1,111.000000],[81,2,90.000000],[81,3,97.000000],[81,4,198.000000],[81,5,198.000000],[81,6,176.000000],[81,7,166.000000],[81,8,109.000000],[81,9,134.000000],[81,10,144.000000],[81,11,93.000000],[81,12,197.000000],[81,13,176.000000],[81,14,268.000000],[81,15,101.000000],[81,16,116.000000],[81,17,202.000000],[81,18,114.000000],[81,19,86.000000],[81,20,110.000000],[81,21,121.000000],[81,22,58.000000],[81,23,104.000000],[81,24,140.000000],[81,25,156.000000],[81,26,145.000000],[81,27,88.000000],[81,28,66.000000],[81,29,101.000000],[81,30,158.000000],[81,31,209.000000],[81,32,136.000000],[81,33,88.000000],[81,34,108.000000],[81,35,91.000000],[81,36,106.000000],[81,37,99.000000],[81,38,118.000000],[81,39,118.000000],[81,40,135.000000],[81,41,80.000000],[81,43,39.000000],[81,44,59.000000],[81,45,104.000000],[81,46,66.000000],[81,47,73.000000],[81,48,96.000000],[81,49,134.000000],[81,50,150.000000],[81,51,150.000000],[81,52,88.000000],[81,53,189.000000],[81,54,71.000000],[81,55,67.000000],[81,56,109.000000],[82,0,106.000000],[82,1,123.000000],[82,2,141.000000],[82,3,128.000000],[82,4,204.000000],[82,5,180.000000],[82,6,166.000000],[82,7,182.000000],[82,8,105.000000],[82,9,178.000000],[82,10,137.000000],[82,11,111.000000],[82,12,194.000000],[82,13,259.000000],[82,14,216.000000],[82,15,143.000000],[82,16,158.000000],[82,17,196.000000],[82,18,140.000000],[82,19,117.000000],[82,20,103.000000],[82,21,177.000000],[82,22,64.000000],[82,23,120.000000],[82,24,144.000000],[82,25,169.000000],[82,26,181.000000],[82,27,87.000000],[82,28,86.000000],[82,29,111.000000],[82,30,154.000000],[82,31,202.000000],[82,32,132.000000],[82,33,89.000000],[82,34,122.000000],[82,35,130.000000],[82,36,131.000000],[82,37,100.000000],[82,38,70.000000],[82,39,104.000000],[82,40,101.000000],[82,41,85.000000],[82,43,47.000000],[82,44,82.000000],[82,45,114.000000],[82,46,72.000000],[82,47,71.000000],[82,48,71.000000],[82,49,131.000000],[82,50,157.000000],[82,51,101.000000],[82,52,84.000000],[82,53,209.000000],[82,54,77.000000],[82,55,77.000000],[82,56,112.000000],[83,0,92.000000],[83,1,87.000000],[83,2,87.000000],[83,3,97.000000],[83,4,165.000000],[83,5,139.000000],[83,6,143.000000],[83,7,148.000000],[83,8,58.000000],[83,9,118.000000],[83,10,135.000000],[83,11,85.000000],[83,12,153.000000],[83,13,154.000000],[83,14,187.000000],[83,15,88.000000],[83,16,91.000000],[83,17,161.000000],[83,18,99.000000],[83,19,94.000000],[83,20,93.000000],[83,21,97.000000],[83,22,64.000000],[83,23,77.000000],[83,24,125.000000],[83,25,93.000000],[83,26,145.000000],[83,27,82.000000],[83,28,45.000000],[83,29,74.000000],[83,30,109.000000],[83,31,151.000000],[83,32,96.000000],[83,33,59.000000],[83,34,69.000000],[83,35,71.000000],[83,36,83.000000],[83,37,80.000000],[83,38,84.000000],[83,39,88.000000],[83,40,71.000000],[83,41,55.000000],[83,43,49.000000],[83,44,54.000000],[83,45,64.000000],[83,46,85.000000],[83,47,88.000000],[83,48,93.000000],[83,49,102.000000],[83,50,90.000000],[83,51,107.000000],[83,52,74.000000],[83,53,145.000000],[83,54,82.000000],[83,55,71.000000],[83,56,80.000000],[84,0,86.000000],[84,1,80.000000],[84,2,76.000000],[84,3,76.000000],[84,4,171.000000],[84,5,142.000000],[84,6,134.000000],[84,7,130.000000],[84,8,62.000000],[84,9,97.000000],[84,10,114.000000],[84,11,82.000000],[84,12,132.000000],[84,13,149.000000],[84,14,171.000000],[84,15,112.000000],[84,16,91.000000],[84,17,172.000000],[84,18,104.000000],[84,19,113.000000],[84,20,119.000000],[84,21,130.000000],[84,22,54.000000],[84,23,94.000000],[84,24,115.000000],[84,25,112.000000],[84,26,129.000000],[84,27,99.000000],[84,28,62.000000],[84,29,86.000000],[84,30,106.000000],[84,31,141.000000],[84,32,124.000000],[84,33,63.000000],[84,34,79.000000],[84,35,82.000000],[84,36,79.000000],[84,37,154.000000],[84,38,102.000000],[84,39,131.000000],[84,40,94.000000],[84,41,61.000000],[84,43,55.000000],[84,44,74.000000],[84,45,111.000000],[84,46,88.000000],[84,47,102.000000],[84,48,118.000000],[84,49,114.000000],[84,50,138.000000],[84,51,114.000000],[84,52,73.000000],[84,53,159.000000],[84,54,86.000000],[84,55,70.000000],[84,56,122.000000],[85,0,82.000000],[85,1,71.000000],[85,2,85.000000],[85,3,75.000000],[85,4,130.000000],[85,5,135.000000],[85,6,129.000000],[85,7,111.000000],[85,8,82.000000],[85,9,86.000000],[85,10,88.000000],[85,11,63.000000],[85,12,133.000000],[85,13,131.000000],[85,14,177.000000],[85,15,101.000000],[85,16,88.000000],[85,17,134.000000],[85,18,93.000000],[85,19,66.000000],[85,20,68.000000],[85,21,91.000000],[85,22,53.000000],[85,23,90.000000],[85,24,99.000000],[85,25,88.000000],[85,26,118.000000],[85,27,90.000000],[85,28,37.000000],[85,29,50.000000],[85,30,110.000000],[85,31,117.000000],[85,32,99.000000],[85,33,55.000000],[85,34,82.000000],[85,35,62.000000],[85,36,67.000000],[85,37,62.000000],[85,38,63.000000],[85,39,78.000000],[85,40,85.000000],[85,41,65.000000],[85,43,29.000000],[85,44,61.000000],[85,45,60.000000],[85,46,65.000000],[85,47,66.000000],[85,48,86.000000],[85,49,85.000000],[85,50,98.000000],[85,51,79.000000],[85,52,49.000000],[85,53,120.000000],[85,54,61.000000],[85,55,52.000000],[85,56,76.000000],[86,0,81.000000],[86,1,63.000000],[86,2,76.000000],[86,3,75.000000],[86,4,86.000000],[86,5,91.000000],[86,6,69.000000],[86,7,92.000000],[86,8,80.000000],[86,9,72.000000],[86,10,84.000000],[86,11,73.000000],[86,12,95.000000],[86,13,98.000000],[86,14,104.000000],[86,15,90.000000],[86,16,68.000000],[86,17,98.000000],[86,18,80.000000],[86,19,63.000000],[86,20,62.000000],[86,21,66.000000],[86,22,63.000000],[86,23,63.000000],[86,24,61.000000],[86,25,97.000000],[86,26,69.000000],[86,27,48.000000],[86,28,50.000000],[86,29,71.000000],[86,30,63.000000],[86,31,86.000000],[86,32,54.000000],[86,33,60.000000],[86,34,58.000000],[86,35,70.000000],[86,36,62.000000],[86,37,72.000000],[86,38,59.000000],[86,39,40.000000],[86,40,57.000000],[86,41,50.000000],[86,43,63.000000],[86,44,55.000000],[86,45,63.000000],[86,46,40.000000],[86,47,40.000000],[86,48,66.000000],[86,49,58.000000],[86,50,87.000000],[86,51,55.000000],[86,52,47.000000],[86,53,74.000000],[86,54,34.000000],[86,55,46.000000],[86,56,68.000000],[87,0,67.000000],[87,1,77.000000],[87,2,75.000000],[87,3,82.000000],[87,4,123.000000],[87,5,103.000000],[87,6,96.000000],[87,7,118.000000],[87,8,51.000000],[87,9,77.000000],[87,10,113.000000],[87,11,74.000000],[87,12,133.000000],[87,13,162.000000],[87,14,147.000000],[87,15,99.000000],[87,16,108.000000],[87,17,111.000000],[87,18,95.000000],[87,19,87.000000],[87,20,70.000000],[87,21,74.000000],[87,22,101.000000],[87,23,125.000000],[87,24,121.000000],[87,25,121.000000],[87,26,115.000000],[87,27,71.000000],[87,28,50.000000],[87,29,85.000000],[87,30,133.000000],[87,31,152.000000],[87,32,89.000000],[87,33,89.000000],[87,34,101.000000],[87,35,89.000000],[87,36,89.000000],[87,37,105.000000],[87,38,63.000000],[87,39,90.000000],[87,40,83.000000],[87,41,37.000000],[87,43,47.000000],[87,44,58.000000],[87,45,118.000000],[87,46,49.000000],[87,47,70.000000],[87,48,76.000000],[87,49,116.000000],[87,50,135.000000],[87,51,115.000000],[87,52,89.000000],[87,53,137.000000],[87,54,53.000000],[87,55,56.000000],[87,56,82.000000],[88,0,57.000000],[88,1,69.000000],[88,2,68.000000],[88,3,53.000000],[88,4,91.000000],[88,5,95.000000],[88,6,75.000000],[88,7,127.000000],[88,8,51.000000],[88,9,65.000000],[88,10,72.000000],[88,11,61.000000],[88,12,95.000000],[88,13,116.000000],[88,14,124.000000],[88,15,56.000000],[88,16,75.000000],[88,17,94.000000],[88,18,46.000000],[88,19,52.000000],[88,20,42.000000],[88,21,49.000000],[88,22,28.000000],[88,23,48.000000],[88,24,71.000000],[88,25,64.000000],[88,26,87.000000],[88,27,37.000000],[88,28,26.000000],[88,29,47.000000],[88,30,67.000000],[88,31,113.000000],[88,32,63.000000],[88,33,33.000000],[88,34,58.000000],[88,35,35.000000],[88,36,61.000000],[88,37,45.000000],[88,38,40.000000],[88,39,53.000000],[88,40,62.000000],[88,41,50.000000],[88,43,28.000000],[88,44,17.000000],[88,45,35.000000],[88,46,46.000000],[88,47,39.000000],[88,48,54.000000],[88,49,60.000000],[88,50,78.000000],[88,51,62.000000],[88,52,33.000000],[88,53,79.000000],[88,54,26.000000],[88,55,28.000000],[88,56,51.000000],[89,0,52.000000],[89,1,38.000000],[89,2,45.000000],[89,3,47.000000],[89,4,67.000000],[89,5,54.000000],[89,6,60.000000],[89,7,61.000000],[89,8,30.000000],[89,9,57.000000],[89,10,65.000000],[89,11,44.000000],[89,12,84.000000],[89,13,68.000000],[89,14,85.000000],[89,15,39.000000],[89,16,52.000000],[89,17,85.000000],[89,18,59.000000],[89,19,40.000000],[89,20,30.000000],[89,21,64.000000],[89,22,47.000000],[89,23,51.000000],[89,24,68.000000],[89,25,50.000000],[89,26,74.000000],[89,27,54.000000],[89,28,21.000000],[89,29,48.000000],[89,30,65.000000],[89,31,65.000000],[89,32,62.000000],[89,33,30.000000],[89,34,40.000000],[89,35,27.000000],[89,36,39.000000],[89,37,67.000000],[89,38,58.000000],[89,39,64.000000],[89,40,58.000000],[89,41,36.000000],[89,43,19.000000],[89,44,32.000000],[89,45,28.000000],[89,46,47.000000],[89,47,55.000000],[89,48,60.000000],[89,49,51.000000],[89,50,42.000000],[89,51,52.000000],[89,52,32.000000],[89,53,80.000000],[89,54,34.000000],[89,55,31.000000],[89,56,54.000000],[90,0,61.000000],[90,1,48.000000],[90,2,57.000000],[90,3,58.000000],[90,4,142.000000],[90,5,202.000000],[90,6,225.000000],[90,7,178.000000],[90,8,32.000000],[90,9,86.000000],[90,10,157.000000],[90,11,41.000000],[90,12,232.000000],[90,13,86.000000],[90,14,307.000000],[90,15,38.000000],[90,16,94.000000],[90,17,195.000000],[90,18,47.000000],[90,19,31.000000],[90,20,44.000000],[90,21,50.000000],[90,22,18.000000],[90,23,36.000000],[90,24,49.000000],[90,25,60.000000],[90,26,119.000000],[90,27,43.000000],[90,28,14.000000],[90,29,36.000000],[90,30,50.000000],[90,31,82.000000],[90,32,50.000000],[90,33,20.000000],[90,34,34.000000],[90,35,26.000000],[90,36,86.000000],[90,37,67.000000],[90,38,100.000000],[90,39,51.000000],[90,40,122.000000],[90,41,35.000000],[90,43,23.000000],[90,44,15.000000],[90,45,37.000000],[90,46,43.000000],[90,47,38.000000],[90,48,70.000000],[90,49,58.000000],[90,50,58.000000],[90,51,37.000000],[90,52,17.000000],[90,53,125.000000],[90,54,33.000000],[90,55,26.000000],[90,56,34.000000],[91,0,5217.000000],[91,1,4797.000000],[91,2,5465.000000],[91,3,6917.000000],[91,4,13588.000000],[91,5,18175.000000],[91,6,20703.000000],[91,7,17170.000000],[91,8,1297.000000],[91,9,7537.000000],[91,10,15829.000000],[91,11,4105.000000],[91,12,25143.000000],[91,13,8566.000000],[91,14,31574.000000],[91,15,2241.000000],[91,16,5909.000000],[91,17,16629.000000],[91,18,2723.000000],[91,19,2462.000000],[91,20,2286.000000],[91,21,3549.000000],[91,22,1766.000000],[91,23,1668.000000],[91,24,2721.000000],[91,25,2675.000000],[91,26,10155.000000],[91,27,1523.000000],[91,28,614.000000],[91,29,1813.000000],[91,30,3251.000000],[91,31,4261.000000],[91,32,3526.000000],[91,33,643.000000],[91,34,1324.000000],[91,35,852.000000],[91,36,6843.000000],[91,37,1316.000000],[91,38,5103.000000],[91,39,1005.000000],[91,40,2558.000000],[91,41,1452.000000],[91,43,1040.000000],[91,44,1078.000000],[91,45,1664.000000],[91,46,1894.000000],[91,47,868.000000],[91,48,3759.000000],[91,49,3173.000000],[91,50,2821.000000],[91,51,1833.000000],[91,52,681.000000],[91,53,12586.000000],[91,54,1193.000000],[91,55,735.000000],[91,56,2149.000000],[92,0,149.000000],[92,1,160.000000],[92,2,136.000000],[92,3,180.000000],[92,4,385.000000],[92,5,458.000000],[92,6,595.000000],[92,7,448.000000],[92,8,98.000000],[92,9,174.000000],[92,10,362.000000],[92,11,136.000000],[92,12,481.000000],[92,13,253.000000],[92,14,844.000000],[92,15,206.000000],[92,16,294.000000],[92,17,489.000000],[92,18,191.000000],[92,19,184.000000],[92,20,163.000000],[92,21,293.000000],[92,22,112.000000],[92,23,216.000000],[92,24,254.000000],[92,25,224.000000],[92,26,349.000000],[92,27,206.000000],[92,28,72.000000],[92,29,163.000000],[92,30,335.000000],[92,31,428.000000],[92,32,356.000000],[92,33,114.000000],[92,34,198.000000],[92,35,123.000000],[92,36,202.000000],[92,37,241.000000],[92,38,510.000000],[92,39,290.000000],[92,40,930.000000],[92,41,184.000000],[92,43,55.000000],[92,44,95.000000],[92,45,168.000000],[92,46,272.000000],[92,47,222.000000],[92,48,340.000000],[92,49,350.000000],[92,50,333.000000],[92,51,280.000000],[92,52,152.000000],[92,53,538.000000],[92,54,165.000000],[92,55,116.000000],[92,56,188.000000],[93,0,602.000000],[93,1,586.000000],[93,2,584.000000],[93,3,779.000000],[93,4,1370.000000],[93,5,1206.000000],[93,6,1306.000000],[93,7,1372.000000],[93,8,722.000000],[93,9,573.000000],[93,10,919.000000],[93,11,477.000000],[93,12,1263.000000],[93,13,973.000000],[93,14,1889.000000],[93,15,1248.000000],[93,16,786.000000],[93,17,1351.000000],[93,18,1132.000000],[93,19,1006.000000],[93,20,1099.000000],[93,21,1624.000000],[93,22,787.000000],[93,23,1402.000000],[93,24,1576.000000],[93,25,1137.000000],[93,26,1601.000000],[93,27,1221.000000],[93,28,380.000000],[93,29,1055.000000],[93,30,1640.000000],[93,31,1622.000000],[93,32,1445.000000],[93,33,996.000000],[93,34,975.000000],[93,35,596.000000],[93,36,1031.000000],[93,37,1026.000000],[93,38,982.000000],[93,39,1043.000000],[93,40,1404.000000],[93,41,657.000000],[93,43,435.000000],[93,44,521.000000],[93,45,1342.000000],[93,46,822.000000],[93,47,720.000000],[93,48,1115.000000],[93,49,1933.000000],[93,50,1425.000000],[93,51,1833.000000],[93,52,1000.000000],[93,53,2005.000000],[93,54,1095.000000],[93,55,579.000000],[93,56,1001.000000],[94,0,399.000000],[94,1,375.000000],[94,2,397.000000],[94,3,449.000000],[94,4,770.000000],[94,5,659.000000],[94,6,661.000000],[94,7,629.000000],[94,8,327.000000],[94,9,355.000000],[94,10,575.000000],[94,11,312.000000],[94,12,676.000000],[94,13,659.000000],[94,14,999.000000],[94,15,575.000000],[94,16,618.000000],[94,17,833.000000],[94,18,531.000000],[94,19,451.000000],[94,20,472.000000],[94,21,736.000000],[94,22,398.000000],[94,23,707.000000],[94,24,767.000000],[94,25,540.000000],[94,26,767.000000],[94,27,628.000000],[94,28,161.000000],[94,29,545.000000],[94,30,772.000000],[94,31,799.000000],[94,32,678.000000],[94,33,457.000000],[94,34,446.000000],[94,35,304.000000],[94,36,550.000000],[94,37,370.000000],[94,38,493.000000],[94,39,457.000000],[94,40,855.000000],[94,41,303.000000],[94,43,152.000000],[94,44,232.000000],[94,45,707.000000],[94,46,425.000000],[94,47,304.000000],[94,48,508.000000],[94,49,903.000000],[94,50,684.000000],[94,51,858.000000],[94,52,452.000000],[94,53,1022.000000],[94,54,412.000000],[94,55,229.000000],[94,56,419.000000],[95,0,357.000000],[95,1,335.000000],[95,2,317.000000],[95,3,391.000000],[95,4,728.000000],[95,5,865.000000],[95,6,882.000000],[95,7,778.000000],[95,8,311.000000],[95,9,410.000000],[95,10,608.000000],[95,11,267.000000],[95,12,864.000000],[95,13,590.000000],[95,14,1446.000000],[95,15,513.000000],[95,16,532.000000],[95,17,965.000000],[95,18,456.000000],[95,19,451.000000],[95,20,426.000000],[95,21,708.000000],[95,22,257.000000],[95,23,482.000000],[95,24,543.000000],[95,25,502.000000],[95,26,677.000000],[95,27,538.000000],[95,28,141.000000],[95,29,339.000000],[95,30,625.000000],[95,31,706.000000],[95,32,794.000000],[95,33,290.000000],[95,34,379.000000],[95,35,248.000000],[95,36,475.000000],[95,37,535.000000],[95,38,713.000000],[95,39,557.000000],[95,40,1365.000000],[95,41,406.000000],[95,43,172.000000],[95,44,246.000000],[95,45,410.000000],[95,46,539.000000],[95,47,420.000000],[95,48,696.000000],[95,49,723.000000],[95,50,631.000000],[95,51,596.000000],[95,52,306.000000],[95,53,994.000000],[95,54,446.000000],[95,55,233.000000],[95,56,440.000000],[96,0,316.000000],[96,1,263.000000],[96,2,296.000000],[96,3,304.000000],[96,4,577.000000],[96,5,674.000000],[96,6,706.000000],[96,7,596.000000],[96,8,208.000000],[96,9,364.000000],[96,10,548.000000],[96,11,261.000000],[96,12,720.000000],[96,13,495.000000],[96,14,1025.000000],[96,15,310.000000],[96,16,380.000000],[96,17,694.000000],[96,18,286.000000],[96,19,279.000000],[96,20,243.000000],[96,21,429.000000],[96,22,170.000000],[96,23,333.000000],[96,24,381.000000],[96,25,376.000000],[96,26,535.000000],[96,27,361.000000],[96,28,130.000000],[96,29,264.000000],[96,30,446.000000],[96,31,584.000000],[96,32,456.000000],[96,33,190.000000],[96,34,276.000000],[96,35,221.000000],[96,36,320.000000],[96,37,345.000000],[96,38,487.000000],[96,39,330.000000],[96,40,806.000000],[96,41,280.000000],[96,43,120.000000],[96,44,147.000000],[96,45,313.000000],[96,46,344.000000],[96,47,280.000000],[96,48,393.000000],[96,49,486.000000],[96,50,488.000000],[96,51,383.000000],[96,52,212.000000],[96,53,736.000000],[96,54,260.000000],[96,55,199.000000],[96,56,322.000000],[97,0,1567.000000],[97,1,1354.000000],[97,2,1484.000000],[97,3,1800.000000],[97,4,3335.000000],[97,5,3327.000000],[97,6,4453.000000],[97,7,3592.000000],[97,8,1668.000000],[97,9,1716.000000],[97,10,2637.000000],[97,11,1257.000000],[97,12,3637.000000],[97,13,2686.000000],[97,14,5873.000000],[97,15,2970.000000],[97,16,2403.000000],[97,17,3845.000000],[97,18,2650.000000],[97,19,2619.000000],[97,20,2675.000000],[97,21,3921.000000],[97,22,1746.000000],[97,23,3132.000000],[97,24,3835.000000],[97,25,3322.000000],[97,26,3885.000000],[97,27,3745.000000],[97,28,1131.000000],[97,29,2790.000000],[97,30,5341.000000],[97,31,4989.000000],[97,32,4377.000000],[97,33,1866.000000],[97,34,2508.000000],[97,35,1814.000000],[97,36,2420.000000],[97,37,4157.000000],[97,38,8120.000000],[97,39,4086.000000],[97,40,10797.000000],[97,41,3420.000000],[97,43,1134.000000],[97,44,1395.000000],[97,45,3202.000000],[97,46,3052.000000],[97,47,3107.000000],[97,48,5140.000000],[97,49,4877.000000],[97,50,4778.000000],[97,51,4900.000000],[97,52,2096.000000],[97,53,5958.000000],[97,54,3398.000000],[97,55,2095.000000],[97,56,2924.000000],[98,0,461.000000],[98,1,389.000000],[98,2,408.000000],[98,3,453.000000],[98,4,905.000000],[98,5,1190.000000],[98,6,1382.000000],[98,7,1088.000000],[98,8,435.000000],[98,9,478.000000],[98,10,782.000000],[98,11,334.000000],[98,12,1211.000000],[98,13,687.000000],[98,14,2088.000000],[98,15,635.000000],[98,16,593.000000],[98,17,1367.000000],[98,18,619.000000],[98,19,682.000000],[98,20,595.000000],[98,21,1093.000000],[98,22,343.000000],[98,23,607.000000],[98,24,902.000000],[98,25,764.000000],[98,26,911.000000],[98,27,780.000000],[98,28,202.000000],[98,29,451.000000],[98,30,968.000000],[98,31,1109.000000],[98,32,1268.000000],[98,33,364.000000],[98,34,587.000000],[98,35,312.000000],[98,36,610.000000],[98,37,952.000000],[98,38,1332.000000],[98,39,898.000000],[98,40,2086.000000],[98,41,675.000000],[98,43,262.000000],[98,44,328.000000],[98,45,523.000000],[98,46,978.000000],[98,47,747.000000],[98,48,1073.000000],[98,49,1048.000000],[98,50,1040.000000],[98,51,977.000000],[98,52,423.000000],[98,53,1392.000000],[98,54,655.000000],[98,55,339.000000],[98,56,794.000000],[99,0,359.000000],[99,1,244.000000],[99,2,290.000000],[99,3,350.000000],[99,4,647.000000],[99,5,708.000000],[99,6,837.000000],[99,7,647.000000],[99,8,271.000000],[99,9,368.000000],[99,10,549.000000],[99,11,279.000000],[99,12,810.000000],[99,13,513.000000],[99,14,1247.000000],[99,15,399.000000],[99,16,404.000000],[99,17,820.000000],[99,18,387.000000],[99,19,378.000000],[99,20,361.000000],[99,21,666.000000],[99,22,177.000000],[99,23,358.000000],[99,24,407.000000],[99,25,461.000000],[99,26,620.000000],[99,27,522.000000],[99,28,130.000000],[99,29,236.000000],[99,30,477.000000],[99,31,705.000000],[99,32,680.000000],[99,33,178.000000],[99,34,339.000000],[99,35,218.000000],[99,36,396.000000],[99,37,463.000000],[99,38,644.000000],[99,39,595.000000],[99,40,951.000000],[99,41,338.000000],[99,43,160.000000],[99,44,222.000000],[99,45,271.000000],[99,46,597.000000],[99,47,366.000000],[99,48,514.000000],[99,49,501.000000],[99,50,597.000000],[99,51,522.000000],[99,52,232.000000],[99,53,781.000000],[99,54,406.000000],[99,55,220.000000],[99,56,482.000000],[100,0,148.000000],[100,1,155.000000],[100,2,150.000000],[100,3,160.000000],[100,4,278.000000],[100,5,267.000000],[100,6,214.000000],[100,7,243.000000],[100,8,113.000000],[100,9,197.000000],[100,10,231.000000],[100,11,151.000000],[100,12,282.000000],[100,13,299.000000],[100,14,327.000000],[100,15,135.000000],[100,16,187.000000],[100,17,241.000000],[100,18,160.000000],[100,19,143.000000],[100,20,110.000000],[100,21,122.000000],[100,22,100.000000],[100,23,113.000000],[100,24,162.000000],[100,25,190.000000],[100,26,214.000000],[100,27,102.000000],[100,28,111.000000],[100,29,128.000000],[100,30,174.000000],[100,31,248.000000],[100,32,145.000000],[100,33,91.000000],[100,34,138.000000],[100,35,135.000000],[100,36,143.000000],[100,37,130.000000],[100,38,92.000000],[100,39,118.000000],[100,40,132.000000],[100,41,106.000000],[100,43,92.000000],[100,44,90.000000],[100,45,111.000000],[100,46,62.000000],[100,47,103.000000],[100,48,94.000000],[100,49,157.000000],[100,50,161.000000],[100,51,116.000000],[100,52,120.000000],[100,53,236.000000],[100,54,97.000000],[100,55,86.000000],[100,56,141.000000],[101,0,527.000000],[101,1,493.000000],[101,2,434.000000],[101,3,445.000000],[101,4,645.000000],[101,5,554.000000],[101,6,527.000000],[101,7,659.000000],[101,8,324.000000],[101,9,539.000000],[101,10,551.000000],[101,11,395.000000],[101,12,705.000000],[101,13,679.000000],[101,14,714.000000],[101,15,460.000000],[101,16,529.000000],[101,17,647.000000],[101,18,479.000000],[101,19,457.000000],[101,20,356.000000],[101,21,504.000000],[101,22,364.000000],[101,23,454.000000],[101,24,542.000000],[101,25,614.000000],[101,26,558.000000],[101,27,379.000000],[101,28,325.000000],[101,29,431.000000],[101,30,561.000000],[101,31,714.000000],[101,32,502.000000],[101,33,450.000000],[101,34,429.000000],[101,35,417.000000],[101,36,416.000000],[101,37,511.000000],[101,38,429.000000],[101,39,459.000000],[101,40,462.000000],[101,41,371.000000],[101,43,332.000000],[101,44,364.000000],[101,45,432.000000],[101,46,334.000000],[101,47,427.000000],[101,48,498.000000],[101,49,494.000000],[101,50,556.000000],[101,51,454.000000],[101,52,364.000000],[101,53,626.000000],[101,54,319.000000],[101,55,328.000000],[101,56,461.000000],[102,0,150.000000],[102,1,111.000000],[102,2,110.000000],[102,3,130.000000],[102,4,224.000000],[102,5,203.000000],[102,6,156.000000],[102,7,181.000000],[102,8,86.000000],[102,9,146.000000],[102,10,172.000000],[102,11,107.000000],[102,12,232.000000],[102,13,237.000000],[102,14,249.000000],[102,15,105.000000],[102,16,156.000000],[102,17,222.000000],[102,18,117.000000],[102,19,93.000000],[102,20,103.000000],[102,21,105.000000],[102,22,82.000000],[102,23,113.000000],[102,24,113.000000],[102,25,130.000000],[102,26,181.000000],[102,27,77.000000],[102,28,61.000000],[102,29,99.000000],[102,30,161.000000],[102,31,186.000000],[102,32,124.000000],[102,33,104.000000],[102,34,107.000000],[102,35,87.000000],[102,36,94.000000],[102,37,103.000000],[102,38,87.000000],[102,39,115.000000],[102,40,83.000000],[102,41,66.000000],[102,43,54.000000],[102,44,49.000000],[102,45,114.000000],[102,46,69.000000],[102,47,100.000000],[102,48,81.000000],[102,49,122.000000],[102,50,137.000000],[102,51,124.000000],[102,52,83.000000],[102,53,207.000000],[102,54,74.000000],[102,55,74.000000],[102,56,101.000000],[103,0,136.000000],[103,1,115.000000],[103,2,140.000000],[103,3,133.000000],[103,4,225.000000],[103,5,203.000000],[103,6,187.000000],[103,7,211.000000],[103,8,76.000000],[103,9,146.000000],[103,10,150.000000],[103,11,109.000000],[103,12,236.000000],[103,13,201.000000],[103,14,307.000000],[103,15,115.000000],[103,16,146.000000],[103,17,200.000000],[103,18,117.000000],[103,19,122.000000],[103,20,102.000000],[103,21,96.000000],[103,22,67.000000],[103,23,109.000000],[103,24,109.000000],[103,25,115.000000],[103,26,198.000000],[103,27,106.000000],[103,28,62.000000],[103,29,99.000000],[103,30,170.000000],[103,31,152.000000],[103,32,99.000000],[103,33,61.000000],[103,34,100.000000],[103,35,99.000000],[103,36,104.000000],[103,37,104.000000],[103,38,74.000000],[103,39,93.000000],[103,40,121.000000],[103,41,84.000000],[103,43,59.000000],[103,44,72.000000],[103,45,97.000000],[103,46,69.000000],[103,47,79.000000],[103,48,90.000000],[103,49,118.000000],[103,50,92.000000],[103,51,113.000000],[103,52,75.000000],[103,53,170.000000],[103,54,93.000000],[103,55,82.000000],[103,56,112.000000],[104,0,133.000000],[104,1,108.000000],[104,2,134.000000],[104,3,127.000000],[104,4,287.000000],[104,5,247.000000],[104,6,146.000000],[104,7,237.000000],[104,8,84.000000],[104,9,115.000000],[104,10,190.000000],[104,11,99.000000],[104,12,306.000000],[104,13,214.000000],[104,14,246.000000],[104,15,112.000000],[104,16,124.000000],[104,17,278.000000],[104,18,137.000000],[104,19,117.000000],[104,20,133.000000],[104,21,98.000000],[104,22,63.000000],[104,23,100.000000],[104,24,135.000000],[104,25,153.000000],[104,26,163.000000],[104,27,108.000000],[104,28,66.000000],[104,29,91.000000],[104,30,137.000000],[104,31,177.000000],[104,32,124.000000],[104,33,64.000000],[104,34,102.000000],[104,35,83.000000],[104,36,101.000000],[104,37,143.000000],[104,38,90.000000],[104,39,103.000000],[104,40,100.000000],[104,41,65.000000],[104,43,49.000000],[104,44,61.000000],[104,45,109.000000],[104,46,73.000000],[104,47,84.000000],[104,48,93.000000],[104,49,132.000000],[104,50,143.000000],[104,51,119.000000],[104,52,116.000000],[104,53,160.000000],[104,54,68.000000],[104,55,67.000000],[104,56,104.000000],[105,0,124.000000],[105,1,94.000000],[105,2,119.000000],[105,3,96.000000],[105,4,162.000000],[105,5,139.000000],[105,6,136.000000],[105,7,147.000000],[105,8,68.000000],[105,9,128.000000],[105,10,142.000000],[105,11,93.000000],[105,12,141.000000],[105,13,169.000000],[105,14,170.000000],[105,15,100.000000],[105,16,135.000000],[105,17,158.000000],[105,18,111.000000],[105,19,118.000000],[105,20,88.000000],[105,21,117.000000],[105,22,77.000000],[105,23,132.000000],[105,24,121.000000],[105,25,127.000000],[105,26,153.000000],[105,27,102.000000],[105,28,55.000000],[105,29,100.000000],[105,30,106.000000],[105,31,161.000000],[105,32,134.000000],[105,33,77.000000],[105,34,99.000000],[105,35,92.000000],[105,36,101.000000],[105,37,120.000000],[105,38,67.000000],[105,39,114.000000],[105,40,94.000000],[105,41,70.000000],[105,43,53.000000],[105,44,65.000000],[105,45,90.000000],[105,46,78.000000],[105,47,102.000000],[105,48,77.000000],[105,49,122.000000],[105,50,106.000000],[105,51,103.000000],[105,52,69.000000],[105,53,160.000000],[105,54,70.000000],[105,55,59.000000],[105,56,105.000000],[106,0,100.000000],[106,1,104.000000],[106,2,100.000000],[106,3,84.000000],[106,4,177.000000],[106,5,150.000000],[106,6,149.000000],[106,7,164.000000],[106,8,91.000000],[106,9,112.000000],[106,10,152.000000],[106,11,90.000000],[106,12,201.000000],[106,13,154.000000],[106,14,210.000000],[106,15,92.000000],[106,16,150.000000],[106,17,171.000000],[106,18,84.000000],[106,19,75.000000],[106,20,91.000000],[106,21,83.000000],[106,22,52.000000],[106,23,81.000000],[106,24,85.000000],[106,25,106.000000],[106,26,108.000000],[106,27,98.000000],[106,28,44.000000],[106,29,80.000000],[106,30,98.000000],[106,31,137.000000],[106,32,76.000000],[106,33,62.000000],[106,34,102.000000],[106,35,69.000000],[106,36,135.000000],[106,37,89.000000],[106,38,53.000000],[106,39,74.000000],[106,40,67.000000],[106,41,53.000000],[106,43,37.000000],[106,44,47.000000],[106,45,60.000000],[106,46,44.000000],[106,47,44.000000],[106,48,47.000000],[106,49,90.000000],[106,50,99.000000],[106,51,71.000000],[106,52,46.000000],[106,53,145.000000],[106,54,55.000000],[106,55,41.000000],[106,56,98.000000],[107,0,86.000000],[107,1,92.000000],[107,2,63.000000],[107,3,90.000000],[107,4,134.000000],[107,5,146.000000],[107,6,160.000000],[107,7,135.000000],[107,8,57.000000],[107,9,107.000000],[107,10,133.000000],[107,11,92.000000],[107,12,154.000000],[107,13,136.000000],[107,14,208.000000],[107,15,79.000000],[107,16,110.000000],[107,17,159.000000],[107,18,85.000000],[107,19,81.000000],[107,20,75.000000],[107,21,70.000000],[107,22,62.000000],[107,23,82.000000],[107,24,81.000000],[107,25,87.000000],[107,26,117.000000],[107,27,76.000000],[107,28,47.000000],[107,29,54.000000],[107,30,84.000000],[107,31,119.000000],[107,32,89.000000],[107,33,55.000000],[107,34,66.000000],[107,35,55.000000],[107,36,100.000000],[107,37,67.000000],[107,38,64.000000],[107,39,70.000000],[107,40,83.000000],[107,41,44.000000],[107,43,47.000000],[107,44,49.000000],[107,45,85.000000],[107,46,50.000000],[107,47,44.000000],[107,48,76.000000],[107,49,75.000000],[107,50,91.000000],[107,51,76.000000],[107,52,66.000000],[107,53,141.000000],[107,54,40.000000],[107,55,55.000000],[107,56,80.000000],[108,0,79.000000],[108,1,63.000000],[108,2,86.000000],[108,3,82.000000],[108,4,113.000000],[108,5,100.000000],[108,6,128.000000],[108,7,114.000000],[108,8,46.000000],[108,9,83.000000],[108,10,86.000000],[108,11,70.000000],[108,12,134.000000],[108,13,126.000000],[108,14,150.000000],[108,15,66.000000],[108,16,66.000000],[108,17,117.000000],[108,18,68.000000],[108,19,65.000000],[108,20,51.000000],[108,21,63.000000],[108,22,44.000000],[108,23,60.000000],[108,24,76.000000],[108,25,69.000000],[108,26,89.000000],[108,27,49.000000],[108,28,27.000000],[108,29,62.000000],[108,30,88.000000],[108,31,91.000000],[108,32,88.000000],[108,33,51.000000],[108,34,58.000000],[108,35,52.000000],[108,36,52.000000],[108,37,71.000000],[108,38,51.000000],[108,39,41.000000],[108,40,62.000000],[108,41,60.000000],[108,43,36.000000],[108,44,39.000000],[108,45,45.000000],[108,46,70.000000],[108,47,41.000000],[108,48,38.000000],[108,49,66.000000],[108,50,90.000000],[108,51,43.000000],[108,52,38.000000],[108,53,101.000000],[108,54,31.000000],[108,55,44.000000],[108,56,51.000000],[109,0,77.000000],[109,1,62.000000],[109,2,68.000000],[109,3,69.000000],[109,4,103.000000],[109,5,111.000000],[109,6,83.000000],[109,7,93.000000],[109,8,50.000000],[109,9,83.000000],[109,10,92.000000],[109,11,75.000000],[109,12,117.000000],[109,13,123.000000],[109,14,153.000000],[109,15,64.000000],[109,16,98.000000],[109,17,107.000000],[109,18,62.000000],[109,19,68.000000],[109,20,46.000000],[109,21,71.000000],[109,22,54.000000],[109,23,68.000000],[109,24,78.000000],[109,25,70.000000],[109,26,93.000000],[109,27,43.000000],[109,28,39.000000],[109,29,77.000000],[109,30,80.000000],[109,31,90.000000],[109,32,63.000000],[109,33,50.000000],[109,34,60.000000],[109,35,50.000000],[109,36,65.000000],[109,37,67.000000],[109,38,66.000000],[109,39,77.000000],[109,40,76.000000],[109,41,50.000000],[109,43,29.000000],[109,44,39.000000],[109,45,60.000000],[109,46,33.000000],[109,47,43.000000],[109,48,48.000000],[109,49,55.000000],[109,50,48.000000],[109,51,69.000000],[109,52,37.000000],[109,53,101.000000],[109,54,33.000000],[109,55,33.000000],[109,56,44.000000],[110,0,72.000000],[110,1,64.000000],[110,2,67.000000],[110,3,64.000000],[110,4,88.000000],[110,5,84.000000],[110,6,79.000000],[110,7,114.000000],[110,8,71.000000],[110,9,83.000000],[110,10,104.000000],[110,11,62.000000],[110,12,122.000000],[110,13,113.000000],[110,14,112.000000],[110,15,84.000000],[110,16,76.000000],[110,17,108.000000],[110,18,77.000000],[110,19,71.000000],[110,20,71.000000],[110,21,82.000000],[110,22,51.000000],[110,23,82.000000],[110,24,64.000000],[110,25,86.000000],[110,26,94.000000],[110,27,48.000000],[110,28,76.000000],[110,29,66.000000],[110,30,85.000000],[110,31,103.000000],[110,32,87.000000],[110,33,51.000000],[110,34,87.000000],[110,35,120.000000],[110,36,60.000000],[110,37,69.000000],[110,38,59.000000],[110,39,70.000000],[110,40,75.000000],[110,41,38.000000],[110,43,48.000000],[110,44,60.000000],[110,45,66.000000],[110,46,43.000000],[110,47,45.000000],[110,48,85.000000],[110,49,82.000000],[110,50,79.000000],[110,51,80.000000],[110,52,38.000000],[110,53,99.000000],[110,54,43.000000],[110,55,65.000000],[110,56,63.000000],[111,0,71.000000],[111,1,39.000000],[111,2,68.000000],[111,3,96.000000],[111,4,99.000000],[111,5,110.000000],[111,6,85.000000],[111,7,118.000000],[111,8,64.000000],[111,9,100.000000],[111,10,99.000000],[111,11,72.000000],[111,12,127.000000],[111,13,123.000000],[111,14,112.000000],[111,15,113.000000],[111,16,94.000000],[111,17,111.000000],[111,18,100.000000],[111,19,98.000000],[111,20,78.000000],[111,21,103.000000],[111,22,55.000000],[111,23,82.000000],[111,24,88.000000],[111,25,90.000000],[111,26,140.000000],[111,27,75.000000],[111,28,78.000000],[111,29,126.000000],[111,30,113.000000],[111,31,150.000000],[111,32,77.000000],[111,33,72.000000],[111,34,83.000000],[111,35,120.000000],[111,36,109.000000],[111,37,68.000000],[111,38,60.000000],[111,39,57.000000],[111,40,69.000000],[111,41,43.000000],[111,43,54.000000],[111,44,65.000000],[111,45,126.000000],[111,46,85.000000],[111,47,50.000000],[111,48,58.000000],[111,49,97.000000],[111,50,94.000000],[111,51,82.000000],[111,52,85.000000],[111,53,154.000000],[111,54,81.000000],[111,55,79.000000],[111,56,73.000000],[112,0,63.000000],[112,1,58.000000],[112,2,55.000000],[112,3,67.000000],[112,4,119.000000],[112,5,113.000000],[112,6,118.000000],[112,7,118.000000],[112,8,70.000000],[112,9,74.000000],[112,10,94.000000],[112,11,70.000000],[112,12,126.000000],[112,13,120.000000],[112,14,151.000000],[112,15,75.000000],[112,16,95.000000],[112,17,123.000000],[112,18,83.000000],[112,19,82.000000],[112,20,63.000000],[112,21,78.000000],[112,22,47.000000],[112,23,63.000000],[112,24,102.000000],[112,25,93.000000],[112,26,105.000000],[112,27,62.000000],[112,28,36.000000],[112,29,59.000000],[112,30,91.000000],[112,31,118.000000],[112,32,91.000000],[112,33,47.000000],[112,34,80.000000],[112,35,48.000000],[112,36,57.000000],[112,37,87.000000],[112,38,85.000000],[112,39,96.000000],[112,40,55.000000],[112,41,77.000000],[112,43,48.000000],[112,44,51.000000],[112,45,65.000000],[112,46,56.000000],[112,47,77.000000],[112,48,75.000000],[112,49,78.000000],[112,50,105.000000],[112,51,67.000000],[112,52,63.000000],[112,53,117.000000],[112,54,44.000000],[112,55,35.000000],[112,56,76.000000],[113,0,63.000000],[113,1,48.000000],[113,2,34.000000],[113,3,50.000000],[113,4,91.000000],[113,5,90.000000],[113,6,79.000000],[113,7,85.000000],[113,8,47.000000],[113,9,59.000000],[113,10,68.000000],[113,11,39.000000],[113,12,110.000000],[113,13,84.000000],[113,14,112.000000],[113,15,68.000000],[113,16,65.000000],[113,17,94.000000],[113,18,74.000000],[113,19,54.000000],[113,20,59.000000],[113,21,81.000000],[113,22,51.000000],[113,23,75.000000],[113,24,90.000000],[113,25,66.000000],[113,26,81.000000],[113,27,61.000000],[113,28,35.000000],[113,29,67.000000],[113,30,99.000000],[113,31,99.000000],[113,32,82.000000],[113,33,61.000000],[113,34,70.000000],[113,35,61.000000],[113,36,48.000000],[113,37,54.000000],[113,38,48.000000],[113,39,47.000000],[113,40,52.000000],[113,41,57.000000],[113,43,27.000000],[113,44,40.000000],[113,45,70.000000],[113,46,51.000000],[113,47,53.000000],[113,48,60.000000],[113,49,85.000000],[113,50,79.000000],[113,51,95.000000],[113,52,72.000000],[113,53,98.000000],[113,54,40.000000],[113,55,37.000000],[113,56,58.000000],[114,0,57.000000],[114,1,48.000000],[114,2,62.000000],[114,3,71.000000],[114,4,107.000000],[114,5,87.000000],[114,6,88.000000],[114,7,111.000000],[114,8,66.000000],[114,9,88.000000],[114,10,69.000000],[114,11,54.000000],[114,12,109.000000],[114,13,109.000000],[114,14,128.000000],[114,15,87.000000],[114,16,80.000000],[114,17,79.000000],[114,18,65.000000],[114,19,77.000000],[114,20,73.000000],[114,21,72.000000],[114,22,62.000000],[114,23,96.000000],[114,24,80.000000],[114,25,60.000000],[114,26,77.000000],[114,27,47.000000],[114,28,32.000000],[114,29,63.000000],[114,30,73.000000],[114,31,82.000000],[114,32,95.000000],[114,33,51.000000],[114,34,66.000000],[114,35,45.000000],[114,36,81.000000],[114,37,51.000000],[114,38,41.000000],[114,39,55.000000],[114,40,70.000000],[114,41,71.000000],[114,43,25.000000],[114,44,37.000000],[114,45,62.000000],[114,46,49.000000],[114,47,31.000000],[114,48,52.000000],[114,49,80.000000],[114,50,71.000000],[114,51,58.000000],[114,52,36.000000],[114,53,89.000000],[114,54,61.000000],[114,55,38.000000],[114,56,68.000000],[115,0,48.000000],[115,1,73.000000],[115,2,55.000000],[115,3,60.000000],[115,4,92.000000],[115,5,86.000000],[115,6,90.000000],[115,7,84.000000],[115,8,54.000000],[115,9,77.000000],[115,10,96.000000],[115,11,50.000000],[115,12,97.000000],[115,13,92.000000],[115,14,115.000000],[115,15,52.000000],[115,16,51.000000],[115,17,101.000000],[115,18,55.000000],[115,19,46.000000],[115,20,46.000000],[115,21,44.000000],[115,22,31.000000],[115,23,55.000000],[115,24,62.000000],[115,25,55.000000],[115,26,59.000000],[115,27,48.000000],[115,28,34.000000],[115,29,34.000000],[115,30,83.000000],[115,31,71.000000],[115,32,53.000000],[115,33,32.000000],[115,34,58.000000],[115,35,47.000000],[115,36,67.000000],[115,37,49.000000],[115,38,46.000000],[115,39,42.000000],[115,40,50.000000],[115,41,33.000000],[115,43,36.000000],[115,44,30.000000],[115,45,52.000000],[115,46,26.000000],[115,47,50.000000],[115,48,37.000000],[115,49,45.000000],[115,50,37.000000],[115,51,49.000000],[115,52,65.000000],[115,53,71.000000],[115,54,34.000000],[115,55,26.000000],[115,56,48.000000],[116,0,45.000000],[116,1,29.000000],[116,2,25.000000],[116,3,27.000000],[116,4,46.000000],[116,5,50.000000],[116,6,46.000000],[116,7,64.000000],[116,8,44.000000],[116,9,40.000000],[116,10,53.000000],[116,11,33.000000],[116,12,58.000000],[116,13,64.000000],[116,14,79.000000],[116,15,39.000000],[116,16,33.000000],[116,17,60.000000],[116,18,32.000000],[116,19,39.000000],[116,20,34.000000],[116,21,22.000000],[116,22,29.000000],[116,23,36.000000],[116,24,41.000000],[116,25,40.000000],[116,26,44.000000],[116,27,22.000000],[116,28,26.000000],[116,29,29.000000],[116,30,39.000000],[116,31,39.000000],[116,32,25.000000],[116,33,33.000000],[116,34,29.000000],[116,35,25.000000],[116,36,23.000000],[116,37,29.000000],[116,38,35.000000],[116,39,18.000000],[116,40,22.000000],[116,41,35.000000],[116,43,22.000000],[116,44,19.000000],[116,45,21.000000],[116,46,15.000000],[116,47,19.000000],[116,48,23.000000],[116,49,33.000000],[116,50,30.000000],[116,51,35.000000],[116,52,21.000000],[116,53,56.000000],[116,54,20.000000],[116,55,30.000000],[116,56,29.000000],[117,0,38.000000],[117,1,38.000000],[117,2,42.000000],[117,3,50.000000],[117,4,74.000000],[117,5,62.000000],[117,6,65.000000],[117,7,53.000000],[117,8,27.000000],[117,9,67.000000],[117,10,66.000000],[117,11,37.000000],[117,12,62.000000],[117,13,69.000000],[117,14,80.000000],[117,15,32.000000],[117,16,44.000000],[117,17,59.000000],[117,18,40.000000],[117,19,28.000000],[117,20,33.000000],[117,21,28.000000],[117,22,29.000000],[117,23,41.000000],[117,24,43.000000],[117,25,51.000000],[117,26,57.000000],[117,27,25.000000],[117,28,29.000000],[117,29,35.000000],[117,30,47.000000],[117,31,74.000000],[117,32,37.000000],[117,33,43.000000],[117,34,38.000000],[117,35,34.000000],[117,36,29.000000],[117,37,61.000000],[117,38,25.000000],[117,39,26.000000],[117,40,27.000000],[117,41,25.000000],[117,43,27.000000],[117,44,33.000000],[117,45,27.000000],[117,46,22.000000],[117,47,38.000000],[117,48,20.000000],[117,49,31.000000],[117,50,38.000000],[117,51,36.000000],[117,52,25.000000],[117,53,67.000000],[117,54,13.000000],[117,55,34.000000],[117,56,36.000000],[118,0,30.000000],[118,1,29.000000],[118,2,35.000000],[118,3,28.000000],[118,4,55.000000],[118,5,42.000000],[118,6,50.000000],[118,7,49.000000],[118,8,18.000000],[118,9,45.000000],[118,10,47.000000],[118,11,36.000000],[118,12,54.000000],[118,13,55.000000],[118,14,58.000000],[118,15,39.000000],[118,16,28.000000],[118,17,62.000000],[118,18,28.000000],[118,19,45.000000],[118,20,35.000000],[118,21,21.000000],[118,22,29.000000],[118,23,34.000000],[118,24,56.000000],[118,25,32.000000],[118,26,38.000000],[118,27,22.000000],[118,28,30.000000],[118,29,33.000000],[118,30,46.000000],[118,31,62.000000],[118,32,33.000000],[118,33,43.000000],[118,34,38.000000],[118,35,37.000000],[118,36,23.000000],[118,37,28.000000],[118,38,33.000000],[118,39,30.000000],[118,40,51.000000],[118,41,24.000000],[118,43,32.000000],[118,44,25.000000],[118,45,30.000000],[118,46,13.000000],[118,47,31.000000],[118,48,26.000000],[118,49,24.000000],[118,50,17.000000],[118,51,29.000000],[118,52,19.000000],[118,53,49.000000],[118,54,22.000000],[118,55,21.000000],[118,56,27.000000],[119,0,13.000000],[119,1,5.000000],[119,2,13.000000],[119,3,7.000000],[119,4,19.000000],[119,5,19.000000],[119,6,26.000000],[119,7,18.000000],[119,8,12.000000],[119,9,15.000000],[119,10,19.000000],[119,11,9.000000],[119,12,29.000000],[119,13,19.000000],[119,14,38.000000],[119,15,16.000000],[119,16,20.000000],[119,17,17.000000],[119,18,18.000000],[119,19,18.000000],[119,20,10.000000],[119,21,23.000000],[119,22,19.000000],[119,23,9.000000],[119,24,20.000000],[119,25,17.000000],[119,26,16.000000],[119,27,19.000000],[119,28,5.000000],[119,29,13.000000],[119,30,12.000000],[119,31,25.000000],[119,32,11.000000],[119,33,12.000000],[119,34,21.000000],[119,35,12.000000],[119,36,8.000000],[119,37,17.000000],[119,38,21.000000],[119,39,17.000000],[119,40,14.000000],[119,41,13.000000],[119,43,18.000000],[119,44,11.000000],[119,45,6.000000],[119,46,14.000000],[119,47,8.000000],[119,48,23.000000],[119,49,20.000000],[119,50,11.000000],[119,51,12.000000],[119,52,6.000000],[119,53,21.000000],[119,54,13.000000],[119,55,12.000000],[119,56,20.000000],[120,0,427.000000],[120,1,344.000000],[120,2,278.000000],[120,3,322.000000],[120,4,525.000000],[120,5,499.000000],[120,6,410.000000],[120,7,472.000000],[120,8,176.000000],[120,9,416.000000],[120,10,463.000000],[120,11,269.000000],[120,12,542.000000],[120,13,599.000000],[120,14,667.000000],[120,15,188.000000],[120,16,565.000000],[120,17,502.000000],[120,18,206.000000],[120,19,191.000000],[120,20,167.000000],[120,21,159.000000],[120,22,118.000000],[120,23,193.000000],[120,24,259.000000],[120,25,420.000000],[120,26,532.000000],[120,27,139.000000],[120,28,111.000000],[120,29,241.000000],[120,30,235.000000],[120,31,506.000000],[120,32,182.000000],[120,33,1018.000000],[120,34,141.000000],[120,35,163.000000],[120,36,244.000000],[120,37,152.000000],[120,38,173.000000],[120,39,131.000000],[120,40,207.000000],[120,41,103.000000],[120,43,110.000000],[120,44,121.000000],[120,45,247.000000],[120,46,73.000000],[120,47,115.000000],[120,48,182.000000],[120,49,246.000000],[120,50,335.000000],[120,51,185.000000],[120,52,136.000000],[120,53,698.000000],[120,54,124.000000],[120,55,80.000000],[120,56,152.000000],[121,0,180.000000],[121,1,147.000000],[121,2,190.000000],[121,3,170.000000],[121,4,213.000000],[121,5,214.000000],[121,6,239.000000],[121,7,240.000000],[121,8,166.000000],[121,9,171.000000],[121,10,192.000000],[121,11,190.000000],[121,12,265.000000],[121,13,209.000000],[121,14,291.000000],[121,15,127.000000],[121,16,194.000000],[121,17,269.000000],[121,18,123.000000],[121,19,111.000000],[121,20,110.000000],[121,21,106.000000],[121,22,142.000000],[121,23,111.000000],[121,24,158.000000],[121,25,131.000000],[121,26,201.000000],[121,27,86.000000],[121,28,150.000000],[121,29,109.000000],[121,30,144.000000],[121,31,186.000000],[121,32,108.000000],[121,33,133.000000],[121,34,162.000000],[121,35,142.000000],[121,36,163.000000],[121,37,206.000000],[121,38,261.000000],[121,39,128.000000],[121,40,142.000000],[121,41,119.000000],[121,43,159.000000],[121,44,146.000000],[121,45,125.000000],[121,46,62.000000],[121,47,143.000000],[121,48,166.000000],[121,49,115.000000],[121,50,130.000000],[121,51,90.000000],[121,52,106.000000],[121,53,187.000000],[121,54,69.000000],[121,55,127.000000],[121,56,137.000000],[122,0,14.000000],[122,1,10.000000],[122,2,12.000000],[122,3,12.000000],[122,4,21.000000],[122,5,26.000000],[122,6,24.000000],[122,7,19.000000],[122,8,17.000000],[122,9,14.000000],[122,10,21.000000],[122,11,9.000000],[122,12,34.000000],[122,13,13.000000],[122,14,28.000000],[122,15,13.000000],[122,16,12.000000],[122,17,34.000000],[122,18,16.000000],[122,19,8.000000],[122,20,12.000000],[122,21,7.000000],[122,22,12.000000],[122,23,6.000000],[122,24,14.000000],[122,25,9.000000],[122,26,22.000000],[122,27,7.000000],[122,28,12.000000],[122,29,9.000000],[122,30,18.000000],[122,31,11.000000],[122,32,11.000000],[122,33,13.000000],[122,34,16.000000],[122,35,18.000000],[122,36,19.000000],[122,37,20.000000],[122,38,4.000000],[122,39,8.000000],[122,40,4.000000],[122,41,6.000000],[122,43,9.000000],[122,44,9.000000],[122,45,9.000000],[122,46,9.000000],[122,47,19.000000],[122,48,10.000000],[122,49,15.000000],[122,50,8.000000],[122,51,17.000000],[122,52,10.000000],[122,53,17.000000],[122,54,8.000000],[122,55,7.000000],[122,56,13.000000],[123,0,9.000000],[123,1,11.000000],[123,2,15.000000],[123,3,10.000000],[123,4,26.000000],[123,5,32.000000],[123,6,33.000000],[123,7,33.000000],[123,8,9.000000],[123,9,20.000000],[123,10,15.000000],[123,11,14.000000],[123,12,26.000000],[123,13,22.000000],[123,14,55.000000],[123,15,22.000000],[123,16,19.000000],[123,17,31.000000],[123,18,21.000000],[123,19,12.000000],[123,20,12.000000],[123,21,14.000000],[123,22,16.000000],[123,23,10.000000],[123,24,14.000000],[123,25,19.000000],[123,26,25.000000],[123,27,2.000000],[123,28,5.000000],[123,29,7.000000],[123,30,16.000000],[123,31,19.000000],[123,32,14.000000],[123,33,4.000000],[123,34,13.000000],[123,35,13.000000],[123,36,12.000000],[123,37,13.000000],[123,38,2.000000],[123,39,14.000000],[123,40,11.000000],[123,41,9.000000],[123,43,7.000000],[123,44,11.000000],[123,45,6.000000],[123,46,10.000000],[123,47,8.000000],[123,48,17.000000],[123,49,16.000000],[123,50,14.000000],[123,51,12.000000],[123,52,5.000000],[123,53,26.000000],[123,54,10.000000],[123,55,16.000000],[123,56,11.000000],[124,0,125.000000],[124,1,118.000000],[124,2,96.000000],[124,3,96.000000],[124,4,147.000000],[124,5,108.000000],[124,6,149.000000],[124,7,134.000000],[124,8,64.000000],[124,9,95.000000],[124,10,116.000000],[124,11,105.000000],[124,12,171.000000],[124,13,134.000000],[124,14,192.000000],[124,15,75.000000],[124,16,106.000000],[124,17,154.000000],[124,18,94.000000],[124,19,92.000000],[124,20,92.000000],[124,21,112.000000],[124,22,85.000000],[124,23,92.000000],[124,24,120.000000],[124,25,129.000000],[124,26,136.000000],[124,27,110.000000],[124,28,85.000000],[124,29,86.000000],[124,30,124.000000],[124,31,139.000000],[124,32,124.000000],[124,33,76.000000],[124,34,120.000000],[124,35,91.000000],[124,36,89.000000],[124,37,95.000000],[124,38,80.000000],[124,39,87.000000],[124,40,98.000000],[124,41,95.000000],[124,43,98.000000],[124,44,88.000000],[124,45,95.000000],[124,46,86.000000],[124,47,93.000000],[124,48,84.000000],[124,49,126.000000],[124,50,112.000000],[124,51,122.000000],[124,52,82.000000],[124,53,148.000000],[124,54,70.000000],[124,55,78.000000],[124,56,151.000000],[125,0,100.000000],[125,1,99.000000],[125,2,85.000000],[125,3,84.000000],[125,4,159.000000],[125,5,113.000000],[125,6,127.000000],[125,7,138.000000],[125,8,57.000000],[125,9,88.000000],[125,10,119.000000],[125,11,88.000000],[125,12,143.000000],[125,13,135.000000],[125,14,215.000000],[125,15,93.000000],[125,16,100.000000],[125,17,140.000000],[125,18,83.000000],[125,19,87.000000],[125,20,88.000000],[125,21,70.000000],[125,22,61.000000],[125,23,77.000000],[125,24,91.000000],[125,25,81.000000],[125,26,120.000000],[125,27,73.000000],[125,28,53.000000],[125,29,66.000000],[125,30,117.000000],[125,31,122.000000],[125,32,80.000000],[125,33,61.000000],[125,34,66.000000],[125,35,66.000000],[125,36,84.000000],[125,37,99.000000],[125,38,69.000000],[125,39,72.000000],[125,40,83.000000],[125,41,62.000000],[125,43,52.000000],[125,44,62.000000],[125,45,79.000000],[125,46,50.000000],[125,47,58.000000],[125,48,72.000000],[125,49,93.000000],[125,50,76.000000],[125,51,83.000000],[125,52,53.000000],[125,53,116.000000],[125,54,68.000000],[125,55,50.000000],[125,56,77.000000],[126,0,208.000000],[126,1,202.000000],[126,2,171.000000],[126,3,183.000000],[126,4,333.000000],[126,5,340.000000],[126,6,343.000000],[126,7,327.000000],[126,8,187.000000],[126,9,174.000000],[126,10,263.000000],[126,11,135.000000],[126,12,333.000000],[126,13,311.000000],[126,14,488.000000],[126,15,234.000000],[126,16,230.000000],[126,17,326.000000],[126,18,217.000000],[126,19,172.000000],[126,20,189.000000],[126,21,312.000000],[126,22,134.000000],[126,23,182.000000],[126,24,275.000000],[126,25,235.000000],[126,26,276.000000],[126,27,271.000000],[126,28,74.000000],[126,29,155.000000],[126,30,294.000000],[126,31,296.000000],[126,32,308.000000],[126,33,146.000000],[126,34,199.000000],[126,35,151.000000],[126,36,190.000000],[126,37,229.000000],[126,38,188.000000],[126,39,230.000000],[126,40,207.000000],[126,41,208.000000],[126,43,79.000000],[126,44,126.000000],[126,45,208.000000],[126,46,205.000000],[126,47,179.000000],[126,48,215.000000],[126,49,254.000000],[126,50,234.000000],[126,51,257.000000],[126,52,156.000000],[126,53,349.000000],[126,54,195.000000],[126,55,102.000000],[126,56,222.000000],[127,0,81.000000],[127,1,78.000000],[127,2,79.000000],[127,3,103.000000],[127,4,156.000000],[127,5,171.000000],[127,6,159.000000],[127,7,162.000000],[127,8,51.000000],[127,9,98.000000],[127,10,154.000000],[127,11,82.000000],[127,12,183.000000],[127,13,124.000000],[127,14,221.000000],[127,15,107.000000],[127,16,97.000000],[127,17,178.000000],[127,18,87.000000],[127,19,87.000000],[127,20,76.000000],[127,21,110.000000],[127,22,56.000000],[127,23,91.000000],[127,24,91.000000],[127,25,105.000000],[127,26,131.000000],[127,27,95.000000],[127,28,100.000000],[127,29,70.000000],[127,30,128.000000],[127,31,155.000000],[127,32,105.000000],[127,33,71.000000],[127,34,76.000000],[127,35,208.000000],[127,36,100.000000],[127,37,115.000000],[127,38,70.000000],[127,39,100.000000],[127,40,98.000000],[127,41,81.000000],[127,43,55.000000],[127,44,59.000000],[127,45,95.000000],[127,46,79.000000],[127,47,91.000000],[127,48,91.000000],[127,49,102.000000],[127,50,106.000000],[127,51,103.000000],[127,52,89.000000],[127,53,146.000000],[127,54,79.000000],[127,55,128.000000],[127,56,108.000000],[128,0,47.000000],[128,1,39.000000],[128,2,42.000000],[128,3,58.000000],[128,4,163.000000],[128,5,306.000000],[128,6,306.000000],[128,7,257.000000],[128,8,37.000000],[128,9,56.000000],[128,10,201.000000],[128,11,34.000000],[128,12,359.000000],[128,13,71.000000],[128,14,460.000000],[128,15,34.000000],[128,16,51.000000],[128,17,284.000000],[128,18,30.000000],[128,19,27.000000],[128,20,32.000000],[128,21,23.000000],[128,22,27.000000],[128,23,31.000000],[128,24,45.000000],[128,25,46.000000],[128,26,75.000000],[128,27,37.000000],[128,28,32.000000],[128,29,31.000000],[128,30,49.000000],[128,31,75.000000],[128,32,27.000000],[128,33,22.000000],[128,34,30.000000],[128,35,36.000000],[128,36,34.000000],[128,37,29.000000],[128,38,49.000000],[128,39,21.000000],[128,40,32.000000],[128,41,26.000000],[128,43,22.000000],[128,44,38.000000],[128,45,27.000000],[128,46,17.000000],[128,47,25.000000],[128,48,39.000000],[128,49,35.000000],[128,50,29.000000],[128,51,24.000000],[128,52,12.000000],[128,53,62.000000],[128,54,24.000000],[128,55,30.000000],[128,56,35.000000],[129,0,155.000000],[129,1,132.000000],[129,2,142.000000],[129,3,145.000000],[129,4,222.000000],[129,5,290.000000],[129,6,248.000000],[129,7,265.000000],[129,8,81.000000],[129,9,140.000000],[129,10,261.000000],[129,11,116.000000],[129,12,350.000000],[129,13,171.000000],[129,14,384.000000],[129,15,117.000000],[129,16,175.000000],[129,17,267.000000],[129,18,112.000000],[129,19,114.000000],[129,20,127.000000],[129,21,180.000000],[129,22,106.000000],[129,23,158.000000],[129,24,149.000000],[129,25,140.000000],[129,26,196.000000],[129,27,115.000000],[129,28,68.000000],[129,29,120.000000],[129,30,180.000000],[129,31,178.000000],[129,32,170.000000],[129,33,99.000000],[129,34,123.000000],[129,35,90.000000],[129,36,184.000000],[129,37,124.000000],[129,38,143.000000],[129,39,140.000000],[129,40,158.000000],[129,41,146.000000],[129,43,84.000000],[129,44,95.000000],[129,45,129.000000],[129,46,110.000000],[129,47,108.000000],[129,48,142.000000],[129,49,180.000000],[129,50,137.000000],[129,51,155.000000],[129,52,98.000000],[129,53,219.000000],[129,54,122.000000],[129,55,78.000000],[129,56,180.000000],[130,0,136.000000],[130,1,117.000000],[130,2,114.000000],[130,3,127.000000],[130,4,217.000000],[130,5,325.000000],[130,6,330.000000],[130,7,293.000000],[130,8,199.000000],[130,9,140.000000],[130,10,253.000000],[130,11,85.000000],[130,12,332.000000],[130,13,157.000000],[130,14,472.000000],[130,15,119.000000],[130,16,137.000000],[130,17,316.000000],[130,18,130.000000],[130,19,137.000000],[130,20,125.000000],[130,21,200.000000],[130,22,93.000000],[130,23,145.000000],[130,24,141.000000],[130,25,168.000000],[130,26,181.000000],[130,27,189.000000],[130,28,62.000000],[130,29,93.000000],[130,30,152.000000],[130,31,199.000000],[130,32,188.000000],[130,33,98.000000],[130,34,122.000000],[130,35,92.000000],[130,36,141.000000],[130,37,163.000000],[130,38,156.000000],[130,39,153.000000],[130,40,140.000000],[130,41,118.000000],[130,43,80.000000],[130,44,91.000000],[130,45,124.000000],[130,46,176.000000],[130,47,95.000000],[130,48,148.000000],[130,49,121.000000],[130,50,160.000000],[130,51,135.000000],[130,52,91.000000],[130,53,233.000000],[130,54,98.000000],[130,55,63.000000],[130,56,155.000000],[131,0,173.000000],[131,1,133.000000],[131,2,157.000000],[131,3,160.000000],[131,4,259.000000],[131,5,245.000000],[131,6,289.000000],[131,7,282.000000],[131,8,153.000000],[131,9,188.000000],[131,10,232.000000],[131,11,150.000000],[131,12,293.000000],[131,13,245.000000],[131,14,440.000000],[131,15,129.000000],[131,16,202.000000],[131,17,269.000000],[131,18,123.000000],[131,19,128.000000],[131,20,108.000000],[131,21,157.000000],[131,22,75.000000],[131,23,125.000000],[131,24,164.000000],[131,25,137.000000],[131,26,201.000000],[131,27,122.000000],[131,28,104.000000],[131,29,105.000000],[131,30,190.000000],[131,31,218.000000],[131,32,173.000000],[131,33,80.000000],[131,34,109.000000],[131,35,106.000000],[131,36,150.000000],[131,37,125.000000],[131,38,109.000000],[131,39,126.000000],[131,40,127.000000],[131,41,120.000000],[131,43,73.000000],[131,44,86.000000],[131,45,102.000000],[131,46,97.000000],[131,47,82.000000],[131,48,116.000000],[131,49,139.000000],[131,50,122.000000],[131,51,116.000000],[131,52,71.000000],[131,53,237.000000],[131,54,81.000000],[131,55,88.000000],[131,56,128.000000],[132,0,465.000000],[132,1,482.000000],[132,2,462.000000],[132,3,423.000000],[132,4,950.000000],[132,5,695.000000],[132,6,781.000000],[132,7,894.000000],[132,8,235.000000],[132,9,1075.000000],[132,10,902.000000],[132,11,668.000000],[132,12,1202.000000],[132,13,974.000000],[132,14,552.000000],[132,15,254.000000],[132,16,879.000000],[132,17,932.000000],[132,18,273.000000],[132,19,276.000000],[132,20,244.000000],[132,21,142.000000],[132,22,211.000000],[132,23,552.000000],[132,24,471.000000],[132,25,322.000000],[132,26,934.000000],[132,27,237.000000],[132,28,132.000000],[132,29,452.000000],[132,30,438.000000],[132,31,531.000000],[132,32,273.000000],[132,33,210.000000],[132,34,634.000000],[132,35,169.000000],[132,36,1053.000000],[132,37,199.000000],[132,38,191.000000],[132,39,190.000000],[132,40,231.000000],[132,41,414.000000],[132,43,188.000000],[132,44,156.000000],[132,45,325.000000],[132,46,65.000000],[132,47,150.000000],[132,48,120.000000],[132,49,258.000000],[132,50,139.000000],[132,51,164.000000],[132,52,127.000000],[132,53,641.000000],[132,54,137.000000],[132,55,116.000000],[132,56,356.000000],[133,0,710.000000],[133,1,729.000000],[133,2,740.000000],[133,3,614.000000],[133,4,1121.000000],[133,5,870.000000],[133,6,1136.000000],[133,7,1296.000000],[133,8,594.000000],[133,9,1457.000000],[133,10,1276.000000],[133,11,875.000000],[133,12,1629.000000],[133,13,1288.000000],[133,14,943.000000],[133,15,548.000000],[133,16,1106.000000],[133,17,1330.000000],[133,18,588.000000],[133,19,641.000000],[133,20,579.000000],[133,21,360.000000],[133,22,548.000000],[133,23,998.000000],[133,24,773.000000],[133,25,694.000000],[133,26,1367.000000],[133,27,414.000000],[133,28,458.000000],[133,29,776.000000],[133,30,856.000000],[133,31,1219.000000],[133,32,625.000000],[133,33,616.000000],[133,34,1172.000000],[133,35,505.000000],[133,36,2313.000000],[133,37,418.000000],[133,38,349.000000],[133,39,344.000000],[133,40,436.000000],[133,41,558.000000],[133,43,420.000000],[133,44,415.000000],[133,45,623.000000],[133,46,208.000000],[133,47,357.000000],[133,48,358.000000],[133,49,536.000000],[133,50,320.000000],[133,51,379.000000],[133,52,298.000000],[133,53,986.000000],[133,54,237.000000],[133,55,371.000000],[133,56,651.000000],[134,0,3043.000000],[134,1,2791.000000],[134,2,2775.000000],[134,3,2824.000000],[134,4,4604.000000],[134,5,4478.000000],[134,6,5289.000000],[134,7,5510.000000],[134,8,6115.000000],[134,9,5864.000000],[134,10,5631.000000],[134,11,4303.000000],[134,12,6487.000000],[134,13,7508.000000],[134,14,5266.000000],[134,15,4957.000000],[134,16,5082.000000],[134,17,5623.000000],[134,18,5386.000000],[134,19,5033.000000],[134,20,5510.000000],[134,21,3541.000000],[134,22,2429.000000],[134,23,5925.000000],[134,24,4452.000000],[134,25,5143.000000],[134,26,5546.000000],[134,27,1891.000000],[134,28,1882.000000],[134,29,3510.000000],[134,30,4804.000000],[134,31,9294.000000],[134,32,4076.000000],[134,33,3726.000000],[134,34,4994.000000],[134,35,2349.000000],[134,36,11851.000000],[134,37,1538.000000],[134,38,1233.000000],[134,39,1567.000000],[134,40,1558.000000],[134,41,1954.000000],[134,43,1463.000000],[134,44,1750.000000],[134,45,2915.000000],[134,46,2355.000000],[134,47,1244.000000],[134,48,1485.000000],[134,49,2907.000000],[134,50,2922.000000],[134,51,2299.000000],[134,52,2259.000000],[134,53,4035.000000],[134,54,1056.000000],[134,55,1728.000000],[134,56,2302.000000],[135,0,17219.000000],[135,1,14873.000000],[135,2,14388.000000],[135,3,16002.000000],[135,4,17463.000000],[135,5,16916.000000],[135,6,25966.000000],[135,7,21472.000000],[135,8,9062.000000],[135,9,33457.000000],[135,10,27171.000000],[135,11,32375.000000],[135,12,21586.000000],[135,13,60756.000000],[135,14,24676.000000],[135,15,16055.000000],[135,16,28764.000000],[135,17,22365.000000],[135,18,18297.000000],[135,19,14982.000000],[135,20,18080.000000],[135,21,25608.000000],[135,22,6764.000000],[135,23,19761.000000],[135,24,15548.000000],[135,25,60743.000000],[135,26,22600.000000],[135,27,7066.000000],[135,28,4300.000000],[135,29,8928.000000],[135,30,18351.000000],[135,31,119628.000000],[135,32,24053.000000],[135,33,8704.000000],[135,34,13147.000000],[135,35,6110.000000],[135,36,70764.000000],[135,37,7928.000000],[135,38,3612.000000],[135,39,9596.000000],[135,40,2799.000000],[135,41,6240.000000],[135,43,2414.000000],[135,44,4911.000000],[135,45,6881.000000],[135,46,25969.000000],[135,47,5013.000000],[135,48,5420.000000],[135,49,11230.000000],[135,50,30946.000000],[135,51,6831.000000],[135,52,5481.000000],[135,53,18234.000000],[135,54,3056.000000],[135,55,3810.000000],[135,56,5343.000000],[136,0,1778.000000],[136,1,1598.000000],[136,2,1470.000000],[136,3,1671.000000],[136,4,1778.000000],[136,5,1661.000000],[136,6,2029.000000],[136,7,1988.000000],[136,8,2007.000000],[136,9,3138.000000],[136,10,2205.000000],[136,11,2594.000000],[136,12,2077.000000],[136,13,5459.000000],[136,14,2272.000000],[136,15,2276.000000],[136,16,3013.000000],[136,17,2003.000000],[136,18,2521.000000],[136,19,2189.000000],[136,20,2422.000000],[136,21,2604.000000],[136,22,986.000000],[136,23,2346.000000],[136,24,2080.000000],[136,25,6013.000000],[136,26,2365.000000],[136,27,859.000000],[136,28,557.000000],[136,29,1309.000000],[136,30,2338.000000],[136,31,11660.000000],[136,32,2569.000000],[136,33,1646.000000],[136,34,1834.000000],[136,35,809.000000],[136,36,6912.000000],[136,37,809.000000],[136,38,280.000000],[136,39,1029.000000],[136,40,331.000000],[136,41,761.000000],[136,43,296.000000],[136,44,490.000000],[136,45,1064.000000],[136,46,2563.000000],[136,47,621.000000],[136,48,413.000000],[136,49,1590.000000],[136,50,3294.000000],[136,51,1016.000000],[136,52,876.000000],[136,53,1912.000000],[136,54,416.000000],[136,55,527.000000],[136,56,744.000000],[137,0,821.000000],[137,1,824.000000],[137,2,864.000000],[137,3,662.000000],[137,4,1281.000000],[137,5,1017.000000],[137,6,1258.000000],[137,7,1460.000000],[137,8,662.000000],[137,9,1563.000000],[137,10,1377.000000],[137,11,996.000000],[137,12,1776.000000],[137,13,1384.000000],[137,14,1052.000000],[137,15,591.000000],[137,16,1230.000000],[137,17,1466.000000],[137,18,616.000000],[137,19,615.000000],[137,20,634.000000],[137,21,392.000000],[137,22,538.000000],[137,23,1058.000000],[137,24,835.000000],[137,25,725.000000],[137,26,1496.000000],[137,27,438.000000],[137,28,448.000000],[137,29,746.000000],[137,30,891.000000],[137,31,1345.000000],[137,32,690.000000],[137,33,618.000000],[137,34,1252.000000],[137,35,517.000000],[137,36,2332.000000],[137,37,545.000000],[137,38,349.000000],[137,39,406.000000],[137,40,488.000000],[137,41,607.000000],[137,43,493.000000],[137,44,503.000000],[137,45,670.000000],[137,46,214.000000],[137,47,524.000000],[137,48,376.000000],[137,49,507.000000],[137,50,398.000000],[137,51,338.000000],[137,52,374.000000],[137,53,1055.000000],[137,54,341.000000],[137,55,400.000000],[137,56,715.000000],[138,0,113.000000],[138,1,107.000000],[138,2,107.000000],[138,3,82.000000],[138,4,96.000000],[138,5,113.000000],[138,6,111.000000],[138,7,171.000000],[138,8,43.000000],[138,9,162.000000],[138,10,139.000000],[138,11,120.000000],[138,12,194.000000],[138,13,137.000000],[138,14,106.000000],[138,15,48.000000],[138,16,149.000000],[138,17,116.000000],[138,18,54.000000],[138,19,81.000000],[138,20,50.000000],[138,21,43.000000],[138,22,54.000000],[138,23,80.000000],[138,24,72.000000],[138,25,74.000000],[138,26,139.000000],[138,27,45.000000],[138,28,55.000000],[138,29,89.000000],[138,30,77.000000],[138,31,112.000000],[138,32,57.000000],[138,33,59.000000],[138,34,95.000000],[138,35,74.000000],[138,36,183.000000],[138,37,33.000000],[138,38,46.000000],[138,39,36.000000],[138,40,59.000000],[138,41,59.000000],[138,43,56.000000],[138,44,58.000000],[138,45,84.000000],[138,46,21.000000],[138,47,49.000000],[138,48,39.000000],[138,49,54.000000],[138,50,42.000000],[138,51,43.000000],[138,52,41.000000],[138,53,102.000000],[138,54,22.000000],[138,55,52.000000],[138,56,82.000000],[139,0,96.000000],[139,1,92.000000],[139,2,106.000000],[139,3,81.000000],[139,4,128.000000],[139,5,94.000000],[139,6,136.000000],[139,7,159.000000],[139,8,33.000000],[139,9,147.000000],[139,10,125.000000],[139,11,123.000000],[139,12,163.000000],[139,13,137.000000],[139,14,100.000000],[139,15,62.000000],[139,16,156.000000],[139,17,124.000000],[139,18,51.000000],[139,19,45.000000],[139,20,56.000000],[139,21,44.000000],[139,22,47.000000],[139,23,75.000000],[139,24,73.000000],[139,25,85.000000],[139,26,136.000000],[139,27,30.000000],[139,28,52.000000],[139,29,83.000000],[139,30,84.000000],[139,31,145.000000],[139,32,40.000000],[139,33,45.000000],[139,34,118.000000],[139,35,41.000000],[139,36,217.000000],[139,37,41.000000],[139,38,48.000000],[139,39,40.000000],[139,40,46.000000],[139,41,54.000000],[139,43,56.000000],[139,44,47.000000],[139,45,63.000000],[139,46,20.000000],[139,47,35.000000],[139,48,46.000000],[139,49,48.000000],[139,50,35.000000],[139,51,33.000000],[139,52,21.000000],[139,53,99.000000],[139,54,25.000000],[139,55,35.000000],[139,56,52.000000],[140,0,3190.000000],[140,1,3450.000000],[140,2,3111.000000],[140,3,2904.000000],[140,4,5867.000000],[140,5,4686.000000],[140,6,5912.000000],[140,7,5923.000000],[140,8,9261.000000],[140,9,7080.000000],[140,10,6044.000000],[140,11,4329.000000],[140,12,17434.000000],[140,13,6779.000000],[140,14,6168.000000],[140,15,3160.000000],[140,16,5838.000000],[140,17,6966.000000],[140,18,3337.000000],[140,19,3364.000000],[140,20,3360.000000],[140,21,2223.000000],[140,22,2273.000000],[140,23,4828.000000],[140,24,4295.000000],[140,25,3236.000000],[140,26,7317.000000],[140,27,2002.000000],[140,28,1577.000000],[140,29,4166.000000],[140,30,4264.000000],[140,31,5003.000000],[140,32,2579.000000],[140,33,2734.000000],[140,34,3905.000000],[140,35,2270.000000],[140,36,24314.000000],[140,37,1444.000000],[140,38,2103.000000],[140,39,1247.000000],[140,40,1428.000000],[140,41,1850.000000],[140,43,1501.000000],[140,44,1607.000000],[140,45,3237.000000],[140,46,1262.000000],[140,47,1204.000000],[140,48,1428.000000],[140,49,2302.000000],[140,50,1787.000000],[140,51,1941.000000],[140,52,1630.000000],[140,53,4956.000000],[140,54,1255.000000],[140,55,1493.000000],[140,56,2141.000000],[141,0,2077.000000],[141,1,1772.000000],[141,2,1886.000000],[141,3,2107.000000],[141,4,2767.000000],[141,5,3446.000000],[141,6,3586.000000],[141,7,3612.000000],[141,8,3267.000000],[141,9,4092.000000],[141,10,4437.000000],[141,11,2657.000000],[141,12,3725.000000],[141,13,5454.000000],[141,14,4093.000000],[141,15,4770.000000],[141,16,3927.000000],[141,17,3931.000000],[141,18,3353.000000],[141,19,2902.000000],[141,20,3600.000000],[141,21,2246.000000],[141,22,2235.000000],[141,23,4633.000000],[141,24,4128.000000],[141,25,3077.000000],[141,26,3979.000000],[141,27,2041.000000],[141,28,1256.000000],[141,29,3940.000000],[141,30,4441.000000],[141,31,5582.000000],[141,32,2098.000000],[141,33,3102.000000],[141,34,4154.000000],[141,35,2311.000000],[141,36,5854.000000],[141,37,1082.000000],[141,38,1154.000000],[141,39,1132.000000],[141,40,1711.000000],[141,41,1260.000000],[141,43,984.000000],[141,44,1636.000000],[141,45,3629.000000],[141,46,1579.000000],[141,47,924.000000],[141,48,1801.000000],[141,49,3315.000000],[141,50,2181.000000],[141,51,3505.000000],[141,52,2763.000000],[141,53,3772.000000],[141,54,985.000000],[141,55,1414.000000],[141,56,1728.000000],[142,0,1450.000000],[142,1,1233.000000],[142,2,1232.000000],[142,3,1322.000000],[142,4,1945.000000],[142,5,2015.000000],[142,6,2269.000000],[142,7,2352.000000],[142,8,2087.000000],[142,9,2808.000000],[142,10,2534.000000],[142,11,2316.000000],[142,12,2505.000000],[142,13,4193.000000],[142,14,2315.000000],[142,15,2106.000000],[142,16,2433.000000],[142,17,2275.000000],[142,18,2086.000000],[142,19,1853.000000],[142,20,2153.000000],[142,21,1911.000000],[142,22,995.000000],[142,23,2061.000000],[142,24,1767.000000],[142,25,3543.000000],[142,26,2377.000000],[142,27,893.000000],[142,28,611.000000],[142,29,1366.000000],[142,30,1970.000000],[142,31,6427.000000],[142,32,2017.000000],[142,33,1489.000000],[142,34,1744.000000],[142,35,919.000000],[142,36,6051.000000],[142,37,704.000000],[142,38,485.000000],[142,39,696.000000],[142,40,500.000000],[142,41,794.000000],[142,43,525.000000],[142,44,669.000000],[142,45,1149.000000],[142,46,1680.000000],[142,47,565.000000],[142,48,602.000000],[142,49,1220.000000],[142,50,2013.000000],[142,51,965.000000],[142,52,877.000000],[142,53,1805.000000],[142,54,474.000000],[142,55,618.000000],[142,56,767.000000],[143,0,1313.000000],[143,1,1239.000000],[143,2,1262.000000],[143,3,1180.000000],[143,4,2200.000000],[143,5,2066.000000],[143,6,2789.000000],[143,7,3068.000000],[143,8,659.000000],[143,9,2308.000000],[143,10,2910.000000],[143,11,1661.000000],[143,12,3151.000000],[143,13,2254.000000],[143,14,2921.000000],[143,15,877.000000],[143,16,2070.000000],[143,17,2977.000000],[143,18,871.000000],[143,19,994.000000],[143,20,874.000000],[143,21,731.000000],[143,22,732.000000],[143,23,1843.000000],[143,24,1219.000000],[143,25,1146.000000],[143,26,2261.000000],[143,27,603.000000],[143,28,715.000000],[143,29,1102.000000],[143,30,1367.000000],[143,31,2119.000000],[143,32,966.000000],[143,33,757.000000],[143,34,2471.000000],[143,35,879.000000],[143,36,3810.000000],[143,37,742.000000],[143,38,821.000000],[143,39,610.000000],[143,40,931.000000],[143,41,835.000000],[143,43,707.000000],[143,44,665.000000],[143,45,1089.000000],[143,46,371.000000],[143,47,573.000000],[143,48,908.000000],[143,49,724.000000],[143,50,537.000000],[143,51,603.000000],[143,52,844.000000],[143,53,1666.000000],[143,54,356.000000],[143,55,681.000000],[143,56,989.000000],[144,0,1181.000000],[144,1,1234.000000],[144,2,1103.000000],[144,3,1080.000000],[144,4,2125.000000],[144,5,1951.000000],[144,6,2670.000000],[144,7,3177.000000],[144,8,672.000000],[144,9,2357.000000],[144,10,2818.000000],[144,11,1535.000000],[144,12,2962.000000],[144,13,2419.000000],[144,14,2746.000000],[144,15,868.000000],[144,16,2022.000000],[144,17,2847.000000],[144,18,858.000000],[144,19,922.000000],[144,20,895.000000],[144,21,575.000000],[144,22,600.000000],[144,23,1835.000000],[144,24,1274.000000],[144,25,948.000000],[144,26,2427.000000],[144,27,602.000000],[144,28,484.000000],[144,29,1401.000000],[144,30,1340.000000],[144,31,1770.000000],[144,32,735.000000],[144,33,609.000000],[144,34,1778.000000],[144,35,616.000000],[144,36,3330.000000],[144,37,487.000000],[144,38,571.000000],[144,39,463.000000],[144,40,600.000000],[144,41,843.000000],[144,43,512.000000],[144,44,717.000000],[144,45,1076.000000],[144,46,338.000000],[144,47,353.000000],[144,48,551.000000],[144,49,682.000000],[144,50,439.000000],[144,51,562.000000],[144,52,504.000000],[144,53,1687.000000],[144,54,376.000000],[144,55,500.000000],[144,56,866.000000],[145,0,1160.000000],[145,1,1111.000000],[145,2,1355.000000],[145,3,937.000000],[145,4,1704.000000],[145,5,1640.000000],[145,6,1791.000000],[145,7,2034.000000],[145,8,618.000000],[145,9,2197.000000],[145,10,2226.000000],[145,11,1350.000000],[145,12,2742.000000],[145,13,2082.000000],[145,14,1704.000000],[145,15,654.000000],[145,16,2160.000000],[145,17,2155.000000],[145,18,608.000000],[145,19,601.000000],[145,20,659.000000],[145,21,430.000000],[145,22,500.000000],[145,23,1156.000000],[145,24,975.000000],[145,25,879.000000],[145,26,1950.000000],[145,27,436.000000],[145,28,459.000000],[145,29,972.000000],[145,30,958.000000],[145,31,1459.000000],[145,32,681.000000],[145,33,572.000000],[145,34,1370.000000],[145,35,586.000000],[145,36,2819.000000],[145,37,573.000000],[145,38,465.000000],[145,39,418.000000],[145,40,530.000000],[145,41,620.000000],[145,43,478.000000],[145,44,519.000000],[145,45,934.000000],[145,46,270.000000],[145,47,474.000000],[145,48,442.000000],[145,49,638.000000],[145,50,412.000000],[145,51,436.000000],[145,52,322.000000],[145,53,1369.000000],[145,54,313.000000],[145,55,445.000000],[145,56,716.000000],[146,0,1133.000000],[146,1,1144.000000],[146,2,1056.000000],[146,3,1064.000000],[146,4,2047.000000],[146,5,1879.000000],[146,6,2486.000000],[146,7,3018.000000],[146,8,660.000000],[146,9,2208.000000],[146,10,2712.000000],[146,11,1493.000000],[146,12,2843.000000],[146,13,2174.000000],[146,14,2584.000000],[146,15,812.000000],[146,16,1892.000000],[146,17,2635.000000],[146,18,879.000000],[146,19,920.000000],[146,20,929.000000],[146,21,534.000000],[146,22,595.000000],[146,23,1789.000000],[146,24,1207.000000],[146,25,974.000000],[146,26,2425.000000],[146,27,586.000000],[146,28,507.000000],[146,29,1236.000000],[146,30,1259.000000],[146,31,1709.000000],[146,32,711.000000],[146,33,570.000000],[146,34,1858.000000],[146,35,629.000000],[146,36,3121.000000],[146,37,646.000000],[146,38,541.000000],[146,39,473.000000],[146,40,612.000000],[146,41,830.000000],[146,43,523.000000],[146,44,724.000000],[146,45,987.000000],[146,46,312.000000],[146,47,529.000000],[146,48,550.000000],[146,49,640.000000],[146,50,451.000000],[146,51,532.000000],[146,52,542.000000],[146,53,1646.000000],[146,54,378.000000],[146,55,528.000000],[146,56,912.000000],[147,0,840.000000],[147,1,776.000000],[147,2,767.000000],[147,3,648.000000],[147,4,1089.000000],[147,5,898.000000],[147,6,1161.000000],[147,7,1300.000000],[147,8,566.000000],[147,9,1359.000000],[147,10,1255.000000],[147,11,1017.000000],[147,12,1517.000000],[147,13,1273.000000],[147,14,934.000000],[147,15,575.000000],[147,16,1186.000000],[147,17,1230.000000],[147,18,576.000000],[147,19,575.000000],[147,20,610.000000],[147,21,394.000000],[147,22,606.000000],[147,23,945.000000],[147,24,725.000000],[147,25,695.000000],[147,26,1193.000000],[147,27,384.000000],[147,28,591.000000],[147,29,757.000000],[147,30,836.000000],[147,31,1059.000000],[147,32,628.000000],[147,33,593.000000],[147,34,1151.000000],[147,35,641.000000],[147,36,2036.000000],[147,37,524.000000],[147,38,364.000000],[147,39,348.000000],[147,40,415.000000],[147,41,515.000000],[147,43,602.000000],[147,44,583.000000],[147,45,672.000000],[147,46,208.000000],[147,47,451.000000],[147,48,356.000000],[147,49,462.000000],[147,50,330.000000],[147,51,358.000000],[147,52,361.000000],[147,53,925.000000],[147,54,296.000000],[147,55,522.000000],[147,56,736.000000],[148,0,807.000000],[148,1,735.000000],[148,2,743.000000],[148,3,626.000000],[148,4,1059.000000],[148,5,896.000000],[148,6,1164.000000],[148,7,1252.000000],[148,8,544.000000],[148,9,1399.000000],[148,10,1200.000000],[148,11,929.000000],[148,12,1459.000000],[148,13,1286.000000],[148,14,1072.000000],[148,15,581.000000],[148,16,1165.000000],[148,17,1236.000000],[148,18,532.000000],[148,19,590.000000],[148,20,572.000000],[148,21,422.000000],[148,22,535.000000],[148,23,913.000000],[148,24,729.000000],[148,25,790.000000],[148,26,1261.000000],[148,27,377.000000],[148,28,503.000000],[148,29,848.000000],[148,30,862.000000],[148,31,1224.000000],[148,32,615.000000],[148,33,591.000000],[148,34,1074.000000],[148,35,572.000000],[148,36,1993.000000],[148,37,497.000000],[148,38,390.000000],[148,39,387.000000],[148,40,379.000000],[148,41,612.000000],[148,43,549.000000],[148,44,517.000000],[148,45,683.000000],[148,46,241.000000],[148,47,418.000000],[148,48,310.000000],[148,49,534.000000],[148,50,396.000000],[148,51,384.000000],[148,52,344.000000],[148,53,843.000000],[148,54,307.000000],[148,55,450.000000],[148,56,606.000000],[149,0,746.000000],[149,1,855.000000],[149,2,758.000000],[149,3,765.000000],[149,4,1371.000000],[149,5,1141.000000],[149,6,1198.000000],[149,7,1488.000000],[149,8,708.000000],[149,9,1668.000000],[149,10,1408.000000],[149,11,1006.000000],[149,12,1947.000000],[149,13,1736.000000],[149,14,1023.000000],[149,15,812.000000],[149,16,1404.000000],[149,17,1612.000000],[149,18,726.000000],[149,19,780.000000],[149,20,685.000000],[149,21,539.000000],[149,22,628.000000],[149,23,1137.000000],[149,24,1029.000000],[149,25,988.000000],[149,26,1387.000000],[149,27,556.000000],[149,28,335.000000],[149,29,948.000000],[149,30,1100.000000],[149,31,1777.000000],[149,32,723.000000],[149,33,860.000000],[149,34,1495.000000],[149,35,459.000000],[149,36,3218.000000],[149,37,423.000000],[149,38,457.000000],[149,39,407.000000],[149,40,569.000000],[149,41,674.000000],[149,43,354.000000],[149,44,361.000000],[149,45,823.000000],[149,46,348.000000],[149,47,384.000000],[149,48,539.000000],[149,49,680.000000],[149,50,493.000000],[149,51,509.000000],[149,52,439.000000],[149,53,1046.000000],[149,54,347.000000],[149,55,308.000000],[149,56,580.000000],[150,0,375.000000],[150,1,385.000000],[150,2,388.000000],[150,3,334.000000],[150,4,649.000000],[150,5,429.000000],[150,6,519.000000],[150,7,619.000000],[150,8,339.000000],[150,9,685.000000],[150,10,610.000000],[150,11,463.000000],[150,12,787.000000],[150,13,594.000000],[150,14,461.000000],[150,15,260.000000],[150,16,548.000000],[150,17,649.000000],[150,18,296.000000],[150,19,280.000000],[150,20,269.000000],[150,21,182.000000],[150,22,277.000000],[150,23,470.000000],[150,24,374.000000],[150,25,369.000000],[150,26,593.000000],[150,27,179.000000],[150,28,245.000000],[150,29,416.000000],[150,30,404.000000],[150,31,650.000000],[150,32,311.000000],[150,33,299.000000],[150,34,579.000000],[150,35,280.000000],[150,36,944.000000],[150,37,254.000000],[150,38,193.000000],[150,39,216.000000],[150,40,191.000000],[150,41,326.000000],[150,43,279.000000],[150,44,244.000000],[150,45,322.000000],[150,46,139.000000],[150,47,227.000000],[150,48,178.000000],[150,49,266.000000],[150,50,171.000000],[150,51,198.000000],[150,52,197.000000],[150,53,461.000000],[150,54,139.000000],[150,55,170.000000],[150,56,349.000000],[151,0,250.000000],[151,1,185.000000],[151,2,201.000000],[151,3,196.000000],[151,4,240.000000],[151,5,233.000000],[151,6,287.000000],[151,7,314.000000],[151,8,408.000000],[151,9,368.000000],[151,10,356.000000],[151,11,319.000000],[151,12,319.000000],[151,13,522.000000],[151,14,293.000000],[151,15,312.000000],[151,16,322.000000],[151,17,298.000000],[151,18,344.000000],[151,19,284.000000],[151,20,321.000000],[151,21,273.000000],[151,22,209.000000],[151,23,355.000000],[151,24,308.000000],[151,25,468.000000],[151,26,335.000000],[151,27,162.000000],[151,28,183.000000],[151,29,230.000000],[151,30,346.000000],[151,31,832.000000],[151,32,280.000000],[151,33,303.000000],[151,34,301.000000],[151,35,232.000000],[151,36,728.000000],[151,37,113.000000],[151,38,91.000000],[151,39,131.000000],[151,40,120.000000],[151,41,131.000000],[151,43,92.000000],[151,44,114.000000],[151,45,222.000000],[151,46,184.000000],[151,47,90.000000],[151,48,102.000000],[151,49,251.000000],[151,50,240.000000],[151,51,170.000000],[151,52,144.000000],[151,53,233.000000],[151,54,83.000000],[151,55,175.000000],[151,56,147.000000],[152,0,218.000000],[152,1,241.000000],[152,2,229.000000],[152,3,186.000000],[152,4,335.000000],[152,5,287.000000],[152,6,290.000000],[152,7,331.000000],[152,8,377.000000],[152,9,344.000000],[152,10,346.000000],[152,11,210.000000],[152,12,443.000000],[152,13,368.000000],[152,14,264.000000],[152,15,267.000000],[152,16,276.000000],[152,17,398.000000],[152,18,216.000000],[152,19,225.000000],[152,20,209.000000],[152,21,174.000000],[152,22,230.000000],[152,23,286.000000],[152,24,306.000000],[152,25,254.000000],[152,26,323.000000],[152,27,157.000000],[152,28,146.000000],[152,29,222.000000],[152,30,305.000000],[152,31,410.000000],[152,32,237.000000],[152,33,229.000000],[152,34,366.000000],[152,35,168.000000],[152,36,464.000000],[152,37,125.000000],[152,38,153.000000],[152,39,133.000000],[152,40,155.000000],[152,41,187.000000],[152,43,120.000000],[152,44,133.000000],[152,45,249.000000],[152,46,109.000000],[152,47,161.000000],[152,48,167.000000],[152,49,193.000000],[152,50,231.000000],[152,51,182.000000],[152,52,160.000000],[152,53,325.000000],[152,54,102.000000],[152,55,123.000000],[152,56,208.000000],[153,0,166.000000],[153,1,178.000000],[153,2,154.000000],[153,3,114.000000],[153,4,224.000000],[153,5,190.000000],[153,6,177.000000],[153,7,228.000000],[153,8,214.000000],[153,9,235.000000],[153,10,233.000000],[153,11,143.000000],[153,12,283.000000],[153,13,258.000000],[153,14,191.000000],[153,15,169.000000],[153,16,202.000000],[153,17,243.000000],[153,18,219.000000],[153,19,206.000000],[153,20,164.000000],[153,21,128.000000],[153,22,166.000000],[153,23,222.000000],[153,24,201.000000],[153,25,233.000000],[153,26,216.000000],[153,27,114.000000],[153,28,97.000000],[153,29,185.000000],[153,30,266.000000],[153,31,323.000000],[153,32,163.000000],[153,33,188.000000],[153,34,255.000000],[153,35,134.000000],[153,36,307.000000],[153,37,141.000000],[153,38,89.000000],[153,39,128.000000],[153,40,108.000000],[153,41,123.000000],[153,43,112.000000],[153,44,107.000000],[153,45,175.000000],[153,46,101.000000],[153,47,105.000000],[153,48,129.000000],[153,49,193.000000],[153,50,142.000000],[153,51,166.000000],[153,52,160.000000],[153,53,196.000000],[153,54,86.000000],[153,55,111.000000],[153,56,201.000000],[154,0,124.000000],[154,1,142.000000],[154,2,140.000000],[154,3,122.000000],[154,4,228.000000],[154,5,210.000000],[154,6,226.000000],[154,7,276.000000],[154,8,91.000000],[154,9,286.000000],[154,10,260.000000],[154,11,160.000000],[154,12,329.000000],[154,13,254.000000],[154,14,197.000000],[154,15,96.000000],[154,16,240.000000],[154,17,293.000000],[154,18,111.000000],[154,19,124.000000],[154,20,99.000000],[154,21,66.000000],[154,22,121.000000],[154,23,194.000000],[154,24,163.000000],[154,25,139.000000],[154,26,244.000000],[154,27,59.000000],[154,28,79.000000],[154,29,142.000000],[154,30,163.000000],[154,31,238.000000],[154,32,131.000000],[154,33,120.000000],[154,34,256.000000],[154,35,57.000000],[154,36,528.000000],[154,37,92.000000],[154,38,70.000000],[154,39,55.000000],[154,40,68.000000],[154,41,121.000000],[154,43,74.000000],[154,44,79.000000],[154,45,121.000000],[154,46,41.000000],[154,47,72.000000],[154,48,48.000000],[154,49,128.000000],[154,50,62.000000],[154,51,68.000000],[154,52,62.000000],[154,53,194.000000],[154,54,49.000000],[154,55,65.000000],[154,56,120.000000],[155,0,491.000000],[155,1,481.000000],[155,2,398.000000],[155,3,428.000000],[155,4,719.000000],[155,5,532.000000],[155,6,762.000000],[155,7,736.000000],[155,8,292.000000],[155,9,866.000000],[155,10,767.000000],[155,11,614.000000],[155,12,914.000000],[155,13,747.000000],[155,14,574.000000],[155,15,316.000000],[155,16,766.000000],[155,17,789.000000],[155,18,315.000000],[155,19,363.000000],[155,20,332.000000],[155,21,188.000000],[155,22,332.000000],[155,23,600.000000],[155,24,438.000000],[155,25,412.000000],[155,26,799.000000],[155,27,233.000000],[155,28,254.000000],[155,29,452.000000],[155,30,486.000000],[155,31,654.000000],[155,32,361.000000],[155,33,334.000000],[155,34,704.000000],[155,35,349.000000],[155,36,1202.000000],[155,37,285.000000],[155,38,244.000000],[155,39,224.000000],[155,40,260.000000],[155,41,342.000000],[155,43,301.000000],[155,44,306.000000],[155,45,337.000000],[155,46,102.000000],[155,47,280.000000],[155,48,222.000000],[155,49,352.000000],[155,50,194.000000],[155,51,191.000000],[155,52,211.000000],[155,53,546.000000],[155,54,149.000000],[155,55,256.000000],[155,56,391.000000],[156,0,244.000000],[156,1,247.000000],[156,2,290.000000],[156,3,244.000000],[156,4,369.000000],[156,5,295.000000],[156,6,345.000000],[156,7,408.000000],[156,8,243.000000],[156,9,419.000000],[156,10,397.000000],[156,11,293.000000],[156,12,481.000000],[156,13,398.000000],[156,14,306.000000],[156,15,216.000000],[156,16,354.000000],[156,17,399.000000],[156,18,246.000000],[156,19,210.000000],[156,20,198.000000],[156,21,131.000000],[156,22,198.000000],[156,23,314.000000],[156,24,273.000000],[156,25,269.000000],[156,26,389.000000],[156,27,134.000000],[156,28,180.000000],[156,29,266.000000],[156,30,296.000000],[156,31,398.000000],[156,32,222.000000],[156,33,213.000000],[156,34,355.000000],[156,35,216.000000],[156,36,608.000000],[156,37,229.000000],[156,38,141.000000],[156,39,152.000000],[156,40,162.000000],[156,41,246.000000],[156,43,184.000000],[156,44,172.000000],[156,45,243.000000],[156,46,77.000000],[156,47,191.000000],[156,48,128.000000],[156,49,236.000000],[156,50,115.000000],[156,51,166.000000],[156,52,153.000000],[156,53,306.000000],[156,54,126.000000],[156,55,155.000000],[156,56,222.000000],[157,0,744.000000],[157,1,801.000000],[157,2,714.000000],[157,3,618.000000],[157,4,1326.000000],[157,5,1050.000000],[157,6,1248.000000],[157,7,1430.000000],[157,8,547.000000],[157,9,1512.000000],[157,10,1364.000000],[157,11,1003.000000],[157,12,1731.000000],[157,13,1316.000000],[157,14,1113.000000],[157,15,562.000000],[157,16,1302.000000],[157,17,1387.000000],[157,18,601.000000],[157,19,608.000000],[157,20,567.000000],[157,21,327.000000],[157,22,554.000000],[157,23,1012.000000],[157,24,830.000000],[157,25,650.000000],[157,26,1494.000000],[157,27,428.000000],[157,28,390.000000],[157,29,892.000000],[157,30,830.000000],[157,31,1121.000000],[157,32,670.000000],[157,33,622.000000],[157,34,1337.000000],[157,35,510.000000],[157,36,2625.000000],[157,37,427.000000],[157,38,427.000000],[157,39,378.000000],[157,40,477.000000],[157,41,580.000000],[157,43,417.000000],[157,44,407.000000],[157,45,680.000000],[157,46,177.000000],[157,47,369.000000],[157,48,363.000000],[157,49,528.000000],[157,50,360.000000],[157,51,369.000000],[157,52,296.000000],[157,53,1000.000000],[157,54,288.000000],[157,55,323.000000],[157,56,585.000000],[158,0,658.000000],[158,1,589.000000],[158,2,620.000000],[158,3,542.000000],[158,4,857.000000],[158,5,770.000000],[158,6,957.000000],[158,7,1110.000000],[158,8,368.000000],[158,9,1189.000000],[158,10,1020.000000],[158,11,730.000000],[158,12,1229.000000],[158,13,1001.000000],[158,14,762.000000],[158,15,462.000000],[158,16,1009.000000],[158,17,1072.000000],[158,18,408.000000],[158,19,418.000000],[158,20,407.000000],[158,21,265.000000],[158,22,382.000000],[158,23,701.000000],[158,24,597.000000],[158,25,619.000000],[158,26,1054.000000],[158,27,351.000000],[158,28,398.000000],[158,29,569.000000],[158,30,634.000000],[158,31,1005.000000],[158,32,473.000000],[158,33,417.000000],[158,34,853.000000],[158,35,476.000000],[158,36,1549.000000],[158,37,424.000000],[158,38,299.000000],[158,39,350.000000],[158,40,355.000000],[158,41,474.000000],[158,43,455.000000],[158,44,452.000000],[158,45,479.000000],[158,46,169.000000],[158,47,371.000000],[158,48,270.000000],[158,49,484.000000],[158,50,537.000000],[158,51,268.000000],[158,52,247.000000],[158,53,766.000000],[158,54,205.000000],[158,55,398.000000],[158,56,571.000000],[159,0,627.000000],[159,1,558.000000],[159,2,572.000000],[159,3,500.000000],[159,4,1195.000000],[159,5,858.000000],[159,6,935.000000],[159,7,1237.000000],[159,8,395.000000],[159,9,1268.000000],[159,10,1083.000000],[159,11,726.000000],[159,12,1557.000000],[159,13,1129.000000],[159,14,714.000000],[159,15,424.000000],[159,16,1112.000000],[159,17,1312.000000],[159,18,512.000000],[159,19,496.000000],[159,20,471.000000],[159,21,274.000000],[159,22,432.000000],[159,23,670.000000],[159,24,683.000000],[159,25,507.000000],[159,26,1129.000000],[159,27,365.000000],[159,28,266.000000],[159,29,701.000000],[159,30,657.000000],[159,31,844.000000],[159,32,422.000000],[159,33,510.000000],[159,34,986.000000],[159,35,351.000000],[159,36,2444.000000],[159,37,339.000000],[159,38,428.000000],[159,39,282.000000],[159,40,472.000000],[159,41,422.000000],[159,43,271.000000],[159,44,252.000000],[159,45,565.000000],[159,46,152.000000],[159,47,250.000000],[159,48,330.000000],[159,49,497.000000],[159,50,257.000000],[159,51,306.000000],[159,52,270.000000],[159,53,847.000000],[159,54,245.000000],[159,55,263.000000],[159,56,423.000000],[160,0,156.000000],[160,1,143.000000],[160,2,170.000000],[160,3,138.000000],[160,4,211.000000],[160,5,140.000000],[160,6,174.000000],[160,7,208.000000],[160,8,133.000000],[160,9,193.000000],[160,10,216.000000],[160,11,167.000000],[160,12,260.000000],[160,13,211.000000],[160,14,163.000000],[160,15,105.000000],[160,16,175.000000],[160,17,202.000000],[160,18,111.000000],[160,19,128.000000],[160,20,103.000000],[160,21,61.000000],[160,22,117.000000],[160,23,164.000000],[160,24,171.000000],[160,25,174.000000],[160,26,209.000000],[160,27,97.000000],[160,28,91.000000],[160,29,142.000000],[160,30,152.000000],[160,31,248.000000],[160,32,104.000000],[160,33,132.000000],[160,34,201.000000],[160,35,116.000000],[160,36,248.000000],[160,37,124.000000],[160,38,81.000000],[160,39,91.000000],[160,40,107.000000],[160,41,120.000000],[160,43,109.000000],[160,44,103.000000],[160,45,136.000000],[160,46,54.000000],[160,47,101.000000],[160,48,101.000000],[160,49,150.000000],[160,50,98.000000],[160,51,90.000000],[160,52,102.000000],[160,53,172.000000],[160,54,66.000000],[160,55,94.000000],[160,56,152.000000],[161,0,719.000000],[161,1,684.000000],[161,2,625.000000],[161,3,538.000000],[161,4,855.000000],[161,5,640.000000],[161,6,917.000000],[161,7,977.000000],[161,8,431.000000],[161,9,1123.000000],[161,10,920.000000],[161,11,805.000000],[161,12,1237.000000],[161,13,963.000000],[161,14,645.000000],[161,15,429.000000],[161,16,918.000000],[161,17,975.000000],[161,18,424.000000],[161,19,437.000000],[161,20,387.000000],[161,21,244.000000],[161,22,442.000000],[161,23,675.000000],[161,24,537.000000],[161,25,559.000000],[161,26,1013.000000],[161,27,288.000000],[161,28,420.000000],[161,29,587.000000],[161,30,596.000000],[161,31,904.000000],[161,32,427.000000],[161,33,482.000000],[161,34,859.000000],[161,35,434.000000],[161,36,1540.000000],[161,37,440.000000],[161,38,363.000000],[161,39,312.000000],[161,40,354.000000],[161,41,460.000000],[161,43,479.000000],[161,44,415.000000],[161,45,502.000000],[161,46,129.000000],[161,47,382.000000],[161,48,267.000000],[161,49,353.000000],[161,50,291.000000],[161,51,241.000000],[161,52,279.000000],[161,53,732.000000],[161,54,203.000000],[161,55,329.000000],[161,56,575.000000],[162,0,77.000000],[162,1,58.000000],[162,2,66.000000],[162,3,55.000000],[162,4,98.000000],[162,5,80.000000],[162,6,79.000000],[162,7,81.000000],[162,8,96.000000],[162,9,88.000000],[162,10,79.000000],[162,11,49.000000],[162,12,102.000000],[162,13,90.000000],[162,14,78.000000],[162,15,104.000000],[162,16,90.000000],[162,17,90.000000],[162,18,83.000000],[162,19,103.000000],[162,20,78.000000],[162,21,69.000000],[162,22,61.000000],[162,23,108.000000],[162,24,98.000000],[162,25,76.000000],[162,26,90.000000],[162,27,81.000000],[162,28,58.000000],[162,29,104.000000],[162,30,115.000000],[162,31,114.000000],[162,32,83.000000],[162,33,82.000000],[162,34,112.000000],[162,35,65.000000],[162,36,123.000000],[162,37,64.000000],[162,38,59.000000],[162,39,62.000000],[162,40,67.000000],[162,41,60.000000],[162,43,42.000000],[162,44,65.000000],[162,45,112.000000],[162,46,51.000000],[162,47,48.000000],[162,48,83.000000],[162,49,97.000000],[162,50,58.000000],[162,51,69.000000],[162,52,68.000000],[162,53,74.000000],[162,54,59.000000],[162,55,51.000000],[162,56,80.000000],[163,0,153.000000],[163,1,177.000000],[163,2,173.000000],[163,3,141.000000],[163,4,413.000000],[163,5,260.000000],[163,6,276.000000],[163,7,306.000000],[163,8,48.000000],[163,9,400.000000],[163,10,316.000000],[163,11,216.000000],[163,12,440.000000],[163,13,349.000000],[163,14,182.000000],[163,15,78.000000],[163,16,324.000000],[163,17,327.000000],[163,18,54.000000],[163,19,70.000000],[163,20,39.000000],[163,21,29.000000],[163,22,40.000000],[163,23,157.000000],[163,24,142.000000],[163,25,92.000000],[163,26,363.000000],[163,27,68.000000],[163,28,21.000000],[163,29,154.000000],[163,30,106.000000],[163,31,155.000000],[163,32,72.000000],[163,33,35.000000],[163,34,194.000000],[163,35,20.000000],[163,36,240.000000],[163,37,44.000000],[163,38,62.000000],[163,39,52.000000],[163,40,77.000000],[163,41,125.000000],[163,43,34.000000],[163,44,42.000000],[163,45,84.000000],[163,46,13.000000],[163,47,33.000000],[163,48,41.000000],[163,49,80.000000],[163,50,38.000000],[163,51,38.000000],[163,52,23.000000],[163,53,234.000000],[163,54,33.000000],[163,55,15.000000],[163,56,106.000000],[164,0,19596.000000],[164,1,20999.000000],[164,2,18763.000000],[164,3,15629.000000],[164,4,47660.000000],[164,5,31768.000000],[164,6,38721.000000],[164,7,41417.000000],[164,8,6283.000000],[164,9,47467.000000],[164,10,38793.000000],[164,11,29641.000000],[164,12,56328.000000],[164,13,39130.000000],[164,14,23224.000000],[164,15,11722.000000],[164,16,32952.000000],[164,17,46701.000000],[164,18,6567.000000],[164,19,8198.000000],[164,20,6646.000000],[164,21,2820.000000],[164,22,4089.000000],[164,23,18315.000000],[164,24,15552.000000],[164,25,8471.000000],[164,26,40909.000000],[164,27,7598.000000],[164,28,1985.000000],[164,29,19371.000000],[164,30,12168.000000],[164,31,11600.000000],[164,32,8672.000000],[164,33,4281.000000],[164,34,22990.000000],[164,35,2821.000000],[164,36,27494.000000],[164,37,2905.000000],[164,38,8991.000000],[164,39,4977.000000],[164,40,11440.000000],[164,41,13726.000000],[164,43,2949.000000],[164,44,3853.000000],[164,45,9892.000000],[164,46,1214.000000],[164,47,2502.000000],[164,48,4315.000000],[164,49,8352.000000],[164,50,3573.000000],[164,51,6437.000000],[164,52,2209.000000],[164,53,25642.000000],[164,54,4576.000000],[164,55,1830.000000],[164,56,10440.000000],[165,0,1703.000000],[165,1,1994.000000],[165,2,1584.000000],[165,3,1308.000000],[165,4,3422.000000],[165,5,2234.000000],[165,6,2708.000000],[165,7,3207.000000],[165,8,641.000000],[165,9,3977.000000],[165,10,3102.000000],[165,11,2075.000000],[165,12,4113.000000],[165,13,3399.000000],[165,14,1729.000000],[165,15,709.000000],[165,16,2895.000000],[165,17,3275.000000],[165,18,655.000000],[165,19,803.000000],[165,20,613.000000],[165,21,345.000000],[165,22,524.000000],[165,23,1514.000000],[165,24,1541.000000],[165,25,1054.000000],[165,26,3380.000000],[165,27,747.000000],[165,28,283.000000],[165,29,1505.000000],[165,30,1265.000000],[165,31,1769.000000],[165,32,711.000000],[165,33,576.000000],[165,34,1953.000000],[165,35,411.000000],[165,36,2781.000000],[165,37,467.000000],[165,38,671.000000],[165,39,557.000000],[165,40,785.000000],[165,41,1417.000000],[165,43,394.000000],[165,44,463.000000],[165,45,969.000000],[165,46,183.000000],[165,47,390.000000],[165,48,362.000000],[165,49,780.000000],[165,50,409.000000],[165,51,541.000000],[165,52,294.000000],[165,53,2226.000000],[165,54,497.000000],[165,55,311.000000],[165,56,1170.000000],[166,0,236.000000],[166,1,246.000000],[166,2,248.000000],[166,3,214.000000],[166,4,343.000000],[166,5,256.000000],[166,6,279.000000],[166,7,303.000000],[166,8,144.000000],[166,9,359.000000],[166,10,325.000000],[166,11,256.000000],[166,12,381.000000],[166,13,307.000000],[166,14,221.000000],[166,15,146.000000],[166,16,310.000000],[166,17,313.000000],[166,18,132.000000],[166,19,142.000000],[166,20,140.000000],[166,21,132.000000],[166,22,163.000000],[166,23,203.000000],[166,24,196.000000],[166,25,226.000000],[166,26,303.000000],[166,27,107.000000],[166,28,151.000000],[166,29,191.000000],[166,30,213.000000],[166,31,334.000000],[166,32,137.000000],[166,33,165.000000],[166,34,306.000000],[166,35,146.000000],[166,36,433.000000],[166,37,196.000000],[166,38,106.000000],[166,39,103.000000],[166,40,110.000000],[166,41,153.000000],[166,43,197.000000],[166,44,186.000000],[166,45,135.000000],[166,46,59.000000],[166,47,109.000000],[166,48,129.000000],[166,49,156.000000],[166,50,110.000000],[166,51,100.000000],[166,52,104.000000],[166,53,214.000000],[166,54,68.000000],[166,55,141.000000],[166,56,208.000000],[167,0,108.000000],[167,1,103.000000],[167,2,108.000000],[167,3,94.000000],[167,4,190.000000],[167,5,168.000000],[167,6,165.000000],[167,7,209.000000],[167,8,51.000000],[167,9,199.000000],[167,10,198.000000],[167,11,142.000000],[167,12,323.000000],[167,13,164.000000],[167,14,106.000000],[167,15,77.000000],[167,16,195.000000],[167,17,260.000000],[167,18,116.000000],[167,19,99.000000],[167,20,75.000000],[167,21,42.000000],[167,22,76.000000],[167,23,178.000000],[167,24,135.000000],[167,25,92.000000],[167,26,215.000000],[167,27,51.000000],[167,28,40.000000],[167,29,112.000000],[167,30,154.000000],[167,31,307.000000],[167,32,90.000000],[167,33,113.000000],[167,34,377.000000],[167,35,51.000000],[167,36,400.000000],[167,37,51.000000],[167,38,57.000000],[167,39,81.000000],[167,40,57.000000],[167,41,95.000000],[167,43,74.000000],[167,44,67.000000],[167,45,89.000000],[167,46,20.000000],[167,47,56.000000],[167,48,40.000000],[167,49,76.000000],[167,50,51.000000],[167,51,52.000000],[167,52,28.000000],[167,53,126.000000],[167,54,37.000000],[167,55,41.000000],[167,56,126.000000],[168,0,163.000000],[168,1,173.000000],[168,2,166.000000],[168,3,123.000000],[168,4,344.000000],[168,5,267.000000],[168,6,174.000000],[168,7,312.000000],[168,8,64.000000],[168,9,271.000000],[168,10,314.000000],[168,11,190.000000],[168,12,577.000000],[168,13,206.000000],[168,14,186.000000],[168,15,71.000000],[168,16,230.000000],[168,17,406.000000],[168,18,98.000000],[168,19,79.000000],[168,20,72.000000],[168,21,35.000000],[168,22,98.000000],[168,23,113.000000],[168,24,165.000000],[168,25,81.000000],[168,26,227.000000],[168,27,48.000000],[168,28,74.000000],[168,29,99.000000],[168,30,134.000000],[168,31,143.000000],[168,32,91.000000],[168,33,67.000000],[168,34,250.000000],[168,35,63.000000],[168,36,283.000000],[168,37,68.000000],[168,38,73.000000],[168,39,52.000000],[168,40,127.000000],[168,41,99.000000],[168,43,58.000000],[168,44,62.000000],[168,45,100.000000],[168,46,14.000000],[168,47,78.000000],[168,48,43.000000],[168,49,78.000000],[168,50,44.000000],[168,51,50.000000],[168,52,49.000000],[168,53,156.000000],[168,54,45.000000],[168,55,58.000000],[168,56,113.000000],[169,0,93.000000],[169,1,122.000000],[169,2,112.000000],[169,3,73.000000],[169,4,229.000000],[169,5,183.000000],[169,6,124.000000],[169,7,319.000000],[169,8,19.000000],[169,9,184.000000],[169,10,229.000000],[169,11,105.000000],[169,12,523.000000],[169,13,134.000000],[169,14,105.000000],[169,15,38.000000],[169,16,154.000000],[169,17,335.000000],[169,18,40.000000],[169,19,36.000000],[169,20,26.000000],[169,21,22.000000],[169,22,33.000000],[169,23,50.000000],[169,24,76.000000],[169,25,34.000000],[169,26,160.000000],[169,27,27.000000],[169,28,23.000000],[169,29,52.000000],[169,30,58.000000],[169,31,43.000000],[169,32,94.000000],[169,33,19.000000],[169,34,84.000000],[169,35,58.000000],[169,36,267.000000],[169,37,33.000000],[169,38,39.000000],[169,39,19.000000],[169,40,38.000000],[169,41,59.000000],[169,43,18.000000],[169,44,23.000000],[169,45,49.000000],[169,46,10.000000],[169,47,25.000000],[169,48,20.000000],[169,49,48.000000],[169,50,13.000000],[169,51,24.000000],[169,52,15.000000],[169,53,148.000000],[169,54,21.000000],[169,55,43.000000],[169,56,42.000000],[170,0,25614.000000],[170,1,30013.000000],[170,2,31711.000000],[170,3,24495.000000],[170,4,65138.000000],[170,5,61689.000000],[170,6,22201.000000],[170,7,71992.000000],[170,8,667.000000],[170,9,41820.000000],[170,10,54555.000000],[170,11,25984.000000],[170,12,174085.000000],[170,13,33166.000000],[170,14,19826.000000],[170,15,2803.000000],[170,16,29510.000000],[170,17,105766.000000],[170,18,1734.000000],[170,19,993.000000],[170,20,725.000000],[170,21,520.000000],[170,22,990.000000],[170,23,1874.000000],[170,24,7400.000000],[170,25,3414.000000],[170,26,37390.000000],[170,27,1220.000000],[170,28,253.000000],[170,29,5159.000000],[170,30,5678.000000],[170,31,2592.000000],[170,32,26106.000000],[170,33,485.000000],[170,34,5349.000000],[170,35,711.000000],[170,36,62744.000000],[170,37,492.000000],[170,38,5107.000000],[170,39,636.000000],[170,40,7531.000000],[170,41,13524.000000],[170,43,998.000000],[170,44,977.000000],[170,45,3875.000000],[170,46,305.000000],[170,47,560.000000],[170,48,3562.000000],[170,49,6001.000000],[170,50,1155.000000],[170,51,785.000000],[170,52,213.000000],[170,53,47552.000000],[170,54,1261.000000],[170,55,325.000000],[170,56,6537.000000],[171,0,2546.000000],[171,1,3007.000000],[171,2,2822.000000],[171,3,2234.000000],[171,4,6041.000000],[171,5,5594.000000],[171,6,2472.000000],[171,7,7733.000000],[171,8,207.000000],[171,9,5616.000000],[171,10,5276.000000],[171,11,2428.000000],[171,12,15290.000000],[171,13,3246.000000],[171,14,2276.000000],[171,15,458.000000],[171,16,3545.000000],[171,17,9234.000000],[171,18,328.000000],[171,19,272.000000],[171,20,220.000000],[171,21,144.000000],[171,22,297.000000],[171,23,339.000000],[171,24,1091.000000],[171,25,461.000000],[171,26,3560.000000],[171,27,244.000000],[171,28,130.000000],[171,29,577.000000],[171,30,833.000000],[171,31,554.000000],[171,32,2205.000000],[171,33,196.000000],[171,34,725.000000],[171,35,224.000000],[171,36,5457.000000],[171,37,229.000000],[171,38,532.000000],[171,39,204.000000],[171,40,731.000000],[171,41,1136.000000],[171,43,237.000000],[171,44,199.000000],[171,45,500.000000],[171,46,81.000000],[171,47,221.000000],[171,48,358.000000],[171,49,702.000000],[171,50,239.000000],[171,51,191.000000],[171,52,174.000000],[171,53,4300.000000],[171,54,183.000000],[171,55,157.000000],[171,56,769.000000],[172,0,82.000000],[172,1,95.000000],[172,2,73.000000],[172,3,79.000000],[172,4,171.000000],[172,5,136.000000],[172,6,119.000000],[172,7,171.000000],[172,8,52.000000],[172,9,210.000000],[172,10,172.000000],[172,11,79.000000],[172,12,265.000000],[172,13,121.000000],[172,14,133.000000],[172,15,53.000000],[172,16,151.000000],[172,17,169.000000],[172,18,59.000000],[172,19,63.000000],[172,20,43.000000],[172,21,35.000000],[172,22,67.000000],[172,23,81.000000],[172,24,91.000000],[172,25,59.000000],[172,26,156.000000],[172,27,31.000000],[172,28,48.000000],[172,29,93.000000],[172,30,81.000000],[172,31,97.000000],[172,32,50.000000],[172,33,51.000000],[172,34,159.000000],[172,35,46.000000],[172,36,214.000000],[172,37,35.000000],[172,38,60.000000],[172,39,36.000000],[172,40,96.000000],[172,41,83.000000],[172,43,42.000000],[172,44,30.000000],[172,45,69.000000],[172,46,21.000000],[172,47,34.000000],[172,48,71.000000],[172,49,62.000000],[172,50,34.000000],[172,51,40.000000],[172,52,28.000000],[172,53,100.000000],[172,54,40.000000],[172,55,49.000000],[172,56,80.000000],[173,0,894.000000],[173,1,867.000000],[173,2,861.000000],[173,3,770.000000],[173,4,1249.000000],[173,5,918.000000],[173,6,880.000000],[173,7,1302.000000],[173,8,473.000000],[173,9,1379.000000],[173,10,1130.000000],[173,11,914.000000],[173,12,1929.000000],[173,13,961.000000],[173,14,852.000000],[173,15,500.000000],[173,16,1144.000000],[173,17,1396.000000],[173,18,600.000000],[173,19,572.000000],[173,20,521.000000],[173,21,334.000000],[173,22,579.000000],[173,23,684.000000],[173,24,786.000000],[173,25,652.000000],[173,26,1089.000000],[173,27,396.000000],[173,28,628.000000],[173,29,757.000000],[173,30,768.000000],[173,31,1067.000000],[173,32,559.000000],[173,33,591.000000],[173,34,1401.000000],[173,35,662.000000],[173,36,1544.000000],[173,37,611.000000],[173,38,518.000000],[173,39,450.000000],[173,40,552.000000],[173,41,592.000000],[173,43,612.000000],[173,44,578.000000],[173,45,637.000000],[173,46,174.000000],[173,47,595.000000],[173,48,400.000000],[173,49,466.000000],[173,50,347.000000],[173,51,381.000000],[173,52,394.000000],[173,53,792.000000],[173,54,305.000000],[173,55,512.000000],[173,56,673.000000],[174,0,785.000000],[174,1,758.000000],[174,2,655.000000],[174,3,643.000000],[174,4,1082.000000],[174,5,852.000000],[174,6,838.000000],[174,7,1101.000000],[174,8,333.000000],[174,9,1383.000000],[174,10,980.000000],[174,11,844.000000],[174,12,1634.000000],[174,13,907.000000],[174,14,867.000000],[174,15,443.000000],[174,16,1081.000000],[174,17,1231.000000],[174,18,516.000000],[174,19,502.000000],[174,20,437.000000],[174,21,272.000000],[174,22,507.000000],[174,23,657.000000],[174,24,625.000000],[174,25,684.000000],[174,26,979.000000],[174,27,388.000000],[174,28,469.000000],[174,29,668.000000],[174,30,643.000000],[174,31,901.000000],[174,32,445.000000],[174,33,572.000000],[174,34,1161.000000],[174,35,526.000000],[174,36,1903.000000],[174,37,429.000000],[174,38,485.000000],[174,39,355.000000],[174,40,518.000000],[174,41,513.000000],[174,43,449.000000],[174,44,444.000000],[174,45,549.000000],[174,46,158.000000],[174,47,353.000000],[174,48,398.000000],[174,49,394.000000],[174,50,316.000000],[174,51,298.000000],[174,52,322.000000],[174,53,757.000000],[174,54,315.000000],[174,55,430.000000],[174,56,577.000000],[175,0,655.000000],[175,1,570.000000],[175,2,572.000000],[175,3,456.000000],[175,4,750.000000],[175,5,602.000000],[175,6,515.000000],[175,7,791.000000],[175,8,276.000000],[175,9,903.000000],[175,10,743.000000],[175,11,657.000000],[175,12,1125.000000],[175,13,664.000000],[175,14,543.000000],[175,15,305.000000],[175,16,731.000000],[175,17,816.000000],[175,18,346.000000],[175,19,388.000000],[175,20,278.000000],[175,21,195.000000],[175,22,410.000000],[175,23,451.000000],[175,24,465.000000],[175,25,447.000000],[175,26,678.000000],[175,27,244.000000],[175,28,422.000000],[175,29,509.000000],[175,30,461.000000],[175,31,626.000000],[175,32,333.000000],[175,33,385.000000],[175,34,921.000000],[175,35,515.000000],[175,36,1012.000000],[175,37,381.000000],[175,38,354.000000],[175,39,271.000000],[175,40,406.000000],[175,41,403.000000],[175,43,439.000000],[175,44,386.000000],[175,45,377.000000],[175,46,101.000000],[175,47,400.000000],[175,48,281.000000],[175,49,266.000000],[175,50,238.000000],[175,51,231.000000],[175,52,247.000000],[175,53,510.000000],[175,54,216.000000],[175,55,383.000000],[175,56,495.000000],[176,0,9.000000],[176,1,6.000000],[176,2,5.000000],[176,3,1.000000],[176,4,25.000000],[176,5,20.000000],[176,6,10.000000],[176,7,19.000000],[176,8,3.000000],[176,9,20.000000],[176,10,37.000000],[176,11,9.000000],[176,12,37.000000],[176,13,13.000000],[176,14,11.000000],[176,15,1.000000],[176,16,15.000000],[176,17,28.000000],[176,18,5.000000],[176,19,3.000000],[176,20,2.000000],[176,21,1.000000],[176,22,1.000000],[176,23,5.000000],[176,24,5.000000],[176,25,5.000000],[176,26,19.000000],[176,27,1.000000],[176,29,7.000000],[176,30,4.000000],[176,31,9.000000],[176,32,1.000000],[176,33,1.000000],[176,34,17.000000],[176,36,17.000000],[176,38,8.000000],[176,39,2.000000],[176,40,8.000000],[176,41,6.000000],[176,43,2.000000],[176,44,2.000000],[176,45,7.000000],[176,48,3.000000],[176,49,2.000000],[176,50,1.000000],[176,51,2.000000],[176,53,12.000000],[176,54,3.000000],[176,55,1.000000],[176,56,10.000000],[177,0,717.000000],[177,1,619.000000],[177,2,595.000000],[177,3,508.000000],[177,4,957.000000],[177,5,726.000000],[177,6,631.000000],[177,7,869.000000],[177,8,307.000000],[177,9,1101.000000],[177,10,947.000000],[177,11,681.000000],[177,12,1475.000000],[177,13,798.000000],[177,14,601.000000],[177,15,330.000000],[177,16,1061.000000],[177,17,1035.000000],[177,18,373.000000],[177,19,340.000000],[177,20,339.000000],[177,21,178.000000],[177,22,414.000000],[177,23,520.000000],[177,24,492.000000],[177,25,400.000000],[177,26,802.000000],[177,27,294.000000],[177,28,342.000000],[177,29,544.000000],[177,30,546.000000],[177,31,661.000000],[177,32,334.000000],[177,33,441.000000],[177,34,919.000000],[177,35,386.000000],[177,36,1220.000000],[177,37,289.000000],[177,38,310.000000],[177,39,278.000000],[177,40,389.000000],[177,41,422.000000],[177,43,372.000000],[177,44,347.000000],[177,45,470.000000],[177,46,126.000000],[177,47,295.000000],[177,48,220.000000],[177,49,308.000000],[177,50,280.000000],[177,51,247.000000],[177,52,233.000000],[177,53,592.000000],[177,54,245.000000],[177,55,261.000000],[177,56,454.000000],[178,0,523.000000],[178,1,478.000000],[178,2,451.000000],[178,3,391.000000],[178,4,778.000000],[178,5,536.000000],[178,6,461.000000],[178,7,692.000000],[178,8,229.000000],[178,9,829.000000],[178,10,710.000000],[178,11,514.000000],[178,12,1114.000000],[178,13,613.000000],[178,14,384.000000],[178,15,257.000000],[178,16,591.000000],[178,17,855.000000],[178,18,301.000000],[178,19,291.000000],[178,20,229.000000],[178,21,163.000000],[178,22,347.000000],[178,23,377.000000],[178,24,381.000000],[178,25,341.000000],[178,26,547.000000],[178,27,221.000000],[178,28,336.000000],[178,29,412.000000],[178,30,445.000000],[178,31,597.000000],[178,32,268.000000],[178,33,344.000000],[178,34,818.000000],[178,35,298.000000],[178,36,871.000000],[178,37,366.000000],[178,38,269.000000],[178,39,237.000000],[178,40,330.000000],[178,41,307.000000],[178,43,305.000000],[178,44,316.000000],[178,45,352.000000],[178,46,79.000000],[178,47,333.000000],[178,48,185.000000],[178,49,234.000000],[178,50,169.000000],[178,51,182.000000],[178,52,163.000000],[178,53,405.000000],[178,54,165.000000],[178,55,251.000000],[178,56,380.000000],[179,0,612.000000],[179,1,493.000000],[179,2,699.000000],[179,3,408.000000],[179,4,1136.000000],[179,5,623.000000],[179,6,468.000000],[179,7,865.000000],[179,8,189.000000],[179,9,1645.000000],[179,10,946.000000],[179,11,467.000000],[179,12,1417.000000],[179,13,614.000000],[179,14,605.000000],[179,15,358.000000],[179,16,747.000000],[179,17,962.000000],[179,18,601.000000],[179,19,526.000000],[179,20,241.000000],[179,21,135.000000],[179,22,559.000000],[179,23,292.000000],[179,24,2313.000000],[179,25,263.000000],[179,26,626.000000],[179,27,293.000000],[179,28,192.000000],[179,29,390.000000],[179,30,2099.000000],[179,31,740.000000],[179,32,294.000000],[179,33,212.000000],[179,34,490.000000],[179,35,172.000000],[179,36,655.000000],[179,37,180.000000],[179,38,241.000000],[179,39,177.000000],[179,40,314.000000],[179,41,215.000000],[179,43,173.000000],[179,44,178.000000],[179,45,288.000000],[179,46,77.000000],[179,47,565.000000],[179,48,142.000000],[179,49,660.000000],[179,50,160.000000],[179,51,365.000000],[179,52,311.000000],[179,53,508.000000],[179,54,141.000000],[179,55,173.000000],[179,56,306.000000],[180,0,506.000000],[180,1,419.000000],[180,2,429.000000],[180,3,398.000000],[180,4,566.000000],[180,5,469.000000],[180,6,406.000000],[180,7,601.000000],[180,8,250.000000],[180,9,638.000000],[180,10,546.000000],[180,11,454.000000],[180,12,850.000000],[180,13,532.000000],[180,14,411.000000],[180,15,265.000000],[180,16,492.000000],[180,17,613.000000],[180,18,274.000000],[180,19,267.000000],[180,20,244.000000],[180,21,154.000000],[180,22,346.000000],[180,23,389.000000],[180,24,390.000000],[180,25,367.000000],[180,26,496.000000],[180,27,193.000000],[180,28,351.000000],[180,29,345.000000],[180,30,363.000000],[180,31,507.000000],[180,32,304.000000],[180,33,317.000000],[180,34,650.000000],[180,35,367.000000],[180,36,737.000000],[180,37,305.000000],[180,38,231.000000],[180,39,221.000000],[180,40,265.000000],[180,41,278.000000],[180,43,344.000000],[180,44,322.000000],[180,45,325.000000],[180,46,103.000000],[180,47,329.000000],[180,48,205.000000],[180,49,215.000000],[180,50,201.000000],[180,51,224.000000],[180,52,187.000000],[180,53,365.000000],[180,54,143.000000],[180,55,315.000000],[180,56,384.000000],[181,0,472.000000],[181,1,485.000000],[181,2,463.000000],[181,3,371.000000],[181,4,986.000000],[181,5,740.000000],[181,6,359.000000],[181,7,857.000000],[181,8,146.000000],[181,9,599.000000],[181,10,816.000000],[181,11,392.000000],[181,12,1829.000000],[181,13,471.000000],[181,14,379.000000],[181,15,157.000000],[181,16,479.000000],[181,17,1135.000000],[181,18,202.000000],[181,19,175.000000],[181,20,146.000000],[181,21,103.000000],[181,22,165.000000],[181,23,209.000000],[181,24,344.000000],[181,25,212.000000],[181,26,583.000000],[181,27,98.000000],[181,28,116.000000],[181,29,210.000000],[181,30,316.000000],[181,31,333.000000],[181,32,296.000000],[181,33,122.000000],[181,34,320.000000],[181,35,119.000000],[181,36,674.000000],[181,37,171.000000],[181,38,221.000000],[181,39,138.000000],[181,40,286.000000],[181,41,241.000000],[181,43,141.000000],[181,44,122.000000],[181,45,203.000000],[181,46,95.000000],[181,47,153.000000],[181,48,159.000000],[181,49,224.000000],[181,50,102.000000],[181,51,112.000000],[181,52,91.000000],[181,53,587.000000],[181,54,91.000000],[181,55,124.000000],[181,56,229.000000],[182,0,107.000000],[182,1,94.000000],[182,2,79.000000],[182,3,87.000000],[182,4,184.000000],[182,5,159.000000],[182,6,127.000000],[182,7,184.000000],[182,8,54.000000],[182,9,150.000000],[182,10,163.000000],[182,11,114.000000],[182,12,302.000000],[182,13,156.000000],[182,14,92.000000],[182,15,56.000000],[182,16,151.000000],[182,17,200.000000],[182,18,75.000000],[182,19,84.000000],[182,20,52.000000],[182,21,21.000000],[182,22,80.000000],[182,23,119.000000],[182,24,125.000000],[182,25,93.000000],[182,26,143.000000],[182,27,33.000000],[182,28,29.000000],[182,29,88.000000],[182,30,126.000000],[182,31,223.000000],[182,32,75.000000],[182,33,76.000000],[182,34,298.000000],[182,35,42.000000],[182,36,354.000000],[182,37,38.000000],[182,38,51.000000],[182,39,60.000000],[182,40,59.000000],[182,41,59.000000],[182,43,45.000000],[182,44,27.000000],[182,45,57.000000],[182,46,9.000000],[182,47,45.000000],[182,48,14.000000],[182,49,65.000000],[182,50,34.000000],[182,51,39.000000],[182,52,33.000000],[182,53,103.000000],[182,54,28.000000],[182,55,32.000000],[182,56,96.000000],[183,0,80.000000],[183,1,80.000000],[183,2,78.000000],[183,3,63.000000],[183,4,144.000000],[183,5,121.000000],[183,6,105.000000],[183,7,161.000000],[183,8,36.000000],[183,9,128.000000],[183,10,139.000000],[183,11,89.000000],[183,12,227.000000],[183,13,136.000000],[183,14,77.000000],[183,15,47.000000],[183,16,127.000000],[183,17,168.000000],[183,18,88.000000],[183,19,73.000000],[183,20,66.000000],[183,21,22.000000],[183,22,62.000000],[183,23,93.000000],[183,24,86.000000],[183,25,78.000000],[183,26,121.000000],[183,27,24.000000],[183,28,6.000000],[183,29,96.000000],[183,30,126.000000],[183,31,206.000000],[183,32,54.000000],[183,33,43.000000],[183,34,343.000000],[183,35,21.000000],[183,36,288.000000],[183,37,40.000000],[183,38,34.000000],[183,39,52.000000],[183,40,37.000000],[183,41,72.000000],[183,43,16.000000],[183,44,15.000000],[183,45,47.000000],[183,46,15.000000],[183,47,40.000000],[183,48,20.000000],[183,49,50.000000],[183,50,29.000000],[183,51,30.000000],[183,52,20.000000],[183,53,122.000000],[183,54,28.000000],[183,55,21.000000],[183,56,74.000000],[184,0,13519.000000],[184,1,14651.000000],[184,2,11776.000000],[184,3,11698.000000],[184,4,22500.000000],[184,5,19417.000000],[184,6,17678.000000],[184,7,28569.000000],[184,8,8130.000000],[184,9,23786.000000],[184,10,22375.000000],[184,11,16781.000000],[184,12,38189.000000],[184,13,25095.000000],[184,14,12936.000000],[184,15,9124.000000],[184,16,22868.000000],[184,17,28799.000000],[184,18,16663.000000],[184,19,13091.000000],[184,20,10038.000000],[184,21,4064.000000],[184,22,9527.000000],[184,23,18887.000000],[184,24,15468.000000],[184,25,12949.000000],[184,26,25484.000000],[184,27,4684.000000],[184,28,2877.000000],[184,29,14913.000000],[184,30,17370.000000],[184,31,43093.000000],[184,32,10916.000000],[184,33,10932.000000],[184,34,55868.000000],[184,35,3982.000000],[184,36,50174.000000],[184,37,5777.000000],[184,38,5779.000000],[184,39,9269.000000],[184,40,5794.000000],[184,41,11154.000000],[184,43,4011.000000],[184,44,4016.000000],[184,45,8737.000000],[184,46,1733.000000],[184,47,6219.000000],[184,48,4013.000000],[184,49,7276.000000],[184,50,4766.000000],[184,51,6096.000000],[184,52,2900.000000],[184,53,17111.000000],[184,54,4093.000000],[184,55,3293.000000],[184,56,13511.000000],[185,0,906.000000],[185,1,842.000000],[185,2,779.000000],[185,3,801.000000],[185,4,1365.000000],[185,5,1217.000000],[185,6,1176.000000],[185,7,1816.000000],[185,8,613.000000],[185,9,1427.000000],[185,10,1347.000000],[185,11,1065.000000],[185,12,2038.000000],[185,13,1401.000000],[185,14,779.000000],[185,15,612.000000],[185,16,1373.000000],[185,17,1955.000000],[185,18,912.000000],[185,19,762.000000],[185,20,662.000000],[185,21,329.000000],[185,22,691.000000],[185,23,1130.000000],[185,24,938.000000],[185,25,839.000000],[185,26,1557.000000],[185,27,389.000000],[185,28,411.000000],[185,29,1138.000000],[185,30,1114.000000],[185,31,2225.000000],[185,32,646.000000],[185,33,979.000000],[185,34,2522.000000],[185,35,445.000000],[185,36,2487.000000],[185,37,455.000000],[185,38,416.000000],[185,39,545.000000],[185,40,476.000000],[185,41,660.000000],[185,43,457.000000],[185,44,415.000000],[185,45,742.000000],[185,46,180.000000],[185,47,471.000000],[185,48,307.000000],[185,49,491.000000],[185,50,433.000000],[185,51,465.000000],[185,52,333.000000],[185,53,1028.000000],[185,54,320.000000],[185,55,375.000000],[185,56,821.000000],[186,0,378.000000],[186,1,327.000000],[186,2,318.000000],[186,3,286.000000],[186,4,470.000000],[186,5,310.000000],[186,6,318.000000],[186,7,451.000000],[186,8,181.000000],[186,9,393.000000],[186,10,415.000000],[186,11,364.000000],[186,12,693.000000],[186,13,382.000000],[186,14,286.000000],[186,15,199.000000],[186,16,392.000000],[186,17,489.000000],[186,18,265.000000],[186,19,240.000000],[186,20,186.000000],[186,21,129.000000],[186,22,252.000000],[186,23,295.000000],[186,24,270.000000],[186,25,356.000000],[186,26,375.000000],[186,27,184.000000],[186,28,198.000000],[186,29,286.000000],[186,30,302.000000],[186,31,572.000000],[186,32,248.000000],[186,33,227.000000],[186,34,532.000000],[186,35,222.000000],[186,36,519.000000],[186,37,253.000000],[186,38,228.000000],[186,39,205.000000],[186,40,294.000000],[186,41,262.000000],[186,43,241.000000],[186,44,182.000000],[186,45,221.000000],[186,46,78.000000],[186,47,226.000000],[186,48,160.000000],[186,49,192.000000],[186,50,167.000000],[186,51,155.000000],[186,52,143.000000],[186,53,276.000000],[186,54,161.000000],[186,55,165.000000],[186,56,275.000000],[187,0,278.000000],[187,1,253.000000],[187,2,252.000000],[187,3,221.000000],[187,4,355.000000],[187,5,301.000000],[187,6,251.000000],[187,7,339.000000],[187,8,187.000000],[187,9,289.000000],[187,10,326.000000],[187,11,229.000000],[187,12,543.000000],[187,13,271.000000],[187,14,282.000000],[187,15,197.000000],[187,16,263.000000],[187,17,422.000000],[187,18,192.000000],[187,19,195.000000],[187,20,200.000000],[187,21,158.000000],[187,22,200.000000],[187,23,269.000000],[187,24,255.000000],[187,25,216.000000],[187,26,280.000000],[187,27,129.000000],[187,28,146.000000],[187,29,224.000000],[187,30,234.000000],[187,31,324.000000],[187,32,273.000000],[187,33,184.000000],[187,34,393.000000],[187,35,179.000000],[187,36,340.000000],[187,37,190.000000],[187,38,183.000000],[187,39,156.000000],[187,40,323.000000],[187,41,189.000000],[187,43,148.000000],[187,44,178.000000],[187,45,184.000000],[187,46,101.000000],[187,47,175.000000],[187,48,203.000000],[187,49,178.000000],[187,50,145.000000],[187,51,155.000000],[187,52,155.000000],[187,53,235.000000],[187,54,118.000000],[187,55,133.000000],[187,56,223.000000],[188,0,582.000000],[188,1,566.000000],[188,2,487.000000],[188,3,470.000000],[188,4,665.000000],[188,5,554.000000],[188,6,535.000000],[188,7,886.000000],[188,8,339.000000],[188,9,728.000000],[188,10,674.000000],[188,11,637.000000],[188,12,968.000000],[188,13,708.000000],[188,14,444.000000],[188,15,325.000000],[188,16,756.000000],[188,17,823.000000],[188,18,419.000000],[188,19,370.000000],[188,20,336.000000],[188,21,208.000000],[188,22,422.000000],[188,23,476.000000],[188,24,488.000000],[188,25,537.000000],[188,26,671.000000],[188,27,271.000000],[188,28,380.000000],[188,29,553.000000],[188,30,529.000000],[188,31,1026.000000],[188,32,372.000000],[188,33,478.000000],[188,34,1088.000000],[188,35,392.000000],[188,36,1051.000000],[188,37,518.000000],[188,38,332.000000],[188,39,426.000000],[188,40,376.000000],[188,41,512.000000],[188,43,398.000000],[188,44,329.000000],[188,45,380.000000],[188,46,125.000000],[188,47,495.000000],[188,48,271.000000],[188,49,263.000000],[188,50,281.000000],[188,51,245.000000],[188,52,242.000000],[188,53,467.000000],[188,54,267.000000],[188,55,294.000000],[188,56,446.000000],[189,0,261.000000],[189,1,230.000000],[189,2,217.000000],[189,3,241.000000],[189,4,323.000000],[189,5,271.000000],[189,6,221.000000],[189,7,320.000000],[189,8,174.000000],[189,9,259.000000],[189,10,305.000000],[189,11,241.000000],[189,12,404.000000],[189,13,276.000000],[189,14,252.000000],[189,15,185.000000],[189,16,261.000000],[189,17,332.000000],[189,18,223.000000],[189,19,181.000000],[189,20,146.000000],[189,21,119.000000],[189,22,174.000000],[189,23,204.000000],[189,24,220.000000],[189,25,220.000000],[189,26,293.000000],[189,27,149.000000],[189,28,119.000000],[189,29,194.000000],[189,30,232.000000],[189,31,400.000000],[189,32,225.000000],[189,33,175.000000],[189,34,324.000000],[189,35,137.000000],[189,36,348.000000],[189,37,236.000000],[189,38,131.000000],[189,39,221.000000],[189,40,232.000000],[189,41,197.000000],[189,43,174.000000],[189,44,145.000000],[189,45,174.000000],[189,46,124.000000],[189,47,202.000000],[189,48,122.000000],[189,49,153.000000],[189,50,139.000000],[189,51,130.000000],[189,52,120.000000],[189,53,220.000000],[189,54,102.000000],[189,55,123.000000],[189,56,198.000000],[190,0,193.000000],[190,1,190.000000],[190,2,180.000000],[190,3,148.000000],[190,4,302.000000],[190,5,192.000000],[190,6,191.000000],[190,7,285.000000],[190,8,118.000000],[190,9,202.000000],[190,10,263.000000],[190,11,180.000000],[190,12,440.000000],[190,13,217.000000],[190,14,224.000000],[190,15,146.000000],[190,16,170.000000],[190,17,286.000000],[190,18,136.000000],[190,19,150.000000],[190,20,131.000000],[190,21,100.000000],[190,22,154.000000],[190,23,171.000000],[190,24,175.000000],[190,25,153.000000],[190,26,215.000000],[190,27,113.000000],[190,28,94.000000],[190,29,133.000000],[190,30,200.000000],[190,31,276.000000],[190,32,170.000000],[190,33,92.000000],[190,34,302.000000],[190,35,125.000000],[190,36,321.000000],[190,37,154.000000],[190,38,146.000000],[190,39,121.000000],[190,40,227.000000],[190,41,154.000000],[190,43,112.000000],[190,44,114.000000],[190,45,113.000000],[190,46,68.000000],[190,47,121.000000],[190,48,108.000000],[190,49,128.000000],[190,50,121.000000],[190,51,108.000000],[190,52,98.000000],[190,53,219.000000],[190,54,96.000000],[190,55,110.000000],[190,56,179.000000],[191,0,891.000000],[191,1,737.000000],[191,2,940.000000],[191,3,832.000000],[191,4,108.000000],[191,5,144.000000],[191,6,131.000000],[191,7,177.000000],[191,8,54.000000],[191,9,504.000000],[191,10,162.000000],[191,11,1094.000000],[191,12,201.000000],[191,13,408.000000],[191,14,120.000000],[191,15,82.000000],[191,16,755.000000],[191,17,122.000000],[191,18,97.000000],[191,19,88.000000],[191,20,86.000000],[191,21,116.000000],[191,22,636.000000],[191,23,125.000000],[191,24,90.000000],[191,25,528.000000],[191,26,235.000000],[191,27,127.000000],[191,28,1146.000000],[191,29,192.000000],[191,30,129.000000],[191,31,329.000000],[191,32,85.000000],[191,33,528.000000],[191,34,130.000000],[191,35,1070.000000],[191,36,303.000000],[191,37,2259.000000],[191,38,313.000000],[191,39,713.000000],[191,40,123.000000],[191,41,285.000000],[191,43,2395.000000],[191,44,1965.000000],[191,45,191.000000],[191,46,52.000000],[191,47,2159.000000],[191,48,123.000000],[191,49,84.000000],[191,50,377.000000],[191,51,55.000000],[191,52,315.000000],[191,53,157.000000],[191,54,222.000000],[191,55,885.000000],[191,56,1242.000000],[192,0,292.000000],[192,1,189.000000],[192,2,254.000000],[192,3,255.000000],[192,4,15.000000],[192,5,14.000000],[192,6,20.000000],[192,7,15.000000],[192,8,6.000000],[192,9,124.000000],[192,10,23.000000],[192,11,286.000000],[192,12,20.000000],[192,13,102.000000],[192,14,14.000000],[192,15,16.000000],[192,16,172.000000],[192,17,22.000000],[192,18,11.000000],[192,19,13.000000],[192,20,14.000000],[192,21,16.000000],[192,22,151.000000],[192,23,15.000000],[192,24,14.000000],[192,25,108.000000],[192,26,31.000000],[192,27,27.000000],[192,28,198.000000],[192,29,25.000000],[192,30,20.000000],[192,31,69.000000],[192,32,9.000000],[192,33,107.000000],[192,34,14.000000],[192,35,227.000000],[192,36,44.000000],[192,37,705.000000],[192,38,49.000000],[192,39,200.000000],[192,40,22.000000],[192,41,81.000000],[192,43,622.000000],[192,44,522.000000],[192,45,29.000000],[192,46,11.000000],[192,47,628.000000],[192,48,11.000000],[192,49,25.000000],[192,50,76.000000],[192,51,5.000000],[192,52,70.000000],[192,53,27.000000],[192,54,66.000000],[192,55,185.000000],[192,56,297.000000],[193,0,12851.000000],[193,1,9778.000000],[193,2,11955.000000],[193,3,10509.000000],[193,4,1594.000000],[193,5,1659.000000],[193,6,1797.000000],[193,7,2153.000000],[193,8,1144.000000],[193,9,5839.000000],[193,10,1974.000000],[193,11,13131.000000],[193,12,2271.000000],[193,13,5152.000000],[193,14,1709.000000],[193,15,1225.000000],[193,16,9166.000000],[193,17,2007.000000],[193,18,1356.000000],[193,19,1342.000000],[193,20,1221.000000],[193,21,1345.000000],[193,22,7917.000000],[193,23,1505.000000],[193,24,1437.000000],[193,25,5878.000000],[193,26,2980.000000],[193,27,1761.000000],[193,28,12583.000000],[193,29,2382.000000],[193,30,1617.000000],[193,31,3768.000000],[193,32,1197.000000],[193,33,5977.000000],[193,34,1621.000000],[193,35,12315.000000],[193,36,3181.000000],[193,37,28043.000000],[193,38,3570.000000],[193,39,8169.000000],[193,40,1616.000000],[193,41,4116.000000],[193,43,25994.000000],[193,44,21907.000000],[193,45,2318.000000],[193,46,836.000000],[193,47,25390.000000],[193,48,1571.000000],[193,49,1074.000000],[193,50,4104.000000],[193,51,868.000000],[193,52,4025.000000],[193,53,1955.000000],[193,54,2794.000000],[193,55,9629.000000],[193,56,12531.000000],[194,0,2107.000000],[194,1,1656.000000],[194,2,1984.000000],[194,3,1804.000000],[194,4,273.000000],[194,5,296.000000],[194,6,316.000000],[194,7,343.000000],[194,8,189.000000],[194,9,1032.000000],[194,10,317.000000],[194,11,2165.000000],[194,12,404.000000],[194,13,791.000000],[194,14,283.000000],[194,15,206.000000],[194,16,1480.000000],[194,17,335.000000],[194,18,215.000000],[194,19,202.000000],[194,20,203.000000],[194,21,223.000000],[194,22,1307.000000],[194,23,262.000000],[194,24,240.000000],[194,25,994.000000],[194,26,451.000000],[194,27,339.000000],[194,28,2041.000000],[194,29,400.000000],[194,30,294.000000],[194,31,641.000000],[194,32,201.000000],[194,33,923.000000],[194,34,272.000000],[194,35,1946.000000],[194,36,544.000000],[194,37,4906.000000],[194,38,618.000000],[194,39,1535.000000],[194,40,313.000000],[194,41,789.000000],[194,43,4351.000000],[194,44,3675.000000],[194,45,352.000000],[194,46,129.000000],[194,47,4514.000000],[194,48,259.000000],[194,49,194.000000],[194,50,662.000000],[194,51,156.000000],[194,52,603.000000],[194,53,335.000000],[194,54,444.000000],[194,55,1633.000000],[194,56,2018.000000],[195,0,79.000000],[195,1,63.000000],[195,2,59.000000],[195,3,84.000000],[195,4,41.000000],[195,5,47.000000],[195,6,29.000000],[195,7,35.000000],[195,8,32.000000],[195,9,39.000000],[195,10,43.000000],[195,11,65.000000],[195,12,25.000000],[195,13,54.000000],[195,14,32.000000],[195,15,37.000000],[195,16,51.000000],[195,17,26.000000],[195,18,30.000000],[195,19,20.000000],[195,20,19.000000],[195,21,14.000000],[195,22,61.000000],[195,23,34.000000],[195,24,35.000000],[195,25,65.000000],[195,26,43.000000],[195,27,36.000000],[195,28,56.000000],[195,29,32.000000],[195,30,35.000000],[195,31,60.000000],[195,32,22.000000],[195,33,46.000000],[195,34,36.000000],[195,35,82.000000],[195,36,34.000000],[195,37,106.000000],[195,38,24.000000],[195,39,58.000000],[195,40,33.000000],[195,41,28.000000],[195,43,144.000000],[195,44,131.000000],[195,45,32.000000],[195,46,13.000000],[195,47,90.000000],[195,48,30.000000],[195,49,29.000000],[195,50,42.000000],[195,51,25.000000],[195,52,32.000000],[195,53,40.000000],[195,54,19.000000],[195,55,69.000000],[195,56,89.000000],[196,0,5142.000000],[196,1,3996.000000],[196,2,4834.000000],[196,3,4181.000000],[196,4,462.000000],[196,5,460.000000],[196,6,495.000000],[196,7,588.000000],[196,8,277.000000],[196,9,2061.000000],[196,10,534.000000],[196,11,4829.000000],[196,12,684.000000],[196,13,1748.000000],[196,14,471.000000],[196,15,364.000000],[196,16,3197.000000],[196,17,549.000000],[196,18,333.000000],[196,19,395.000000],[196,20,352.000000],[196,21,393.000000],[196,22,2726.000000],[196,23,420.000000],[196,24,401.000000],[196,25,2085.000000],[196,26,919.000000],[196,27,627.000000],[196,28,4203.000000],[196,29,702.000000],[196,30,519.000000],[196,31,1229.000000],[196,32,369.000000],[196,33,1972.000000],[196,34,488.000000],[196,35,4231.000000],[196,36,1101.000000],[196,37,10689.000000],[196,38,1116.000000],[196,39,3099.000000],[196,40,428.000000],[196,41,1916.000000],[196,43,9048.000000],[196,44,7772.000000],[196,45,668.000000],[196,46,256.000000],[196,47,9596.000000],[196,48,427.000000],[196,49,392.000000],[196,50,1279.000000],[196,51,249.000000],[196,52,1461.000000],[196,53,582.000000],[196,54,1111.000000],[196,55,3226.000000],[196,56,4314.000000],[197,0,3050.000000],[197,1,2265.000000],[197,2,2979.000000],[197,3,2812.000000],[197,4,344.000000],[197,5,384.000000],[197,6,369.000000],[197,7,446.000000],[197,8,248.000000],[197,9,1552.000000],[197,10,518.000000],[197,11,3720.000000],[197,12,556.000000],[197,13,1243.000000],[197,14,378.000000],[197,15,259.000000],[197,16,2247.000000],[197,17,438.000000],[197,18,267.000000],[197,19,321.000000],[197,20,253.000000],[197,21,464.000000],[197,22,2413.000000],[197,23,272.000000],[197,24,322.000000],[197,25,2139.000000],[197,26,824.000000],[197,27,509.000000],[197,28,4098.000000],[197,29,612.000000],[197,30,436.000000],[197,31,1265.000000],[197,32,305.000000],[197,33,1810.000000],[197,34,362.000000],[197,35,3887.000000],[197,36,871.000000],[197,37,9229.000000],[197,38,871.000000],[197,39,2919.000000],[197,40,386.000000],[197,41,920.000000],[197,43,9959.000000],[197,44,8692.000000],[197,45,730.000000],[197,46,221.000000],[197,47,8334.000000],[197,48,366.000000],[197,49,217.000000],[197,50,1638.000000],[197,51,185.000000],[197,52,1155.000000],[197,53,490.000000],[197,54,790.000000],[197,55,3295.000000],[197,56,4762.000000],[198,0,2218.000000],[198,1,1623.000000],[198,2,2019.000000],[198,3,1748.000000],[198,4,278.000000],[198,5,284.000000],[198,6,360.000000],[198,7,374.000000],[198,8,189.000000],[198,9,1084.000000],[198,10,370.000000],[198,11,2409.000000],[198,12,442.000000],[198,13,881.000000],[198,14,313.000000],[198,15,217.000000],[198,16,1680.000000],[198,17,373.000000],[198,18,228.000000],[198,19,278.000000],[198,20,214.000000],[198,21,296.000000],[198,22,1782.000000],[198,23,253.000000],[198,24,318.000000],[198,25,1317.000000],[198,26,665.000000],[198,27,348.000000],[198,28,2271.000000],[198,29,460.000000],[198,30,367.000000],[198,31,841.000000],[198,32,258.000000],[198,33,1411.000000],[198,34,298.000000],[198,35,2342.000000],[198,36,720.000000],[198,37,4718.000000],[198,38,536.000000],[198,39,1493.000000],[198,40,331.000000],[198,41,662.000000],[198,43,6580.000000],[198,44,5369.000000],[198,45,512.000000],[198,46,155.000000],[198,47,4164.000000],[198,48,260.000000],[198,49,221.000000],[198,50,826.000000],[198,51,142.000000],[198,52,884.000000],[198,53,424.000000],[198,54,550.000000],[198,55,2022.000000],[198,56,2607.000000],[199,0,720.000000],[199,1,542.000000],[199,2,700.000000],[199,3,608.000000],[199,4,184.000000],[199,5,163.000000],[199,6,174.000000],[199,7,212.000000],[199,8,110.000000],[199,9,478.000000],[199,10,250.000000],[199,11,854.000000],[199,12,230.000000],[199,13,393.000000],[199,14,183.000000],[199,15,123.000000],[199,16,616.000000],[199,17,190.000000],[199,18,114.000000],[199,19,146.000000],[199,20,128.000000],[199,21,187.000000],[199,22,517.000000],[199,23,167.000000],[199,24,144.000000],[199,25,474.000000],[199,26,271.000000],[199,27,168.000000],[199,28,926.000000],[199,29,220.000000],[199,30,186.000000],[199,31,328.000000],[199,32,131.000000],[199,33,448.000000],[199,34,195.000000],[199,35,830.000000],[199,36,405.000000],[199,37,1464.000000],[199,38,304.000000],[199,39,463.000000],[199,40,202.000000],[199,41,266.000000],[199,43,1497.000000],[199,44,1259.000000],[199,45,220.000000],[199,46,75.000000],[199,47,1270.000000],[199,48,161.000000],[199,49,109.000000],[199,50,307.000000],[199,51,89.000000],[199,52,308.000000],[199,53,199.000000],[199,54,229.000000],[199,55,680.000000],[199,56,813.000000],[200,0,165.000000],[200,1,143.000000],[200,2,136.000000],[200,3,152.000000],[200,4,37.000000],[200,5,40.000000],[200,6,50.000000],[200,7,53.000000],[200,8,20.000000],[200,9,90.000000],[200,10,44.000000],[200,11,179.000000],[200,12,61.000000],[200,13,76.000000],[200,14,38.000000],[200,15,28.000000],[200,16,122.000000],[200,17,48.000000],[200,18,32.000000],[200,19,25.000000],[200,20,23.000000],[200,21,28.000000],[200,22,115.000000],[200,23,23.000000],[200,24,26.000000],[200,25,88.000000],[200,26,61.000000],[200,27,32.000000],[200,28,207.000000],[200,29,40.000000],[200,30,46.000000],[200,31,68.000000],[200,32,30.000000],[200,33,101.000000],[200,34,50.000000],[200,35,210.000000],[200,36,90.000000],[200,37,308.000000],[200,38,57.000000],[200,39,98.000000],[200,40,39.000000],[200,41,52.000000],[200,43,353.000000],[200,44,256.000000],[200,45,47.000000],[200,46,16.000000],[200,47,266.000000],[200,48,45.000000],[200,49,19.000000],[200,50,53.000000],[200,51,16.000000],[200,52,66.000000],[200,53,29.000000],[200,54,42.000000],[200,55,148.000000],[200,56,162.000000],[201,0,982.000000],[201,1,800.000000],[201,2,906.000000],[201,3,820.000000],[201,4,347.000000],[201,5,339.000000],[201,6,345.000000],[201,7,463.000000],[201,8,224.000000],[201,9,697.000000],[201,10,382.000000],[201,11,1075.000000],[201,12,444.000000],[201,13,578.000000],[201,14,340.000000],[201,15,270.000000],[201,16,833.000000],[201,17,426.000000],[201,18,248.000000],[201,19,290.000000],[201,20,292.000000],[201,21,290.000000],[201,22,711.000000],[201,23,303.000000],[201,24,288.000000],[201,25,656.000000],[201,26,458.000000],[201,27,379.000000],[201,28,1251.000000],[201,29,469.000000],[201,30,339.000000],[201,31,523.000000],[201,32,248.000000],[201,33,697.000000],[201,34,374.000000],[201,35,1210.000000],[201,36,599.000000],[201,37,1572.000000],[201,38,399.000000],[201,39,565.000000],[201,40,333.000000],[201,41,468.000000],[201,43,1772.000000],[201,44,1517.000000],[201,45,400.000000],[201,46,121.000000],[201,47,1420.000000],[201,48,288.000000],[201,49,207.000000],[201,50,504.000000],[201,51,187.000000],[201,52,488.000000],[201,53,308.000000],[201,54,330.000000],[201,55,947.000000],[201,56,1001.000000],[202,0,894.000000],[202,1,687.000000],[202,2,781.000000],[202,3,742.000000],[202,4,224.000000],[202,5,274.000000],[202,6,276.000000],[202,7,316.000000],[202,8,131.000000],[202,9,557.000000],[202,10,325.000000],[202,11,985.000000],[202,12,337.000000],[202,13,517.000000],[202,14,272.000000],[202,15,201.000000],[202,16,736.000000],[202,17,321.000000],[202,18,206.000000],[202,19,210.000000],[202,20,196.000000],[202,21,215.000000],[202,22,680.000000],[202,23,238.000000],[202,24,235.000000],[202,25,569.000000],[202,26,342.000000],[202,27,238.000000],[202,28,1169.000000],[202,29,317.000000],[202,30,247.000000],[202,31,405.000000],[202,32,159.000000],[202,33,531.000000],[202,34,417.000000],[202,35,1096.000000],[202,36,635.000000],[202,37,1439.000000],[202,38,336.000000],[202,39,492.000000],[202,40,269.000000],[202,41,368.000000],[202,43,1729.000000],[202,44,1598.000000],[202,45,316.000000],[202,46,89.000000],[202,47,1341.000000],[202,48,209.000000],[202,49,142.000000],[202,50,375.000000],[202,51,138.000000],[202,52,358.000000],[202,53,282.000000],[202,54,230.000000],[202,55,855.000000],[202,56,889.000000],[203,0,577.000000],[203,1,436.000000],[203,2,514.000000],[203,3,485.000000],[203,4,165.000000],[203,5,161.000000],[203,6,197.000000],[203,7,228.000000],[203,8,125.000000],[203,9,376.000000],[203,10,206.000000],[203,11,613.000000],[203,12,225.000000],[203,13,314.000000],[203,14,166.000000],[203,15,130.000000],[203,16,501.000000],[203,17,189.000000],[203,18,126.000000],[203,19,144.000000],[203,20,123.000000],[203,21,142.000000],[203,22,424.000000],[203,23,164.000000],[203,24,172.000000],[203,25,392.000000],[203,26,247.000000],[203,27,182.000000],[203,28,721.000000],[203,29,273.000000],[203,30,182.000000],[203,31,272.000000],[203,32,115.000000],[203,33,364.000000],[203,34,195.000000],[203,35,736.000000],[203,36,409.000000],[203,37,1057.000000],[203,38,247.000000],[203,39,385.000000],[203,40,195.000000],[203,41,268.000000],[203,43,1186.000000],[203,44,1008.000000],[203,45,200.000000],[203,46,70.000000],[203,47,939.000000],[203,48,162.000000],[203,49,102.000000],[203,50,273.000000],[203,51,98.000000],[203,52,244.000000],[203,53,160.000000],[203,54,169.000000],[203,55,611.000000],[203,56,655.000000],[204,0,1.000000],[204,6,1.000000],[204,8,1.000000],[204,25,1.000000],[204,26,2.000000],[204,30,1.000000],[204,36,1.000000],[204,37,2.000000],[204,47,2.000000],[204,53,1.000000],[204,54,1.000000],[204,55,2.000000],[205,0,43.000000],[205,1,29.000000],[205,2,44.000000],[205,3,36.000000],[205,4,7.000000],[205,5,7.000000],[205,6,12.000000],[205,7,8.000000],[205,8,1.000000],[205,9,25.000000],[205,10,10.000000],[205,11,41.000000],[205,12,4.000000],[205,13,14.000000],[205,14,11.000000],[205,15,4.000000],[205,16,24.000000],[205,17,8.000000],[205,18,8.000000],[205,19,4.000000],[205,20,6.000000],[205,21,5.000000],[205,22,24.000000],[205,23,6.000000],[205,24,3.000000],[205,25,20.000000],[205,26,8.000000],[205,27,4.000000],[205,28,56.000000],[205,29,8.000000],[205,30,10.000000],[205,31,9.000000],[205,32,5.000000],[205,33,23.000000],[205,34,5.000000],[205,35,53.000000],[205,36,33.000000],[205,37,76.000000],[205,38,15.000000],[205,39,31.000000],[205,40,4.000000],[205,41,16.000000],[205,43,72.000000],[205,44,56.000000],[205,45,11.000000],[205,46,1.000000],[205,47,53.000000],[205,48,6.000000],[205,49,7.000000],[205,50,14.000000],[205,51,3.000000],[205,52,6.000000],[205,53,10.000000],[205,54,8.000000],[205,55,40.000000],[205,56,43.000000],[206,0,1539.000000],[206,1,1157.000000],[206,2,1496.000000],[206,3,1467.000000],[206,4,3756.000000],[206,5,376.000000],[206,6,441.000000],[206,7,557.000000],[206,8,280.000000],[206,9,1707.000000],[206,10,884.000000],[206,11,1678.000000],[206,12,543.000000],[206,13,841.000000],[206,14,737.000000],[206,15,316.000000],[206,16,1318.000000],[206,17,508.000000],[206,18,315.000000],[206,19,394.000000],[206,20,265.000000],[206,21,323.000000],[206,22,1110.000000],[206,23,390.000000],[206,24,381.000000],[206,25,1028.000000],[206,26,677.000000],[206,27,434.000000],[206,28,1935.000000],[206,29,588.000000],[206,30,458.000000],[206,31,706.000000],[206,32,310.000000],[206,33,970.000000],[206,34,495.000000],[206,35,1859.000000],[206,36,799.000000],[206,37,24711.000000],[206,38,548.000000],[206,39,986.000000],[206,40,433.000000],[206,41,572.000000],[206,43,3085.000000],[206,44,2573.000000],[206,45,578.000000],[206,46,146.000000],[206,47,2424.000000],[206,48,396.000000],[206,49,269.000000],[206,50,677.000000],[206,51,245.000000],[206,52,575.000000],[206,53,453.000000],[206,54,433.000000],[206,55,1497.000000],[206,56,1601.000000],[207,0,710.000000],[207,1,545.000000],[207,2,609.000000],[207,3,615.000000],[207,4,182.000000],[207,5,220.000000],[207,6,228.000000],[207,7,261.000000],[207,8,166.000000],[207,9,439.000000],[207,10,265.000000],[207,11,773.000000],[207,12,248.000000],[207,13,401.000000],[207,14,228.000000],[207,15,173.000000],[207,16,569.000000],[207,17,244.000000],[207,18,160.000000],[207,19,178.000000],[207,20,186.000000],[207,21,165.000000],[207,22,467.000000],[207,23,212.000000],[207,24,181.000000],[207,25,486.000000],[207,26,323.000000],[207,27,312.000000],[207,28,849.000000],[207,29,307.000000],[207,30,246.000000],[207,31,333.000000],[207,32,143.000000],[207,33,469.000000],[207,34,235.000000],[207,35,898.000000],[207,36,451.000000],[207,37,1207.000000],[207,38,313.000000],[207,39,416.000000],[207,40,247.000000],[207,41,375.000000],[207,43,1197.000000],[207,44,1095.000000],[207,45,238.000000],[207,46,75.000000],[207,47,1118.000000],[207,48,262.000000],[207,49,125.000000],[207,50,297.000000],[207,51,141.000000],[207,52,349.000000],[207,53,237.000000],[207,54,343.000000],[207,55,633.000000],[207,56,734.000000],[208,0,419.000000],[208,1,320.000000],[208,2,419.000000],[208,3,383.000000],[208,4,107.000000],[208,5,94.000000],[208,6,128.000000],[208,7,156.000000],[208,8,78.000000],[208,9,280.000000],[208,10,112.000000],[208,11,481.000000],[208,12,138.000000],[208,13,233.000000],[208,14,98.000000],[208,15,78.000000],[208,16,377.000000],[208,17,140.000000],[208,18,88.000000],[208,19,95.000000],[208,20,74.000000],[208,21,94.000000],[208,22,329.000000],[208,23,90.000000],[208,24,102.000000],[208,25,305.000000],[208,26,146.000000],[208,27,92.000000],[208,28,572.000000],[208,29,123.000000],[208,30,118.000000],[208,31,244.000000],[208,32,93.000000],[208,33,258.000000],[208,34,107.000000],[208,35,533.000000],[208,36,321.000000],[208,37,802.000000],[208,38,162.000000],[208,39,307.000000],[208,40,127.000000],[208,41,159.000000],[208,43,944.000000],[208,44,847.000000],[208,45,147.000000],[208,46,45.000000],[208,47,708.000000],[208,48,96.000000],[208,49,53.000000],[208,50,229.000000],[208,51,63.000000],[208,52,173.000000],[208,53,104.000000],[208,54,113.000000],[208,55,423.000000],[208,56,468.000000],[209,0,1231.000000],[209,1,980.000000],[209,2,1205.000000],[209,3,1037.000000],[209,4,349.000000],[209,5,373.000000],[209,6,343.000000],[209,7,457.000000],[209,8,234.000000],[209,9,821.000000],[209,10,426.000000],[209,11,1351.000000],[209,12,511.000000],[209,13,647.000000],[209,14,343.000000],[209,15,252.000000],[209,16,1071.000000],[209,17,449.000000],[209,18,252.000000],[209,19,272.000000],[209,20,260.000000],[209,21,332.000000],[209,22,825.000000],[209,23,328.000000],[209,24,313.000000],[209,25,826.000000],[209,26,538.000000],[209,27,362.000000],[209,28,1523.000000],[209,29,470.000000],[209,30,417.000000],[209,31,594.000000],[209,32,254.000000],[209,33,781.000000],[209,34,335.000000],[209,35,1563.000000],[209,36,576.000000],[209,37,2351.000000],[209,38,482.000000],[209,39,804.000000],[209,40,375.000000],[209,41,533.000000],[209,43,2391.000000],[209,44,2069.000000],[209,45,426.000000],[209,46,136.000000],[209,47,2227.000000],[209,48,295.000000],[209,49,207.000000],[209,50,572.000000],[209,51,201.000000],[209,52,532.000000],[209,53,371.000000],[209,54,415.000000],[209,55,1187.000000],[209,56,1338.000000],[210,0,1071.000000],[210,1,766.000000],[210,2,947.000000],[210,3,820.000000],[210,4,343.000000],[210,5,339.000000],[210,6,352.000000],[210,7,440.000000],[210,8,237.000000],[210,9,710.000000],[210,10,399.000000],[210,11,1109.000000],[210,12,422.000000],[210,13,644.000000],[210,14,341.000000],[210,15,263.000000],[210,16,848.000000],[210,17,402.000000],[210,18,262.000000],[210,19,275.000000],[210,20,253.000000],[210,21,228.000000],[210,22,808.000000],[210,23,293.000000],[210,24,267.000000],[210,25,792.000000],[210,26,479.000000],[210,27,368.000000],[210,28,1260.000000],[210,29,461.000000],[210,30,399.000000],[210,31,571.000000],[210,32,241.000000],[210,33,613.000000],[210,34,377.000000],[210,35,1268.000000],[210,36,645.000000],[210,37,1746.000000],[210,38,368.000000],[210,39,690.000000],[210,40,297.000000],[210,41,451.000000],[210,43,2039.000000],[210,44,1783.000000],[210,45,422.000000],[210,46,130.000000],[210,47,1674.000000],[210,48,273.000000],[210,49,204.000000],[210,50,541.000000],[210,51,193.000000],[210,52,496.000000],[210,53,344.000000],[210,54,360.000000],[210,55,1069.000000],[210,56,1183.000000],[211,0,896.000000],[211,1,695.000000],[211,2,849.000000],[211,3,723.000000],[211,4,218.000000],[211,5,242.000000],[211,6,307.000000],[211,7,323.000000],[211,8,156.000000],[211,9,547.000000],[211,10,285.000000],[211,11,940.000000],[211,12,335.000000],[211,13,498.000000],[211,14,273.000000],[211,15,194.000000],[211,16,677.000000],[211,17,382.000000],[211,18,207.000000],[211,19,198.000000],[211,20,187.000000],[211,21,235.000000],[211,22,634.000000],[211,23,224.000000],[211,24,230.000000],[211,25,578.000000],[211,26,370.000000],[211,27,256.000000],[211,28,1133.000000],[211,29,334.000000],[211,30,282.000000],[211,31,438.000000],[211,32,186.000000],[211,33,568.000000],[211,34,278.000000],[211,35,1128.000000],[211,36,530.000000],[211,37,1505.000000],[211,38,352.000000],[211,39,489.000000],[211,40,288.000000],[211,41,373.000000],[211,43,1764.000000],[211,44,1542.000000],[211,45,346.000000],[211,46,104.000000],[211,47,1320.000000],[211,48,210.000000],[211,49,152.000000],[211,50,397.000000],[211,51,135.000000],[211,52,339.000000],[211,53,271.000000],[211,54,234.000000],[211,55,948.000000],[211,56,968.000000],[212,0,843.000000],[212,1,627.000000],[212,2,787.000000],[212,3,725.000000],[212,4,214.000000],[212,5,251.000000],[212,6,296.000000],[212,7,329.000000],[212,8,170.000000],[212,9,530.000000],[212,10,277.000000],[212,11,980.000000],[212,12,302.000000],[212,13,435.000000],[212,14,239.000000],[212,15,190.000000],[212,16,678.000000],[212,17,292.000000],[212,18,190.000000],[212,19,223.000000],[212,20,184.000000],[212,21,179.000000],[212,22,558.000000],[212,23,255.000000],[212,24,220.000000],[212,25,557.000000],[212,26,385.000000],[212,27,228.000000],[212,28,974.000000],[212,29,298.000000],[212,30,261.000000],[212,31,445.000000],[212,32,186.000000],[212,33,505.000000],[212,34,238.000000],[212,35,955.000000],[212,36,457.000000],[212,37,1496.000000],[212,38,296.000000],[212,39,571.000000],[212,40,214.000000],[212,41,330.000000],[212,43,1514.000000],[212,44,1331.000000],[212,45,253.000000],[212,46,75.000000],[212,47,1350.000000],[212,48,231.000000],[212,49,159.000000],[212,50,337.000000],[212,51,127.000000],[212,52,366.000000],[212,53,249.000000],[212,54,237.000000],[212,55,714.000000],[212,56,866.000000],[213,0,1153.000000],[213,1,813.000000],[213,2,1058.000000],[213,3,988.000000],[213,4,325.000000],[213,5,351.000000],[213,6,365.000000],[213,7,503.000000],[213,8,206.000000],[213,9,768.000000],[213,10,390.000000],[213,11,1328.000000],[213,12,505.000000],[213,13,637.000000],[213,14,371.000000],[213,15,255.000000],[213,16,995.000000],[213,17,387.000000],[213,18,275.000000],[213,19,309.000000],[213,20,281.000000],[213,21,228.000000],[213,22,781.000000],[213,23,321.000000],[213,24,267.000000],[213,25,734.000000],[213,26,510.000000],[213,27,255.000000],[213,28,1469.000000],[213,29,441.000000],[213,30,369.000000],[213,31,528.000000],[213,32,216.000000],[213,33,709.000000],[213,34,378.000000],[213,35,1384.000000],[213,36,682.000000],[213,37,1655.000000],[213,38,395.000000],[213,39,612.000000],[213,40,269.000000],[213,41,415.000000],[213,43,2230.000000],[213,44,1901.000000],[213,45,471.000000],[213,46,116.000000],[213,47,1515.000000],[213,48,318.000000],[213,49,186.000000],[213,50,432.000000],[213,51,175.000000],[213,52,476.000000],[213,53,339.000000],[213,54,271.000000],[213,55,1070.000000],[213,56,1245.000000],[214,0,1248.000000],[214,1,947.000000],[214,2,1156.000000],[214,3,1084.000000],[214,4,393.000000],[214,5,374.000000],[214,6,429.000000],[214,7,476.000000],[214,8,228.000000],[214,9,829.000000],[214,10,461.000000],[214,11,1439.000000],[214,12,595.000000],[214,13,724.000000],[214,14,369.000000],[214,15,270.000000],[214,16,1041.000000],[214,17,492.000000],[214,18,283.000000],[214,19,309.000000],[214,20,243.000000],[214,21,251.000000],[214,22,931.000000],[214,23,333.000000],[214,24,277.000000],[214,25,740.000000],[214,26,563.000000],[214,27,296.000000],[214,28,1623.000000],[214,29,474.000000],[214,30,335.000000],[214,31,544.000000],[214,32,255.000000],[214,33,812.000000],[214,34,371.000000],[214,35,1603.000000],[214,36,799.000000],[214,37,1874.000000],[214,38,368.000000],[214,39,639.000000],[214,40,270.000000],[214,41,460.000000],[214,43,2504.000000],[214,44,2159.000000],[214,45,444.000000],[214,46,125.000000],[214,47,1686.000000],[214,48,292.000000],[214,49,163.000000],[214,50,509.000000],[214,51,148.000000],[214,52,462.000000],[214,53,435.000000],[214,54,276.000000],[214,55,1220.000000],[214,56,1419.000000],[215,0,355.000000],[215,1,252.000000],[215,2,311.000000],[215,3,273.000000],[215,4,106.000000],[215,5,113.000000],[215,6,123.000000],[215,7,140.000000],[215,8,85.000000],[215,9,249.000000],[215,10,113.000000],[215,11,344.000000],[215,12,166.000000],[215,13,229.000000],[215,14,113.000000],[215,15,89.000000],[215,16,293.000000],[215,17,150.000000],[215,18,81.000000],[215,19,73.000000],[215,20,67.000000],[215,21,74.000000],[215,22,205.000000],[215,23,98.000000],[215,24,86.000000],[215,25,209.000000],[215,26,163.000000],[215,27,90.000000],[215,28,426.000000],[215,29,132.000000],[215,30,109.000000],[215,31,192.000000],[215,32,57.000000],[215,33,199.000000],[215,34,118.000000],[215,35,412.000000],[215,36,171.000000],[215,37,470.000000],[215,38,125.000000],[215,39,128.000000],[215,40,88.000000],[215,41,104.000000],[215,43,618.000000],[215,44,566.000000],[215,45,127.000000],[215,46,30.000000],[215,47,406.000000],[215,48,91.000000],[215,49,62.000000],[215,50,140.000000],[215,51,50.000000],[215,52,123.000000],[215,53,99.000000],[215,54,69.000000],[215,55,326.000000],[215,56,338.000000],[216,0,1043.000000],[216,1,803.000000],[216,2,942.000000],[216,3,843.000000],[216,4,278.000000],[216,5,325.000000],[216,6,368.000000],[216,7,424.000000],[216,8,229.000000],[216,9,669.000000],[216,10,355.000000],[216,11,1227.000000],[216,12,509.000000],[216,13,604.000000],[216,14,347.000000],[216,15,246.000000],[216,16,885.000000],[216,17,399.000000],[216,18,266.000000],[216,19,273.000000],[216,20,252.000000],[216,21,224.000000],[216,22,722.000000],[216,23,322.000000],[216,24,260.000000],[216,25,674.000000],[216,26,493.000000],[216,27,281.000000],[216,28,1345.000000],[216,29,434.000000],[216,30,279.000000],[216,31,476.000000],[216,32,189.000000],[216,33,633.000000],[216,34,285.000000],[216,35,1338.000000],[216,36,649.000000],[216,37,1446.000000],[216,38,353.000000],[216,39,517.000000],[216,40,279.000000],[216,41,371.000000],[216,43,1877.000000],[216,44,1668.000000],[216,45,352.000000],[216,46,100.000000],[216,47,1277.000000],[216,48,259.000000],[216,49,161.000000],[216,50,413.000000],[216,51,182.000000],[216,52,399.000000],[216,53,332.000000],[216,54,296.000000],[216,55,1034.000000],[216,56,1134.000000],[217,0,869.000000],[217,1,669.000000],[217,2,784.000000],[217,3,698.000000],[217,4,194.000000],[217,5,199.000000],[217,6,213.000000],[217,7,305.000000],[217,8,145.000000],[217,9,497.000000],[217,10,239.000000],[217,11,896.000000],[217,12,292.000000],[217,13,453.000000],[217,14,204.000000],[217,15,146.000000],[217,16,620.000000],[217,17,238.000000],[217,18,137.000000],[217,19,169.000000],[217,20,143.000000],[217,21,165.000000],[217,22,555.000000],[217,23,186.000000],[217,24,160.000000],[217,25,502.000000],[217,26,297.000000],[217,27,180.000000],[217,28,995.000000],[217,29,254.000000],[217,30,196.000000],[217,31,345.000000],[217,32,155.000000],[217,33,463.000000],[217,34,237.000000],[217,35,955.000000],[217,36,513.000000],[217,37,1260.000000],[217,38,283.000000],[217,39,472.000000],[217,40,206.000000],[217,41,255.000000],[217,43,1680.000000],[217,44,1436.000000],[217,45,282.000000],[217,46,86.000000],[217,47,1094.000000],[217,48,179.000000],[217,49,111.000000],[217,50,352.000000],[217,51,118.000000],[217,52,319.000000],[217,53,218.000000],[217,54,184.000000],[217,55,851.000000],[217,56,906.000000],[218,0,2776.000000],[218,1,2046.000000],[218,2,2770.000000],[218,3,2770.000000],[218,4,430.000000],[218,5,467.000000],[218,6,427.000000],[218,7,542.000000],[218,8,327.000000],[218,9,1890.000000],[218,10,480.000000],[218,11,3408.000000],[218,12,533.000000],[218,13,1266.000000],[218,14,427.000000],[218,15,341.000000],[218,16,1984.000000],[218,17,518.000000],[218,18,328.000000],[218,19,354.000000],[218,20,299.000000],[218,21,480.000000],[218,22,1741.000000],[218,23,427.000000],[218,24,415.000000],[218,25,1885.000000],[218,26,863.000000],[218,27,586.000000],[218,28,3014.000000],[218,29,762.000000],[218,30,472.000000],[218,31,1096.000000],[218,32,335.000000],[218,33,1494.000000],[218,34,448.000000],[218,35,2910.000000],[218,36,1075.000000],[218,37,5593.000000],[218,38,1274.000000],[218,39,2027.000000],[218,40,721.000000],[218,41,1001.000000],[218,43,6050.000000],[218,44,4953.000000],[218,45,714.000000],[218,46,219.000000],[218,47,5227.000000],[218,48,554.000000],[218,49,262.000000],[218,50,1165.000000],[218,51,233.000000],[218,52,984.000000],[218,53,519.000000],[218,54,807.000000],[218,55,2202.000000],[218,56,3119.000000],[219,0,314.000000],[219,1,352.000000],[219,2,268.000000],[219,3,230.000000],[219,4,283.000000],[219,5,308.000000],[219,6,268.000000],[219,7,347.000000],[219,8,141.000000],[219,9,531.000000],[219,10,327.000000],[219,11,303.000000],[219,12,473.000000],[219,13,405.000000],[219,14,275.000000],[219,15,183.000000],[219,16,381.000000],[219,17,382.000000],[219,18,270.000000],[219,19,272.000000],[219,20,159.000000],[219,21,161.000000],[219,22,263.000000],[219,23,248.000000],[219,24,280.000000],[219,25,1112.000000],[219,26,334.000000],[219,27,115.000000],[219,28,182.000000],[219,29,241.000000],[219,30,275.000000],[219,31,1709.000000],[219,32,244.000000],[219,33,232.000000],[219,34,463.000000],[219,35,189.000000],[219,36,521.000000],[219,37,393.000000],[219,38,186.000000],[219,39,393.000000],[219,40,156.000000],[219,41,170.000000],[219,43,206.000000],[219,44,191.000000],[219,45,193.000000],[219,46,121.000000],[219,47,349.000000],[219,48,155.000000],[219,49,192.000000],[219,50,255.000000],[219,51,121.000000],[219,52,119.000000],[219,53,231.000000],[219,54,87.000000],[219,55,137.000000],[219,56,275.000000],[220,0,41.000000],[220,1,41.000000],[220,2,29.000000],[220,3,23.000000],[220,4,65.000000],[220,5,47.000000],[220,6,65.000000],[220,7,75.000000],[220,8,14.000000],[220,9,73.000000],[220,10,55.000000],[220,11,38.000000],[220,12,77.000000],[220,13,62.000000],[220,14,61.000000],[220,15,30.000000],[220,16,69.000000],[220,17,74.000000],[220,18,34.000000],[220,19,23.000000],[220,20,18.000000],[220,21,16.000000],[220,22,21.000000],[220,23,38.000000],[220,24,36.000000],[220,25,66.000000],[220,26,73.000000],[220,27,13.000000],[220,28,20.000000],[220,29,43.000000],[220,30,42.000000],[220,31,90.000000],[220,32,19.000000],[220,33,32.000000],[220,34,52.000000],[220,35,25.000000],[220,36,181.000000],[220,37,25.000000],[220,38,19.000000],[220,39,30.000000],[220,40,24.000000],[220,41,29.000000],[220,43,22.000000],[220,44,21.000000],[220,45,29.000000],[220,46,9.000000],[220,47,14.000000],[220,48,18.000000],[220,49,32.000000],[220,50,24.000000],[220,51,19.000000],[220,52,15.000000],[220,53,51.000000],[220,54,11.000000],[220,55,16.000000],[220,56,23.000000],[221,0,971.000000],[221,1,885.000000],[221,2,823.000000],[221,3,753.000000],[221,4,893.000000],[221,5,917.000000],[221,6,857.000000],[221,7,1056.000000],[221,8,413.000000],[221,9,1159.000000],[221,10,955.000000],[221,11,921.000000],[221,12,1350.000000],[221,13,997.000000],[221,14,787.000000],[221,15,460.000000],[221,16,1054.000000],[221,17,1136.000000],[221,18,589.000000],[221,19,543.000000],[221,20,460.000000],[221,21,374.000000],[221,22,619.000000],[221,23,573.000000],[221,24,587.000000],[221,25,1827.000000],[221,26,965.000000],[221,27,388.000000],[221,28,721.000000],[221,29,605.000000],[221,30,623.000000],[221,31,2568.000000],[221,32,505.000000],[221,33,620.000000],[221,34,964.000000],[221,35,771.000000],[221,36,1366.000000],[221,37,948.000000],[221,38,536.000000],[221,39,716.000000],[221,40,558.000000],[221,41,542.000000],[221,43,803.000000],[221,44,697.000000],[221,45,564.000000],[221,46,241.000000],[221,47,714.000000],[221,48,599.000000],[221,49,365.000000],[221,50,547.000000],[221,51,316.000000],[221,52,329.000000],[221,53,680.000000],[221,54,333.000000],[221,55,606.000000],[221,56,800.000000],[222,0,7055.000000],[222,1,7821.000000],[222,2,4272.000000],[222,3,5023.000000],[222,4,9724.000000],[222,5,13127.000000],[222,6,10312.000000],[222,7,13294.000000],[222,8,1511.000000],[222,9,6629.000000],[222,10,10194.000000],[222,11,3562.000000],[222,12,16946.000000],[222,13,5592.000000],[222,14,10253.000000],[222,15,1991.000000],[222,16,7725.000000],[222,17,15952.000000],[222,18,2100.000000],[222,19,2418.000000],[222,20,1723.000000],[222,21,1673.000000],[222,22,927.000000],[222,23,1933.000000],[222,24,2974.000000],[222,25,3975.000000],[222,26,8385.000000],[222,27,2086.000000],[222,28,778.000000],[222,29,2987.000000],[222,30,2452.000000],[222,31,6449.000000],[222,32,1385.000000],[222,33,1065.000000],[222,34,2817.000000],[222,35,996.000000],[222,36,4626.000000],[222,37,1711.000000],[222,38,1728.000000],[222,39,1334.000000],[222,40,2184.000000],[222,41,3832.000000],[222,43,842.000000],[222,44,966.000000],[222,45,1612.000000],[222,46,802.000000],[222,47,1092.000000],[222,48,862.000000],[222,49,1569.000000],[222,50,1285.000000],[222,51,1246.000000],[222,52,611.000000],[222,53,5432.000000],[222,54,2667.000000],[222,55,1209.000000],[222,56,1292.000000],[223,0,949.000000],[223,1,935.000000],[223,2,771.000000],[223,3,696.000000],[223,4,750.000000],[223,5,770.000000],[223,6,699.000000],[223,7,943.000000],[223,8,375.000000],[223,9,1426.000000],[223,10,818.000000],[223,11,824.000000],[223,12,1182.000000],[223,13,1067.000000],[223,14,654.000000],[223,15,475.000000],[223,16,1034.000000],[223,17,927.000000],[223,18,618.000000],[223,19,653.000000],[223,20,482.000000],[223,21,492.000000],[223,22,650.000000],[223,23,689.000000],[223,24,625.000000],[223,25,3255.000000],[223,26,867.000000],[223,27,450.000000],[223,28,572.000000],[223,29,618.000000],[223,30,711.000000],[223,31,4831.000000],[223,32,636.000000],[223,33,690.000000],[223,34,1055.000000],[223,35,645.000000],[223,36,1176.000000],[223,37,1188.000000],[223,38,466.000000],[223,39,980.000000],[223,40,476.000000],[223,41,518.000000],[223,43,694.000000],[223,44,612.000000],[223,45,558.000000],[223,46,353.000000],[223,47,854.000000],[223,48,537.000000],[223,49,385.000000],[223,50,697.000000],[223,51,356.000000],[223,52,447.000000],[223,53,623.000000],[223,54,298.000000],[223,55,559.000000],[223,56,690.000000],[224,0,946.000000],[224,1,858.000000],[224,2,886.000000],[224,3,727.000000],[224,4,838.000000],[224,5,802.000000],[224,6,772.000000],[224,7,1033.000000],[224,8,378.000000],[224,9,1159.000000],[224,10,853.000000],[224,11,956.000000],[224,12,1225.000000],[224,13,964.000000],[224,14,703.000000],[224,15,464.000000],[224,16,1087.000000],[224,17,1016.000000],[224,18,545.000000],[224,19,557.000000],[224,20,411.000000],[224,21,348.000000],[224,22,648.000000],[224,23,652.000000],[224,24,650.000000],[224,25,1288.000000],[224,26,929.000000],[224,27,405.000000],[224,28,782.000000],[224,29,742.000000],[224,30,699.000000],[224,31,1811.000000],[224,32,490.000000],[224,33,645.000000],[224,34,970.000000],[224,35,790.000000],[224,36,1881.000000],[224,37,791.000000],[224,38,532.000000],[224,39,564.000000],[224,40,509.000000],[224,41,570.000000],[224,43,942.000000],[224,44,791.000000],[224,45,545.000000],[224,46,190.000000],[224,47,649.000000],[224,48,541.000000],[224,49,394.000000],[224,50,413.000000],[224,51,319.000000],[224,52,340.000000],[224,53,681.000000],[224,54,335.000000],[224,55,668.000000],[224,56,766.000000],[225,0,460.000000],[225,1,392.000000],[225,2,393.000000],[225,3,330.000000],[225,4,299.000000],[225,5,265.000000],[225,6,309.000000],[225,7,375.000000],[225,8,221.000000],[225,9,437.000000],[225,10,313.000000],[225,11,415.000000],[225,12,500.000000],[225,13,370.000000],[225,14,269.000000],[225,15,217.000000],[225,16,390.000000],[225,17,371.000000],[225,18,224.000000],[225,19,239.000000],[225,20,244.000000],[225,21,144.000000],[225,22,294.000000],[225,23,287.000000],[225,24,218.000000],[225,25,657.000000],[225,26,335.000000],[225,27,170.000000],[225,28,359.000000],[225,29,271.000000],[225,30,288.000000],[225,31,917.000000],[225,32,211.000000],[225,33,217.000000],[225,34,338.000000],[225,35,386.000000],[225,36,507.000000],[225,37,436.000000],[225,38,223.000000],[225,39,268.000000],[225,40,208.000000],[225,41,232.000000],[225,43,418.000000],[225,44,346.000000],[225,45,235.000000],[225,46,109.000000],[225,47,359.000000],[225,48,234.000000],[225,49,162.000000],[225,50,203.000000],[225,51,146.000000],[225,52,168.000000],[225,53,241.000000],[225,54,129.000000],[225,55,314.000000],[225,56,359.000000],[226,0,315.000000],[226,1,307.000000],[226,2,247.000000],[226,3,254.000000],[226,4,251.000000],[226,5,239.000000],[226,6,227.000000],[226,7,279.000000],[226,8,192.000000],[226,9,355.000000],[226,10,276.000000],[226,11,254.000000],[226,12,345.000000],[226,13,254.000000],[226,14,200.000000],[226,15,164.000000],[226,16,301.000000],[226,17,280.000000],[226,18,191.000000],[226,19,215.000000],[226,20,151.000000],[226,21,139.000000],[226,22,186.000000],[226,23,207.000000],[226,24,195.000000],[226,25,550.000000],[226,26,262.000000],[226,27,152.000000],[226,28,203.000000],[226,29,196.000000],[226,30,218.000000],[226,31,772.000000],[226,32,168.000000],[226,33,211.000000],[226,34,308.000000],[226,35,226.000000],[226,36,301.000000],[226,37,275.000000],[226,38,178.000000],[226,39,203.000000],[226,40,185.000000],[226,41,153.000000],[226,43,228.000000],[226,44,214.000000],[226,45,182.000000],[226,46,100.000000],[226,47,210.000000],[226,48,204.000000],[226,49,125.000000],[226,50,166.000000],[226,51,117.000000],[226,52,157.000000],[226,53,171.000000],[226,54,108.000000],[226,55,193.000000],[226,56,240.000000],[227,0,1096.000000],[227,1,1043.000000],[227,2,892.000000],[227,3,775.000000],[227,4,1290.000000],[227,5,1110.000000],[227,6,1151.000000],[227,7,1363.000000],[227,8,454.000000],[227,9,1792.000000],[227,10,1179.000000],[227,11,986.000000],[227,12,1792.000000],[227,13,1489.000000],[227,14,989.000000],[227,15,650.000000],[227,16,1679.000000],[227,17,1435.000000],[227,18,735.000000],[227,19,770.000000],[227,20,675.000000],[227,21,450.000000],[227,22,771.000000],[227,23,889.000000],[227,24,964.000000],[227,25,1485.000000],[227,26,1255.000000],[227,27,561.000000],[227,28,616.000000],[227,29,937.000000],[227,30,957.000000],[227,31,2270.000000],[227,32,692.000000],[227,33,893.000000],[227,34,1372.000000],[227,35,655.000000],[227,36,2144.000000],[227,37,683.000000],[227,38,560.000000],[227,39,558.000000],[227,40,655.000000],[227,41,691.000000],[227,43,592.000000],[227,44,606.000000],[227,45,782.000000],[227,46,260.000000],[227,47,514.000000],[227,48,559.000000],[227,49,585.000000],[227,50,544.000000],[227,51,420.000000],[227,52,460.000000],[227,53,960.000000],[227,54,421.000000],[227,55,542.000000],[227,56,709.000000],[228,0,838.000000],[228,1,739.000000],[228,2,569.000000],[228,3,511.000000],[228,4,663.000000],[228,5,644.000000],[228,6,583.000000],[228,7,799.000000],[228,8,311.000000],[228,9,843.000000],[228,10,696.000000],[228,11,610.000000],[228,12,1135.000000],[228,13,718.000000],[228,14,591.000000],[228,15,368.000000],[228,16,743.000000],[228,17,799.000000],[228,18,465.000000],[228,19,497.000000],[228,20,362.000000],[228,21,384.000000],[228,22,461.000000],[228,23,571.000000],[228,24,479.000000],[228,25,1506.000000],[228,26,699.000000],[228,27,331.000000],[228,28,404.000000],[228,29,439.000000],[228,30,550.000000],[228,31,2362.000000],[228,32,474.000000],[228,33,455.000000],[228,34,889.000000],[228,35,507.000000],[228,36,758.000000],[228,37,697.000000],[228,38,457.000000],[228,39,591.000000],[228,40,398.000000],[228,41,431.000000],[228,43,476.000000],[228,44,436.000000],[228,45,424.000000],[228,46,277.000000],[228,47,542.000000],[228,48,415.000000],[228,49,299.000000],[228,50,413.000000],[228,51,263.000000],[228,52,301.000000],[228,53,482.000000],[228,54,261.000000],[228,55,416.000000],[228,56,582.000000],[229,0,591.000000],[229,1,530.000000],[229,2,525.000000],[229,3,445.000000],[229,4,420.000000],[229,5,398.000000],[229,6,400.000000],[229,7,551.000000],[229,8,205.000000],[229,9,692.000000],[229,10,466.000000],[229,11,530.000000],[229,12,652.000000],[229,13,560.000000],[229,14,380.000000],[229,15,261.000000],[229,16,513.000000],[229,17,525.000000],[229,18,329.000000],[229,19,317.000000],[229,20,230.000000],[229,21,238.000000],[229,22,352.000000],[229,23,360.000000],[229,24,315.000000],[229,25,1055.000000],[229,26,505.000000],[229,27,195.000000],[229,28,441.000000],[229,29,380.000000],[229,30,361.000000],[229,31,1502.000000],[229,32,301.000000],[229,33,348.000000],[229,34,587.000000],[229,35,483.000000],[229,36,649.000000],[229,37,509.000000],[229,38,364.000000],[229,39,409.000000],[229,40,356.000000],[229,41,286.000000],[229,43,475.000000],[229,44,386.000000],[229,45,286.000000],[229,46,150.000000],[229,47,441.000000],[229,48,377.000000],[229,49,222.000000],[229,50,291.000000],[229,51,193.000000],[229,52,227.000000],[229,53,344.000000],[229,54,170.000000],[229,55,350.000000],[229,56,417.000000],[230,0,534.000000],[230,1,430.000000],[230,2,367.000000],[230,3,291.000000],[230,4,445.000000],[230,5,453.000000],[230,6,439.000000],[230,7,485.000000],[230,8,238.000000],[230,9,523.000000],[230,10,451.000000],[230,11,340.000000],[230,12,637.000000],[230,13,493.000000],[230,14,426.000000],[230,15,294.000000],[230,16,452.000000],[230,17,529.000000],[230,18,313.000000],[230,19,280.000000],[230,20,255.000000],[230,21,220.000000],[230,22,273.000000],[230,23,292.000000],[230,24,348.000000],[230,25,1039.000000],[230,26,398.000000],[230,27,215.000000],[230,28,258.000000],[230,29,307.000000],[230,30,338.000000],[230,31,1502.000000],[230,32,288.000000],[230,33,287.000000],[230,34,512.000000],[230,35,252.000000],[230,36,472.000000],[230,37,413.000000],[230,38,329.000000],[230,39,349.000000],[230,40,347.000000],[230,41,327.000000],[230,43,295.000000],[230,44,282.000000],[230,45,316.000000],[230,46,151.000000],[230,47,300.000000],[230,48,347.000000],[230,49,218.000000],[230,50,282.000000],[230,51,191.000000],[230,52,199.000000],[230,53,339.000000],[230,54,168.000000],[230,55,193.000000],[230,56,311.000000],[231,0,523.000000],[231,1,504.000000],[231,2,476.000000],[231,3,405.000000],[231,4,406.000000],[231,5,412.000000],[231,6,366.000000],[231,7,512.000000],[231,8,184.000000],[231,9,531.000000],[231,10,403.000000],[231,11,529.000000],[231,12,675.000000],[231,13,458.000000],[231,14,326.000000],[231,15,239.000000],[231,16,538.000000],[231,17,471.000000],[231,18,282.000000],[231,19,267.000000],[231,20,242.000000],[231,21,188.000000],[231,22,367.000000],[231,23,319.000000],[231,24,291.000000],[231,25,795.000000],[231,26,418.000000],[231,27,190.000000],[231,28,465.000000],[231,29,312.000000],[231,30,305.000000],[231,31,1039.000000],[231,32,274.000000],[231,33,334.000000],[231,34,494.000000],[231,35,465.000000],[231,36,627.000000],[231,37,553.000000],[231,38,375.000000],[231,39,332.000000],[231,40,336.000000],[231,41,268.000000],[231,43,524.000000],[231,44,420.000000],[231,45,257.000000],[231,46,99.000000],[231,47,423.000000],[231,48,368.000000],[231,49,161.000000],[231,50,249.000000],[231,51,183.000000],[231,52,267.000000],[231,53,306.000000],[231,54,195.000000],[231,55,383.000000],[231,56,480.000000],[232,0,389.000000],[232,1,354.000000],[232,2,336.000000],[232,3,313.000000],[232,4,290.000000],[232,5,271.000000],[232,6,266.000000],[232,7,371.000000],[232,8,163.000000],[232,9,424.000000],[232,10,297.000000],[232,11,369.000000],[232,12,459.000000],[232,13,369.000000],[232,14,248.000000],[232,15,188.000000],[232,16,399.000000],[232,17,331.000000],[232,18,241.000000],[232,19,241.000000],[232,20,173.000000],[232,21,135.000000],[232,22,276.000000],[232,23,234.000000],[232,24,236.000000],[232,25,504.000000],[232,26,330.000000],[232,27,156.000000],[232,28,338.000000],[232,29,236.000000],[232,30,260.000000],[232,31,698.000000],[232,32,166.000000],[232,33,251.000000],[232,34,384.000000],[232,35,353.000000],[232,36,540.000000],[232,37,418.000000],[232,38,205.000000],[232,39,231.000000],[232,40,194.000000],[232,41,203.000000],[232,43,395.000000],[232,44,379.000000],[232,45,231.000000],[232,46,76.000000],[232,47,382.000000],[232,48,207.000000],[232,49,153.000000],[232,50,157.000000],[232,51,138.000000],[232,52,161.000000],[232,53,237.000000],[232,54,153.000000],[232,55,262.000000],[232,56,359.000000],[233,0,287.000000],[233,1,312.000000],[233,2,292.000000],[233,3,237.000000],[233,4,276.000000],[233,5,242.000000],[233,6,271.000000],[233,7,378.000000],[233,8,144.000000],[233,9,371.000000],[233,10,314.000000],[233,11,267.000000],[233,12,396.000000],[233,13,355.000000],[233,14,235.000000],[233,15,168.000000],[233,16,315.000000],[233,17,334.000000],[233,18,200.000000],[233,19,182.000000],[233,20,167.000000],[233,21,102.000000],[233,22,209.000000],[233,23,245.000000],[233,24,204.000000],[233,25,515.000000],[233,26,284.000000],[233,27,136.000000],[233,28,264.000000],[233,29,210.000000],[233,30,234.000000],[233,31,704.000000],[233,32,195.000000],[233,33,225.000000],[233,34,369.000000],[233,35,340.000000],[233,36,410.000000],[233,37,303.000000],[233,38,204.000000],[233,39,215.000000],[233,40,224.000000],[233,41,195.000000],[233,43,235.000000],[233,44,215.000000],[233,45,202.000000],[233,46,72.000000],[233,47,258.000000],[233,48,197.000000],[233,49,118.000000],[233,50,154.000000],[233,51,110.000000],[233,52,168.000000],[233,53,221.000000],[233,54,97.000000],[233,55,263.000000],[233,56,260.000000],[234,0,543.000000],[234,1,533.000000],[234,2,508.000000],[234,3,515.000000],[234,4,659.000000],[234,5,593.000000],[234,6,562.000000],[234,7,847.000000],[234,8,300.000000],[234,9,857.000000],[234,10,642.000000],[234,11,566.000000],[234,12,1040.000000],[234,13,804.000000],[234,14,516.000000],[234,15,367.000000],[234,16,783.000000],[234,17,838.000000],[234,18,404.000000],[234,19,424.000000],[234,20,349.000000],[234,21,266.000000],[234,22,376.000000],[234,23,463.000000],[234,24,486.000000],[234,25,901.000000],[234,26,759.000000],[234,27,310.000000],[234,28,388.000000],[234,29,551.000000],[234,30,503.000000],[234,31,1295.000000],[234,32,366.000000],[234,33,506.000000],[234,34,816.000000],[234,35,459.000000],[234,36,1399.000000],[234,37,506.000000],[234,38,337.000000],[234,39,379.000000],[234,40,350.000000],[234,41,388.000000],[234,43,439.000000],[234,44,415.000000],[234,45,434.000000],[234,46,124.000000],[234,47,430.000000],[234,48,322.000000],[234,49,305.000000],[234,50,283.000000],[234,51,239.000000],[234,52,268.000000],[234,53,553.000000],[234,54,251.000000],[234,55,309.000000],[234,56,449.000000],[235,0,16.000000],[235,1,27.000000],[235,2,18.000000],[235,3,18.000000],[235,4,34.000000],[235,5,22.000000],[235,6,28.000000],[235,7,34.000000],[235,8,15.000000],[235,9,29.000000],[235,10,24.000000],[235,11,23.000000],[235,12,33.000000],[235,13,19.000000],[235,14,28.000000],[235,15,13.000000],[235,16,31.000000],[235,17,30.000000],[235,18,17.000000],[235,19,11.000000],[235,20,11.000000],[235,21,6.000000],[235,22,16.000000],[235,23,15.000000],[235,24,28.000000],[235,25,23.000000],[235,26,22.000000],[235,27,12.000000],[235,28,23.000000],[235,29,12.000000],[235,30,23.000000],[235,31,41.000000],[235,32,23.000000],[235,33,10.000000],[235,34,34.000000],[235,35,24.000000],[235,36,60.000000],[235,37,13.000000],[235,38,16.000000],[235,39,6.000000],[235,40,12.000000],[235,41,22.000000],[235,43,30.000000],[235,44,20.000000],[235,45,21.000000],[235,46,5.000000],[235,47,18.000000],[235,48,24.000000],[235,49,13.000000],[235,50,17.000000],[235,51,10.000000],[235,52,9.000000],[235,53,17.000000],[235,54,16.000000],[235,55,19.000000],[235,56,20.000000],[236,0,27.000000],[236,1,22.000000],[236,2,20.000000],[236,3,25.000000],[236,4,21.000000],[236,5,37.000000],[236,6,20.000000],[236,7,47.000000],[236,8,9.000000],[236,9,32.000000],[236,10,27.000000],[236,11,31.000000],[236,12,59.000000],[236,13,19.000000],[236,14,22.000000],[236,15,21.000000],[236,16,40.000000],[236,17,44.000000],[236,18,18.000000],[236,19,14.000000],[236,20,10.000000],[236,21,8.000000],[236,22,16.000000],[236,23,14.000000],[236,24,17.000000],[236,25,28.000000],[236,26,25.000000],[236,27,13.000000],[236,28,12.000000],[236,29,26.000000],[236,30,30.000000],[236,31,41.000000],[236,32,21.000000],[236,33,17.000000],[236,34,55.000000],[236,35,13.000000],[236,36,49.000000],[236,37,18.000000],[236,38,13.000000],[236,39,13.000000],[236,40,13.000000],[236,41,9.000000],[236,43,22.000000],[236,44,14.000000],[236,45,18.000000],[236,46,8.000000],[236,47,20.000000],[236,48,16.000000],[236,49,14.000000],[236,50,13.000000],[236,51,10.000000],[236,52,4.000000],[236,53,32.000000],[236,54,4.000000],[236,55,11.000000],[236,56,17.000000],[237,0,7869.000000],[237,1,6535.000000],[237,2,5380.000000],[237,3,4439.000000],[237,4,6065.000000],[237,5,3774.000000],[237,6,4860.000000],[237,7,4516.000000],[237,8,15255.000000],[237,9,14876.000000],[237,10,4352.000000],[237,11,6613.000000],[237,12,5930.000000],[237,13,13039.000000],[237,14,4366.000000],[237,15,12826.000000],[237,16,11132.000000],[237,17,4713.000000],[237,18,30853.000000],[237,19,25163.000000],[237,20,20881.000000],[237,21,7833.000000],[237,22,26491.000000],[237,23,27310.000000],[237,24,27414.000000],[237,25,25965.000000],[237,26,9035.000000],[237,27,6001.000000],[237,28,5123.000000],[237,29,14940.000000],[237,30,31061.000000],[237,31,68599.000000],[237,32,21966.000000],[237,33,33658.000000],[237,34,40730.000000],[237,35,7054.000000],[237,36,11642.000000],[237,37,8744.000000],[237,38,2482.000000],[237,39,14625.000000],[237,40,2197.000000],[237,41,7333.000000],[237,43,3744.000000],[237,44,4022.000000],[237,45,9197.000000],[237,46,6607.000000],[237,47,8640.000000],[237,48,1712.000000],[237,49,13581.000000],[237,50,8770.000000],[237,51,9252.000000],[237,52,13550.000000],[237,53,6013.000000],[237,54,3787.000000],[237,55,4781.000000],[237,56,8815.000000],[238,0,443.000000],[238,1,470.000000],[238,2,436.000000],[238,3,370.000000],[238,4,489.000000],[238,5,462.000000],[238,6,417.000000],[238,7,551.000000],[238,8,244.000000],[238,9,610.000000],[238,10,539.000000],[238,11,500.000000],[238,12,760.000000],[238,13,502.000000],[238,14,379.000000],[238,15,372.000000],[238,16,560.000000],[238,17,613.000000],[238,18,331.000000],[238,19,340.000000],[238,20,271.000000],[238,21,206.000000],[238,22,341.000000],[238,23,442.000000],[238,24,439.000000],[238,25,577.000000],[238,26,577.000000],[238,27,211.000000],[238,28,292.000000],[238,29,450.000000],[238,30,489.000000],[238,31,855.000000],[238,32,356.000000],[238,33,419.000000],[238,34,900.000000],[238,35,371.000000],[238,36,782.000000],[238,37,507.000000],[238,38,278.000000],[238,39,332.000000],[238,40,312.000000],[238,41,254.000000],[238,43,297.000000],[238,44,302.000000],[238,45,410.000000],[238,46,99.000000],[238,47,414.000000],[238,48,234.000000],[238,49,261.000000],[238,50,259.000000],[238,51,226.000000],[238,52,233.000000],[238,53,432.000000],[238,54,173.000000],[238,55,279.000000],[238,56,386.000000],[239,0,433.000000],[239,1,388.000000],[239,2,423.000000],[239,3,335.000000],[239,4,568.000000],[239,5,503.000000],[239,6,401.000000],[239,7,642.000000],[239,8,293.000000],[239,9,545.000000],[239,10,494.000000],[239,11,442.000000],[239,12,881.000000],[239,13,438.000000],[239,14,387.000000],[239,15,336.000000],[239,16,480.000000],[239,17,639.000000],[239,18,374.000000],[239,19,295.000000],[239,20,230.000000],[239,21,181.000000],[239,22,300.000000],[239,23,400.000000],[239,24,312.000000],[239,25,422.000000],[239,26,568.000000],[239,27,186.000000],[239,28,240.000000],[239,29,439.000000],[239,30,400.000000],[239,31,636.000000],[239,32,361.000000],[239,33,275.000000],[239,34,1198.000000],[239,35,282.000000],[239,36,745.000000],[239,37,297.000000],[239,38,257.000000],[239,39,256.000000],[239,40,245.000000],[239,41,262.000000],[239,43,287.000000],[239,44,285.000000],[239,45,296.000000],[239,46,96.000000],[239,47,263.000000],[239,48,273.000000],[239,49,246.000000],[239,50,206.000000],[239,51,185.000000],[239,52,216.000000],[239,53,504.000000],[239,54,156.000000],[239,55,208.000000],[239,56,331.000000],[240,0,280.000000],[240,1,248.000000],[240,2,259.000000],[240,3,222.000000],[240,4,276.000000],[240,5,237.000000],[240,6,202.000000],[240,7,287.000000],[240,8,126.000000],[240,9,333.000000],[240,10,269.000000],[240,11,269.000000],[240,12,381.000000],[240,13,299.000000],[240,14,228.000000],[240,15,192.000000],[240,16,265.000000],[240,17,286.000000],[240,18,198.000000],[240,19,191.000000],[240,20,158.000000],[240,21,162.000000],[240,22,229.000000],[240,23,204.000000],[240,24,204.000000],[240,25,373.000000],[240,26,260.000000],[240,27,122.000000],[240,28,234.000000],[240,29,221.000000],[240,30,191.000000],[240,31,575.000000],[240,32,195.000000],[240,33,215.000000],[240,34,375.000000],[240,35,246.000000],[240,36,336.000000],[240,37,302.000000],[240,38,170.000000],[240,39,179.000000],[240,40,181.000000],[240,41,155.000000],[240,43,216.000000],[240,44,228.000000],[240,45,187.000000],[240,46,73.000000],[240,47,239.000000],[240,48,181.000000],[240,49,144.000000],[240,50,132.000000],[240,51,95.000000],[240,52,143.000000],[240,53,229.000000],[240,54,137.000000],[240,55,199.000000],[240,56,212.000000],[241,0,17.000000],[241,1,16.000000],[241,2,12.000000],[241,3,15.000000],[241,4,18.000000],[241,5,14.000000],[241,6,10.000000],[241,7,14.000000],[241,8,9.000000],[241,9,18.000000],[241,10,20.000000],[241,11,24.000000],[241,12,31.000000],[241,13,21.000000],[241,14,15.000000],[241,15,14.000000],[241,16,18.000000],[241,17,19.000000],[241,18,8.000000],[241,19,11.000000],[241,20,8.000000],[241,21,8.000000],[241,22,14.000000],[241,23,12.000000],[241,24,10.000000],[241,25,8.000000],[241,26,19.000000],[241,27,8.000000],[241,28,16.000000],[241,29,12.000000],[241,30,7.000000],[241,31,18.000000],[241,32,9.000000],[241,33,11.000000],[241,34,15.000000],[241,35,12.000000],[241,36,30.000000],[241,37,9.000000],[241,38,11.000000],[241,39,5.000000],[241,40,6.000000],[241,41,6.000000],[241,43,14.000000],[241,44,12.000000],[241,45,9.000000],[241,47,10.000000],[241,48,11.000000],[241,49,11.000000],[241,50,8.000000],[241,51,3.000000],[241,52,7.000000],[241,53,16.000000],[241,54,3.000000],[241,55,17.000000],[241,56,16.000000],[242,0,750.000000],[242,1,626.000000],[242,2,638.000000],[242,3,610.000000],[242,4,628.000000],[242,5,586.000000],[242,6,574.000000],[242,7,852.000000],[242,8,298.000000],[242,9,783.000000],[242,10,670.000000],[242,11,783.000000],[242,12,939.000000],[242,13,665.000000],[242,14,493.000000],[242,15,351.000000],[242,16,796.000000],[242,17,700.000000],[242,18,383.000000],[242,19,419.000000],[242,20,308.000000],[242,21,198.000000],[242,22,591.000000],[242,23,455.000000],[242,24,382.000000],[242,25,674.000000],[242,26,777.000000],[242,27,313.000000],[242,28,640.000000],[242,29,507.000000],[242,30,478.000000],[242,31,969.000000],[242,32,375.000000],[242,33,452.000000],[242,34,703.000000],[242,35,736.000000],[242,36,962.000000],[242,37,572.000000],[242,38,367.000000],[242,39,341.000000],[242,40,294.000000],[242,41,455.000000],[242,43,731.000000],[242,44,649.000000],[242,45,423.000000],[242,46,133.000000],[242,47,473.000000],[242,48,321.000000],[242,49,284.000000],[242,50,341.000000],[242,51,218.000000],[242,52,294.000000],[242,53,471.000000],[242,54,247.000000],[242,55,547.000000],[242,56,701.000000],[243,0,720.000000],[243,1,602.000000],[243,2,626.000000],[243,3,535.000000],[243,4,588.000000],[243,5,540.000000],[243,6,522.000000],[243,7,721.000000],[243,8,376.000000],[243,9,710.000000],[243,10,571.000000],[243,11,733.000000],[243,12,884.000000],[243,13,612.000000],[243,14,433.000000],[243,15,362.000000],[243,16,729.000000],[243,17,671.000000],[243,18,363.000000],[243,19,366.000000],[243,20,338.000000],[243,21,255.000000],[243,22,526.000000],[243,23,457.000000],[243,24,431.000000],[243,25,650.000000],[243,26,721.000000],[243,27,329.000000],[243,28,747.000000],[243,29,502.000000],[243,30,429.000000],[243,31,870.000000],[243,32,339.000000],[243,33,514.000000],[243,34,705.000000],[243,35,804.000000],[243,36,1122.000000],[243,37,603.000000],[243,38,331.000000],[243,39,370.000000],[243,40,330.000000],[243,41,426.000000],[243,43,680.000000],[243,44,652.000000],[243,45,377.000000],[243,46,137.000000],[243,47,582.000000],[243,48,317.000000],[243,49,296.000000],[243,50,331.000000],[243,51,230.000000],[243,52,320.000000],[243,53,478.000000],[243,54,333.000000],[243,55,622.000000],[243,56,592.000000],[244,0,1083.000000],[244,1,858.000000],[244,2,1001.000000],[244,3,1015.000000],[244,4,257.000000],[244,5,286.000000],[244,6,252.000000],[244,7,349.000000],[244,8,183.000000],[244,9,645.000000],[244,10,363.000000],[244,11,1189.000000],[244,12,387.000000],[244,13,570.000000],[244,14,238.000000],[244,15,241.000000],[244,16,852.000000],[244,17,345.000000],[244,18,244.000000],[244,19,220.000000],[244,20,202.000000],[244,21,198.000000],[244,22,722.000000],[244,23,245.000000],[244,24,233.000000],[244,25,607.000000],[244,26,436.000000],[244,27,276.000000],[244,28,1279.000000],[244,29,363.000000],[244,30,296.000000],[244,31,474.000000],[244,32,207.000000],[244,33,592.000000],[244,34,337.000000],[244,35,1220.000000],[244,36,602.000000],[244,37,1885.000000],[244,38,380.000000],[244,39,719.000000],[244,40,299.000000],[244,41,404.000000],[244,43,1856.000000],[244,44,1676.000000],[244,45,358.000000],[244,46,81.000000],[244,47,1778.000000],[244,48,233.000000],[244,49,172.000000],[244,50,447.000000],[244,51,166.000000],[244,52,415.000000],[244,53,287.000000],[244,54,283.000000],[244,55,1008.000000],[244,56,1004.000000],[245,0,469.000000],[245,1,357.000000],[245,2,402.000000],[245,3,376.000000],[245,4,151.000000],[245,5,125.000000],[245,6,156.000000],[245,7,169.000000],[245,8,136.000000],[245,9,291.000000],[245,10,168.000000],[245,11,511.000000],[245,12,200.000000],[245,13,222.000000],[245,14,151.000000],[245,15,129.000000],[245,16,354.000000],[245,17,173.000000],[245,18,120.000000],[245,19,128.000000],[245,20,124.000000],[245,21,119.000000],[245,22,349.000000],[245,23,150.000000],[245,24,152.000000],[245,25,305.000000],[245,26,226.000000],[245,27,155.000000],[245,28,478.000000],[245,29,197.000000],[245,30,177.000000],[245,31,233.000000],[245,32,118.000000],[245,33,281.000000],[245,34,139.000000],[245,35,515.000000],[245,36,269.000000],[245,37,596.000000],[245,38,212.000000],[245,39,254.000000],[245,40,160.000000],[245,41,303.000000],[245,43,740.000000],[245,44,631.000000],[245,45,173.000000],[245,46,60.000000],[245,47,614.000000],[245,48,144.000000],[245,49,95.000000],[245,50,168.000000],[245,51,100.000000],[245,52,169.000000],[245,53,143.000000],[245,54,196.000000],[245,55,451.000000],[245,56,432.000000],[246,0,197.000000],[246,1,194.000000],[246,2,214.000000],[246,3,165.000000],[246,4,89.000000],[246,5,74.000000],[246,6,56.000000],[246,7,94.000000],[246,8,76.000000],[246,9,126.000000],[246,10,85.000000],[246,11,222.000000],[246,12,119.000000],[246,13,137.000000],[246,14,77.000000],[246,15,86.000000],[246,16,137.000000],[246,17,100.000000],[246,18,73.000000],[246,19,89.000000],[246,20,61.000000],[246,21,66.000000],[246,22,138.000000],[246,23,74.000000],[246,24,76.000000],[246,25,129.000000],[246,26,112.000000],[246,27,69.000000],[246,28,213.000000],[246,29,80.000000],[246,30,112.000000],[246,31,111.000000],[246,32,67.000000],[246,33,139.000000],[246,34,77.000000],[246,35,218.000000],[246,36,107.000000],[246,37,346.000000],[246,38,88.000000],[246,39,146.000000],[246,40,82.000000],[246,41,104.000000],[246,43,324.000000],[246,44,264.000000],[246,45,87.000000],[246,46,46.000000],[246,47,275.000000],[246,48,76.000000],[246,49,67.000000],[246,50,101.000000],[246,51,61.000000],[246,52,95.000000],[246,53,72.000000],[246,54,73.000000],[246,55,172.000000],[246,56,210.000000],[247,0,3.000000],[247,1,5.000000],[247,2,4.000000],[247,4,8.000000],[247,5,5.000000],[247,6,5.000000],[247,7,8.000000],[247,8,5.000000],[247,9,6.000000],[247,10,8.000000],[247,11,3.000000],[247,12,9.000000],[247,13,6.000000],[247,14,5.000000],[247,15,9.000000],[247,16,4.000000],[247,17,11.000000],[247,18,6.000000],[247,19,9.000000],[247,20,6.000000],[247,21,3.000000],[247,22,11.000000],[247,23,6.000000],[247,24,6.000000],[247,25,3.000000],[247,26,6.000000],[247,28,12.000000],[247,29,7.000000],[247,30,8.000000],[247,31,6.000000],[247,32,6.000000],[247,33,7.000000],[247,34,15.000000],[247,35,13.000000],[247,36,7.000000],[247,37,6.000000],[247,38,6.000000],[247,39,4.000000],[247,40,6.000000],[247,41,4.000000],[247,43,7.000000],[247,44,8.000000],[247,45,5.000000],[247,47,5.000000],[247,48,10.000000],[247,49,2.000000],[247,50,5.000000],[247,51,6.000000],[247,52,6.000000],[247,53,6.000000],[247,54,2.000000],[247,55,4.000000],[247,56,6.000000],[248,0,545.000000],[248,1,452.000000],[248,2,496.000000],[248,3,381.000000],[248,4,582.000000],[248,5,472.000000],[248,6,514.000000],[248,7,730.000000],[248,8,256.000000],[248,9,738.000000],[248,10,623.000000],[248,11,573.000000],[248,12,910.000000],[248,13,603.000000],[248,14,471.000000],[248,15,318.000000],[248,16,690.000000],[248,17,728.000000],[248,18,336.000000],[248,19,328.000000],[248,20,268.000000],[248,21,201.000000],[248,22,390.000000],[248,23,416.000000],[248,24,437.000000],[248,25,411.000000],[248,26,679.000000],[248,27,230.000000],[248,28,370.000000],[248,29,469.000000],[248,30,490.000000],[248,31,603.000000],[248,32,280.000000],[248,33,434.000000],[248,34,725.000000],[248,35,400.000000],[248,36,1421.000000],[248,37,373.000000],[248,38,4009.000000],[248,39,228.000000],[248,40,3553.000000],[248,41,319.000000],[248,43,396.000000],[248,44,411.000000],[248,45,440.000000],[248,46,86.000000],[248,47,317.000000],[248,48,8251.000000],[248,49,228.000000],[248,50,189.000000],[248,51,186.000000],[248,52,228.000000],[248,53,459.000000],[248,54,169.000000],[248,55,313.000000],[248,56,405.000000],[249,0,350.000000],[249,1,304.000000],[249,2,328.000000],[249,3,265.000000],[249,4,291.000000],[249,5,279.000000],[249,6,276.000000],[249,7,388.000000],[249,8,147.000000],[249,9,481.000000],[249,10,303.000000],[249,11,364.000000],[249,12,488.000000],[249,13,323.000000],[249,14,226.000000],[249,15,167.000000],[249,16,382.000000],[249,17,388.000000],[249,18,161.000000],[249,19,191.000000],[249,20,163.000000],[249,21,86.000000],[249,22,282.000000],[249,23,251.000000],[249,24,211.000000],[249,25,248.000000],[249,26,334.000000],[249,27,121.000000],[249,28,280.000000],[249,29,236.000000],[249,30,250.000000],[249,31,339.000000],[249,32,181.000000],[249,33,193.000000],[249,34,437.000000],[249,35,311.000000],[249,36,533.000000],[249,37,241.000000],[249,38,290.000000],[249,39,119.000000],[249,40,266.000000],[249,41,179.000000],[249,43,303.000000],[249,44,282.000000],[249,45,247.000000],[249,46,54.000000],[249,47,219.000000],[249,48,400.000000],[249,49,148.000000],[249,50,157.000000],[249,51,133.000000],[249,52,133.000000],[249,53,234.000000],[249,54,102.000000],[249,55,236.000000],[249,56,283.000000],[250,0,1.000000],[250,1,1.000000],[250,4,2.000000],[250,5,2.000000],[250,6,3.000000],[250,7,1.000000],[250,10,1.000000],[250,12,4.000000],[250,14,1.000000],[250,15,2.000000],[250,16,2.000000],[250,17,2.000000],[250,20,1.000000],[250,23,2.000000],[250,26,3.000000],[250,32,1.000000],[250,33,1.000000],[250,34,3.000000],[250,36,4.000000],[250,37,2.000000],[250,41,1.000000],[250,43,2.000000],[250,45,3.000000],[250,46,1.000000],[250,47,3.000000],[250,48,2.000000],[250,49,1.000000],[250,50,1.000000],[250,51,1.000000],[250,52,1.000000],[250,53,1.000000],[250,55,1.000000],[251,0,420.000000],[251,1,419.000000],[251,2,466.000000],[251,3,470.000000],[251,4,600.000000],[251,5,561.000000],[251,6,324.000000],[251,7,572.000000],[251,8,245.000000],[251,9,743.000000],[251,10,513.000000],[251,11,423.000000],[251,12,1165.000000],[251,13,606.000000],[251,14,361.000000],[251,15,324.000000],[251,16,480.000000],[251,17,706.000000],[251,18,323.000000],[251,19,371.000000],[251,20,281.000000],[251,21,151.000000],[251,22,606.000000],[251,23,580.000000],[251,24,410.000000],[251,25,496.000000],[251,26,626.000000],[251,27,211.000000],[251,28,199.000000],[251,29,539.000000],[251,30,625.000000],[251,31,671.000000],[251,32,638.000000],[251,33,512.000000],[251,34,2737.000000],[251,35,259.000000],[251,36,866.000000],[251,37,280.000000],[251,38,281.000000],[251,39,279.000000],[251,40,347.000000],[251,41,289.000000],[251,43,280.000000],[251,44,268.000000],[251,45,820.000000],[251,46,135.000000],[251,47,209.000000],[251,48,335.000000],[251,49,331.000000],[251,50,194.000000],[251,51,276.000000],[251,52,187.000000],[251,53,556.000000],[251,54,191.000000],[251,55,229.000000],[251,56,371.000000],[252,0,215.000000],[252,1,192.000000],[252,2,178.000000],[252,3,196.000000],[252,4,182.000000],[252,5,204.000000],[252,6,165.000000],[252,7,199.000000],[252,8,98.000000],[252,9,195.000000],[252,10,211.000000],[252,11,220.000000],[252,12,253.000000],[252,13,220.000000],[252,14,171.000000],[252,15,132.000000],[252,16,222.000000],[252,17,224.000000],[252,18,140.000000],[252,19,135.000000],[252,20,122.000000],[252,21,91.000000],[252,22,148.000000],[252,23,229.000000],[252,24,159.000000],[252,25,222.000000],[252,26,225.000000],[252,27,89.000000],[252,28,179.000000],[252,29,198.000000],[252,30,170.000000],[252,31,236.000000],[252,32,135.000000],[252,33,166.000000],[252,34,204.000000],[252,35,157.000000],[252,36,233.000000],[252,37,171.000000],[252,38,107.000000],[252,39,126.000000],[252,40,135.000000],[252,41,136.000000],[252,43,163.000000],[252,44,149.000000],[252,45,192.000000],[252,46,60.000000],[252,47,158.000000],[252,48,106.000000],[252,49,140.000000],[252,50,129.000000],[252,51,84.000000],[252,52,98.000000],[252,53,170.000000],[252,54,60.000000],[252,55,130.000000],[252,56,171.000000],[253,0,201.000000],[253,1,161.000000],[253,2,163.000000],[253,3,154.000000],[253,4,174.000000],[253,5,180.000000],[253,6,139.000000],[253,7,210.000000],[253,8,124.000000],[253,9,225.000000],[253,10,231.000000],[253,11,191.000000],[253,12,289.000000],[253,13,223.000000],[253,14,166.000000],[253,15,84.000000],[253,16,218.000000],[253,17,208.000000],[253,18,135.000000],[253,19,115.000000],[253,20,115.000000],[253,21,73.000000],[253,22,130.000000],[253,23,173.000000],[253,24,168.000000],[253,25,207.000000],[253,26,187.000000],[253,27,72.000000],[253,28,163.000000],[253,29,166.000000],[253,30,184.000000],[253,31,260.000000],[253,32,148.000000],[253,33,150.000000],[253,34,256.000000],[253,35,195.000000],[253,36,242.000000],[253,37,202.000000],[253,38,107.000000],[253,39,131.000000],[253,40,155.000000],[253,41,96.000000],[253,43,160.000000],[253,44,174.000000],[253,45,142.000000],[253,46,69.000000],[253,47,169.000000],[253,48,121.000000],[253,49,105.000000],[253,50,151.000000],[253,51,98.000000],[253,52,120.000000],[253,53,143.000000],[253,54,80.000000],[253,55,108.000000],[253,56,142.000000],[254,0,775.000000],[254,1,685.000000],[254,2,691.000000],[254,3,589.000000],[254,4,839.000000],[254,5,816.000000],[254,6,833.000000],[254,7,1061.000000],[254,8,351.000000],[254,9,1071.000000],[254,10,981.000000],[254,11,905.000000],[254,12,1404.000000],[254,13,912.000000],[254,14,873.000000],[254,15,436.000000],[254,16,977.000000],[254,17,1109.000000],[254,18,499.000000],[254,19,451.000000],[254,20,428.000000],[254,21,250.000000],[254,22,563.000000],[254,23,579.000000],[254,24,595.000000],[254,25,565.000000],[254,26,950.000000],[254,27,347.000000],[254,28,649.000000],[254,29,654.000000],[254,30,659.000000],[254,31,837.000000],[254,32,373.000000],[254,33,592.000000],[254,34,920.000000],[254,35,655.000000],[254,36,1909.000000],[254,37,511.000000],[254,38,467.000000],[254,39,336.000000],[254,40,508.000000],[254,41,408.000000],[254,43,686.000000],[254,44,626.000000],[254,45,581.000000],[254,46,146.000000],[254,47,461.000000],[254,48,364.000000],[254,49,297.000000],[254,50,333.000000],[254,51,281.000000],[254,52,321.000000],[254,53,694.000000],[254,54,287.000000],[254,55,526.000000],[254,56,630.000000],[255,0,111.000000],[255,1,88.000000],[255,2,88.000000],[255,3,91.000000],[255,4,104.000000],[255,5,85.000000],[255,6,95.000000],[255,7,89.000000],[255,8,58.000000],[255,9,84.000000],[255,10,102.000000],[255,11,94.000000],[255,12,83.000000],[255,13,118.000000],[255,14,94.000000],[255,15,91.000000],[255,16,96.000000],[255,17,98.000000],[255,18,97.000000],[255,19,81.000000],[255,20,88.000000],[255,21,82.000000],[255,22,71.000000],[255,23,113.000000],[255,24,123.000000],[255,25,84.000000],[255,26,107.000000],[255,27,62.000000],[255,28,74.000000],[255,29,89.000000],[255,30,127.000000],[255,31,108.000000],[255,32,96.000000],[255,33,84.000000],[255,34,99.000000],[255,35,80.000000],[255,36,76.000000],[255,37,85.000000],[255,38,79.000000],[255,39,60.000000],[255,40,78.000000],[255,41,85.000000],[255,43,69.000000],[255,44,68.000000],[255,45,84.000000],[255,46,40.000000],[255,47,56.000000],[255,48,79.000000],[255,49,104.000000],[255,50,108.000000],[255,51,109.000000],[255,52,109.000000],[255,53,92.000000],[255,54,56.000000],[255,55,63.000000],[255,56,96.000000],[256,0,83.000000],[256,1,96.000000],[256,2,86.000000],[256,3,91.000000],[256,4,149.000000],[256,5,93.000000],[256,6,95.000000],[256,7,148.000000],[256,8,57.000000],[256,9,88.000000],[256,10,123.000000],[256,11,94.000000],[256,12,124.000000],[256,13,97.000000],[256,14,110.000000],[256,15,93.000000],[256,16,81.000000],[256,17,119.000000],[256,18,101.000000],[256,19,77.000000],[256,20,85.000000],[256,21,57.000000],[256,22,72.000000],[256,23,83.000000],[256,24,98.000000],[256,25,74.000000],[256,26,97.000000],[256,27,67.000000],[256,28,69.000000],[256,29,78.000000],[256,30,101.000000],[256,31,118.000000],[256,32,77.000000],[256,33,46.000000],[256,34,80.000000],[256,35,82.000000],[256,36,192.000000],[256,37,60.000000],[256,38,42.000000],[256,39,37.000000],[256,40,65.000000],[256,41,62.000000],[256,43,61.000000],[256,44,53.000000],[256,45,98.000000],[256,46,39.000000],[256,47,49.000000],[256,48,78.000000],[256,49,65.000000],[256,50,51.000000],[256,51,71.000000],[256,52,48.000000],[256,53,93.000000],[256,54,45.000000],[256,55,69.000000],[256,56,72.000000],[257,0,75.000000],[257,1,56.000000],[257,2,52.000000],[257,3,67.000000],[257,4,77.000000],[257,5,65.000000],[257,6,59.000000],[257,7,71.000000],[257,8,69.000000],[257,9,49.000000],[257,10,81.000000],[257,11,59.000000],[257,12,121.000000],[257,13,75.000000],[257,14,63.000000],[257,15,61.000000],[257,16,56.000000],[257,17,72.000000],[257,18,51.000000],[257,19,52.000000],[257,20,58.000000],[257,21,50.000000],[257,22,57.000000],[257,23,53.000000],[257,24,81.000000],[257,25,56.000000],[257,26,76.000000],[257,27,39.000000],[257,28,50.000000],[257,29,50.000000],[257,30,84.000000],[257,31,60.000000],[257,32,56.000000],[257,33,58.000000],[257,34,71.000000],[257,35,64.000000],[257,36,58.000000],[257,37,64.000000],[257,38,52.000000],[257,39,49.000000],[257,40,44.000000],[257,41,49.000000],[257,43,77.000000],[257,44,78.000000],[257,45,60.000000],[257,46,29.000000],[257,47,57.000000],[257,48,44.000000],[257,49,67.000000],[257,50,48.000000],[257,51,49.000000],[257,52,60.000000],[257,53,72.000000],[257,54,38.000000],[257,55,62.000000],[257,56,86.000000],[258,0,331.000000],[258,1,389.000000],[258,2,442.000000],[258,3,387.000000],[258,4,525.000000],[258,5,549.000000],[258,6,544.000000],[258,7,588.000000],[258,8,580.000000],[258,9,436.000000],[258,10,513.000000],[258,11,408.000000],[258,12,637.000000],[258,13,411.000000],[258,14,659.000000],[258,15,535.000000],[258,16,469.000000],[258,17,636.000000],[258,18,639.000000],[258,19,653.000000],[258,20,677.000000],[258,21,770.000000],[258,22,517.000000],[258,23,599.000000],[258,24,1003.000000],[258,25,471.000000],[258,26,502.000000],[258,27,922.000000],[258,28,444.000000],[258,29,599.000000],[258,30,929.000000],[258,31,636.000000],[258,32,842.000000],[258,33,901.000000],[258,34,601.000000],[258,35,669.000000],[258,36,460.000000],[258,37,1354.000000],[258,38,916.000000],[258,39,961.000000],[258,40,1188.000000],[258,41,1153.000000],[258,43,457.000000],[258,44,436.000000],[258,45,612.000000],[258,46,721.000000],[258,47,1146.000000],[258,48,868.000000],[258,49,673.000000],[258,50,389.000000],[258,51,1014.000000],[258,52,743.000000],[258,53,569.000000],[258,54,1096.000000],[258,55,517.000000],[258,56,558.000000],[259,0,1108.000000],[259,1,1267.000000],[259,2,1212.000000],[259,3,1000.000000],[259,4,1032.000000],[259,5,1086.000000],[259,6,1323.000000],[259,7,1314.000000],[259,8,887.000000],[259,9,1228.000000],[259,10,1106.000000],[259,11,1256.000000],[259,12,1210.000000],[259,13,1202.000000],[259,14,1343.000000],[259,15,1098.000000],[259,16,1421.000000],[259,17,1597.000000],[259,18,1215.000000],[259,19,1098.000000],[259,20,1139.000000],[259,21,1076.000000],[259,22,1140.000000],[259,23,1222.000000],[259,24,1578.000000],[259,25,1364.000000],[259,26,1801.000000],[259,27,1994.000000],[259,28,1371.000000],[259,29,1341.000000],[259,30,1899.000000],[259,31,3061.000000],[259,32,1140.000000],[259,33,2118.000000],[259,34,1349.000000],[259,35,1679.000000],[259,36,1510.000000],[259,37,1869.000000],[259,38,1886.000000],[259,39,1208.000000],[259,40,2046.000000],[259,41,3424.000000],[259,43,1279.000000],[259,44,1306.000000],[259,45,1290.000000],[259,46,637.000000],[259,47,1706.000000],[259,48,1599.000000],[259,49,1200.000000],[259,50,9534.000000],[259,51,1999.000000],[259,52,1626.000000],[259,53,1403.000000],[259,54,2639.000000],[259,55,1401.000000],[259,56,1276.000000],[260,0,30840.000000],[260,1,32956.000000],[260,2,32096.000000],[260,3,28273.000000],[260,4,32784.000000],[260,5,35686.000000],[260,6,44010.000000],[260,7,41678.000000],[260,8,29992.000000],[260,9,36479.000000],[260,10,39149.000000],[260,11,34134.000000],[260,12,36997.000000],[260,13,34180.000000],[260,14,46038.000000],[260,15,38302.000000],[260,16,38894.000000],[260,17,53143.000000],[260,18,38567.000000],[260,19,35121.000000],[260,20,37889.000000],[260,21,49416.000000],[260,22,34320.000000],[260,23,47926.000000],[260,24,44738.000000],[260,25,37027.000000],[260,26,49302.000000],[260,27,73112.000000],[260,28,35715.000000],[260,29,43952.000000],[260,30,51948.000000],[260,31,56497.000000],[260,32,39575.000000],[260,33,71827.000000],[260,34,51031.000000],[260,35,47115.000000],[260,36,46161.000000],[260,37,47776.000000],[260,38,68283.000000],[260,39,35225.000000],[260,40,71946.000000],[260,41,133881.000000],[260,43,34647.000000],[260,44,34763.000000],[260,45,45188.000000],[260,46,26953.000000],[260,47,38077.000000],[260,48,57070.000000],[260,49,32226.000000],[260,50,107334.000000],[260,51,79024.000000],[260,52,56258.000000],[260,53,44251.000000],[260,54,112268.000000],[260,55,39163.000000],[260,56,40008.000000],[261,0,2769.000000],[261,1,4456.000000],[261,2,5916.000000],[261,3,3449.000000],[261,4,2828.000000],[261,5,4578.000000],[261,6,13184.000000],[261,7,8697.000000],[261,8,5528.000000],[261,9,5359.000000],[261,10,4901.000000],[261,11,1813.000000],[261,12,5952.000000],[261,13,3626.000000],[261,14,12647.000000],[261,15,9621.000000],[261,16,3668.000000],[261,17,10020.000000],[261,18,8679.000000],[261,19,4792.000000],[261,20,5216.000000],[261,21,12576.000000],[261,22,1897.000000],[261,23,13655.000000],[261,24,4752.000000],[261,25,3635.000000],[261,26,4425.000000],[261,27,3500.000000],[261,28,906.000000],[261,29,3444.000000],[261,30,5946.000000],[261,31,3682.000000],[261,32,17827.000000],[261,33,3935.000000],[261,34,5780.000000],[261,35,2218.000000],[261,36,6447.000000],[261,37,1271.000000],[261,38,2472.000000],[261,39,1684.000000],[261,40,2422.000000],[261,41,5018.000000],[261,43,1244.000000],[261,44,1871.000000],[261,45,1877.000000],[261,46,2729.000000],[261,47,1245.000000],[261,48,2198.000000],[261,49,5381.000000],[261,50,2619.000000],[261,51,7977.000000],[261,52,2534.000000],[261,53,5243.000000],[261,54,4833.000000],[261,55,1032.000000],[261,56,2979.000000],[262,0,2272.000000],[262,1,1838.000000],[262,2,2852.000000],[262,3,1910.000000],[262,4,3449.000000],[262,5,3329.000000],[262,6,4484.000000],[262,7,4074.000000],[262,8,9940.000000],[262,9,3264.000000],[262,10,3301.000000],[262,11,1457.000000],[262,12,3827.000000],[262,13,3783.000000],[262,14,4301.000000],[262,15,6057.000000],[262,16,3781.000000],[262,17,5631.000000],[262,18,10848.000000],[262,19,11242.000000],[262,20,9019.000000],[262,21,8508.000000],[262,22,9705.000000],[262,23,10303.000000],[262,24,56852.000000],[262,25,5487.000000],[262,26,5604.000000],[262,27,7422.000000],[262,28,2517.000000],[262,29,8470.000000],[262,30,42012.000000],[262,31,11422.000000],[262,32,15647.000000],[262,33,11990.000000],[262,34,11089.000000],[262,35,4422.000000],[262,36,6941.000000],[262,37,10417.000000],[262,38,7975.000000],[262,39,11324.000000],[262,40,12832.000000],[262,41,6416.000000],[262,43,2183.000000],[262,44,2413.000000],[262,45,7622.000000],[262,46,3807.000000],[262,47,15921.000000],[262,48,6843.000000],[262,49,29150.000000],[262,50,5221.000000],[262,51,36226.000000],[262,52,14142.000000],[262,53,8435.000000],[262,54,6503.000000],[262,55,3137.000000],[262,56,5514.000000],[263,0,1691.000000],[263,1,3448.000000],[263,2,2800.000000],[263,3,2050.000000],[263,4,4620.000000],[263,5,5886.000000],[263,6,8462.000000],[263,7,5700.000000],[263,8,6749.000000],[263,9,4005.000000],[263,10,5839.000000],[263,11,2194.000000],[263,12,5281.000000],[263,13,2630.000000],[263,14,5232.000000],[263,15,5096.000000],[263,16,2753.000000],[263,17,9131.000000],[263,18,6513.000000],[263,19,6799.000000],[263,20,5923.000000],[263,21,5452.000000],[263,22,3910.000000],[263,23,6646.000000],[263,24,6963.000000],[263,25,6653.000000],[263,26,7914.000000],[263,27,30847.000000],[263,28,2201.000000],[263,29,7205.000000],[263,30,15389.000000],[263,31,8148.000000],[263,32,5573.000000],[263,33,9173.000000],[263,34,6647.000000],[263,35,4528.000000],[263,36,8863.000000],[263,37,3697.000000],[263,38,17817.000000],[263,39,4227.000000],[263,40,16857.000000],[263,41,28313.000000],[263,43,3163.000000],[263,44,3042.000000],[263,45,7936.000000],[263,46,4010.000000],[263,47,2538.000000],[263,48,11939.000000],[263,49,8236.000000],[263,50,9029.000000],[263,51,12001.000000],[263,52,29098.000000],[263,53,10547.000000],[263,54,23095.000000],[263,55,3845.000000],[263,56,5523.000000],[264,0,1242.000000],[264,1,2046.000000],[264,2,1625.000000],[264,3,1388.000000],[264,4,2502.000000],[264,5,2875.000000],[264,6,4591.000000],[264,7,3174.000000],[264,8,3254.000000],[264,9,2296.000000],[264,10,3034.000000],[264,11,1457.000000],[264,12,2517.000000],[264,13,1557.000000],[264,14,3493.000000],[264,15,3390.000000],[264,16,1773.000000],[264,17,4900.000000],[264,18,3256.000000],[264,19,2875.000000],[264,20,3301.000000],[264,21,3758.000000],[264,22,2372.000000],[264,23,4922.000000],[264,24,3266.000000],[264,25,2526.000000],[264,26,3573.000000],[264,27,9522.000000],[264,28,1231.000000],[264,29,2805.000000],[264,30,4686.000000],[264,31,4583.000000],[264,32,3643.000000],[264,33,5607.000000],[264,34,4374.000000],[264,35,1960.000000],[264,36,3763.000000],[264,37,2920.000000],[264,38,9208.000000],[264,39,3311.000000],[264,40,9975.000000],[264,41,22591.000000],[264,43,1801.000000],[264,44,2348.000000],[264,45,3052.000000],[264,46,2932.000000],[264,47,2017.000000],[264,48,7362.000000],[264,49,2605.000000],[264,50,5828.000000],[264,51,8642.000000],[264,52,6902.000000],[264,53,3990.000000],[264,54,18140.000000],[264,55,1780.000000],[264,56,3371.000000],[265,0,1090.000000],[265,1,1606.000000],[265,2,1328.000000],[265,3,1117.000000],[265,4,1738.000000],[265,5,2024.000000],[265,6,2437.000000],[265,7,2033.000000],[265,8,1809.000000],[265,9,1610.000000],[265,10,2274.000000],[265,11,1434.000000],[265,12,1714.000000],[265,13,1349.000000],[265,14,2146.000000],[265,15,1935.000000],[265,16,1425.000000],[265,17,3266.000000],[265,18,2005.000000],[265,19,2010.000000],[265,20,2022.000000],[265,21,2318.000000],[265,22,1605.000000],[265,23,2591.000000],[265,24,2273.000000],[265,25,1725.000000],[265,26,2994.000000],[265,27,6904.000000],[265,28,1194.000000],[265,29,2012.000000],[265,30,2881.000000],[265,31,3543.000000],[265,32,2322.000000],[265,33,3648.000000],[265,34,2610.000000],[265,35,1732.000000],[265,36,2481.000000],[265,37,1827.000000],[265,38,6897.000000],[265,39,2026.000000],[265,40,7167.000000],[265,41,16937.000000],[265,43,1383.000000],[265,44,1571.000000],[265,45,1938.000000],[265,46,2041.000000],[265,47,1400.000000],[265,48,5421.000000],[265,49,1504.000000],[265,50,7980.000000],[265,51,4842.000000],[265,52,4499.000000],[265,53,2708.000000],[265,54,13077.000000],[265,55,1449.000000],[265,56,2174.000000],[266,0,1008.000000],[266,1,1368.000000],[266,2,1222.000000],[266,3,955.000000],[266,4,1451.000000],[266,5,1669.000000],[266,6,2078.000000],[266,7,1869.000000],[266,8,1501.000000],[266,9,1593.000000],[266,10,2063.000000],[266,11,1252.000000],[266,12,1459.000000],[266,13,1252.000000],[266,14,2324.000000],[266,15,1900.000000],[266,16,1439.000000],[266,17,2954.000000],[266,18,1900.000000],[266,19,1890.000000],[266,20,1928.000000],[266,21,1880.000000],[266,22,1348.000000],[266,23,1948.000000],[266,24,1899.000000],[266,25,1451.000000],[266,26,2229.000000],[266,27,3750.000000],[266,28,1164.000000],[266,29,1623.000000],[266,30,2354.000000],[266,31,2799.000000],[266,32,1611.000000],[266,33,3081.000000],[266,34,2626.000000],[266,35,1528.000000],[266,36,1995.000000],[266,37,1544.000000],[266,38,3617.000000],[266,39,1297.000000],[266,40,3710.000000],[266,41,7638.000000],[266,43,1215.000000],[266,44,1307.000000],[266,45,1613.000000],[266,46,1241.000000],[266,47,1212.000000],[266,48,3259.000000],[266,49,1244.000000],[266,50,6253.000000],[266,51,3423.000000],[266,52,2830.000000],[266,53,1931.000000],[266,54,6252.000000],[266,55,1284.000000],[266,56,1567.000000],[267,0,727.000000],[267,1,900.000000],[267,2,852.000000],[267,3,701.000000],[267,4,916.000000],[267,5,1012.000000],[267,6,1340.000000],[267,7,1084.000000],[267,8,825.000000],[267,9,977.000000],[267,10,1110.000000],[267,11,844.000000],[267,12,910.000000],[267,13,819.000000],[267,14,1110.000000],[267,15,1003.000000],[267,16,865.000000],[267,17,1614.000000],[267,18,997.000000],[267,19,961.000000],[267,20,1010.000000],[267,21,1093.000000],[267,22,803.000000],[267,23,1333.000000],[267,24,1188.000000],[267,25,1015.000000],[267,26,1357.000000],[267,27,2666.000000],[267,28,750.000000],[267,29,989.000000],[267,30,1463.000000],[267,31,1769.000000],[267,32,1062.000000],[267,33,2020.000000],[267,34,1311.000000],[267,35,1006.000000],[267,36,1220.000000],[267,37,1032.000000],[267,38,2645.000000],[267,39,912.000000],[267,40,2921.000000],[267,41,6100.000000],[267,43,870.000000],[267,44,844.000000],[267,45,1019.000000],[267,46,771.000000],[267,47,780.000000],[267,48,2104.000000],[267,49,739.000000],[267,50,4320.000000],[267,51,2102.000000],[267,52,1823.000000],[267,53,1217.000000],[267,54,4791.000000],[267,55,870.000000],[267,56,1124.000000],[268,0,660.000000],[268,1,751.000000],[268,2,733.000000],[268,3,814.000000],[268,4,1586.000000],[268,5,1814.000000],[268,6,2155.000000],[268,7,2910.000000],[268,8,1247.000000],[268,9,1626.000000],[268,10,2099.000000],[268,11,715.000000],[268,12,1878.000000],[268,13,1446.000000],[268,14,3007.000000],[268,15,1804.000000],[268,16,1376.000000],[268,17,2831.000000],[268,18,1803.000000],[268,19,1436.000000],[268,20,2123.000000],[268,21,1190.000000],[268,22,1151.000000],[268,23,2168.000000],[268,24,2203.000000],[268,25,1005.000000],[268,26,1763.000000],[268,27,1610.000000],[268,28,474.000000],[268,29,3674.000000],[268,30,2244.000000],[268,31,1377.000000],[268,32,860.000000],[268,33,6745.000000],[268,34,1436.000000],[268,35,881.000000],[268,36,1811.000000],[268,37,803.000000],[268,38,1565.000000],[268,39,630.000000],[268,40,1815.000000],[268,41,2379.000000],[268,43,546.000000],[268,44,560.000000],[268,45,3716.000000],[268,46,641.000000],[268,47,395.000000],[268,48,1796.000000],[268,49,1266.000000],[268,50,1143.000000],[268,51,1742.000000],[268,52,1659.000000],[268,53,1937.000000],[268,54,2237.000000],[268,55,580.000000],[268,56,732.000000],[269,0,643.000000],[269,1,858.000000],[269,2,741.000000],[269,3,610.000000],[269,4,871.000000],[269,5,938.000000],[269,6,1128.000000],[269,7,980.000000],[269,8,757.000000],[269,9,867.000000],[269,10,1081.000000],[269,11,771.000000],[269,12,848.000000],[269,13,801.000000],[269,14,1051.000000],[269,15,870.000000],[269,16,807.000000],[269,17,1540.000000],[269,18,908.000000],[269,19,881.000000],[269,20,827.000000],[269,21,999.000000],[269,22,700.000000],[269,23,1121.000000],[269,24,1060.000000],[269,25,874.000000],[269,26,1306.000000],[269,27,2310.000000],[269,28,801.000000],[269,29,970.000000],[269,30,1337.000000],[269,31,1725.000000],[269,32,938.000000],[269,33,1883.000000],[269,34,1173.000000],[269,35,1057.000000],[269,36,1165.000000],[269,37,945.000000],[269,38,2456.000000],[269,39,852.000000],[269,40,2419.000000],[269,41,4956.000000],[269,43,807.000000],[269,44,891.000000],[269,45,930.000000],[269,46,734.000000],[269,47,792.000000],[269,48,1925.000000],[269,49,649.000000],[269,50,3885.000000],[269,51,1709.000000],[269,52,1641.000000],[269,53,1115.000000],[269,54,3810.000000],[269,55,903.000000],[269,56,1050.000000],[270,0,617.000000],[270,1,733.000000],[270,2,689.000000],[270,3,532.000000],[270,4,703.000000],[270,5,795.000000],[270,6,1081.000000],[270,7,922.000000],[270,8,722.000000],[270,9,735.000000],[270,10,883.000000],[270,11,615.000000],[270,12,768.000000],[270,13,653.000000],[270,14,980.000000],[270,15,859.000000],[270,16,848.000000],[270,17,1246.000000],[270,18,866.000000],[270,19,757.000000],[270,20,818.000000],[270,21,987.000000],[270,22,748.000000],[270,23,1122.000000],[270,24,992.000000],[270,25,841.000000],[270,26,981.000000],[270,27,1707.000000],[270,28,563.000000],[270,29,815.000000],[270,30,1097.000000],[270,31,1069.000000],[270,32,948.000000],[270,33,1507.000000],[270,34,1224.000000],[270,35,820.000000],[270,36,999.000000],[270,37,901.000000],[270,38,1781.000000],[270,39,731.000000],[270,40,2054.000000],[270,41,3324.000000],[270,43,534.000000],[270,44,648.000000],[270,45,721.000000],[270,46,632.000000],[270,47,715.000000],[270,48,1459.000000],[270,49,675.000000],[270,50,1707.000000],[270,51,1906.000000],[270,52,1329.000000],[270,53,881.000000],[270,54,2706.000000],[270,55,619.000000],[270,56,805.000000],[271,0,582.000000],[271,1,591.000000],[271,2,633.000000],[271,3,455.000000],[271,4,631.000000],[271,5,659.000000],[271,6,828.000000],[271,7,663.000000],[271,8,573.000000],[271,9,712.000000],[271,10,739.000000],[271,11,620.000000],[271,12,648.000000],[271,13,569.000000],[271,14,803.000000],[271,15,642.000000],[271,16,674.000000],[271,17,1020.000000],[271,18,661.000000],[271,19,632.000000],[271,20,692.000000],[271,21,681.000000],[271,22,591.000000],[271,23,797.000000],[271,24,763.000000],[271,25,586.000000],[271,26,1132.000000],[271,27,1567.000000],[271,28,652.000000],[271,29,789.000000],[271,30,963.000000],[271,31,1103.000000],[271,32,663.000000],[271,33,1186.000000],[271,34,742.000000],[271,35,844.000000],[271,36,847.000000],[271,37,676.000000],[271,38,1500.000000],[271,39,571.000000],[271,40,1435.000000],[271,41,3095.000000],[271,43,621.000000],[271,44,661.000000],[271,45,690.000000],[271,46,479.000000],[271,47,514.000000],[271,48,1249.000000],[271,49,479.000000],[271,50,2543.000000],[271,51,1102.000000],[271,52,1011.000000],[271,53,884.000000],[271,54,2589.000000],[271,55,633.000000],[271,56,700.000000],[272,0,581.000000],[272,1,741.000000],[272,2,668.000000],[272,3,531.000000],[272,4,729.000000],[272,5,843.000000],[272,6,1065.000000],[272,7,851.000000],[272,8,731.000000],[272,9,760.000000],[272,10,912.000000],[272,11,682.000000],[272,12,727.000000],[272,13,646.000000],[272,14,973.000000],[272,15,739.000000],[272,16,738.000000],[272,17,1334.000000],[272,18,825.000000],[272,19,785.000000],[272,20,746.000000],[272,21,865.000000],[272,22,682.000000],[272,23,1055.000000],[272,24,899.000000],[272,25,759.000000],[272,26,1109.000000],[272,27,2138.000000],[272,28,745.000000],[272,29,846.000000],[272,30,1228.000000],[272,31,1286.000000],[272,32,834.000000],[272,33,1608.000000],[272,34,1018.000000],[272,35,896.000000],[272,36,944.000000],[272,37,875.000000],[272,38,2143.000000],[272,39,771.000000],[272,40,2045.000000],[272,41,4457.000000],[272,43,688.000000],[272,44,704.000000],[272,45,824.000000],[272,46,659.000000],[272,47,648.000000],[272,48,1637.000000],[272,49,598.000000],[272,50,2649.000000],[272,51,1648.000000],[272,52,1527.000000],[272,53,993.000000],[272,54,3609.000000],[272,55,720.000000],[272,56,934.000000],[273,0,579.000000],[273,1,809.000000],[273,2,673.000000],[273,3,576.000000],[273,4,793.000000],[273,5,879.000000],[273,6,1096.000000],[273,7,985.000000],[273,8,731.000000],[273,9,834.000000],[273,10,1005.000000],[273,11,674.000000],[273,12,906.000000],[273,13,766.000000],[273,14,1061.000000],[273,15,881.000000],[273,16,849.000000],[273,17,1550.000000],[273,18,826.000000],[273,19,850.000000],[273,20,849.000000],[273,21,880.000000],[273,22,721.000000],[273,23,1139.000000],[273,24,1059.000000],[273,25,774.000000],[273,26,1226.000000],[273,27,1966.000000],[273,28,692.000000],[273,29,870.000000],[273,30,1234.000000],[273,31,1541.000000],[273,32,909.000000],[273,33,2078.000000],[273,34,1081.000000],[273,35,825.000000],[273,36,1133.000000],[273,37,948.000000],[273,38,1914.000000],[273,39,725.000000],[273,40,2113.000000],[273,41,4158.000000],[273,43,653.000000],[273,44,738.000000],[273,45,908.000000],[273,46,622.000000],[273,47,655.000000],[273,48,1658.000000],[273,49,655.000000],[273,50,3536.000000],[273,51,1579.000000],[273,52,1446.000000],[273,53,1034.000000],[273,54,3446.000000],[273,55,699.000000],[273,56,953.000000],[274,0,551.000000],[274,1,496.000000],[274,2,528.000000],[274,3,484.000000],[274,4,481.000000],[274,5,597.000000],[274,6,715.000000],[274,7,627.000000],[274,8,556.000000],[274,9,576.000000],[274,10,688.000000],[274,11,603.000000],[274,12,586.000000],[274,13,504.000000],[274,14,736.000000],[274,15,589.000000],[274,16,609.000000],[274,17,792.000000],[274,18,584.000000],[274,19,535.000000],[274,20,625.000000],[274,21,902.000000],[274,22,552.000000],[274,23,847.000000],[274,24,745.000000],[274,25,662.000000],[274,26,843.000000],[274,27,1435.000000],[274,28,573.000000],[274,29,635.000000],[274,30,994.000000],[274,31,936.000000],[274,32,817.000000],[274,33,1144.000000],[274,34,983.000000],[274,35,760.000000],[274,36,776.000000],[274,37,819.000000],[274,38,1408.000000],[274,39,629.000000],[274,40,1410.000000],[274,41,2811.000000],[274,43,613.000000],[274,44,624.000000],[274,45,612.000000],[274,46,546.000000],[274,47,684.000000],[274,48,1124.000000],[274,49,519.000000],[274,50,1819.000000],[274,51,1572.000000],[274,52,1089.000000],[274,53,726.000000],[274,54,2339.000000],[274,55,612.000000],[274,56,708.000000],[275,0,534.000000],[275,1,532.000000],[275,2,568.000000],[275,3,490.000000],[275,4,587.000000],[275,5,571.000000],[275,6,733.000000],[275,7,615.000000],[275,8,460.000000],[275,9,632.000000],[275,10,564.000000],[275,11,567.000000],[275,12,593.000000],[275,13,543.000000],[275,14,749.000000],[275,15,558.000000],[275,16,628.000000],[275,17,905.000000],[275,18,615.000000],[275,19,549.000000],[275,20,541.000000],[275,21,559.000000],[275,22,577.000000],[275,23,669.000000],[275,24,730.000000],[275,25,519.000000],[275,26,824.000000],[275,27,1211.000000],[275,28,793.000000],[275,29,657.000000],[275,30,775.000000],[275,31,844.000000],[275,32,559.000000],[275,33,1114.000000],[275,34,667.000000],[275,35,847.000000],[275,36,713.000000],[275,37,828.000000],[275,38,982.000000],[275,39,616.000000],[275,40,1189.000000],[275,41,2167.000000],[275,43,582.000000],[275,44,605.000000],[275,45,593.000000],[275,46,352.000000],[275,47,650.000000],[275,48,839.000000],[275,49,543.000000],[275,50,1590.000000],[275,51,1088.000000],[275,52,860.000000],[275,53,702.000000],[275,54,1715.000000],[275,55,647.000000],[275,56,634.000000],[276,0,516.000000],[276,1,581.000000],[276,2,576.000000],[276,3,474.000000],[276,4,584.000000],[276,5,611.000000],[276,6,749.000000],[276,7,665.000000],[276,8,498.000000],[276,9,657.000000],[276,10,707.000000],[276,11,578.000000],[276,12,562.000000],[276,13,509.000000],[276,14,666.000000],[276,15,552.000000],[276,16,642.000000],[276,17,927.000000],[276,18,614.000000],[276,19,576.000000],[276,20,608.000000],[276,21,655.000000],[276,22,588.000000],[276,23,710.000000],[276,24,692.000000],[276,25,657.000000],[276,26,854.000000],[276,27,1463.000000],[276,28,653.000000],[276,29,667.000000],[276,30,893.000000],[276,31,1110.000000],[276,32,617.000000],[276,33,1041.000000],[276,34,788.000000],[276,35,779.000000],[276,36,757.000000],[276,37,743.000000],[276,38,1452.000000],[276,39,620.000000],[276,40,1533.000000],[276,41,3150.000000],[276,43,635.000000],[276,44,637.000000],[276,45,604.000000],[276,46,481.000000],[276,47,618.000000],[276,48,1268.000000],[276,49,455.000000],[276,50,2464.000000],[276,51,1115.000000],[276,52,984.000000],[276,53,738.000000],[276,54,2523.000000],[276,55,621.000000],[276,56,677.000000],[277,0,463.000000],[277,1,530.000000],[277,2,587.000000],[277,3,704.000000],[277,4,494.000000],[277,5,653.000000],[277,6,828.000000],[277,7,598.000000],[277,8,670.000000],[277,9,551.000000],[277,10,545.000000],[277,11,503.000000],[277,12,556.000000],[277,13,615.000000],[277,14,1338.000000],[277,15,1517.000000],[277,16,546.000000],[277,17,886.000000],[277,18,1387.000000],[277,19,1045.000000],[277,20,1301.000000],[277,21,1777.000000],[277,22,651.000000],[277,23,1513.000000],[277,24,1139.000000],[277,25,967.000000],[277,26,906.000000],[277,27,1644.000000],[277,28,408.000000],[277,29,561.000000],[277,30,1353.000000],[277,31,1156.000000],[277,32,1401.000000],[277,33,1120.000000],[277,34,1777.000000],[277,35,658.000000],[277,36,1151.000000],[277,37,2530.000000],[277,38,1514.000000],[277,39,701.000000],[277,40,1631.000000],[277,41,2885.000000],[277,43,783.000000],[277,44,844.000000],[277,45,2249.000000],[277,46,788.000000],[277,47,1113.000000],[277,48,1219.000000],[277,49,1173.000000],[277,50,1198.000000],[277,51,2803.000000],[277,52,1097.000000],[277,53,998.000000],[277,54,2736.000000],[277,55,512.000000],[277,56,740.000000],[278,0,440.000000],[278,1,473.000000],[278,2,471.000000],[278,3,400.000000],[278,4,518.000000],[278,5,703.000000],[278,6,735.000000],[278,7,722.000000],[278,8,563.000000],[278,9,612.000000],[278,10,695.000000],[278,11,474.000000],[278,12,637.000000],[278,13,722.000000],[278,14,1014.000000],[278,15,1119.000000],[278,16,560.000000],[278,17,997.000000],[278,18,934.000000],[278,19,780.000000],[278,20,851.000000],[278,21,1120.000000],[278,22,579.000000],[278,23,1039.000000],[278,24,1546.000000],[278,25,725.000000],[278,26,837.000000],[278,27,1388.000000],[278,28,474.000000],[278,29,821.000000],[278,30,967.000000],[278,31,936.000000],[278,32,1011.000000],[278,33,1720.000000],[278,34,1007.000000],[278,35,666.000000],[278,36,919.000000],[278,37,721.000000],[278,38,1265.000000],[278,39,613.000000],[278,40,1271.000000],[278,41,2459.000000],[278,43,505.000000],[278,44,543.000000],[278,45,978.000000],[278,46,519.000000],[278,47,581.000000],[278,48,1053.000000],[278,49,681.000000],[278,50,1087.000000],[278,51,2216.000000],[278,52,1155.000000],[278,53,878.000000],[278,54,2165.000000],[278,55,518.000000],[278,56,616.000000],[279,0,427.000000],[279,1,536.000000],[279,2,536.000000],[279,3,504.000000],[279,4,837.000000],[279,5,878.000000],[279,6,1056.000000],[279,7,1076.000000],[279,8,624.000000],[279,9,853.000000],[279,10,975.000000],[279,11,478.000000],[279,12,799.000000],[279,13,608.000000],[279,14,1172.000000],[279,15,948.000000],[279,16,673.000000],[279,17,1931.000000],[279,18,877.000000],[279,19,813.000000],[279,20,892.000000],[279,21,784.000000],[279,22,580.000000],[279,23,1233.000000],[279,24,952.000000],[279,25,628.000000],[279,26,1012.000000],[279,27,1358.000000],[279,28,459.000000],[279,29,1062.000000],[279,30,1099.000000],[279,31,928.000000],[279,32,639.000000],[279,33,2349.000000],[279,34,944.000000],[279,35,607.000000],[279,36,951.000000],[279,37,602.000000],[279,38,1400.000000],[279,39,515.000000],[279,40,1481.000000],[279,41,2349.000000],[279,43,453.000000],[279,44,485.000000],[279,45,997.000000],[279,46,464.000000],[279,47,435.000000],[279,48,1189.000000],[279,49,647.000000],[279,50,1314.000000],[279,51,1375.000000],[279,52,1210.000000],[279,53,917.000000],[279,54,2027.000000],[279,55,480.000000],[279,56,634.000000],[280,0,394.000000],[280,1,405.000000],[280,2,407.000000],[280,3,354.000000],[280,4,480.000000],[280,5,486.000000],[280,6,660.000000],[280,7,560.000000],[280,8,695.000000],[280,9,492.000000],[280,10,602.000000],[280,11,422.000000],[280,12,542.000000],[280,13,482.000000],[280,14,870.000000],[280,15,833.000000],[280,16,446.000000],[280,17,772.000000],[280,18,706.000000],[280,19,583.000000],[280,20,743.000000],[280,21,1060.000000],[280,22,493.000000],[280,23,919.000000],[280,24,738.000000],[280,25,646.000000],[280,26,749.000000],[280,27,1547.000000],[280,28,506.000000],[280,29,586.000000],[280,30,859.000000],[280,31,923.000000],[280,32,1243.000000],[280,33,984.000000],[280,34,1119.000000],[280,35,763.000000],[280,36,840.000000],[280,37,664.000000],[280,38,1241.000000],[280,39,534.000000],[280,40,1270.000000],[280,41,2461.000000],[280,43,504.000000],[280,44,491.000000],[280,45,640.000000],[280,46,541.000000],[280,47,525.000000],[280,48,1016.000000],[280,49,572.000000],[280,50,1195.000000],[280,51,1807.000000],[280,52,971.000000],[280,53,728.000000],[280,54,2115.000000],[280,55,526.000000],[280,56,634.000000],[281,0,392.000000],[281,1,631.000000],[281,2,476.000000],[281,3,424.000000],[281,4,659.000000],[281,5,812.000000],[281,6,1167.000000],[281,7,875.000000],[281,8,940.000000],[281,9,619.000000],[281,10,832.000000],[281,11,492.000000],[281,12,763.000000],[281,13,489.000000],[281,14,990.000000],[281,15,918.000000],[281,16,605.000000],[281,17,1320.000000],[281,18,915.000000],[281,19,902.000000],[281,20,907.000000],[281,21,1111.000000],[281,22,754.000000],[281,23,1351.000000],[281,24,1170.000000],[281,25,712.000000],[281,26,974.000000],[281,27,2413.000000],[281,28,404.000000],[281,29,796.000000],[281,30,1541.000000],[281,31,1233.000000],[281,32,1168.000000],[281,33,1471.000000],[281,34,1282.000000],[281,35,621.000000],[281,36,1058.000000],[281,37,1324.000000],[281,38,2481.000000],[281,39,1296.000000],[281,40,2459.000000],[281,41,4989.000000],[281,43,585.000000],[281,44,646.000000],[281,45,869.000000],[281,46,882.000000],[281,47,998.000000],[281,48,1918.000000],[281,49,895.000000],[281,50,1120.000000],[281,51,2885.000000],[281,52,2081.000000],[281,53,1093.000000],[281,54,4136.000000],[281,55,535.000000],[281,56,963.000000],[282,0,378.000000],[282,1,395.000000],[282,2,410.000000],[282,3,329.000000],[282,4,442.000000],[282,5,508.000000],[282,6,665.000000],[282,7,547.000000],[282,8,609.000000],[282,9,479.000000],[282,10,580.000000],[282,11,397.000000],[282,12,503.000000],[282,13,409.000000],[282,14,762.000000],[282,15,699.000000],[282,16,491.000000],[282,17,762.000000],[282,18,691.000000],[282,19,592.000000],[282,20,681.000000],[282,21,1021.000000],[282,22,501.000000],[282,23,904.000000],[282,24,769.000000],[282,25,641.000000],[282,26,753.000000],[282,27,1501.000000],[282,28,373.000000],[282,29,521.000000],[282,30,775.000000],[282,31,779.000000],[282,32,1119.000000],[282,33,1000.000000],[282,34,1040.000000],[282,35,516.000000],[282,36,777.000000],[282,37,587.000000],[282,38,1204.000000],[282,39,469.000000],[282,40,1193.000000],[282,41,2568.000000],[282,43,409.000000],[282,44,483.000000],[282,45,551.000000],[282,46,438.000000],[282,47,448.000000],[282,48,975.000000],[282,49,544.000000],[282,50,1011.000000],[282,51,1559.000000],[282,52,922.000000],[282,53,707.000000],[282,54,2139.000000],[282,55,410.000000],[282,56,577.000000],[283,0,358.000000],[283,1,349.000000],[283,2,367.000000],[283,3,331.000000],[283,4,373.000000],[283,5,383.000000],[283,6,416.000000],[283,7,431.000000],[283,8,293.000000],[283,9,404.000000],[283,10,379.000000],[283,11,365.000000],[283,12,413.000000],[283,13,385.000000],[283,14,396.000000],[283,15,343.000000],[283,16,410.000000],[283,17,489.000000],[283,18,347.000000],[283,19,343.000000],[283,20,347.000000],[283,21,342.000000],[283,22,355.000000],[283,23,419.000000],[283,24,516.000000],[283,25,385.000000],[283,26,463.000000],[283,27,629.000000],[283,28,377.000000],[283,29,436.000000],[283,30,566.000000],[283,31,460.000000],[283,32,345.000000],[283,33,617.000000],[283,34,416.000000],[283,35,469.000000],[283,36,418.000000],[283,37,554.000000],[283,38,616.000000],[283,39,387.000000],[283,40,634.000000],[283,41,1169.000000],[283,43,368.000000],[283,44,348.000000],[283,45,389.000000],[283,46,212.000000],[283,47,443.000000],[283,48,480.000000],[283,49,324.000000],[283,50,625.000000],[283,51,523.000000],[283,52,482.000000],[283,53,442.000000],[283,54,869.000000],[283,55,426.000000],[283,56,403.000000],[284,0,341.000000],[284,1,333.000000],[284,2,289.000000],[284,3,285.000000],[284,4,302.000000],[284,5,355.000000],[284,6,405.000000],[284,7,333.000000],[284,8,300.000000],[284,9,343.000000],[284,10,382.000000],[284,11,360.000000],[284,12,336.000000],[284,13,297.000000],[284,14,411.000000],[284,15,359.000000],[284,16,361.000000],[284,17,472.000000],[284,18,355.000000],[284,19,343.000000],[284,20,367.000000],[284,21,501.000000],[284,22,353.000000],[284,23,487.000000],[284,24,404.000000],[284,25,402.000000],[284,26,423.000000],[284,27,748.000000],[284,28,317.000000],[284,29,350.000000],[284,30,530.000000],[284,31,564.000000],[284,32,475.000000],[284,33,617.000000],[284,34,656.000000],[284,35,436.000000],[284,36,465.000000],[284,37,463.000000],[284,38,797.000000],[284,39,378.000000],[284,40,723.000000],[284,41,1482.000000],[284,43,355.000000],[284,44,369.000000],[284,45,319.000000],[284,46,317.000000],[284,47,401.000000],[284,48,623.000000],[284,49,268.000000],[284,50,1059.000000],[284,51,1091.000000],[284,52,563.000000],[284,53,424.000000],[284,54,1205.000000],[284,55,350.000000],[284,56,408.000000],[285,0,332.000000],[285,1,387.000000],[285,2,400.000000],[285,3,351.000000],[285,4,404.000000],[285,5,383.000000],[285,6,412.000000],[285,7,468.000000],[285,8,305.000000],[285,9,408.000000],[285,10,437.000000],[285,11,373.000000],[285,12,440.000000],[285,13,388.000000],[285,14,461.000000],[285,15,413.000000],[285,16,412.000000],[285,17,617.000000],[285,18,380.000000],[285,19,373.000000],[285,20,366.000000],[285,21,361.000000],[285,22,374.000000],[285,23,487.000000],[285,24,579.000000],[285,25,417.000000],[285,26,504.000000],[285,27,680.000000],[285,28,455.000000],[285,29,448.000000],[285,30,536.000000],[285,31,561.000000],[285,32,358.000000],[285,33,618.000000],[285,34,488.000000],[285,35,539.000000],[285,36,462.000000],[285,37,765.000000],[285,38,605.000000],[285,39,530.000000],[285,40,738.000000],[285,41,1207.000000],[285,43,406.000000],[285,44,433.000000],[285,45,384.000000],[285,46,220.000000],[285,47,617.000000],[285,48,509.000000],[285,49,361.000000],[285,50,662.000000],[285,51,611.000000],[285,52,527.000000],[285,53,395.000000],[285,54,976.000000],[285,55,486.000000],[285,56,471.000000],[286,0,317.000000],[286,1,326.000000],[286,2,344.000000],[286,3,313.000000],[286,4,557.000000],[286,5,608.000000],[286,6,477.000000],[286,7,548.000000],[286,8,337.000000],[286,9,378.000000],[286,10,713.000000],[286,11,364.000000],[286,12,726.000000],[286,13,389.000000],[286,14,538.000000],[286,15,537.000000],[286,16,394.000000],[286,17,759.000000],[286,18,551.000000],[286,19,454.000000],[286,20,549.000000],[286,21,900.000000],[286,22,609.000000],[286,23,593.000000],[286,24,683.000000],[286,25,468.000000],[286,26,573.000000],[286,27,1062.000000],[286,28,386.000000],[286,29,422.000000],[286,30,712.000000],[286,31,778.000000],[286,32,656.000000],[286,33,997.000000],[286,34,1001.000000],[286,35,615.000000],[286,36,695.000000],[286,37,489.000000],[286,38,933.000000],[286,39,400.000000],[286,40,905.000000],[286,41,1968.000000],[286,43,400.000000],[286,44,413.000000],[286,45,368.000000],[286,46,536.000000],[286,47,330.000000],[286,48,756.000000],[286,49,421.000000],[286,50,1534.000000],[286,51,1537.000000],[286,52,867.000000],[286,53,576.000000],[286,54,1667.000000],[286,55,447.000000],[286,56,468.000000],[287,0,291.000000],[287,1,300.000000],[287,2,321.000000],[287,3,286.000000],[287,4,348.000000],[287,5,358.000000],[287,6,465.000000],[287,7,394.000000],[287,8,317.000000],[287,9,316.000000],[287,10,423.000000],[287,11,328.000000],[287,12,371.000000],[287,13,343.000000],[287,14,534.000000],[287,15,518.000000],[287,16,343.000000],[287,17,500.000000],[287,18,412.000000],[287,19,370.000000],[287,20,377.000000],[287,21,513.000000],[287,22,355.000000],[287,23,517.000000],[287,24,434.000000],[287,25,385.000000],[287,26,446.000000],[287,27,840.000000],[287,28,276.000000],[287,29,399.000000],[287,30,507.000000],[287,31,543.000000],[287,32,457.000000],[287,33,635.000000],[287,34,521.000000],[287,35,405.000000],[287,36,479.000000],[287,37,473.000000],[287,38,757.000000],[287,39,398.000000],[287,40,801.000000],[287,41,1578.000000],[287,43,349.000000],[287,44,341.000000],[287,45,541.000000],[287,46,268.000000],[287,47,384.000000],[287,48,655.000000],[287,49,288.000000],[287,50,756.000000],[287,51,815.000000],[287,52,603.000000],[287,53,419.000000],[287,54,1292.000000],[287,55,337.000000],[287,56,378.000000],[288,0,275.000000],[288,1,263.000000],[288,2,267.000000],[288,3,229.000000],[288,4,297.000000],[288,5,296.000000],[288,6,384.000000],[288,7,350.000000],[288,8,315.000000],[288,9,291.000000],[288,10,345.000000],[288,11,320.000000],[288,12,356.000000],[288,13,281.000000],[288,14,434.000000],[288,15,345.000000],[288,16,331.000000],[288,17,420.000000],[288,18,364.000000],[288,19,323.000000],[288,20,337.000000],[288,21,668.000000],[288,22,368.000000],[288,23,483.000000],[288,24,426.000000],[288,25,363.000000],[288,26,381.000000],[288,27,644.000000],[288,28,284.000000],[288,29,312.000000],[288,30,501.000000],[288,31,517.000000],[288,32,501.000000],[288,33,576.000000],[288,34,783.000000],[288,35,406.000000],[288,36,515.000000],[288,37,471.000000],[288,38,646.000000],[288,39,446.000000],[288,40,635.000000],[288,41,1088.000000],[288,43,272.000000],[288,44,337.000000],[288,45,318.000000],[288,46,433.000000],[288,47,361.000000],[288,48,578.000000],[288,49,301.000000],[288,50,673.000000],[288,51,1255.000000],[288,52,601.000000],[288,53,408.000000],[288,54,1006.000000],[288,55,319.000000],[288,56,395.000000],[289,0,259.000000],[289,1,221.000000],[289,2,283.000000],[289,3,267.000000],[289,4,288.000000],[289,5,319.000000],[289,6,435.000000],[289,7,390.000000],[289,8,310.000000],[289,9,295.000000],[289,10,359.000000],[289,11,270.000000],[289,12,392.000000],[289,13,260.000000],[289,14,449.000000],[289,15,345.000000],[289,16,271.000000],[289,17,416.000000],[289,18,412.000000],[289,19,374.000000],[289,20,388.000000],[289,21,668.000000],[289,22,332.000000],[289,23,538.000000],[289,24,453.000000],[289,25,351.000000],[289,26,455.000000],[289,27,826.000000],[289,28,304.000000],[289,29,350.000000],[289,30,523.000000],[289,31,545.000000],[289,32,569.000000],[289,33,589.000000],[289,34,740.000000],[289,35,413.000000],[289,36,496.000000],[289,37,547.000000],[289,38,846.000000],[289,39,467.000000],[289,40,868.000000],[289,41,1616.000000],[289,43,331.000000],[289,44,377.000000],[289,45,325.000000],[289,46,409.000000],[289,47,400.000000],[289,48,705.000000],[289,49,327.000000],[289,50,744.000000],[289,51,1249.000000],[289,52,638.000000],[289,53,407.000000],[289,54,1387.000000],[289,55,373.000000],[289,56,405.000000],[290,0,254.000000],[290,1,238.000000],[290,2,234.000000],[290,3,190.000000],[290,4,249.000000],[290,5,242.000000],[290,6,362.000000],[290,7,250.000000],[290,8,237.000000],[290,9,248.000000],[290,10,309.000000],[290,11,239.000000],[290,12,261.000000],[290,13,231.000000],[290,14,354.000000],[290,15,314.000000],[290,16,287.000000],[290,17,373.000000],[290,18,359.000000],[290,19,253.000000],[290,20,328.000000],[290,21,569.000000],[290,22,274.000000],[290,23,424.000000],[290,24,329.000000],[290,25,287.000000],[290,26,352.000000],[290,27,610.000000],[290,28,284.000000],[290,29,270.000000],[290,30,379.000000],[290,31,384.000000],[290,32,453.000000],[290,33,478.000000],[290,34,662.000000],[290,35,440.000000],[290,36,437.000000],[290,37,367.000000],[290,38,539.000000],[290,39,347.000000],[290,40,514.000000],[290,41,1062.000000],[290,43,295.000000],[290,44,280.000000],[290,45,283.000000],[290,46,342.000000],[290,47,303.000000],[290,48,434.000000],[290,49,263.000000],[290,50,405.000000],[290,51,1056.000000],[290,52,484.000000],[290,53,290.000000],[290,54,970.000000],[290,55,311.000000],[290,56,338.000000],[291,0,254.000000],[291,1,259.000000],[291,2,244.000000],[291,3,230.000000],[291,4,280.000000],[291,5,329.000000],[291,6,362.000000],[291,7,345.000000],[291,8,305.000000],[291,9,281.000000],[291,10,306.000000],[291,11,290.000000],[291,12,347.000000],[291,13,236.000000],[291,14,430.000000],[291,15,333.000000],[291,16,294.000000],[291,17,413.000000],[291,18,372.000000],[291,19,330.000000],[291,20,328.000000],[291,21,601.000000],[291,22,307.000000],[291,23,459.000000],[291,24,381.000000],[291,25,298.000000],[291,26,413.000000],[291,27,755.000000],[291,28,261.000000],[291,29,320.000000],[291,30,424.000000],[291,31,500.000000],[291,32,478.000000],[291,33,567.000000],[291,34,672.000000],[291,35,330.000000],[291,36,510.000000],[291,37,490.000000],[291,38,833.000000],[291,39,456.000000],[291,40,756.000000],[291,41,1320.000000],[291,43,313.000000],[291,44,334.000000],[291,45,313.000000],[291,46,412.000000],[291,47,389.000000],[291,48,796.000000],[291,49,331.000000],[291,50,659.000000],[291,51,1229.000000],[291,52,621.000000],[291,53,398.000000],[291,54,1163.000000],[291,55,303.000000],[291,56,418.000000],[292,0,247.000000],[292,1,271.000000],[292,2,263.000000],[292,3,225.000000],[292,4,268.000000],[292,5,274.000000],[292,6,361.000000],[292,7,305.000000],[292,8,255.000000],[292,9,280.000000],[292,10,318.000000],[292,11,295.000000],[292,12,295.000000],[292,13,293.000000],[292,14,383.000000],[292,15,334.000000],[292,16,290.000000],[292,17,394.000000],[292,18,312.000000],[292,19,278.000000],[292,20,353.000000],[292,21,408.000000],[292,22,265.000000],[292,23,406.000000],[292,24,365.000000],[292,25,328.000000],[292,26,417.000000],[292,27,698.000000],[292,28,315.000000],[292,29,354.000000],[292,30,411.000000],[292,31,538.000000],[292,32,393.000000],[292,33,558.000000],[292,34,454.000000],[292,35,407.000000],[292,36,422.000000],[292,37,340.000000],[292,38,588.000000],[292,39,256.000000],[292,40,646.000000],[292,41,1329.000000],[292,43,343.000000],[292,44,330.000000],[292,45,536.000000],[292,46,202.000000],[292,47,275.000000],[292,48,466.000000],[292,49,255.000000],[292,50,814.000000],[292,51,618.000000],[292,52,426.000000],[292,53,339.000000],[292,54,1024.000000],[292,55,356.000000],[292,56,343.000000],[293,0,225.000000],[293,1,241.000000],[293,2,237.000000],[293,3,217.000000],[293,4,213.000000],[293,5,237.000000],[293,6,325.000000],[293,7,245.000000],[293,8,215.000000],[293,9,216.000000],[293,10,261.000000],[293,11,249.000000],[293,12,271.000000],[293,13,216.000000],[293,14,304.000000],[293,15,256.000000],[293,16,254.000000],[293,17,341.000000],[293,18,279.000000],[293,19,271.000000],[293,20,266.000000],[293,21,406.000000],[293,22,252.000000],[293,23,368.000000],[293,24,349.000000],[293,25,306.000000],[293,26,343.000000],[293,27,575.000000],[293,28,283.000000],[293,29,259.000000],[293,30,384.000000],[293,31,373.000000],[293,32,340.000000],[293,33,391.000000],[293,34,476.000000],[293,35,344.000000],[293,36,341.000000],[293,37,333.000000],[293,38,575.000000],[293,39,302.000000],[293,40,595.000000],[293,41,1171.000000],[293,43,235.000000],[293,44,226.000000],[293,45,257.000000],[293,46,244.000000],[293,47,270.000000],[293,48,502.000000],[293,49,252.000000],[293,50,561.000000],[293,51,750.000000],[293,52,474.000000],[293,53,307.000000],[293,54,956.000000],[293,55,260.000000],[293,56,298.000000],[294,0,225.000000],[294,1,232.000000],[294,2,220.000000],[294,3,163.000000],[294,4,231.000000],[294,5,240.000000],[294,6,303.000000],[294,7,252.000000],[294,8,203.000000],[294,9,207.000000],[294,10,257.000000],[294,11,249.000000],[294,12,280.000000],[294,13,231.000000],[294,14,344.000000],[294,15,311.000000],[294,16,265.000000],[294,17,296.000000],[294,18,277.000000],[294,19,261.000000],[294,20,295.000000],[294,21,503.000000],[294,22,226.000000],[294,23,394.000000],[294,24,356.000000],[294,25,265.000000],[294,26,326.000000],[294,27,467.000000],[294,28,209.000000],[294,29,261.000000],[294,30,398.000000],[294,31,379.000000],[294,32,350.000000],[294,33,505.000000],[294,34,621.000000],[294,35,271.000000],[294,36,369.000000],[294,37,306.000000],[294,38,459.000000],[294,39,286.000000],[294,40,495.000000],[294,41,900.000000],[294,43,251.000000],[294,44,237.000000],[294,45,249.000000],[294,46,298.000000],[294,47,288.000000],[294,48,395.000000],[294,49,236.000000],[294,50,404.000000],[294,51,959.000000],[294,52,444.000000],[294,53,305.000000],[294,54,731.000000],[294,55,211.000000],[294,56,287.000000],[295,0,219.000000],[295,1,195.000000],[295,2,201.000000],[295,3,189.000000],[295,4,170.000000],[295,5,214.000000],[295,6,226.000000],[295,7,264.000000],[295,8,210.000000],[295,9,221.000000],[295,10,227.000000],[295,11,245.000000],[295,12,248.000000],[295,13,207.000000],[295,14,293.000000],[295,15,260.000000],[295,16,228.000000],[295,17,300.000000],[295,18,283.000000],[295,19,214.000000],[295,20,269.000000],[295,21,502.000000],[295,22,262.000000],[295,23,345.000000],[295,24,291.000000],[295,25,265.000000],[295,26,275.000000],[295,27,508.000000],[295,28,197.000000],[295,29,205.000000],[295,30,343.000000],[295,31,366.000000],[295,32,352.000000],[295,33,378.000000],[295,34,527.000000],[295,35,284.000000],[295,36,326.000000],[295,37,312.000000],[295,38,451.000000],[295,39,264.000000],[295,40,464.000000],[295,41,840.000000],[295,43,204.000000],[295,44,224.000000],[295,45,201.000000],[295,46,280.000000],[295,47,236.000000],[295,48,398.000000],[295,49,225.000000],[295,50,395.000000],[295,51,967.000000],[295,52,474.000000],[295,53,281.000000],[295,54,778.000000],[295,55,227.000000],[295,56,256.000000],[296,0,217.000000],[296,1,261.000000],[296,2,194.000000],[296,3,180.000000],[296,4,281.000000],[296,5,250.000000],[296,6,364.000000],[296,7,277.000000],[296,8,305.000000],[296,9,260.000000],[296,10,329.000000],[296,11,240.000000],[296,12,287.000000],[296,13,238.000000],[296,14,396.000000],[296,15,345.000000],[296,16,255.000000],[296,17,371.000000],[296,18,345.000000],[296,19,310.000000],[296,20,362.000000],[296,21,591.000000],[296,22,275.000000],[296,23,451.000000],[296,24,366.000000],[296,25,359.000000],[296,26,406.000000],[296,27,620.000000],[296,28,268.000000],[296,29,250.000000],[296,30,404.000000],[296,31,428.000000],[296,32,440.000000],[296,33,498.000000],[296,34,660.000000],[296,35,363.000000],[296,36,469.000000],[296,37,357.000000],[296,38,644.000000],[296,39,349.000000],[296,40,578.000000],[296,41,1115.000000],[296,43,250.000000],[296,44,289.000000],[296,45,304.000000],[296,46,374.000000],[296,47,346.000000],[296,48,540.000000],[296,49,272.000000],[296,50,628.000000],[296,51,1148.000000],[296,52,521.000000],[296,53,390.000000],[296,54,1110.000000],[296,55,285.000000],[296,56,377.000000],[297,0,204.000000],[297,1,221.000000],[297,2,176.000000],[297,3,190.000000],[297,4,221.000000],[297,5,227.000000],[297,6,326.000000],[297,7,315.000000],[297,8,261.000000],[297,9,240.000000],[297,10,268.000000],[297,11,223.000000],[297,12,257.000000],[297,13,223.000000],[297,14,345.000000],[297,15,266.000000],[297,16,318.000000],[297,17,345.000000],[297,18,421.000000],[297,19,277.000000],[297,20,502.000000],[297,21,476.000000],[297,22,377.000000],[297,23,350.000000],[297,24,296.000000],[297,25,322.000000],[297,26,287.000000],[297,27,490.000000],[297,28,237.000000],[297,29,258.000000],[297,30,369.000000],[297,31,399.000000],[297,32,5407.000000],[297,33,520.000000],[297,34,751.000000],[297,35,386.000000],[297,36,368.000000],[297,37,369.000000],[297,38,503.000000],[297,39,302.000000],[297,40,458.000000],[297,41,948.000000],[297,43,227.000000],[297,44,337.000000],[297,45,247.000000],[297,46,300.000000],[297,47,257.000000],[297,48,418.000000],[297,49,218.000000],[297,50,508.000000],[297,51,1688.000000],[297,52,436.000000],[297,53,291.000000],[297,54,809.000000],[297,55,283.000000],[297,56,281.000000],[298,0,203.000000],[298,1,205.000000],[298,2,205.000000],[298,3,173.000000],[298,4,219.000000],[298,5,251.000000],[298,6,294.000000],[298,7,218.000000],[298,8,250.000000],[298,9,207.000000],[298,10,272.000000],[298,11,268.000000],[298,12,247.000000],[298,13,190.000000],[298,14,384.000000],[298,15,490.000000],[298,16,252.000000],[298,17,358.000000],[298,18,382.000000],[298,19,298.000000],[298,20,361.000000],[298,21,570.000000],[298,22,257.000000],[298,23,528.000000],[298,24,388.000000],[298,25,231.000000],[298,26,321.000000],[298,27,582.000000],[298,28,239.000000],[298,29,259.000000],[298,30,386.000000],[298,31,357.000000],[298,32,416.000000],[298,33,447.000000],[298,34,1634.000000],[298,35,319.000000],[298,36,458.000000],[298,37,540.000000],[298,38,540.000000],[298,39,424.000000],[298,40,487.000000],[298,41,949.000000],[298,43,241.000000],[298,44,260.000000],[298,45,392.000000],[298,46,482.000000],[298,47,431.000000],[298,48,487.000000],[298,49,267.000000],[298,50,355.000000],[298,51,2315.000000],[298,52,597.000000],[298,53,335.000000],[298,54,1155.000000],[298,55,295.000000],[298,56,335.000000],[299,0,201.000000],[299,1,188.000000],[299,2,211.000000],[299,3,170.000000],[299,4,238.000000],[299,5,279.000000],[299,6,361.000000],[299,7,268.000000],[299,8,244.000000],[299,9,250.000000],[299,10,328.000000],[299,11,234.000000],[299,12,289.000000],[299,13,263.000000],[299,14,378.000000],[299,15,306.000000],[299,16,272.000000],[299,17,331.000000],[299,18,358.000000],[299,19,324.000000],[299,20,327.000000],[299,21,682.000000],[299,22,306.000000],[299,23,463.000000],[299,24,380.000000],[299,25,335.000000],[299,26,369.000000],[299,27,728.000000],[299,28,248.000000],[299,29,354.000000],[299,30,477.000000],[299,31,419.000000],[299,32,467.000000],[299,33,608.000000],[299,34,706.000000],[299,35,300.000000],[299,36,472.000000],[299,37,377.000000],[299,38,693.000000],[299,39,339.000000],[299,40,705.000000],[299,41,1385.000000],[299,43,273.000000],[299,44,271.000000],[299,45,307.000000],[299,46,377.000000],[299,47,283.000000],[299,48,556.000000],[299,49,280.000000],[299,50,387.000000],[299,51,1290.000000],[299,52,605.000000],[299,53,378.000000],[299,54,1236.000000],[299,55,280.000000],[299,56,363.000000],[300,0,191.000000],[300,1,202.000000],[300,2,190.000000],[300,3,154.000000],[300,4,163.000000],[300,5,204.000000],[300,6,249.000000],[300,7,234.000000],[300,8,133.000000],[300,9,223.000000],[300,10,227.000000],[300,11,204.000000],[300,12,233.000000],[300,13,193.000000],[300,14,240.000000],[300,15,186.000000],[300,16,201.000000],[300,17,314.000000],[300,18,165.000000],[300,19,199.000000],[300,20,162.000000],[300,21,207.000000],[300,22,187.000000],[300,23,258.000000],[300,24,233.000000],[300,25,219.000000],[300,26,345.000000],[300,27,398.000000],[300,28,225.000000],[300,29,212.000000],[300,30,298.000000],[300,31,455.000000],[300,32,212.000000],[300,33,517.000000],[300,34,699.000000],[300,35,248.000000],[300,36,270.000000],[300,37,204.000000],[300,38,381.000000],[300,39,189.000000],[300,40,455.000000],[300,41,759.000000],[300,43,215.000000],[300,44,225.000000],[300,45,225.000000],[300,46,119.000000],[300,47,167.000000],[300,48,354.000000],[300,49,148.000000],[300,50,1288.000000],[300,51,448.000000],[300,52,321.000000],[300,53,264.000000],[300,54,608.000000],[300,55,209.000000],[300,56,236.000000],[301,0,191.000000],[301,1,225.000000],[301,2,271.000000],[301,3,208.000000],[301,4,226.000000],[301,5,273.000000],[301,6,298.000000],[301,7,251.000000],[301,8,275.000000],[301,9,263.000000],[301,10,284.000000],[301,11,244.000000],[301,12,273.000000],[301,13,238.000000],[301,14,444.000000],[301,15,439.000000],[301,16,256.000000],[301,17,408.000000],[301,18,410.000000],[301,19,313.000000],[301,20,395.000000],[301,21,543.000000],[301,22,259.000000],[301,23,553.000000],[301,24,361.000000],[301,25,279.000000],[301,26,359.000000],[301,27,612.000000],[301,28,221.000000],[301,29,271.000000],[301,30,444.000000],[301,31,367.000000],[301,32,458.000000],[301,33,552.000000],[301,34,1156.000000],[301,35,310.000000],[301,36,447.000000],[301,37,480.000000],[301,38,553.000000],[301,39,388.000000],[301,40,512.000000],[301,41,872.000000],[301,43,276.000000],[301,44,296.000000],[301,45,325.000000],[301,46,412.000000],[301,47,379.000000],[301,48,463.000000],[301,49,279.000000],[301,50,329.000000],[301,51,1964.000000],[301,52,566.000000],[301,53,392.000000],[301,54,909.000000],[301,55,274.000000],[301,56,350.000000],[302,0,187.000000],[302,1,225.000000],[302,2,199.000000],[302,3,152.000000],[302,4,219.000000],[302,5,263.000000],[302,6,261.000000],[302,7,260.000000],[302,8,183.000000],[302,9,215.000000],[302,10,262.000000],[302,11,242.000000],[302,12,242.000000],[302,13,233.000000],[302,14,314.000000],[302,15,273.000000],[302,16,233.000000],[302,17,330.000000],[302,18,296.000000],[302,19,232.000000],[302,20,262.000000],[302,21,474.000000],[302,22,231.000000],[302,23,384.000000],[302,24,307.000000],[302,25,280.000000],[302,26,284.000000],[302,27,530.000000],[302,28,181.000000],[302,29,319.000000],[302,30,412.000000],[302,31,368.000000],[302,32,320.000000],[302,33,470.000000],[302,34,754.000000],[302,35,246.000000],[302,36,376.000000],[302,37,363.000000],[302,38,522.000000],[302,39,340.000000],[302,40,589.000000],[302,41,1021.000000],[302,43,196.000000],[302,44,233.000000],[302,45,215.000000],[302,46,301.000000],[302,47,239.000000],[302,48,422.000000],[302,49,240.000000],[302,50,434.000000],[302,51,1199.000000],[302,52,552.000000],[302,53,302.000000],[302,54,884.000000],[302,55,212.000000],[302,56,258.000000],[303,0,184.000000],[303,1,178.000000],[303,2,180.000000],[303,3,144.000000],[303,4,198.000000],[303,5,254.000000],[303,6,241.000000],[303,7,207.000000],[303,8,255.000000],[303,9,177.000000],[303,10,224.000000],[303,11,170.000000],[303,12,212.000000],[303,13,165.000000],[303,14,375.000000],[303,15,429.000000],[303,16,188.000000],[303,17,310.000000],[303,18,424.000000],[303,19,325.000000],[303,20,333.000000],[303,21,567.000000],[303,22,220.000000],[303,23,529.000000],[303,24,328.000000],[303,25,245.000000],[303,26,315.000000],[303,27,496.000000],[303,28,173.000000],[303,29,254.000000],[303,30,359.000000],[303,31,342.000000],[303,32,359.000000],[303,33,439.000000],[303,34,1362.000000],[303,35,250.000000],[303,36,374.000000],[303,37,377.000000],[303,38,658.000000],[303,39,358.000000],[303,40,464.000000],[303,41,703.000000],[303,43,221.000000],[303,44,221.000000],[303,45,302.000000],[303,46,470.000000],[303,47,279.000000],[303,48,468.000000],[303,49,272.000000],[303,50,330.000000],[303,51,1901.000000],[303,52,542.000000],[303,53,344.000000],[303,54,940.000000],[303,55,226.000000],[303,56,273.000000],[304,0,178.000000],[304,1,180.000000],[304,2,178.000000],[304,3,153.000000],[304,4,159.000000],[304,5,187.000000],[304,6,236.000000],[304,7,201.000000],[304,8,167.000000],[304,9,188.000000],[304,10,224.000000],[304,11,206.000000],[304,12,202.000000],[304,13,210.000000],[304,14,310.000000],[304,15,337.000000],[304,16,208.000000],[304,17,294.000000],[304,18,281.000000],[304,19,250.000000],[304,20,264.000000],[304,21,343.000000],[304,22,265.000000],[304,23,362.000000],[304,24,304.000000],[304,25,255.000000],[304,26,282.000000],[304,27,457.000000],[304,28,217.000000],[304,29,217.000000],[304,30,361.000000],[304,31,324.000000],[304,32,282.000000],[304,33,391.000000],[304,34,320.000000],[304,35,303.000000],[304,36,254.000000],[304,37,222.000000],[304,38,365.000000],[304,39,164.000000],[304,40,384.000000],[304,41,755.000000],[304,43,238.000000],[304,44,219.000000],[304,45,239.000000],[304,46,156.000000],[304,47,196.000000],[304,48,332.000000],[304,49,321.000000],[304,50,658.000000],[304,51,506.000000],[304,52,292.000000],[304,53,271.000000],[304,54,630.000000],[304,55,253.000000],[304,56,250.000000],[305,0,176.000000],[305,1,187.000000],[305,2,175.000000],[305,3,123.000000],[305,4,190.000000],[305,5,218.000000],[305,6,272.000000],[305,7,249.000000],[305,8,229.000000],[305,9,210.000000],[305,10,265.000000],[305,11,177.000000],[305,12,215.000000],[305,13,186.000000],[305,14,303.000000],[305,15,237.000000],[305,16,197.000000],[305,17,291.000000],[305,18,284.000000],[305,19,242.000000],[305,20,286.000000],[305,21,476.000000],[305,22,231.000000],[305,23,362.000000],[305,24,294.000000],[305,25,259.000000],[305,26,271.000000],[305,27,557.000000],[305,28,185.000000],[305,29,208.000000],[305,30,325.000000],[305,31,352.000000],[305,32,371.000000],[305,33,434.000000],[305,34,634.000000],[305,35,285.000000],[305,36,345.000000],[305,37,429.000000],[305,38,544.000000],[305,39,340.000000],[305,40,538.000000],[305,41,1027.000000],[305,43,214.000000],[305,44,232.000000],[305,45,254.000000],[305,46,402.000000],[305,47,303.000000],[305,48,472.000000],[305,49,236.000000],[305,50,321.000000],[305,51,953.000000],[305,52,493.000000],[305,53,268.000000],[305,54,832.000000],[305,55,262.000000],[305,56,260.000000],[306,0,172.000000],[306,1,205.000000],[306,2,202.000000],[306,3,193.000000],[306,4,277.000000],[306,5,284.000000],[306,6,310.000000],[306,7,314.000000],[306,8,181.000000],[306,9,297.000000],[306,10,329.000000],[306,11,197.000000],[306,12,277.000000],[306,13,345.000000],[306,14,359.000000],[306,15,588.000000],[306,16,259.000000],[306,17,455.000000],[306,18,323.000000],[306,19,276.000000],[306,20,303.000000],[306,21,322.000000],[306,22,255.000000],[306,23,560.000000],[306,24,351.000000],[306,25,224.000000],[306,26,378.000000],[306,27,317.000000],[306,28,168.000000],[306,29,360.000000],[306,30,413.000000],[306,31,374.000000],[306,32,226.000000],[306,33,465.000000],[306,34,330.000000],[306,35,240.000000],[306,36,379.000000],[306,37,136.000000],[306,38,228.000000],[306,39,104.000000],[306,40,366.000000],[306,41,436.000000],[306,43,114.000000],[306,44,160.000000],[306,45,325.000000],[306,46,153.000000],[306,47,102.000000],[306,48,231.000000],[306,49,296.000000],[306,50,281.000000],[306,51,522.000000],[306,52,224.000000],[306,53,391.000000],[306,54,392.000000],[306,55,151.000000],[306,56,153.000000],[307,0,169.000000],[307,1,208.000000],[307,2,211.000000],[307,3,173.000000],[307,4,190.000000],[307,5,259.000000],[307,6,290.000000],[307,7,270.000000],[307,8,157.000000],[307,9,254.000000],[307,10,257.000000],[307,11,176.000000],[307,12,224.000000],[307,13,202.000000],[307,14,290.000000],[307,15,204.000000],[307,16,212.000000],[307,17,367.000000],[307,18,239.000000],[307,19,254.000000],[307,20,228.000000],[307,21,225.000000],[307,22,202.000000],[307,23,317.000000],[307,24,315.000000],[307,25,215.000000],[307,26,351.000000],[307,27,447.000000],[307,28,154.000000],[307,29,294.000000],[307,30,369.000000],[307,31,336.000000],[307,32,228.000000],[307,33,555.000000],[307,34,786.000000],[307,35,212.000000],[307,36,276.000000],[307,37,316.000000],[307,38,389.000000],[307,39,240.000000],[307,40,416.000000],[307,41,718.000000],[307,43,213.000000],[307,44,200.000000],[307,45,272.000000],[307,46,145.000000],[307,47,256.000000],[307,48,390.000000],[307,49,226.000000],[307,50,727.000000],[307,51,548.000000],[307,52,335.000000],[307,53,302.000000],[307,54,589.000000],[307,55,188.000000],[307,56,224.000000],[308,0,162.000000],[308,1,171.000000],[308,2,161.000000],[308,3,167.000000],[308,4,219.000000],[308,5,304.000000],[308,6,263.000000],[308,7,231.000000],[308,8,178.000000],[308,9,193.000000],[308,10,232.000000],[308,11,183.000000],[308,12,229.000000],[308,13,192.000000],[308,14,309.000000],[308,15,264.000000],[308,16,203.000000],[308,17,248.000000],[308,18,268.000000],[308,19,232.000000],[308,20,262.000000],[308,21,420.000000],[308,22,240.000000],[308,23,301.000000],[308,24,253.000000],[308,25,182.000000],[308,26,261.000000],[308,27,447.000000],[308,28,178.000000],[308,29,211.000000],[308,30,349.000000],[308,31,311.000000],[308,32,310.000000],[308,33,415.000000],[308,34,506.000000],[308,35,226.000000],[308,36,332.000000],[308,37,355.000000],[308,38,508.000000],[308,39,302.000000],[308,40,484.000000],[308,41,838.000000],[308,43,240.000000],[308,44,233.000000],[308,45,199.000000],[308,46,260.000000],[308,47,260.000000],[308,48,401.000000],[308,49,174.000000],[308,50,288.000000],[308,51,826.000000],[308,52,444.000000],[308,53,242.000000],[308,54,732.000000],[308,55,198.000000],[308,56,265.000000],[309,0,161.000000],[309,1,191.000000],[309,2,146.000000],[309,3,144.000000],[309,4,192.000000],[309,5,219.000000],[309,6,248.000000],[309,7,280.000000],[309,8,170.000000],[309,9,248.000000],[309,10,283.000000],[309,11,187.000000],[309,12,232.000000],[309,13,261.000000],[309,14,309.000000],[309,15,565.000000],[309,16,222.000000],[309,17,302.000000],[309,18,297.000000],[309,19,244.000000],[309,20,367.000000],[309,21,326.000000],[309,22,243.000000],[309,23,431.000000],[309,24,380.000000],[309,25,212.000000],[309,26,313.000000],[309,27,380.000000],[309,28,180.000000],[309,29,688.000000],[309,30,363.000000],[309,31,307.000000],[309,32,265.000000],[309,33,447.000000],[309,34,312.000000],[309,35,237.000000],[309,36,346.000000],[309,37,191.000000],[309,38,335.000000],[309,39,153.000000],[309,40,354.000000],[309,41,748.000000],[309,43,150.000000],[309,44,156.000000],[309,45,264.000000],[309,46,155.000000],[309,47,162.000000],[309,48,281.000000],[309,49,255.000000],[309,50,401.000000],[309,51,497.000000],[309,52,315.000000],[309,53,317.000000],[309,54,570.000000],[309,55,154.000000],[309,56,186.000000],[310,0,159.000000],[310,1,158.000000],[310,2,153.000000],[310,3,136.000000],[310,4,150.000000],[310,5,134.000000],[310,6,165.000000],[310,7,176.000000],[310,8,99.000000],[310,9,152.000000],[310,10,171.000000],[310,11,148.000000],[310,12,178.000000],[310,13,157.000000],[310,14,179.000000],[310,15,143.000000],[310,16,165.000000],[310,17,241.000000],[310,18,127.000000],[310,19,130.000000],[310,20,137.000000],[310,21,120.000000],[310,22,128.000000],[310,23,166.000000],[310,24,199.000000],[310,25,147.000000],[310,26,192.000000],[310,27,244.000000],[310,28,117.000000],[310,29,166.000000],[310,30,195.000000],[310,31,203.000000],[310,32,113.000000],[310,33,198.000000],[310,34,157.000000],[310,35,127.000000],[310,36,166.000000],[310,37,200.000000],[310,38,219.000000],[310,39,140.000000],[310,40,232.000000],[310,41,507.000000],[310,43,125.000000],[310,44,117.000000],[310,45,123.000000],[310,46,96.000000],[310,47,142.000000],[310,48,149.000000],[310,49,135.000000],[310,50,316.000000],[310,51,275.000000],[310,52,191.000000],[310,53,167.000000],[310,54,338.000000],[310,55,127.000000],[310,56,144.000000],[311,0,156.000000],[311,1,158.000000],[311,2,143.000000],[311,3,139.000000],[311,4,213.000000],[311,5,231.000000],[311,6,273.000000],[311,7,241.000000],[311,8,191.000000],[311,9,171.000000],[311,10,275.000000],[311,11,190.000000],[311,12,194.000000],[311,13,187.000000],[311,14,322.000000],[311,15,220.000000],[311,16,182.000000],[311,17,294.000000],[311,18,254.000000],[311,19,235.000000],[311,20,249.000000],[311,21,517.000000],[311,22,199.000000],[311,23,368.000000],[311,24,316.000000],[311,25,295.000000],[311,26,258.000000],[311,27,449.000000],[311,28,156.000000],[311,29,212.000000],[311,30,395.000000],[311,31,382.000000],[311,32,323.000000],[311,33,443.000000],[311,34,733.000000],[311,35,203.000000],[311,36,366.000000],[311,37,262.000000],[311,38,428.000000],[311,39,275.000000],[311,40,466.000000],[311,41,821.000000],[311,43,182.000000],[311,44,194.000000],[311,45,236.000000],[311,46,292.000000],[311,47,207.000000],[311,48,386.000000],[311,49,251.000000],[311,50,469.000000],[311,51,882.000000],[311,52,406.000000],[311,53,274.000000],[311,54,765.000000],[311,55,179.000000],[311,56,285.000000],[312,0,146.000000],[312,1,147.000000],[312,2,136.000000],[312,3,127.000000],[312,4,150.000000],[312,5,178.000000],[312,6,180.000000],[312,7,189.000000],[312,8,177.000000],[312,9,157.000000],[312,10,217.000000],[312,11,167.000000],[312,12,206.000000],[312,13,168.000000],[312,14,245.000000],[312,15,223.000000],[312,16,196.000000],[312,17,249.000000],[312,18,259.000000],[312,19,160.000000],[312,20,293.000000],[312,21,485.000000],[312,22,223.000000],[312,23,1773.000000],[312,24,249.000000],[312,25,346.000000],[312,26,247.000000],[312,27,364.000000],[312,28,165.000000],[312,29,213.000000],[312,30,336.000000],[312,31,310.000000],[312,32,308.000000],[312,33,495.000000],[312,34,617.000000],[312,35,275.000000],[312,36,286.000000],[312,37,266.000000],[312,38,417.000000],[312,39,224.000000],[312,40,353.000000],[312,41,574.000000],[312,43,149.000000],[312,44,235.000000],[312,45,231.000000],[312,46,293.000000],[312,47,205.000000],[312,48,338.000000],[312,49,221.000000],[312,50,316.000000],[312,51,1213.000000],[312,52,480.000000],[312,53,249.000000],[312,54,594.000000],[312,55,218.000000],[312,56,252.000000],[313,0,141.000000],[313,1,162.000000],[313,2,152.000000],[313,3,138.000000],[313,4,147.000000],[313,5,170.000000],[313,6,217.000000],[313,7,180.000000],[313,8,168.000000],[313,9,147.000000],[313,10,196.000000],[313,11,171.000000],[313,12,183.000000],[313,13,195.000000],[313,14,258.000000],[313,15,202.000000],[313,16,162.000000],[313,17,265.000000],[313,18,191.000000],[313,19,188.000000],[313,20,203.000000],[313,21,335.000000],[313,22,199.000000],[313,23,268.000000],[313,24,210.000000],[313,25,194.000000],[313,26,201.000000],[313,27,339.000000],[313,28,125.000000],[313,29,185.000000],[313,30,294.000000],[313,31,233.000000],[313,32,248.000000],[313,33,310.000000],[313,34,390.000000],[313,35,170.000000],[313,36,246.000000],[313,37,284.000000],[313,38,344.000000],[313,39,186.000000],[313,40,342.000000],[313,41,504.000000],[313,43,183.000000],[313,44,182.000000],[313,45,158.000000],[313,46,170.000000],[313,47,241.000000],[313,48,290.000000],[313,49,155.000000],[313,50,354.000000],[313,51,651.000000],[313,52,318.000000],[313,53,211.000000],[313,54,435.000000],[313,55,179.000000],[313,56,216.000000],[314,0,134.000000],[314,1,123.000000],[314,2,144.000000],[314,3,110.000000],[314,4,135.000000],[314,5,194.000000],[314,6,207.000000],[314,7,210.000000],[314,8,103.000000],[314,9,170.000000],[314,10,202.000000],[314,11,158.000000],[314,12,219.000000],[314,13,171.000000],[314,14,226.000000],[314,15,306.000000],[314,16,178.000000],[314,17,256.000000],[314,18,282.000000],[314,19,256.000000],[314,20,254.000000],[314,21,258.000000],[314,22,161.000000],[314,23,261.000000],[314,24,254.000000],[314,25,173.000000],[314,26,224.000000],[314,27,417.000000],[314,28,161.000000],[314,29,180.000000],[314,30,275.000000],[314,31,293.000000],[314,32,228.000000],[314,33,291.000000],[314,34,346.000000],[314,35,300.000000],[314,36,252.000000],[314,37,260.000000],[314,38,437.000000],[314,39,199.000000],[314,40,433.000000],[314,41,607.000000],[314,43,152.000000],[314,44,150.000000],[314,45,194.000000],[314,46,159.000000],[314,47,209.000000],[314,48,312.000000],[314,49,202.000000],[314,50,364.000000],[314,51,467.000000],[314,52,283.000000],[314,53,248.000000],[314,54,809.000000],[314,55,246.000000],[314,56,231.000000],[315,0,126.000000],[315,1,149.000000],[315,2,264.000000],[315,3,305.000000],[315,4,48.000000],[315,5,70.000000],[315,6,79.000000],[315,7,1082.000000],[315,8,64.000000],[315,9,99.000000],[315,10,94.000000],[315,11,80.000000],[315,12,87.000000],[315,13,115.000000],[315,14,87.000000],[315,15,89.000000],[315,16,107.000000],[315,17,133.000000],[315,18,62.000000],[315,19,89.000000],[315,20,86.000000],[315,21,121.000000],[315,22,153.000000],[315,23,91.000000],[315,24,81.000000],[315,25,92.000000],[315,26,156.000000],[315,27,183.000000],[315,28,238.000000],[315,29,87.000000],[315,30,94.000000],[315,31,128.000000],[315,32,108.000000],[315,33,263.000000],[315,34,139.000000],[315,35,549.000000],[315,36,129.000000],[315,37,240.000000],[315,38,142.000000],[315,39,294.000000],[315,40,153.000000],[315,41,384.000000],[315,43,91.000000],[315,44,98.000000],[315,45,68.000000],[315,46,69.000000],[315,47,611.000000],[315,48,132.000000],[315,49,80.000000],[315,50,231.000000],[315,51,207.000000],[315,52,732.000000],[315,53,104.000000],[315,54,300.000000],[315,55,319.000000],[315,56,185.000000],[316,0,120.000000],[316,1,107.000000],[316,2,126.000000],[316,3,83.000000],[316,4,142.000000],[316,5,159.000000],[316,6,192.000000],[316,7,157.000000],[316,8,153.000000],[316,9,123.000000],[316,10,155.000000],[316,11,128.000000],[316,12,171.000000],[316,13,128.000000],[316,14,189.000000],[316,15,197.000000],[316,16,140.000000],[316,17,241.000000],[316,18,213.000000],[316,19,187.000000],[316,20,199.000000],[316,21,368.000000],[316,22,199.000000],[316,23,288.000000],[316,24,240.000000],[316,25,180.000000],[316,26,206.000000],[316,27,379.000000],[316,28,95.000000],[316,29,153.000000],[316,30,262.000000],[316,31,232.000000],[316,32,254.000000],[316,33,308.000000],[316,34,379.000000],[316,35,153.000000],[316,36,248.000000],[316,37,291.000000],[316,38,414.000000],[316,39,212.000000],[316,40,424.000000],[316,41,782.000000],[316,43,148.000000],[316,44,151.000000],[316,45,174.000000],[316,46,255.000000],[316,47,199.000000],[316,48,367.000000],[316,49,170.000000],[316,50,223.000000],[316,51,694.000000],[316,52,376.000000],[316,53,213.000000],[316,54,590.000000],[316,55,143.000000],[316,56,200.000000],[317,0,105.000000],[317,1,111.000000],[317,2,117.000000],[317,3,81.000000],[317,4,104.000000],[317,5,101.000000],[317,6,128.000000],[317,7,117.000000],[317,8,95.000000],[317,9,128.000000],[317,10,132.000000],[317,11,128.000000],[317,12,134.000000],[317,13,126.000000],[317,14,132.000000],[317,15,122.000000],[317,16,119.000000],[317,17,139.000000],[317,18,127.000000],[317,19,122.000000],[317,20,134.000000],[317,21,159.000000],[317,22,126.000000],[317,23,382.000000],[317,24,158.000000],[317,25,116.000000],[317,26,170.000000],[317,27,190.000000],[317,28,72.000000],[317,29,113.000000],[317,30,205.000000],[317,31,183.000000],[317,32,167.000000],[317,33,232.000000],[317,34,252.000000],[317,35,100.000000],[317,36,161.000000],[317,37,99.000000],[317,38,183.000000],[317,39,77.000000],[317,40,209.000000],[317,41,262.000000],[317,43,103.000000],[317,44,106.000000],[317,45,130.000000],[317,46,109.000000],[317,47,75.000000],[317,48,165.000000],[317,49,123.000000],[317,50,247.000000],[317,51,298.000000],[317,52,175.000000],[317,53,142.000000],[317,54,224.000000],[317,55,97.000000],[317,56,123.000000],[318,0,103.000000],[318,1,108.000000],[318,2,96.000000],[318,3,107.000000],[318,4,99.000000],[318,5,121.000000],[318,6,159.000000],[318,7,134.000000],[318,8,114.000000],[318,9,120.000000],[318,10,118.000000],[318,11,113.000000],[318,12,128.000000],[318,13,117.000000],[318,14,173.000000],[318,15,161.000000],[318,16,132.000000],[318,17,147.000000],[318,18,140.000000],[318,19,122.000000],[318,20,153.000000],[318,21,217.000000],[318,22,126.000000],[318,23,227.000000],[318,24,133.000000],[318,25,116.000000],[318,26,156.000000],[318,27,250.000000],[318,28,91.000000],[318,29,133.000000],[318,30,180.000000],[318,31,195.000000],[318,32,176.000000],[318,33,230.000000],[318,34,406.000000],[318,35,136.000000],[318,36,167.000000],[318,37,249.000000],[318,38,234.000000],[318,39,163.000000],[318,40,211.000000],[318,41,421.000000],[318,43,130.000000],[318,44,135.000000],[318,45,130.000000],[318,46,126.000000],[318,47,144.000000],[318,48,195.000000],[318,49,115.000000],[318,50,199.000000],[318,51,511.000000],[318,52,218.000000],[318,53,153.000000],[318,54,384.000000],[318,55,111.000000],[318,56,149.000000],[319,0,103.000000],[319,1,115.000000],[319,2,96.000000],[319,3,90.000000],[319,4,142.000000],[319,5,119.000000],[319,6,160.000000],[319,7,131.000000],[319,8,131.000000],[319,9,139.000000],[319,10,159.000000],[319,11,104.000000],[319,12,141.000000],[319,13,117.000000],[319,14,192.000000],[319,15,183.000000],[319,16,130.000000],[319,17,217.000000],[319,18,171.000000],[319,19,150.000000],[319,20,183.000000],[319,21,236.000000],[319,22,136.000000],[319,23,235.000000],[319,24,149.000000],[319,25,169.000000],[319,26,203.000000],[319,27,337.000000],[319,28,145.000000],[319,29,182.000000],[319,30,226.000000],[319,31,246.000000],[319,32,206.000000],[319,33,278.000000],[319,34,522.000000],[319,35,228.000000],[319,36,238.000000],[319,37,173.000000],[319,38,277.000000],[319,39,187.000000],[319,40,297.000000],[319,41,474.000000],[319,43,128.000000],[319,44,143.000000],[319,45,163.000000],[319,46,162.000000],[319,47,133.000000],[319,48,239.000000],[319,49,163.000000],[319,50,321.000000],[319,51,708.000000],[319,52,299.000000],[319,53,232.000000],[319,54,463.000000],[319,55,167.000000],[319,56,206.000000],[320,0,94.000000],[320,1,78.000000],[320,2,89.000000],[320,3,86.000000],[320,4,138.000000],[320,5,142.000000],[320,6,180.000000],[320,7,170.000000],[320,8,313.000000],[320,9,158.000000],[320,10,177.000000],[320,11,111.000000],[320,12,166.000000],[320,13,127.000000],[320,14,215.000000],[320,15,205.000000],[320,16,174.000000],[320,17,229.000000],[320,18,340.000000],[320,19,151.000000],[320,20,472.000000],[320,21,424.000000],[320,22,147.000000],[320,23,312.000000],[320,24,435.000000],[320,25,147.000000],[320,26,198.000000],[320,27,307.000000],[320,28,74.000000],[320,29,190.000000],[320,30,280.000000],[320,31,227.000000],[320,32,218.000000],[320,33,237.000000],[320,34,595.000000],[320,35,137.000000],[320,36,223.000000],[320,37,149.000000],[320,38,453.000000],[320,39,176.000000],[320,40,408.000000],[320,41,347.000000],[320,43,107.000000],[320,44,125.000000],[320,45,170.000000],[320,46,194.000000],[320,47,123.000000],[320,48,292.000000],[320,49,181.000000],[320,50,233.000000],[320,51,909.000000],[320,52,409.000000],[320,53,264.000000],[320,54,449.000000],[320,55,92.000000],[320,56,143.000000],[321,0,91.000000],[321,1,90.000000],[321,2,94.000000],[321,3,84.000000],[321,4,139.000000],[321,5,181.000000],[321,6,170.000000],[321,7,181.000000],[321,8,73.000000],[321,9,108.000000],[321,10,260.000000],[321,11,145.000000],[321,12,174.000000],[321,13,126.000000],[321,14,381.000000],[321,15,161.000000],[321,16,197.000000],[321,17,175.000000],[321,18,191.000000],[321,19,120.000000],[321,20,225.000000],[321,21,261.000000],[321,22,363.000000],[321,23,167.000000],[321,24,148.000000],[321,25,225.000000],[321,26,189.000000],[321,27,157.000000],[321,28,82.000000],[321,29,154.000000],[321,30,173.000000],[321,31,204.000000],[321,32,163.000000],[321,33,249.000000],[321,34,487.000000],[321,35,136.000000],[321,36,216.000000],[321,37,121.000000],[321,38,200.000000],[321,39,118.000000],[321,40,149.000000],[321,41,180.000000],[321,43,80.000000],[321,44,184.000000],[321,45,117.000000],[321,46,193.000000],[321,47,93.000000],[321,48,175.000000],[321,49,126.000000],[321,50,149.000000],[321,51,1180.000000],[321,52,211.000000],[321,53,196.000000],[321,54,217.000000],[321,55,111.000000],[321,56,110.000000],[322,0,88.000000],[322,1,86.000000],[322,2,72.000000],[322,3,96.000000],[322,4,178.000000],[322,5,113.000000],[322,6,259.000000],[322,7,141.000000],[322,8,227.000000],[322,9,135.000000],[322,10,200.000000],[322,11,103.000000],[322,12,94.000000],[322,13,128.000000],[322,14,221.000000],[322,15,372.000000],[322,16,162.000000],[322,17,247.000000],[322,18,342.000000],[322,19,168.000000],[322,20,618.000000],[322,21,444.000000],[322,22,177.000000],[322,23,273.000000],[322,24,293.000000],[322,25,179.000000],[322,26,176.000000],[322,27,333.000000],[322,28,97.000000],[322,29,459.000000],[322,30,256.000000],[322,31,227.000000],[322,32,188.000000],[322,33,262.000000],[322,34,492.000000],[322,35,131.000000],[322,36,206.000000],[322,37,155.000000],[322,38,195.000000],[322,39,143.000000],[322,40,241.000000],[322,41,322.000000],[322,43,100.000000],[322,44,262.000000],[322,45,164.000000],[322,46,187.000000],[322,47,142.000000],[322,48,222.000000],[322,49,180.000000],[322,50,210.000000],[322,51,613.000000],[322,52,310.000000],[322,53,243.000000],[322,54,438.000000],[322,55,115.000000],[322,56,168.000000],[323,0,86.000000],[323,1,98.000000],[323,2,102.000000],[323,3,86.000000],[323,4,96.000000],[323,5,102.000000],[323,6,144.000000],[323,7,121.000000],[323,8,107.000000],[323,9,91.000000],[323,10,105.000000],[323,11,114.000000],[323,12,109.000000],[323,13,97.000000],[323,14,152.000000],[323,15,147.000000],[323,16,130.000000],[323,17,171.000000],[323,18,134.000000],[323,19,118.000000],[323,20,138.000000],[323,21,187.000000],[323,22,119.000000],[323,23,184.000000],[323,24,167.000000],[323,25,122.000000],[323,26,123.000000],[323,27,218.000000],[323,28,96.000000],[323,29,107.000000],[323,30,181.000000],[323,31,184.000000],[323,32,162.000000],[323,33,196.000000],[323,34,294.000000],[323,35,127.000000],[323,36,155.000000],[323,37,153.000000],[323,38,230.000000],[323,39,127.000000],[323,40,210.000000],[323,41,425.000000],[323,43,91.000000],[323,44,116.000000],[323,45,112.000000],[323,46,131.000000],[323,47,122.000000],[323,48,159.000000],[323,49,96.000000],[323,50,208.000000],[323,51,436.000000],[323,52,236.000000],[323,53,122.000000],[323,54,324.000000],[323,55,111.000000],[323,56,130.000000],[324,0,82.000000],[324,1,89.000000],[324,2,117.000000],[324,3,84.000000],[324,4,91.000000],[324,5,163.000000],[324,6,138.000000],[324,7,133.000000],[324,8,324.000000],[324,9,138.000000],[324,10,137.000000],[324,11,111.000000],[324,12,136.000000],[324,13,138.000000],[324,14,191.000000],[324,15,152.000000],[324,16,110.000000],[324,17,158.000000],[324,18,189.000000],[324,19,160.000000],[324,20,160.000000],[324,21,237.000000],[324,22,149.000000],[324,23,175.000000],[324,24,137.000000],[324,25,136.000000],[324,26,163.000000],[324,27,246.000000],[324,28,121.000000],[324,29,135.000000],[324,30,299.000000],[324,31,186.000000],[324,32,148.000000],[324,33,341.000000],[324,34,356.000000],[324,35,137.000000],[324,36,190.000000],[324,37,197.000000],[324,38,304.000000],[324,39,154.000000],[324,40,204.000000],[324,41,432.000000],[324,43,136.000000],[324,44,164.000000],[324,45,147.000000],[324,46,149.000000],[324,47,188.000000],[324,48,231.000000],[324,49,119.000000],[324,50,163.000000],[324,51,472.000000],[324,52,248.000000],[324,53,165.000000],[324,54,428.000000],[324,55,103.000000],[324,56,141.000000],[325,0,81.000000],[325,1,79.000000],[325,2,77.000000],[325,3,78.000000],[325,4,112.000000],[325,5,192.000000],[325,6,168.000000],[325,7,174.000000],[325,8,87.000000],[325,9,111.000000],[325,10,215.000000],[325,11,107.000000],[325,12,170.000000],[325,13,133.000000],[325,14,317.000000],[325,15,157.000000],[325,16,162.000000],[325,17,196.000000],[325,18,185.000000],[325,19,84.000000],[325,20,226.000000],[325,21,257.000000],[325,22,363.000000],[325,23,170.000000],[325,24,135.000000],[325,25,96.000000],[325,26,162.000000],[325,27,253.000000],[325,28,82.000000],[325,29,123.000000],[325,30,174.000000],[325,31,157.000000],[325,32,200.000000],[325,33,262.000000],[325,34,479.000000],[325,35,122.000000],[325,36,197.000000],[325,37,102.000000],[325,38,223.000000],[325,39,112.000000],[325,40,200.000000],[325,41,410.000000],[325,43,82.000000],[325,44,178.000000],[325,45,128.000000],[325,46,201.000000],[325,47,96.000000],[325,48,209.000000],[325,49,109.000000],[325,50,147.000000],[325,51,1304.000000],[325,52,197.000000],[325,53,206.000000],[325,54,453.000000],[325,55,109.000000],[325,56,143.000000],[326,0,79.000000],[326,1,80.000000],[326,2,55.000000],[326,3,59.000000],[326,4,81.000000],[326,5,68.000000],[326,6,110.000000],[326,7,81.000000],[326,8,68.000000],[326,9,82.000000],[326,10,93.000000],[326,11,86.000000],[326,12,87.000000],[326,13,68.000000],[326,14,106.000000],[326,15,108.000000],[326,16,87.000000],[326,17,125.000000],[326,18,102.000000],[326,19,84.000000],[326,20,107.000000],[326,21,150.000000],[326,22,93.000000],[326,23,149.000000],[326,24,102.000000],[326,25,88.000000],[326,26,81.000000],[326,27,188.000000],[326,28,105.000000],[326,29,76.000000],[326,30,110.000000],[326,31,123.000000],[326,32,124.000000],[326,33,169.000000],[326,34,181.000000],[326,35,126.000000],[326,36,129.000000],[326,37,96.000000],[326,38,209.000000],[326,39,88.000000],[326,40,184.000000],[326,41,351.000000],[326,43,85.000000],[326,44,95.000000],[326,45,77.000000],[326,46,97.000000],[326,47,63.000000],[326,48,143.000000],[326,49,62.000000],[326,50,271.000000],[326,51,304.000000],[326,52,153.000000],[326,53,116.000000],[326,54,278.000000],[326,55,109.000000],[326,56,98.000000],[327,0,74.000000],[327,1,69.000000],[327,2,74.000000],[327,3,78.000000],[327,4,72.000000],[327,5,72.000000],[327,6,97.000000],[327,7,89.000000],[327,8,69.000000],[327,9,61.000000],[327,10,120.000000],[327,11,93.000000],[327,12,68.000000],[327,13,98.000000],[327,14,90.000000],[327,15,80.000000],[327,16,97.000000],[327,17,106.000000],[327,18,90.000000],[327,19,66.000000],[327,20,103.000000],[327,21,128.000000],[327,22,83.000000],[327,23,106.000000],[327,24,87.000000],[327,25,102.000000],[327,26,79.000000],[327,27,190.000000],[327,28,75.000000],[327,29,68.000000],[327,30,104.000000],[327,31,112.000000],[327,32,145.000000],[327,33,148.000000],[327,34,155.000000],[327,35,88.000000],[327,36,120.000000],[327,37,104.000000],[327,38,182.000000],[327,39,76.000000],[327,40,157.000000],[327,41,330.000000],[327,43,57.000000],[327,44,84.000000],[327,45,83.000000],[327,46,91.000000],[327,47,76.000000],[327,48,150.000000],[327,49,73.000000],[327,50,159.000000],[327,51,308.000000],[327,52,173.000000],[327,53,89.000000],[327,54,325.000000],[327,55,59.000000],[327,56,96.000000],[328,0,69.000000],[328,1,86.000000],[328,2,81.000000],[328,3,69.000000],[328,4,94.000000],[328,5,84.000000],[328,6,99.000000],[328,7,98.000000],[328,8,77.000000],[328,9,84.000000],[328,10,108.000000],[328,11,67.000000],[328,12,93.000000],[328,13,96.000000],[328,14,102.000000],[328,15,103.000000],[328,16,96.000000],[328,17,116.000000],[328,18,124.000000],[328,19,97.000000],[328,20,120.000000],[328,21,173.000000],[328,22,88.000000],[328,23,148.000000],[328,24,134.000000],[328,25,108.000000],[328,26,110.000000],[328,27,258.000000],[328,28,262.000000],[328,29,112.000000],[328,30,159.000000],[328,31,149.000000],[328,32,144.000000],[328,33,199.000000],[328,34,170.000000],[328,35,168.000000],[328,36,115.000000],[328,37,110.000000],[328,38,206.000000],[328,39,83.000000],[328,40,186.000000],[328,41,342.000000],[328,43,69.000000],[328,44,82.000000],[328,45,111.000000],[328,46,80.000000],[328,47,82.000000],[328,48,154.000000],[328,49,91.000000],[328,50,181.000000],[328,51,244.000000],[328,52,165.000000],[328,53,110.000000],[328,54,326.000000],[328,55,68.000000],[328,56,108.000000],[329,0,69.000000],[329,1,76.000000],[329,2,66.000000],[329,3,66.000000],[329,4,83.000000],[329,5,90.000000],[329,6,100.000000],[329,7,97.000000],[329,8,69.000000],[329,9,115.000000],[329,10,100.000000],[329,11,89.000000],[329,12,99.000000],[329,13,103.000000],[329,14,124.000000],[329,15,183.000000],[329,16,120.000000],[329,17,124.000000],[329,18,166.000000],[329,19,123.000000],[329,20,133.000000],[329,21,123.000000],[329,22,103.000000],[329,23,184.000000],[329,24,144.000000],[329,25,121.000000],[329,26,140.000000],[329,27,160.000000],[329,28,68.000000],[329,29,89.000000],[329,30,160.000000],[329,31,190.000000],[329,32,115.000000],[329,33,160.000000],[329,34,143.000000],[329,35,128.000000],[329,36,149.000000],[329,37,82.000000],[329,38,95.000000],[329,39,68.000000],[329,40,122.000000],[329,41,239.000000],[329,43,80.000000],[329,44,81.000000],[329,45,100.000000],[329,46,67.000000],[329,47,60.000000],[329,48,110.000000],[329,49,109.000000],[329,50,178.000000],[329,51,287.000000],[329,52,138.000000],[329,53,99.000000],[329,54,191.000000],[329,55,52.000000],[329,56,82.000000],[330,0,69.000000],[330,1,49.000000],[330,2,57.000000],[330,3,35.000000],[330,4,53.000000],[330,5,40.000000],[330,6,53.000000],[330,7,43.000000],[330,8,47.000000],[330,9,40.000000],[330,10,53.000000],[330,11,43.000000],[330,12,57.000000],[330,13,43.000000],[330,14,64.000000],[330,15,51.000000],[330,16,58.000000],[330,17,66.000000],[330,18,73.000000],[330,19,56.000000],[330,20,52.000000],[330,21,91.000000],[330,22,47.000000],[330,23,74.000000],[330,24,62.000000],[330,25,48.000000],[330,26,57.000000],[330,27,115.000000],[330,28,60.000000],[330,29,50.000000],[330,30,62.000000],[330,31,75.000000],[330,32,73.000000],[330,33,88.000000],[330,34,99.000000],[330,35,100.000000],[330,36,78.000000],[330,37,76.000000],[330,38,81.000000],[330,39,81.000000],[330,40,108.000000],[330,41,189.000000],[330,43,58.000000],[330,44,65.000000],[330,45,45.000000],[330,46,60.000000],[330,47,47.000000],[330,48,64.000000],[330,49,41.000000],[330,50,87.000000],[330,51,166.000000],[330,52,74.000000],[330,53,47.000000],[330,54,176.000000],[330,55,74.000000],[330,56,63.000000],[331,0,68.000000],[331,1,60.000000],[331,2,50.000000],[331,3,62.000000],[331,4,49.000000],[331,5,40.000000],[331,6,68.000000],[331,7,81.000000],[331,8,23.000000],[331,9,62.000000],[331,10,55.000000],[331,11,54.000000],[331,12,61.000000],[331,13,64.000000],[331,14,80.000000],[331,15,73.000000],[331,16,71.000000],[331,17,75.000000],[331,18,63.000000],[331,19,37.000000],[331,20,63.000000],[331,21,61.000000],[331,22,49.000000],[331,23,68.000000],[331,24,64.000000],[331,25,52.000000],[331,26,64.000000],[331,27,97.000000],[331,28,77.000000],[331,29,54.000000],[331,30,60.000000],[331,31,75.000000],[331,32,58.000000],[331,33,74.000000],[331,34,77.000000],[331,35,120.000000],[331,36,64.000000],[331,37,56.000000],[331,38,40.000000],[331,39,33.000000],[331,40,58.000000],[331,41,124.000000],[331,43,56.000000],[331,44,53.000000],[331,45,83.000000],[331,46,26.000000],[331,47,39.000000],[331,48,51.000000],[331,49,36.000000],[331,50,110.000000],[331,51,69.000000],[331,52,65.000000],[331,53,65.000000],[331,54,99.000000],[331,55,98.000000],[331,56,54.000000],[332,0,67.000000],[332,1,61.000000],[332,2,70.000000],[332,3,55.000000],[332,4,101.000000],[332,5,74.000000],[332,6,115.000000],[332,7,77.000000],[332,8,75.000000],[332,9,74.000000],[332,10,68.000000],[332,11,80.000000],[332,12,74.000000],[332,13,66.000000],[332,14,108.000000],[332,15,129.000000],[332,16,77.000000],[332,17,110.000000],[332,18,128.000000],[332,19,79.000000],[332,20,121.000000],[332,21,165.000000],[332,22,92.000000],[332,23,185.000000],[332,24,101.000000],[332,25,98.000000],[332,26,109.000000],[332,27,160.000000],[332,28,74.000000],[332,29,100.000000],[332,30,123.000000],[332,31,119.000000],[332,32,127.000000],[332,33,150.000000],[332,34,544.000000],[332,35,97.000000],[332,36,143.000000],[332,37,175.000000],[332,38,157.000000],[332,39,117.000000],[332,40,121.000000],[332,41,260.000000],[332,43,85.000000],[332,44,91.000000],[332,45,100.000000],[332,46,166.000000],[332,47,103.000000],[332,48,169.000000],[332,49,92.000000],[332,50,68.000000],[332,51,786.000000],[332,52,188.000000],[332,53,120.000000],[332,54,292.000000],[332,55,77.000000],[332,56,112.000000],[333,0,67.000000],[333,1,80.000000],[333,2,79.000000],[333,3,64.000000],[333,4,64.000000],[333,5,78.000000],[333,6,88.000000],[333,7,89.000000],[333,8,68.000000],[333,9,86.000000],[333,10,83.000000],[333,11,66.000000],[333,12,85.000000],[333,13,71.000000],[333,14,110.000000],[333,15,91.000000],[333,16,73.000000],[333,17,99.000000],[333,18,87.000000],[333,19,61.000000],[333,20,91.000000],[333,21,112.000000],[333,22,88.000000],[333,23,90.000000],[333,24,94.000000],[333,25,80.000000],[333,26,104.000000],[333,27,161.000000],[333,28,83.000000],[333,29,324.000000],[333,30,106.000000],[333,31,109.000000],[333,32,89.000000],[333,33,117.000000],[333,34,114.000000],[333,35,97.000000],[333,36,82.000000],[333,37,109.000000],[333,38,128.000000],[333,39,78.000000],[333,40,130.000000],[333,41,359.000000],[333,43,90.000000],[333,44,71.000000],[333,45,1041.000000],[333,46,75.000000],[333,47,106.000000],[333,48,103.000000],[333,49,68.000000],[333,50,190.000000],[333,51,163.000000],[333,52,117.000000],[333,53,89.000000],[333,54,256.000000],[333,55,67.000000],[333,56,82.000000],[334,0,64.000000],[334,1,52.000000],[334,2,93.000000],[334,3,68.000000],[334,4,90.000000],[334,5,81.000000],[334,6,159.000000],[334,7,148.000000],[334,8,142.000000],[334,9,80.000000],[334,10,93.000000],[334,11,48.000000],[334,12,129.000000],[334,13,85.000000],[334,14,195.000000],[334,15,200.000000],[334,16,125.000000],[334,17,140.000000],[334,18,301.000000],[334,19,160.000000],[334,20,254.000000],[334,21,397.000000],[334,22,146.000000],[334,23,214.000000],[334,24,150.000000],[334,25,149.000000],[334,26,135.000000],[334,27,202.000000],[334,28,55.000000],[334,29,113.000000],[334,30,141.000000],[334,31,192.000000],[334,32,202.000000],[334,33,185.000000],[334,34,714.000000],[334,35,80.000000],[334,36,145.000000],[334,37,98.000000],[334,38,251.000000],[334,39,138.000000],[334,40,167.000000],[334,41,302.000000],[334,43,61.000000],[334,44,77.000000],[334,45,132.000000],[334,46,294.000000],[334,47,53.000000],[334,48,258.000000],[334,49,185.000000],[334,50,123.000000],[334,51,615.000000],[334,52,221.000000],[334,53,137.000000],[334,54,442.000000],[334,55,89.000000],[334,56,96.000000],[335,0,63.000000],[335,1,82.000000],[335,2,75.000000],[335,3,57.000000],[335,4,71.000000],[335,5,79.000000],[335,6,108.000000],[335,7,105.000000],[335,8,65.000000],[335,9,61.000000],[335,10,81.000000],[335,11,52.000000],[335,12,95.000000],[335,13,86.000000],[335,14,102.000000],[335,15,94.000000],[335,16,80.000000],[335,17,94.000000],[335,18,88.000000],[335,19,70.000000],[335,20,92.000000],[335,21,102.000000],[335,22,77.000000],[335,23,96.000000],[335,24,84.000000],[335,25,89.000000],[335,26,245.000000],[335,27,100.000000],[335,28,47.000000],[335,29,79.000000],[335,30,107.000000],[335,31,162.000000],[335,32,90.000000],[335,33,126.000000],[335,34,99.000000],[335,35,95.000000],[335,36,113.000000],[335,37,61.000000],[335,38,102.000000],[335,39,55.000000],[335,40,81.000000],[335,41,165.000000],[335,43,55.000000],[335,44,61.000000],[335,45,131.000000],[335,46,42.000000],[335,47,42.000000],[335,48,94.000000],[335,49,66.000000],[335,50,479.000000],[335,51,140.000000],[335,52,97.000000],[335,53,151.000000],[335,54,137.000000],[335,55,61.000000],[335,56,79.000000],[336,0,62.000000],[336,1,79.000000],[336,2,71.000000],[336,3,68.000000],[336,4,93.000000],[336,5,93.000000],[336,6,98.000000],[336,7,86.000000],[336,8,88.000000],[336,9,94.000000],[336,10,104.000000],[336,11,65.000000],[336,12,104.000000],[336,13,78.000000],[336,14,179.000000],[336,15,125.000000],[336,16,80.000000],[336,17,111.000000],[336,18,133.000000],[336,19,97.000000],[336,20,99.000000],[336,21,158.000000],[336,22,97.000000],[336,23,132.000000],[336,24,108.000000],[336,25,101.000000],[336,26,130.000000],[336,27,177.000000],[336,28,118.000000],[336,29,86.000000],[336,30,138.000000],[336,31,132.000000],[336,32,127.000000],[336,33,143.000000],[336,34,240.000000],[336,35,108.000000],[336,36,133.000000],[336,37,131.000000],[336,38,198.000000],[336,39,125.000000],[336,40,177.000000],[336,41,359.000000],[336,43,97.000000],[336,44,88.000000],[336,45,86.000000],[336,46,103.000000],[336,47,102.000000],[336,48,155.000000],[336,49,75.000000],[336,50,163.000000],[336,51,391.000000],[336,52,171.000000],[336,53,110.000000],[336,54,319.000000],[336,55,97.000000],[336,56,123.000000],[337,0,57.000000],[337,1,62.000000],[337,2,45.000000],[337,3,45.000000],[337,4,59.000000],[337,5,66.000000],[337,6,84.000000],[337,7,68.000000],[337,8,41.000000],[337,9,82.000000],[337,10,62.000000],[337,11,51.000000],[337,12,73.000000],[337,13,83.000000],[337,14,68.000000],[337,15,61.000000],[337,16,62.000000],[337,17,83.000000],[337,18,54.000000],[337,19,65.000000],[337,20,51.000000],[337,21,39.000000],[337,22,38.000000],[337,23,65.000000],[337,24,69.000000],[337,25,49.000000],[337,26,86.000000],[337,27,59.000000],[337,28,35.000000],[337,29,62.000000],[337,30,71.000000],[337,31,45.000000],[337,32,49.000000],[337,33,66.000000],[337,34,60.000000],[337,35,77.000000],[337,36,84.000000],[337,37,57.000000],[337,38,51.000000],[337,39,31.000000],[337,40,92.000000],[337,41,57.000000],[337,43,38.000000],[337,44,33.000000],[337,45,72.000000],[337,46,19.000000],[337,47,39.000000],[337,48,36.000000],[337,49,45.000000],[337,50,29.000000],[337,51,119.000000],[337,52,72.000000],[337,53,72.000000],[337,54,56.000000],[337,55,49.000000],[337,56,41.000000],[338,0,56.000000],[338,1,52.000000],[338,2,56.000000],[338,3,50.000000],[338,4,48.000000],[338,5,64.000000],[338,6,126.000000],[338,7,106.000000],[338,8,148.000000],[338,9,54.000000],[338,10,54.000000],[338,11,59.000000],[338,12,72.000000],[338,13,72.000000],[338,14,149.000000],[338,15,146.000000],[338,16,89.000000],[338,17,85.000000],[338,18,254.000000],[338,19,104.000000],[338,20,211.000000],[338,21,358.000000],[338,22,105.000000],[338,23,170.000000],[338,24,124.000000],[338,25,87.000000],[338,26,93.000000],[338,27,180.000000],[338,28,45.000000],[338,29,82.000000],[338,30,92.000000],[338,31,145.000000],[338,32,185.000000],[338,33,194.000000],[338,34,631.000000],[338,35,76.000000],[338,36,126.000000],[338,37,71.000000],[338,38,221.000000],[338,39,118.000000],[338,40,141.000000],[338,41,282.000000],[338,43,44.000000],[338,44,53.000000],[338,45,76.000000],[338,46,193.000000],[338,47,57.000000],[338,48,201.000000],[338,49,148.000000],[338,50,98.000000],[338,51,801.000000],[338,52,163.000000],[338,53,122.000000],[338,54,338.000000],[338,55,55.000000],[338,56,89.000000],[339,0,55.000000],[339,1,64.000000],[339,2,72.000000],[339,3,51.000000],[339,4,61.000000],[339,5,47.000000],[339,6,45.000000],[339,7,56.000000],[339,8,37.000000],[339,9,40.000000],[339,10,59.000000],[339,11,54.000000],[339,12,62.000000],[339,13,46.000000],[339,14,70.000000],[339,15,48.000000],[339,16,51.000000],[339,17,58.000000],[339,18,48.000000],[339,19,45.000000],[339,20,44.000000],[339,21,111.000000],[339,22,52.000000],[339,23,70.000000],[339,24,58.000000],[339,25,47.000000],[339,26,68.000000],[339,27,120.000000],[339,28,41.000000],[339,29,52.000000],[339,30,74.000000],[339,31,73.000000],[339,32,71.000000],[339,33,104.000000],[339,34,120.000000],[339,35,56.000000],[339,36,90.000000],[339,37,65.000000],[339,38,106.000000],[339,39,60.000000],[339,40,112.000000],[339,41,241.000000],[339,43,58.000000],[339,44,51.000000],[339,45,65.000000],[339,46,46.000000],[339,47,36.000000],[339,48,110.000000],[339,49,54.000000],[339,50,89.000000],[339,51,166.000000],[339,52,75.000000],[339,53,64.000000],[339,54,184.000000],[339,55,37.000000],[339,56,50.000000],[340,0,55.000000],[340,1,76.000000],[340,2,65.000000],[340,3,60.000000],[340,4,85.000000],[340,5,69.000000],[340,6,121.000000],[340,7,99.000000],[340,8,46.000000],[340,9,80.000000],[340,10,81.000000],[340,11,35.000000],[340,12,70.000000],[340,13,66.000000],[340,14,117.000000],[340,15,114.000000],[340,16,67.000000],[340,17,109.000000],[340,18,93.000000],[340,19,78.000000],[340,20,70.000000],[340,21,125.000000],[340,22,60.000000],[340,23,130.000000],[340,24,103.000000],[340,25,95.000000],[340,26,76.000000],[340,27,131.000000],[340,28,39.000000],[340,29,98.000000],[340,30,88.000000],[340,31,74.000000],[340,32,67.000000],[340,33,232.000000],[340,34,87.000000],[340,35,89.000000],[340,36,74.000000],[340,37,27.000000],[340,38,85.000000],[340,39,32.000000],[340,40,112.000000],[340,41,227.000000],[340,43,32.000000],[340,44,41.000000],[340,45,123.000000],[340,46,34.000000],[340,47,26.000000],[340,48,76.000000],[340,49,72.000000],[340,50,91.000000],[340,51,117.000000],[340,52,76.000000],[340,53,89.000000],[340,54,173.000000],[340,55,37.000000],[340,56,45.000000],[341,0,53.000000],[341,1,60.000000],[341,2,69.000000],[341,3,76.000000],[341,4,79.000000],[341,5,82.000000],[341,6,324.000000],[341,7,109.000000],[341,8,159.000000],[341,9,46.000000],[341,10,98.000000],[341,11,68.000000],[341,12,124.000000],[341,13,63.000000],[341,14,132.000000],[341,15,165.000000],[341,16,128.000000],[341,17,125.000000],[341,18,211.000000],[341,19,164.000000],[341,20,283.000000],[341,21,844.000000],[341,22,141.000000],[341,23,154.000000],[341,24,90.000000],[341,25,135.000000],[341,26,177.000000],[341,27,175.000000],[341,28,71.000000],[341,29,90.000000],[341,30,161.000000],[341,31,188.000000],[341,32,303.000000],[341,33,172.000000],[341,34,719.000000],[341,35,135.000000],[341,36,210.000000],[341,37,134.000000],[341,38,185.000000],[341,39,170.000000],[341,40,175.000000],[341,41,187.000000],[341,43,75.000000],[341,44,130.000000],[341,45,113.000000],[341,46,428.000000],[341,47,105.000000],[341,48,249.000000],[341,49,113.000000],[341,50,149.000000],[341,51,1381.000000],[341,52,147.000000],[341,53,151.000000],[341,54,218.000000],[341,55,72.000000],[341,56,161.000000],[342,0,52.000000],[342,1,63.000000],[342,2,64.000000],[342,3,88.000000],[342,4,94.000000],[342,5,91.000000],[342,6,109.000000],[342,7,106.000000],[342,8,136.000000],[342,9,89.000000],[342,10,126.000000],[342,11,105.000000],[342,12,104.000000],[342,13,94.000000],[342,14,130.000000],[342,15,182.000000],[342,16,94.000000],[342,17,149.000000],[342,18,201.000000],[342,19,110.000000],[342,20,247.000000],[342,21,250.000000],[342,22,125.000000],[342,23,162.000000],[342,24,144.000000],[342,25,102.000000],[342,26,117.000000],[342,27,194.000000],[342,28,60.000000],[342,29,189.000000],[342,30,155.000000],[342,31,149.000000],[342,32,131.000000],[342,33,188.000000],[342,34,281.000000],[342,35,91.000000],[342,36,166.000000],[342,37,144.000000],[342,38,178.000000],[342,39,114.000000],[342,40,170.000000],[342,41,317.000000],[342,43,84.000000],[342,44,123.000000],[342,45,152.000000],[342,46,121.000000],[342,47,137.000000],[342,48,166.000000],[342,49,107.000000],[342,50,179.000000],[342,51,358.000000],[342,52,197.000000],[342,53,161.000000],[342,54,316.000000],[342,55,63.000000],[342,56,170.000000],[343,0,52.000000],[343,1,52.000000],[343,2,60.000000],[343,3,57.000000],[343,4,37.000000],[343,5,26.000000],[343,6,26.000000],[343,7,30.000000],[343,8,27.000000],[343,9,36.000000],[343,10,37.000000],[343,11,60.000000],[343,12,40.000000],[343,13,34.000000],[343,14,30.000000],[343,15,45.000000],[343,16,48.000000],[343,17,41.000000],[343,18,38.000000],[343,19,41.000000],[343,20,37.000000],[343,21,39.000000],[343,22,46.000000],[343,23,31.000000],[343,24,23.000000],[343,25,46.000000],[343,26,40.000000],[343,27,57.000000],[343,28,47.000000],[343,29,25.000000],[343,30,47.000000],[343,31,44.000000],[343,32,32.000000],[343,33,34.000000],[343,34,36.000000],[343,35,68.000000],[343,36,52.000000],[343,37,49.000000],[343,38,34.000000],[343,39,33.000000],[343,40,33.000000],[343,41,41.000000],[343,43,46.000000],[343,44,43.000000],[343,45,44.000000],[343,46,20.000000],[343,47,42.000000],[343,48,38.000000],[343,49,45.000000],[343,50,44.000000],[343,51,54.000000],[343,52,28.000000],[343,53,43.000000],[343,54,31.000000],[343,55,58.000000],[343,56,38.000000],[344,0,51.000000],[344,1,51.000000],[344,2,45.000000],[344,3,52.000000],[344,4,70.000000],[344,5,48.000000],[344,6,54.000000],[344,7,63.000000],[344,8,54.000000],[344,9,41.000000],[344,10,56.000000],[344,11,39.000000],[344,12,65.000000],[344,13,51.000000],[344,14,63.000000],[344,15,73.000000],[344,16,61.000000],[344,17,69.000000],[344,18,80.000000],[344,19,68.000000],[344,20,81.000000],[344,21,78.000000],[344,22,56.000000],[344,23,65.000000],[344,24,99.000000],[344,25,64.000000],[344,26,57.000000],[344,27,90.000000],[344,28,39.000000],[344,29,47.000000],[344,30,117.000000],[344,31,92.000000],[344,32,84.000000],[344,33,64.000000],[344,34,74.000000],[344,35,62.000000],[344,36,40.000000],[344,37,107.000000],[344,38,95.000000],[344,39,99.000000],[344,40,105.000000],[344,41,90.000000],[344,43,46.000000],[344,44,44.000000],[344,45,45.000000],[344,46,72.000000],[344,47,98.000000],[344,48,91.000000],[344,49,67.000000],[344,50,51.000000],[344,51,103.000000],[344,52,61.000000],[344,53,76.000000],[344,54,96.000000],[344,55,28.000000],[344,56,71.000000],[345,0,48.000000],[345,1,54.000000],[345,2,63.000000],[345,3,64.000000],[345,4,78.000000],[345,5,111.000000],[345,6,163.000000],[345,7,117.000000],[345,8,91.000000],[345,9,87.000000],[345,10,99.000000],[345,11,52.000000],[345,12,137.000000],[345,13,76.000000],[345,14,264.000000],[345,15,159.000000],[345,16,81.000000],[345,17,119.000000],[345,18,183.000000],[345,19,98.000000],[345,20,127.000000],[345,21,1019.000000],[345,22,110.000000],[345,23,269.000000],[345,24,153.000000],[345,25,130.000000],[345,26,148.000000],[345,27,182.000000],[345,28,47.000000],[345,29,146.000000],[345,30,210.000000],[345,31,151.000000],[345,32,334.000000],[345,33,203.000000],[345,34,255.000000],[345,35,108.000000],[345,36,216.000000],[345,37,115.000000],[345,38,136.000000],[345,39,100.000000],[345,40,202.000000],[345,41,181.000000],[345,43,69.000000],[345,44,101.000000],[345,45,143.000000],[345,46,213.000000],[345,47,74.000000],[345,48,171.000000],[345,49,189.000000],[345,50,232.000000],[345,51,546.000000],[345,52,195.000000],[345,53,172.000000],[345,54,368.000000],[345,55,78.000000],[345,56,140.000000],[346,0,46.000000],[346,1,58.000000],[346,2,44.000000],[346,3,55.000000],[346,4,112.000000],[346,5,72.000000],[346,6,131.000000],[346,7,71.000000],[346,8,92.000000],[346,9,68.000000],[346,10,98.000000],[346,11,50.000000],[346,12,90.000000],[346,13,43.000000],[346,14,122.000000],[346,15,163.000000],[346,16,57.000000],[346,17,106.000000],[346,18,123.000000],[346,19,111.000000],[346,20,127.000000],[346,21,189.000000],[346,22,95.000000],[346,23,194.000000],[346,24,109.000000],[346,25,84.000000],[346,26,119.000000],[346,27,170.000000],[346,28,82.000000],[346,29,73.000000],[346,30,148.000000],[346,31,111.000000],[346,32,145.000000],[346,33,150.000000],[346,34,557.000000],[346,35,126.000000],[346,36,158.000000],[346,37,107.000000],[346,38,184.000000],[346,39,109.000000],[346,40,194.000000],[346,41,394.000000],[346,43,72.000000],[346,44,80.000000],[346,45,97.000000],[346,46,156.000000],[346,47,80.000000],[346,48,164.000000],[346,49,104.000000],[346,50,94.000000],[346,51,773.000000],[346,52,185.000000],[346,53,121.000000],[346,54,386.000000],[346,55,118.000000],[346,56,104.000000],[347,0,44.000000],[347,1,46.000000],[347,2,29.000000],[347,3,29.000000],[347,4,32.000000],[347,5,43.000000],[347,6,56.000000],[347,7,45.000000],[347,8,44.000000],[347,9,37.000000],[347,10,42.000000],[347,11,49.000000],[347,12,46.000000],[347,13,32.000000],[347,14,46.000000],[347,15,42.000000],[347,16,41.000000],[347,17,60.000000],[347,18,41.000000],[347,19,36.000000],[347,20,37.000000],[347,21,47.000000],[347,22,37.000000],[347,23,45.000000],[347,24,41.000000],[347,25,26.000000],[347,26,53.000000],[347,27,78.000000],[347,28,21.000000],[347,29,45.000000],[347,30,40.000000],[347,31,48.000000],[347,32,39.000000],[347,33,68.000000],[347,34,76.000000],[347,35,39.000000],[347,36,59.000000],[347,37,47.000000],[347,38,76.000000],[347,39,35.000000],[347,40,71.000000],[347,41,188.000000],[347,43,28.000000],[347,44,35.000000],[347,45,44.000000],[347,46,29.000000],[347,47,43.000000],[347,48,57.000000],[347,49,27.000000],[347,50,59.000000],[347,51,90.000000],[347,52,71.000000],[347,53,49.000000],[347,54,143.000000],[347,55,31.000000],[347,56,40.000000],[348,0,38.000000],[348,1,45.000000],[348,2,50.000000],[348,3,36.000000],[348,4,83.000000],[348,5,100.000000],[348,6,146.000000],[348,7,114.000000],[348,8,141.000000],[348,9,64.000000],[348,10,109.000000],[348,11,46.000000],[348,12,108.000000],[348,13,91.000000],[348,14,114.000000],[348,15,137.000000],[348,16,68.000000],[348,17,151.000000],[348,18,143.000000],[348,19,101.000000],[348,20,109.000000],[348,21,253.000000],[348,22,91.000000],[348,23,158.000000],[348,24,173.000000],[348,25,91.000000],[348,26,120.000000],[348,27,317.000000],[348,28,32.000000],[348,29,95.000000],[348,30,192.000000],[348,31,143.000000],[348,32,199.000000],[348,33,182.000000],[348,34,144.000000],[348,35,99.000000],[348,36,150.000000],[348,37,74.000000],[348,38,298.000000],[348,39,85.000000],[348,40,337.000000],[348,41,876.000000],[348,43,44.000000],[348,44,57.000000],[348,45,97.000000],[348,46,107.000000],[348,47,66.000000],[348,48,253.000000],[348,49,91.000000],[348,50,213.000000],[348,51,289.000000],[348,52,200.000000],[348,53,157.000000],[348,54,640.000000],[348,55,53.000000],[348,56,128.000000],[349,0,38.000000],[349,1,37.000000],[349,2,43.000000],[349,3,36.000000],[349,4,76.000000],[349,5,49.000000],[349,6,58.000000],[349,7,72.000000],[349,8,55.000000],[349,9,58.000000],[349,10,88.000000],[349,11,62.000000],[349,12,82.000000],[349,13,42.000000],[349,14,76.000000],[349,15,60.000000],[349,16,58.000000],[349,17,65.000000],[349,18,68.000000],[349,19,59.000000],[349,20,62.000000],[349,21,126.000000],[349,22,71.000000],[349,23,90.000000],[349,24,93.000000],[349,25,69.000000],[349,26,61.000000],[349,27,140.000000],[349,28,39.000000],[349,29,56.000000],[349,30,91.000000],[349,31,94.000000],[349,32,84.000000],[349,33,135.000000],[349,34,112.000000],[349,35,69.000000],[349,36,93.000000],[349,37,94.000000],[349,38,136.000000],[349,39,59.000000],[349,40,126.000000],[349,41,304.000000],[349,43,65.000000],[349,44,52.000000],[349,45,69.000000],[349,46,64.000000],[349,47,56.000000],[349,48,97.000000],[349,49,53.000000],[349,50,105.000000],[349,51,191.000000],[349,52,116.000000],[349,53,70.000000],[349,54,260.000000],[349,55,59.000000],[349,56,81.000000],[350,0,34.000000],[350,1,35.000000],[350,2,43.000000],[350,3,31.000000],[350,4,34.000000],[350,5,35.000000],[350,6,49.000000],[350,7,45.000000],[350,8,47.000000],[350,9,28.000000],[350,10,54.000000],[350,11,30.000000],[350,12,50.000000],[350,13,26.000000],[350,14,48.000000],[350,15,40.000000],[350,16,61.000000],[350,17,68.000000],[350,18,131.000000],[350,19,56.000000],[350,20,106.000000],[350,21,122.000000],[350,22,38.000000],[350,23,64.000000],[350,24,60.000000],[350,25,72.000000],[350,26,53.000000],[350,27,107.000000],[350,28,92.000000],[350,29,52.000000],[350,30,83.000000],[350,31,57.000000],[350,32,61.000000],[350,33,95.000000],[350,34,117.000000],[350,35,138.000000],[350,36,63.000000],[350,37,73.000000],[350,38,137.000000],[350,39,46.000000],[350,40,126.000000],[350,41,238.000000],[350,43,32.000000],[350,44,44.000000],[350,45,55.000000],[350,46,66.000000],[350,47,55.000000],[350,48,105.000000],[350,49,60.000000],[350,50,39.000000],[350,51,237.000000],[350,52,82.000000],[350,53,63.000000],[350,54,216.000000],[350,55,80.000000],[350,56,65.000000],[351,0,33.000000],[351,1,49.000000],[351,2,73.000000],[351,3,46.000000],[351,4,70.000000],[351,5,54.000000],[351,6,77.000000],[351,7,59.000000],[351,8,45.000000],[351,9,60.000000],[351,10,89.000000],[351,11,56.000000],[351,12,72.000000],[351,13,52.000000],[351,14,79.000000],[351,15,75.000000],[351,16,61.000000],[351,17,68.000000],[351,18,50.000000],[351,19,47.000000],[351,20,64.000000],[351,21,130.000000],[351,22,82.000000],[351,23,60.000000],[351,24,86.000000],[351,25,67.000000],[351,26,77.000000],[351,27,132.000000],[351,28,70.000000],[351,29,59.000000],[351,30,76.000000],[351,31,67.000000],[351,32,84.000000],[351,33,150.000000],[351,34,107.000000],[351,35,93.000000],[351,36,76.000000],[351,37,71.000000],[351,38,107.000000],[351,39,64.000000],[351,40,115.000000],[351,41,190.000000],[351,43,50.000000],[351,44,56.000000],[351,45,59.000000],[351,46,73.000000],[351,47,69.000000],[351,48,92.000000],[351,49,59.000000],[351,50,62.000000],[351,51,166.000000],[351,52,116.000000],[351,53,67.000000],[351,54,161.000000],[351,55,70.000000],[351,56,76.000000],[352,0,32.000000],[352,1,22.000000],[352,2,32.000000],[352,3,16.000000],[352,4,25.000000],[352,5,31.000000],[352,6,56.000000],[352,7,38.000000],[352,8,45.000000],[352,9,48.000000],[352,10,36.000000],[352,11,31.000000],[352,12,46.000000],[352,13,29.000000],[352,14,36.000000],[352,15,135.000000],[352,16,54.000000],[352,17,58.000000],[352,18,89.000000],[352,19,48.000000],[352,20,91.000000],[352,21,87.000000],[352,22,49.000000],[352,23,152.000000],[352,24,49.000000],[352,25,45.000000],[352,26,59.000000],[352,27,82.000000],[352,28,29.000000],[352,29,42.000000],[352,30,50.000000],[352,31,53.000000],[352,32,45.000000],[352,33,73.000000],[352,34,183.000000],[352,35,48.000000],[352,36,67.000000],[352,37,47.000000],[352,38,80.000000],[352,39,43.000000],[352,40,72.000000],[352,41,129.000000],[352,43,30.000000],[352,44,38.000000],[352,45,57.000000],[352,46,63.000000],[352,47,30.000000],[352,48,66.000000],[352,49,41.000000],[352,50,23.000000],[352,51,178.000000],[352,52,73.000000],[352,53,54.000000],[352,54,136.000000],[352,55,44.000000],[352,56,53.000000],[353,0,30.000000],[353,1,28.000000],[353,2,23.000000],[353,3,30.000000],[353,4,30.000000],[353,5,26.000000],[353,6,32.000000],[353,7,25.000000],[353,8,17.000000],[353,9,35.000000],[353,10,32.000000],[353,11,25.000000],[353,12,34.000000],[353,13,31.000000],[353,14,56.000000],[353,15,43.000000],[353,16,38.000000],[353,17,45.000000],[353,18,29.000000],[353,19,26.000000],[353,20,30.000000],[353,21,53.000000],[353,22,35.000000],[353,23,38.000000],[353,24,48.000000],[353,25,37.000000],[353,26,32.000000],[353,27,67.000000],[353,28,24.000000],[353,29,23.000000],[353,30,46.000000],[353,31,42.000000],[353,32,30.000000],[353,33,46.000000],[353,34,54.000000],[353,35,21.000000],[353,36,41.000000],[353,37,28.000000],[353,38,65.000000],[353,39,40.000000],[353,40,56.000000],[353,41,110.000000],[353,43,29.000000],[353,44,27.000000],[353,45,31.000000],[353,46,29.000000],[353,47,22.000000],[353,48,41.000000],[353,49,29.000000],[353,50,54.000000],[353,51,85.000000],[353,52,60.000000],[353,53,42.000000],[353,54,104.000000],[353,55,22.000000],[353,56,32.000000],[354,0,30.000000],[354,1,37.000000],[354,2,28.000000],[354,3,25.000000],[354,4,48.000000],[354,5,30.000000],[354,6,39.000000],[354,7,35.000000],[354,8,43.000000],[354,9,38.000000],[354,10,33.000000],[354,11,22.000000],[354,12,45.000000],[354,13,27.000000],[354,14,39.000000],[354,15,43.000000],[354,16,28.000000],[354,17,62.000000],[354,18,42.000000],[354,19,38.000000],[354,20,49.000000],[354,21,94.000000],[354,22,39.000000],[354,23,52.000000],[354,24,49.000000],[354,25,43.000000],[354,26,52.000000],[354,27,94.000000],[354,28,29.000000],[354,29,34.000000],[354,30,53.000000],[354,31,52.000000],[354,32,68.000000],[354,33,58.000000],[354,34,89.000000],[354,35,34.000000],[354,36,48.000000],[354,37,47.000000],[354,38,86.000000],[354,39,45.000000],[354,40,69.000000],[354,41,199.000000],[354,43,33.000000],[354,44,37.000000],[354,45,53.000000],[354,46,58.000000],[354,47,49.000000],[354,48,69.000000],[354,49,28.000000],[354,50,51.000000],[354,51,160.000000],[354,52,81.000000],[354,53,44.000000],[354,54,149.000000],[354,55,33.000000],[354,56,48.000000],[355,0,29.000000],[355,1,27.000000],[355,2,37.000000],[355,3,31.000000],[355,4,22.000000],[355,5,25.000000],[355,6,28.000000],[355,7,33.000000],[355,8,23.000000],[355,9,38.000000],[355,10,32.000000],[355,11,23.000000],[355,12,31.000000],[355,13,20.000000],[355,14,37.000000],[355,15,19.000000],[355,16,30.000000],[355,17,39.000000],[355,18,25.000000],[355,19,22.000000],[355,20,22.000000],[355,21,44.000000],[355,22,27.000000],[355,23,35.000000],[355,24,24.000000],[355,25,26.000000],[355,26,47.000000],[355,27,51.000000],[355,28,23.000000],[355,29,27.000000],[355,30,31.000000],[355,31,47.000000],[355,32,28.000000],[355,33,49.000000],[355,34,77.000000],[355,35,34.000000],[355,36,32.000000],[355,37,59.000000],[355,38,55.000000],[355,39,41.000000],[355,40,52.000000],[355,41,118.000000],[355,43,32.000000],[355,44,34.000000],[355,45,27.000000],[355,46,22.000000],[355,47,64.000000],[355,48,40.000000],[355,49,30.000000],[355,50,46.000000],[355,51,80.000000],[355,52,47.000000],[355,53,32.000000],[355,54,97.000000],[355,55,31.000000],[355,56,35.000000],[356,0,28.000000],[356,1,31.000000],[356,2,22.000000],[356,3,18.000000],[356,4,26.000000],[356,5,27.000000],[356,6,23.000000],[356,7,38.000000],[356,8,19.000000],[356,9,30.000000],[356,10,37.000000],[356,11,33.000000],[356,12,29.000000],[356,13,28.000000],[356,14,37.000000],[356,15,33.000000],[356,16,37.000000],[356,17,47.000000],[356,18,33.000000],[356,19,31.000000],[356,20,39.000000],[356,21,46.000000],[356,22,34.000000],[356,23,39.000000],[356,24,34.000000],[356,25,33.000000],[356,26,27.000000],[356,27,74.000000],[356,28,30.000000],[356,29,29.000000],[356,30,53.000000],[356,31,30.000000],[356,32,39.000000],[356,33,48.000000],[356,34,36.000000],[356,35,29.000000],[356,36,39.000000],[356,37,57.000000],[356,38,59.000000],[356,39,35.000000],[356,40,46.000000],[356,41,162.000000],[356,43,28.000000],[356,44,34.000000],[356,45,30.000000],[356,46,31.000000],[356,47,47.000000],[356,48,52.000000],[356,49,32.000000],[356,50,61.000000],[356,51,103.000000],[356,52,45.000000],[356,53,28.000000],[356,54,101.000000],[356,55,26.000000],[356,56,44.000000],[357,0,27.000000],[357,1,39.000000],[357,2,32.000000],[357,3,31.000000],[357,4,29.000000],[357,5,39.000000],[357,6,57.000000],[357,7,33.000000],[357,8,35.000000],[357,9,50.000000],[357,10,48.000000],[357,11,41.000000],[357,12,54.000000],[357,13,55.000000],[357,14,52.000000],[357,15,56.000000],[357,16,36.000000],[357,17,54.000000],[357,18,73.000000],[357,19,62.000000],[357,20,63.000000],[357,21,91.000000],[357,22,60.000000],[357,23,76.000000],[357,24,81.000000],[357,25,49.000000],[357,26,58.000000],[357,27,87.000000],[357,28,66.000000],[357,29,56.000000],[357,30,91.000000],[357,31,67.000000],[357,32,91.000000],[357,33,74.000000],[357,34,168.000000],[357,35,71.000000],[357,36,82.000000],[357,37,46.000000],[357,38,87.000000],[357,39,59.000000],[357,40,78.000000],[357,41,186.000000],[357,43,44.000000],[357,44,50.000000],[357,45,66.000000],[357,46,66.000000],[357,47,49.000000],[357,48,80.000000],[357,49,64.000000],[357,50,53.000000],[357,51,241.000000],[357,52,110.000000],[357,53,78.000000],[357,54,139.000000],[357,55,61.000000],[357,56,71.000000],[358,0,25.000000],[358,1,42.000000],[358,2,41.000000],[358,3,37.000000],[358,4,39.000000],[358,5,39.000000],[358,6,55.000000],[358,7,52.000000],[358,8,36.000000],[358,9,60.000000],[358,10,49.000000],[358,11,32.000000],[358,12,46.000000],[358,13,41.000000],[358,14,71.000000],[358,15,72.000000],[358,16,57.000000],[358,17,53.000000],[358,18,46.000000],[358,19,31.000000],[358,20,41.000000],[358,21,81.000000],[358,22,47.000000],[358,23,70.000000],[358,24,57.000000],[358,25,35.000000],[358,26,53.000000],[358,27,116.000000],[358,28,47.000000],[358,29,47.000000],[358,30,53.000000],[358,31,43.000000],[358,32,60.000000],[358,33,75.000000],[358,34,72.000000],[358,35,77.000000],[358,36,113.000000],[358,37,104.000000],[358,38,69.000000],[358,39,76.000000],[358,40,73.000000],[358,41,192.000000],[358,43,38.000000],[358,44,33.000000],[358,45,90.000000],[358,46,31.000000],[358,47,78.000000],[358,48,53.000000],[358,49,38.000000],[358,50,63.000000],[358,51,90.000000],[358,52,67.000000],[358,53,59.000000],[358,54,181.000000],[358,55,38.000000],[358,56,43.000000],[359,0,24.000000],[359,1,20.000000],[359,2,22.000000],[359,3,15.000000],[359,4,24.000000],[359,5,31.000000],[359,6,29.000000],[359,7,30.000000],[359,8,19.000000],[359,9,26.000000],[359,10,25.000000],[359,11,31.000000],[359,12,18.000000],[359,13,20.000000],[359,14,25.000000],[359,15,19.000000],[359,16,23.000000],[359,17,31.000000],[359,18,24.000000],[359,19,23.000000],[359,20,25.000000],[359,21,50.000000],[359,22,29.000000],[359,23,41.000000],[359,24,32.000000],[359,25,27.000000],[359,26,27.000000],[359,27,50.000000],[359,28,31.000000],[359,29,29.000000],[359,30,47.000000],[359,31,33.000000],[359,32,30.000000],[359,33,38.000000],[359,34,55.000000],[359,35,40.000000],[359,36,29.000000],[359,37,52.000000],[359,38,45.000000],[359,39,42.000000],[359,40,42.000000],[359,41,95.000000],[359,43,32.000000],[359,44,37.000000],[359,45,20.000000],[359,46,25.000000],[359,47,39.000000],[359,48,41.000000],[359,49,17.000000],[359,50,17.000000],[359,51,99.000000],[359,52,50.000000],[359,53,25.000000],[359,54,59.000000],[359,55,34.000000],[359,56,32.000000],[360,0,24.000000],[360,1,18.000000],[360,2,23.000000],[360,3,20.000000],[360,4,22.000000],[360,5,25.000000],[360,6,25.000000],[360,7,29.000000],[360,8,17.000000],[360,9,15.000000],[360,10,27.000000],[360,11,27.000000],[360,12,25.000000],[360,13,14.000000],[360,14,17.000000],[360,15,25.000000],[360,16,22.000000],[360,17,26.000000],[360,18,27.000000],[360,19,21.000000],[360,20,24.000000],[360,21,33.000000],[360,22,29.000000],[360,23,41.000000],[360,24,31.000000],[360,25,34.000000],[360,26,26.000000],[360,27,54.000000],[360,28,19.000000],[360,29,25.000000],[360,30,43.000000],[360,31,15.000000],[360,32,31.000000],[360,33,35.000000],[360,34,41.000000],[360,35,22.000000],[360,36,29.000000],[360,37,47.000000],[360,38,46.000000],[360,39,42.000000],[360,40,61.000000],[360,41,122.000000],[360,43,19.000000],[360,44,25.000000],[360,45,18.000000],[360,46,26.000000],[360,47,36.000000],[360,48,45.000000],[360,49,18.000000],[360,50,44.000000],[360,51,69.000000],[360,52,39.000000],[360,53,19.000000],[360,54,102.000000],[360,55,23.000000],[360,56,28.000000],[361,0,23.000000],[361,1,18.000000],[361,2,18.000000],[361,3,12.000000],[361,4,25.000000],[361,5,28.000000],[361,6,29.000000],[361,7,22.000000],[361,8,29.000000],[361,9,25.000000],[361,10,22.000000],[361,11,26.000000],[361,12,26.000000],[361,13,21.000000],[361,14,31.000000],[361,15,20.000000],[361,16,18.000000],[361,17,27.000000],[361,18,25.000000],[361,19,13.000000],[361,20,26.000000],[361,21,44.000000],[361,22,18.000000],[361,23,31.000000],[361,24,34.000000],[361,25,30.000000],[361,26,33.000000],[361,27,32.000000],[361,28,28.000000],[361,29,23.000000],[361,30,29.000000],[361,31,40.000000],[361,32,33.000000],[361,33,38.000000],[361,34,54.000000],[361,35,25.000000],[361,36,38.000000],[361,37,67.000000],[361,38,69.000000],[361,39,49.000000],[361,40,70.000000],[361,41,51.000000],[361,43,24.000000],[361,44,33.000000],[361,45,20.000000],[361,46,25.000000],[361,47,47.000000],[361,48,47.000000],[361,49,20.000000],[361,50,29.000000],[361,51,82.000000],[361,52,58.000000],[361,53,27.000000],[361,54,63.000000],[361,55,34.000000],[361,56,30.000000],[362,0,22.000000],[362,1,29.000000],[362,2,21.000000],[362,3,30.000000],[362,4,35.000000],[362,5,35.000000],[362,6,48.000000],[362,7,43.000000],[362,8,20.000000],[362,9,33.000000],[362,10,29.000000],[362,11,24.000000],[362,12,40.000000],[362,13,36.000000],[362,14,63.000000],[362,15,34.000000],[362,16,33.000000],[362,17,60.000000],[362,18,28.000000],[362,19,33.000000],[362,20,24.000000],[362,21,37.000000],[362,22,35.000000],[362,23,40.000000],[362,24,40.000000],[362,25,26.000000],[362,26,59.000000],[362,27,53.000000],[362,28,37.000000],[362,29,52.000000],[362,30,45.000000],[362,31,50.000000],[362,32,44.000000],[362,33,51.000000],[362,34,34.000000],[362,35,36.000000],[362,36,37.000000],[362,37,37.000000],[362,38,60.000000],[362,39,26.000000],[362,40,49.000000],[362,41,49.000000],[362,43,32.000000],[362,44,20.000000],[362,45,194.000000],[362,46,24.000000],[362,47,23.000000],[362,48,38.000000],[362,49,26.000000],[362,50,63.000000],[362,51,49.000000],[362,52,36.000000],[362,53,44.000000],[362,54,59.000000],[362,55,39.000000],[362,56,27.000000],[363,0,21.000000],[363,1,8.000000],[363,2,16.000000],[363,3,15.000000],[363,4,24.000000],[363,5,22.000000],[363,6,59.000000],[363,7,35.000000],[363,8,19.000000],[363,9,25.000000],[363,10,33.000000],[363,11,10.000000],[363,12,30.000000],[363,13,25.000000],[363,14,28.000000],[363,15,33.000000],[363,16,26.000000],[363,17,34.000000],[363,18,26.000000],[363,19,11.000000],[363,20,28.000000],[363,21,19.000000],[363,22,19.000000],[363,23,32.000000],[363,24,38.000000],[363,25,21.000000],[363,26,32.000000],[363,27,39.000000],[363,28,10.000000],[363,29,22.000000],[363,30,45.000000],[363,31,42.000000],[363,32,26.000000],[363,33,48.000000],[363,34,35.000000],[363,35,12.000000],[363,36,21.000000],[363,37,13.000000],[363,38,50.000000],[363,39,26.000000],[363,40,123.000000],[363,41,33.000000],[363,43,10.000000],[363,44,16.000000],[363,45,33.000000],[363,46,11.000000],[363,47,9.000000],[363,48,56.000000],[363,49,23.000000],[363,50,70.000000],[363,51,33.000000],[363,52,33.000000],[363,53,31.000000],[363,54,45.000000],[363,55,16.000000],[363,56,16.000000],[364,0,20.000000],[364,1,29.000000],[364,2,29.000000],[364,3,25.000000],[364,4,30.000000],[364,5,34.000000],[364,6,33.000000],[364,7,32.000000],[364,8,15.000000],[364,9,33.000000],[364,10,31.000000],[364,11,28.000000],[364,12,35.000000],[364,13,39.000000],[364,14,65.000000],[364,15,47.000000],[364,16,41.000000],[364,17,40.000000],[364,18,31.000000],[364,19,29.000000],[364,20,32.000000],[364,21,45.000000],[364,22,31.000000],[364,23,47.000000],[364,24,50.000000],[364,25,30.000000],[364,26,31.000000],[364,27,54.000000],[364,28,27.000000],[364,29,44.000000],[364,30,41.000000],[364,31,25.000000],[364,32,44.000000],[364,33,53.000000],[364,34,47.000000],[364,35,50.000000],[364,36,96.000000],[364,37,27.000000],[364,38,30.000000],[364,39,18.000000],[364,40,38.000000],[364,41,110.000000],[364,43,21.000000],[364,44,21.000000],[364,45,54.000000],[364,46,27.000000],[364,47,18.000000],[364,48,36.000000],[364,49,33.000000],[364,50,77.000000],[364,51,61.000000],[364,52,43.000000],[364,53,49.000000],[364,54,88.000000],[364,55,25.000000],[364,56,36.000000],[365,0,20.000000],[365,1,16.000000],[365,2,20.000000],[365,3,17.000000],[365,4,23.000000],[365,5,37.000000],[365,6,40.000000],[365,7,13.000000],[365,8,32.000000],[365,9,23.000000],[365,10,35.000000],[365,11,31.000000],[365,12,31.000000],[365,13,36.000000],[365,14,41.000000],[365,15,26.000000],[365,16,25.000000],[365,17,44.000000],[365,18,36.000000],[365,19,43.000000],[365,20,42.000000],[365,21,49.000000],[365,22,26.000000],[365,23,57.000000],[365,24,56.000000],[365,25,28.000000],[365,26,35.000000],[365,27,176.000000],[365,28,22.000000],[365,29,29.000000],[365,30,41.000000],[365,31,49.000000],[365,32,46.000000],[365,33,68.000000],[365,34,55.000000],[365,35,32.000000],[365,36,51.000000],[365,37,35.000000],[365,38,118.000000],[365,39,34.000000],[365,40,85.000000],[365,41,554.000000],[365,43,18.000000],[365,44,29.000000],[365,45,38.000000],[365,46,40.000000],[365,47,24.000000],[365,48,68.000000],[365,49,36.000000],[365,50,29.000000],[365,51,109.000000],[365,52,89.000000],[365,53,42.000000],[365,54,359.000000],[365,55,28.000000],[365,56,26.000000],[366,0,17.000000],[366,1,29.000000],[366,2,21.000000],[366,3,18.000000],[366,4,20.000000],[366,5,42.000000],[366,6,42.000000],[366,7,25.000000],[366,8,23.000000],[366,9,32.000000],[366,10,27.000000],[366,11,28.000000],[366,12,35.000000],[366,13,17.000000],[366,14,35.000000],[366,15,32.000000],[366,16,24.000000],[366,17,32.000000],[366,18,34.000000],[366,19,31.000000],[366,20,31.000000],[366,21,50.000000],[366,22,33.000000],[366,23,48.000000],[366,24,56.000000],[366,25,28.000000],[366,26,41.000000],[366,27,132.000000],[366,28,27.000000],[366,29,35.000000],[366,30,51.000000],[366,31,45.000000],[366,32,45.000000],[366,33,49.000000],[366,34,67.000000],[366,35,37.000000],[366,36,57.000000],[366,37,38.000000],[366,38,93.000000],[366,39,37.000000],[366,40,116.000000],[366,41,368.000000],[366,43,28.000000],[366,44,32.000000],[366,45,29.000000],[366,46,34.000000],[366,47,36.000000],[366,48,81.000000],[366,49,33.000000],[366,50,68.000000],[366,51,84.000000],[366,52,63.000000],[366,53,38.000000],[366,54,276.000000],[366,55,38.000000],[366,56,44.000000],[367,0,12.000000],[367,1,12.000000],[367,2,21.000000],[367,3,17.000
[truncated: 11,390,666 more chars]
